# Supplementary material for: Cohort-resolved excess mortality in Germany (2000-2024): Patterns and implications for the SARS-CoV-2 era
Source: PLoS One. 2025 Oct 27;20(10):e0334884. doi: 10.1371/journal.pone.0334884 (PMC12558607; doi:10.1371/journal.pone.0334884)
Supplement: S1 Data — For each sex and 10-year age cohort, they contain cohort sizes, weekly death counts, all-cause mortality rates (AMR) PCR-incidence, mRNA-I rates, and modelled excess mortality rates. Data_all_age_0-29.csvData_all_age_30-39.csvData_all_age_40-49.csvData_all_age_50-59.csvData_all_age_60-69.csvData_all_age_70-79.csvData_all_age_80+.csvData_all_population.csvData_female_age_0-29.csvData_female_age_30-39.csvData_female_age_40-49.csvData_female_age_50-59.csvData_female_age_60-69.csvData_female_age_70-79.csvData_female_age_80+.csvData_female_population.csvData_male_age_0-29.csvData_male_age_30-39.csvData_male_age_40-49.csvData_male_age_50-59.csvData_male_age_60-69.csvData_male_age_70-79.csvData_male_age_80+.csvData_male_population.csv (ZIP) [file pone.0334884.s001.zip]

Archive with 51 entries (50 files):
- S1_data_tables/
- S1_data_tables/Data_all_age_0-29.csv
- __MACOSX/S1_data_tables/._Data_all_age_0-29.csv
- S1_data_tables/Data_male_age_0-29.csv
- __MACOSX/S1_data_tables/._Data_male_age_0-29.csv
- S1_data_tables/.DS_Store
- __MACOSX/S1_data_tables/._.DS_Store
- S1_data_tables/Data_female_age_0-29.csv
- __MACOSX/S1_data_tables/._Data_female_age_0-29.csv
- S1_data_tables/Data_female_population.csv
- __MACOSX/S1_data_tables/._Data_female_population.csv
- S1_data_tables/Data_male_population.csv
- __MACOSX/S1_data_tables/._Data_male_population.csv
- S1_data_tables/Data_female_age_80+.csv
- __MACOSX/S1_data_tables/._Data_female_age_80+.csv
- S1_data_tables/Data_male_age_50-59.csv
- __MACOSX/S1_data_tables/._Data_male_age_50-59.csv
- S1_data_tables/Data_male_age_40-49.csv
- __MACOSX/S1_data_tables/._Data_male_age_40-49.csv
- S1_data_tables/Data_female_age_40-49.csv
- __MACOSX/S1_data_tables/._Data_female_age_40-49.csv
- S1_data_tables/Data_all_age_40-49.csv
- __MACOSX/S1_data_tables/._Data_all_age_40-49.csv
- S1_data_tables/Data_female_age_50-59.csv
- __MACOSX/S1_data_tables/._Data_female_age_50-59.csv
- S1_data_tables/Data_all_population.csv
- __MACOSX/S1_data_tables/._Data_all_population.csv
- S1_data_tables/Data_all_age_50-59.csv
- __MACOSX/S1_data_tables/._Data_all_age_50-59.csv
- S1_data_tables/Data_male_age_80+.csv
- __MACOSX/S1_data_tables/._Data_male_age_80+.csv
- S1_data_tables/Data_all_age_30-39.csv
- __MACOSX/S1_data_tables/._Data_all_age_30-39.csv
- S1_data_tables/Data_female_age_30-39.csv
- __MACOSX/S1_data_tables/._Data_female_age_30-39.csv
- S1_data_tables/Data_male_age_30-39.csv
- __MACOSX/S1_data_tables/._Data_male_age_30-39.csv
- S1_data_tables/Data_all_age_80+.csv
- __MACOSX/S1_data_tables/._Data_all_age_80+.csv
- S1_data_tables/Data_all_age_70-79.csv
- __MACOSX/S1_data_tables/._Data_all_age_70-79.csv
- S1_data_tables/Data_female_age_70-79.csv
- __MACOSX/S1_data_tables/._Data_female_age_70-79.csv
- S1_data_tables/Data_all_age_60-69.csv
- __MACOSX/S1_data_tables/._Data_all_age_60-69.csv
- S1_data_tables/Data_female_age_60-69.csv
- __MACOSX/S1_data_tables/._Data_female_age_60-69.csv
- S1_data_tables/Data_male_age_60-69.csv
- __MACOSX/S1_data_tables/._Data_male_age_60-69.csv
- S1_data_tables/Data_male_age_70-79.csv
- __MACOSX/S1_data_tables/._Data_male_age_70-79.csv
