# Supplementary material for: Cohort-resolved excess mortality in Germany (2000-2024): Patterns and implications for the SARS-CoV-2 era
Source: PLoS One. 2025 Oct 27;20(10):e0334884. doi: 10.1371/journal.pone.0334884 (PMC12558607; doi:10.1371/journal.pone.0334884)
Supplement: S1 Data — For each sex and 10-year age cohort, they contain cohort sizes, weekly death counts, all-cause mortality rates (AMR) PCR-incidence, mRNA-I rates, and modelled excess mortality rates. Data_all_age_0-29.csvData_all_age_30-39.csvData_all_age_40-49.csvData_all_age_50-59.csvData_all_age_60-69.csvData_all_age_70-79.csvData_all_age_80+.csvData_all_population.csvData_female_age_0-29.csvData_female_age_30-39.csvData_female_age_40-49.csvData_female_age_50-59.csvData_female_age_60-69.csvData_female_age_70-79.csvData_female_age_80+.csvData_female_population.csvData_male_age_0-29.csvData_male_age_30-39.csvData_male_age_40-49.csvData_male_age_50-59.csvData_male_age_60-69.csvData_male_age_70-79.csvData_male_age_80+.csvData_male_population.csv (ZIP) [file pone.0334884.s001.zip › S1_data_tables/Data_all_age_0-29.csv]

2000	1	13922000	246.346153846154	9.08349399377132e-06	0	0	-0.00546448087431691
2000	2	13922000	247.100274725275	9.11130060803796e-06	0	0	-0.0054644808743169
2000	3	13922000	254.39010989011	9.38009787928222e-06	0	0	-0.00546448087431708
2000	4	13922000	260.423076923077	9.60255079341539e-06	0	0	-0.00546448087431687
2000	5	13922000	262.031868131868	9.66187157051758e-06	0	0	-0.00546448087431682
2000	6	13922000	262.635164835165	9.68411686193089e-06	0	0	-0.00546448087431685
2000	7	13922000	261.227472527473	9.63221118196648e-06	0	0	-0.00546448087431685
2000	8	13922000	257.607692307692	9.49873943348658e-06	0	0	-0.00546448087431686
2000	9	13922000	251.574725274725	9.2762865193534e-06	0	0	-0.00546448087431696
2000	10	13922000	252.982417582418	9.32819219931781e-06	0	0	-0.00546448087431685
2000	11	13922000	250.971428571429	9.25404122794009e-06	0	0	-0.00546448087431692
2000	12	13922000	251.775824175824	9.28370161649118e-06	0	0	-0.00546448087431689
2000	13	13922000	253.384615384615	9.34302239359336e-06	0	0	-0.00546448087431695
2000	14	13922000	254.189010989011	9.37268278214445e-06	0	0	-0.00546448087431692
2000	15	13922000	258.613186813187	9.53581491917544e-06	0	0	-0.00546448087431699
2000	16	13922000	266.053846153846	9.81017351327303e-06	0	0	-0.0054644808743169
2000	17	13922000	267.26043956044	9.85466409609966e-06	0	0	-0.00546448087431697
2000	18	13922000	265.048351648352	9.77309802758416e-06	0	0	-0.00546448087431699
2000	19	13922000	262.836263736264	9.69153195906866e-06	0	0	-0.00546448087431701
2000	20	13922000	261.830769230769	9.6544564733798e-06	0	0	-0.00546448087431688
2000	21	13922000	255.395604395604	9.41717336497108e-06	0	0	-0.00546448087431699
2000	22	13922000	259.618681318681	9.5728904048643e-06	0	0	-0.0054644808743169
2000	23	13922000	257.004395604396	9.47649414207326e-06	0	0	-0.00546448087431693
2000	24	13922000	258.814285714286	9.54323001631321e-06	0	0	-0.00546448087431693
2000	25	13922000	252.58021978022	9.31336200504227e-06	0	0	-0.00546448087431698
2000	26	13922000	250.77032967033	9.24662613080231e-06	0	0	-0.00546448087431698
2000	27	13922000	247.150549450549	9.11315438232241e-06	0	0	-0.00546448087431688
2000	28	13922000	244.938461538462	9.03158831380691e-06	0	0	-0.00546448087431691
2000	29	13922000	241.318681318681	8.898116565327e-06	0	0	-0.0054644808743168
2000	30	13922000	241.720879120879	8.91294675960255e-06	0	0	-0.00546448087431691
2000	31	13922000	239.508791208791	8.83138069108705e-06	0	0	-0.00546448087431693
2000	32	13922000	239.106593406593	8.81655049681151e-06	0	0	-0.00546448087431671
2000	33	13922000	243.128571428571	8.96485243956696e-06	0	0	-0.00546448087431691
2000	34	13922000	247.552747252747	9.12798457659795e-06	0	0	-0.00546448087431676
2000	35	13922000	248.357142857143	9.15764496514904e-06	0	0	-0.00546448087431673
2000	36	13922000	256.602197802198	9.46166394779772e-06	0	0	-0.00546448087431717
2000	37	13922000	255.998901098901	9.4394186563844e-06	0	0	-0.00546448087431691
2000	38	13922000	253.987912087912	9.36526768500667e-06	0	0	-0.00546448087431698
2000	39	13922000	257.607692307692	9.49873943348658e-06	0	0	-0.00546448087431686
2000	40	13922000	260.020879120879	9.58772059913985e-06	0	0	-0.00546448087431699
2000	41	13922000	258.412087912088	9.52839982203767e-06	0	0	-0.00546448087431683
2000	42	13922000	255.596703296703	9.42458846210885e-06	0	0	-0.00546448087431693
2000	43	13922000	252.58021978022	9.31336200504227e-06	0	0	-0.00546448087431698
2000	44	13922000	249.965934065934	9.21696574225122e-06	0	0	-0.0054644808743169
2000	45	13922000	243.932967032967	8.99451282811805e-06	0	0	-0.005464480874317
2000	46	13922000	240.916483516483	8.88328637105146e-06	0	0	-0.00546448087431682
2000	47	13922000	236.09010989011	8.70532403974492e-06	0	0	-0.00546448087431676
2000	48	13922000	237.095604395604	8.74239952543378e-06	0	0	-0.0054644808743169
2000	49	13922000	232.671428571429	8.57926738840279e-06	0	0	-0.00546448087431706
2000	50	13922000	230.66043956044	8.50511641702506e-06	0	0	-0.00546448087431702
2000	51	13922000	234.481318681319	8.64600326264274e-06	0	0	-0.00546448087431694
2000	52	13922000	243.530769230769	8.9796826338425e-06	0	0	-0.00546448087431713
2001	1	13686000	232.464777037647	9.02058966406338e-06	0	0	0.0384368895632981
2001	2	13686000	232.629002278129	9.00564253951646e-06	0	0	0.035984325427587
2001	3	13686000	238.160236518322	9.14764022271216e-06	0	0	0.0278793957326581
2001	4	13686000	240.679158935559	8.85617129404731e-06	0	0	-0.0152865705191529
2001	5	13686000	240.329260029964	8.46007249355405e-06	0	0	-0.0579590684389711
2001	6	13686000	241.335350703281	8.41523111991331e-06	0	0	-0.0668586291078399
2001	7	13686000	242.830248165174	8.56470236538246e-06	0	0	-0.056130767349472
2001	8	13686000	240.958883335248	8.70670004857816e-06	0	0	-0.0330300473885192
2001	9	13686000	237.578957733192	8.8935391054146e-06	0	0	0.00177222036339052
2001	10	13686000	238.814753793765	8.99069541496955e-06	0	0	0.00747544353049674
2001	11	13686000	236.70043529878	9.08785172452449e-06	0	0	0.0274590314674159
2001	12	13686000	237.174318583802	8.83375060722694e-06	0	0	-0.00326476571504711
2001	13	13686000	238.664390668997	8.52733455401517e-06	0	0	-0.0438456304254868
2001	14	13686000	238.771320146293	8.29565412353799e-06	0	0	-0.0702400947317188
2001	15	13686000	241.947257671438	8.40775755763985e-06	0	0	-0.0700452562866092
2001	16	13686000	248.713550774774	8.74406785994544e-06	0	0	-0.0591586213494979
2001	17	13686000	249.349081429079	8.98322185269609e-06	0	0	-0.0358897709900916
2001	18	13686000	247.806987647916	9.18500803407945e-06	0	0	-0.00809899537928784
2001	19	13686000	247.396906117648	9.35689996636897e-06	0	0	0.0121387689501833
2001	20	13686000	247.585834542437	9.5287918986585e-06	0	0	0.029945838667487
2001	21	13686000	242.08988057293	8.9458540413288e-06	0	0	-0.0111110822417039
2001	22	13686000	245.522189583531	8.90848622996151e-06	0	0	-0.0290083336076976
2001	23	13686000	243.821393553663	8.99069541496955e-06	0	0	-0.0132121037728133
2001	24	13686000	244.746759598645	9.02806322633683e-06	0	0	-0.0128572063785672
2001	25	13686000	240.002363410685	8.90848622996151e-06	0	0	-0.00667644846456542
2001	26	13686000	239.060479199632	9.32700571727514e-06	0	0	0.0440872570642126
2001	27	13686000	236.053135927912	9.16258734725907e-06	0	0	0.0387491741473028
2001	28	13686000	234.65688831372	9.14764022271216e-06	0	0	0.0432252884591177
2001	29	13686000	231.806592170281	9.55868614775233e-06	0	0	0.103506149696095
2001	30	13686000	231.682568102314	9.26721721908748e-06	0	0	0.0704301235580237
2001	31	13686000	229.847835379877	9.23732296999365e-06	0	0	0.0754941398140411
2001	32	13686000	228.934112593737	9.3867942154628e-06	0	0	0.0972589325111872
2001	33	13686000	230.82994969839	9.22237584544673e-06	0	0	0.0691853475793613
2001	34	13686000	234.722986224015	8.57217592765592e-06	0	0	-0.0226777373177036
2001	35	13686000	234.622539034693	8.53480811628863e-06	0	0	-0.0265214887721137
2001	36	13686000	238.593114595621	8.32554837263182e-06	0	0	-0.0661926670532281
2001	37	13686000	238.514746118922	8.31807481035836e-06	0	0	-0.0667243697837759
2001	38	13686000	238.016561802337	8.43017824446022e-06	0	0	-0.0521667975888502
2001	39	13686000	237.223126861	8.26575987444415e-06	0	0	-0.0675445394933545
2001	40	13686000	239.429869614482	8.66185867493741e-06	0	0	-0.0318668244140419
2001	41	13686000	238.935937792844	8.58712305220283e-06	0	0	-0.0382359300038175
2001	42	13686000	237.761127652894	8.43765180673368e-06	0	0	-0.0503073306009717
2001	43	13686000	234.814639118369	8.40775755763985e-06	0	0	-0.0417973902956786
2001	44	13686000	234.561852521093	8.58712305220283e-06	0	0	-0.0203010526644136
2001	45	13686000	229.57128586153	8.40028399536639e-06	0	0	-0.0207834609786873
2001	46	13686000	227.6442093078	8.59459661447629e-06	0	0	0.0103485641008109
2001	47	13686000	224.180086415618	8.47501961810097e-06	0	0	0.0116866472230949
2001	48	13686000	224.979107623311	8.3629161839991e-06	0	0	-0.0052409649756685
2001	49	13686000	221.065976689794	8.3629161839991e-06	0	0	0.01236745405668
2001	50	13686000	219.476468564121	8.33302193490527e-06	0	0	0.0160542561074119
2001	51	13686000	222.058842848691	8.10881506670154e-06	0	0	-0.0227815419723603
2001	52	13686000	227.170098550344	8.30312768581144e-06	0	0	-0.0218783131321406
2002	1	13309000	221.21854720555	8.44890442364791e-06	0	0	0.0161896587772189
2002	2	13309000	220.979411622933	8.5391062502349e-06	0	0	0.0281500811834988
2002	3	13309000	225.202972244516	8.56165670688165e-06	0	0	0.01153194262758
2002	4	13309000	225.419065445267	8.41132032923667e-06	0	0	-0.0071824689809123
2002	5	13309000	223.974540839645	8.32863532153193e-06	0	0	-0.0106018337206671
2002	6	13309000	225.254593030979	8.35118577817867e-06	0	0	-0.0135606248462128
2002	7	13309000	228.51986198998	8.40380351035442e-06	0	0	-0.0215292532873829
2002	8	13309000	227.855381237994	8.47145488029466e-06	0	0	-0.010776051127929
2002	9	13309000	226.321436212923	8.5691735257639e-06	0	0	0.00741672470431595
2002	10	13309000	227.349484044153	8.47897169917691e-06	0	0	-0.00769513091928922
2002	11	13309000	225.235535794728	8.38125305370767e-06	0	0	-0.00992532455786804
2002	12	13309000	225.420190774284	8.48648851805916e-06	0	0	0.0016848944383005
2002	13	13309000	226.770044342465	8.45642124253016e-06	0	0	-0.00780545925982977
2002	14	13309000	226.383749224189	8.62930807682189e-06	0	0	0.0142070744337139
2002	15	13309000	228.611551528495	8.92998083211185e-06	0	0	0.0393175603393989
2002	16	13309000	234.662717481624	8.81722854887811e-06	0	0	-0.000267266493359673
2002	17	13309000	234.826436826869	8.74206036005562e-06	0	0	-0.00948120176311421
2002	18	13309000	233.793974859547	8.82474536776036e-06	0	0	0.00430304134680023
2002	19	13309000	234.677894201945	8.70447626564438e-06	0	0	-0.0131153989275876
2002	20	13309000	235.717853975832	8.64434171458639e-06	0	0	-0.0242571951143704
2002	21	13309000	231.079013432468	8.86984628105386e-06	0	0	0.0212956879745834
2002	22	13309000	233.889772931879	8.86232946217161e-06	0	0	0.00816721075135284
2002	23	13309000	232.901913958015	8.84729582440711e-06	0	0	0.0107259146115707
2002	24	13309000	233.179318820169	8.79467809223137e-06	0	0	0.00351952816392014
2002	25	13309000	229.677559014487	8.80219491111362e-06	0	0	0.0196903911941513
2002	26	13309000	229.342859105858	8.71950990340888e-06	0	0	0.0115858889372091
2002	27	13309000	226.855816296539	8.91494719434735e-06	0	0	0.0455980537432601
2002	28	13309000	226.145649428098	8.84729582440711e-06	0	0	0.0409220809478535
2002	29	13309000	223.905201099557	9.04273311534558e-06	0	0	0.0745619075325544
2002	30	13309000	223.349763202446	8.84729582440711e-06	0	0	0.0539523150809517
2002	31	13309000	221.851805378561	8.9374976509941e-06	0	0	0.0718867020001267
2002	32	13309000	220.549220669877	8.45642124253016e-06	0	0	0.0201804355354552
2002	33	13309000	220.762841501828	8.26850077047394e-06	0	0	-0.00345547962980951
2002	34	13309000	224.178923325388	8.25346713270944e-06	0	0	-0.0204253069711747
2002	35	13309000	223.392263223128	8.22339985718044e-06	0	0	-0.0205569483780241
2002	36	13309000	224.301315253345	7.98286165294847e-06	0	0	-0.0530594982909607
2002	37	13309000	224.556792227821	8.02044574735972e-06	0	0	-0.0496836106231083
2002	38	13309000	225.080473798978	8.14823166835795e-06	0	0	-0.0367889477892828
2002	39	13309000	221.426975800665	7.87010936971474e-06	0	0	-0.0543157659863984
2002	40	13309000	223.403859404039	7.87010936971474e-06	0	0	-0.0626840531824125
2002	41	13309000	223.539461340395	7.84004209418574e-06	0	0	-0.066831427662991
2002	42	13309000	223.507287010937	7.99789529071297e-06	0	0	-0.047905762510611
2002	43	13309000	220.694411083575	8.01292892847747e-06	0	0	-0.0339583184131334
2002	44	13309000	222.063261611749	8.39628669147217e-06	0	0	0.00601962872448659
2002	45	13309000	217.926752807037	8.34366895929643e-06	0	0	0.0186909002244889
2002	46	13309000	216.809097379416	8.41132032923667e-06	0	0	0.0322445077493657
2002	47	13309000	214.422540244611	8.1858157627692e-06	0	0	0.01575142124301
2002	48	13309000	215.080402104449	8.26850077047394e-06	0	0	0.0228732969039284
2002	49	13309000	211.627543865932	8.06554666065321e-06	0	0	0.0140456959418811
2002	50	13309000	210.352687472555	8.09561393618221e-06	0	0	0.0239945236169322
2002	51	13309000	212.046392729771	8.05802984177096e-06	0	0	0.0110994921438202
2002	52	13309000	214.327331775373	8.36621941594317e-06	0	0	0.0385982886834842
2003	1	12777000	211.527144491973	8.24493185850731e-06	0	0	0.0324916006620992
2003	2	12777000	211.029690123088	8.1014760844124e-06	0	0	0.0169185192606291
2003	3	12777000	214.283263151678	8.13922760391106e-06	0	0	0.00614484224738375
2003	4	12777000	213.080203482455	8.03352334931481e-06	0	0	-0.00131501414901914
2003	5	12777000	211.132182519325	7.79946392842312e-06	0	0	-0.0214660904142834
2003	6	12777000	212.593326568257	7.94291970251803e-06	0	0	-0.0103170057294967
2003	7	12777000	216.834544469115	8.35063611310355e-06	0	0	0.020132657098401
2003	8	12777000	216.980126237263	8.55449431839631e-06	0	0	0.0443352759054872
2003	9	12777000	216.684633689586	8.78855373928801e-06	0	0	0.07437244642599
2003	10	12777000	217.477019731295	8.95466042508211e-06	0	0	0.0906899510259694
2003	11	12777000	215.446854683137	8.85650647438559e-06	0	0	0.0888996283795011
2003	12	12777000	215.375602467652	8.53939371059685e-06	0	0	0.0502582344904813
2003	13	12777000	216.56713268027	8.4563403676998e-06	0	0	0.0343213082601206
2003	14	12777000	215.846184863356	8.36573672090302e-06	0	0	0.0266570156905338
2003	15	12777000	217.352635960101	8.19963003510891e-06	0	0	-0.000702250328950484
2003	16	12777000	222.652963996024	8.36573672090302e-06	0	0	-0.00472917124984978
2003	17	12777000	222.423381540761	8.51674279889765e-06	0	0	0.0142818548896868
2003	18	12777000	221.777963864017	8.41103854430141e-06	0	0	0.00460837550393138
2003	19	12777000	223.554491434462	8.38838763260221e-06	0	0	-0.00605888714546067
2003	20	12777000	225.165477358363	8.70550039639095e-06	0	0	0.0241356832556875
2003	21	12777000	221.328844009186	8.72060100419042e-06	0	0	0.0436958681734774
2003	22	12777000	223.648136770244	8.8338555626864e-06	0	0	0.0462863826153426
2003	23	12777000	223.212694939557	8.65264826909283e-06	0	0	0.0268233178317413
2003	24	12777000	223.033080620646	8.57714523009551e-06	0	0	0.0186829656289476
2003	25	12777000	220.582554671133	8.4336894560006e-06	0	0	0.0127727477500106
2003	26	12777000	220.641835045858	8.19963003510891e-06	0	0	-0.0155991951623438
2003	27	12777000	218.605751009268	7.94291970251803e-06	0	0	-0.037536757250821
2003	28	12777000	218.475627427062	8.21473064290838e-06	0	0	-0.00400789523927084
2003	29	12777000	216.715957461743	8.32043489750462e-06	0	0	0.0169994059570228
2003	30	12777000	215.811130753908	8.50164219109819e-06	0	0	0.043505027814337
2003	31	12777000	214.620721890478	8.49409188719846e-06	0	0	0.048361025058981
2003	32	12777000	213.036389262714	8.76590282758881e-06	0	0	0.0899546354667772
2003	33	12777000	211.930945490275	8.66774887689229e-06	0	0	0.083371753326772
2003	34	12777000	214.905653514905	8.80365434708747e-06	0	0	0.0851273393039255
2003	35	12777000	213.610203449217	8.48654158329873e-06	0	0	0.052384185633917
2003	36	12777000	212.38825817671	8.66019857299256e-06	0	0	0.0800973743526649
2003	37	12777000	212.835487675968	8.30533428970516e-06	0	0	0.0336622073802801
2003	38	12777000	214.007051042889	8.35063611310355e-06	0	0	0.0336108035789409
2003	39	12777000	208.644221936271	8.17697912340972e-06	0	0	0.038130833386599
2003	40	12777000	210.377798400951	8.37328702480275e-06	0	0	0.0542937595405357
2003	41	12777000	210.797934637109	8.2675827702065e-06	0	0	0.0389096097028215
2003	42	12777000	211.536887466911	8.37328702480275e-06	0	0	0.0485168929919825
2003	43	12777000	208.907100926669	8.60734644569444e-06	0	0	0.0913942081845904
2003	44	12777000	211.332898247869	8.56959492619578e-06	0	0	0.0741347035034506
2003	45	12777000	207.910617750537	8.2902336819057e-06	0	0	0.0562231134510337
2003	46	12777000	207.384396359482	8.19207973120918e-06	0	0	0.0463660902619215
2003	47	12777000	205.852738859518	8.04862395711427e-06	0	0	0.0356918308747692
2003	48	12777000	206.420147185612	7.66355845822794e-06	0	0	-0.0165688632250464
2003	49	12777000	203.394621414818	7.64845785042848e-06	0	0	-0.00390679659713194
2003	50	12777000	202.351928451391	7.54275359583223e-06	0	0	-0.0126113374402775
2003	51	12777000	203.430104380104	7.79946392842312e-06	0	0	0.0155822346429769
2003	52	12777000	203.718200782465	7.74661180112499e-06	0	0	0.00727376941207862
2004	1	12227000	203.291034613739	7.73551962347225e-06	0	0	0.00250362927822944
2004	2	12227000	202.648736822229	7.59887648978972e-06	0	0	-0.0120836520406101
2004	3	12227000	205.200691334099	7.81902376072269e-06	0	0	0.0038952532796282
2004	4	12227000	203.227424122244	7.53814620815304e-06	0	0	-0.022769683482583
2004	5	12227000	201.173439760935	7.62165034540348e-06	0	0	-0.00185630747965162
2004	6	12227000	202.751212158061	7.76588476429059e-06	0	0	0.00911850450737255
2004	7	12227000	207.419548067285	7.88734532756396e-06	0	0	0.00183421445210935
2004	8	12227000	208.07995573792	7.92530175358688e-06	0	0	0.00346042106519237
2004	9	12227000	208.5563372157	8.18340545054278e-06	0	0	0.0337734296561578
2004	10	12227000	209.095269927107	8.2213618765657e-06	0	0	0.035891438747081
2004	11	12227000	207.209894325768	8.03157974645107e-06	0	0	0.0211867569766218
2004	12	12227000	206.911426531616	8.13026645411068e-06	0	0	0.0352255725580736
2004	13	12227000	207.933872764956	8.08471874288317e-06	0	0	0.0243641267662573
2004	14	12227000	207.002028979078	7.73551962347225e-06	0	0	-0.0154685874088768
2004	15	12227000	207.967788588757	7.85698018674562e-06	0	0	-0.00465355041434242
2004	16	12227000	212.506440820328	8.24413573217946e-06	0	0	0.0220866678748816
2004	17	12227000	211.948115802225	8.16822288013361e-06	0	0	0.0153428313597726
2004	18	12227000	211.59137899363	8.00121460563273e-06	0	0	-0.00374012872071619
2004	19	12227000	213.940769972937	8.14544902451985e-06	0	0	0.00308136699305197
2004	20	12227000	215.893486496792	8.03157974645107e-06	0	0	-0.0198870589681058
2004	21	12227000	212.807333861065	7.77347604949518e-06	0	0	-0.0376271518268833
2004	22	12227000	214.74551402652	7.84938890154103e-06	0	0	-0.0369996740678772
2004	23	12227000	214.728009376891	7.87975404235937e-06	0	0	-0.033195526739036
2004	24	12227000	214.249247922144	7.77347604949518e-06	0	0	-0.0441039957609471
2004	25	12227000	212.68668903061	7.84179761633644e-06	0	0	-0.0286181004479037
2004	26	12227000	212.961616752861	7.84938890154103e-06	0	0	-0.0289329919955082
2004	27	12227000	211.315268258993	7.81902376072269e-06	0	0	-0.0251532617722575
2004	28	12227000	211.673199128406	7.98603203522356e-06	0	0	-0.00601492835960393
2004	29	12227000	210.280182708273	8.13785773931527e-06	0	0	0.0195920378167199
2004	30	12227000	209.09756400454	8.11508388370151e-06	0	0	0.0224891954999434
2004	31	12227000	208.188328533649	8.48705685872618e-06	0	0	0.0740275479173171
2004	32	12227000	206.414014144033	8.32004858422531e-06	0	0	0.0619434000592861
2004	33	12227000	204.295145221152	8.2213618765657e-06	0	0	0.0602307742826105
2004	34	12227000	206.86219230402	8.10749259849693e-06	0	0	0.032571479693484
2004	35	12227000	205.202730737045	8.00121460563273e-06	0	0	0.0272767776668971
2004	36	12227000	202.576514492499	7.53055492294846e-06	0	0	-0.0206169728162324
2004	37	12227000	203.109973056686	7.50018978213011e-06	0	0	-0.0271280281010529
2004	38	12227000	204.643092349583	7.52296363774387e-06	0	0	-0.0314845337587875
2004	39	12227000	198.419456358311	7.4546420709026e-06	0	0	-0.0101777133925011
2004	40	12227000	199.909384571531	7.48500721172094e-06	0	0	-0.0135530634409096
2004	41	12227000	200.370197172388	7.43945950049343e-06	0	0	-0.0218106147224488
2004	42	12227000	201.600010195887	7.43186821528885e-06	0	0	-0.0287698903896427
2004	43	12227000	199.183273594415	7.29522508160632e-06	0	0	-0.0350595382252582
2004	44	12227000	202.233913433652	7.39391178926592e-06	0	0	-0.0367589852138741
2004	45	12227000	199.407696079049	7.22690351476505e-06	0	0	-0.0451722589256467
2004	46	12227000	199.297013441097	7.36354664844758e-06	0	0	-0.0265784888074224
2004	47	12227000	198.434969547072	7.57610263417597e-06	0	0	0.0058710944728514
2004	48	12227000	198.953666670336	7.47741592651636e-06	0	0	-0.00981970678416062
2004	49	12227000	196.323755120313	7.39391178926592e-06	0	0	-0.00776144037882386
2004	50	12227000	195.444760645788	7.37872921885675e-06	0	0	-0.00534555463311218
2004	51	12227000	196.128792915401	7.53814620815304e-06	0	0	0.0125999199192802
2004	52	12227000	195.072141164418	7.50018978213011e-06	0	0	0.0129585845548853
2004	53	12227000	0	7.55332877856221e-06	0	0	Inf
2005	1	11694000	194.850338432923	7.49026494617088e-06	0	0	0.00692665754615568
2005	2	11694000	194.156771579005	7.54371230052684e-06	0	0	0.0177342690290543
2005	3	11694000	196.202764842961	7.52080629151714e-06	0	0	0.004063322745103
2005	4	11694000	193.947290505566	7.26120485607391e-06	0	0	-0.0193211799752303
2005	5	11694000	192.061660944998	7.13903947468886e-06	0	0	-0.0263543537012726
2005	6	11694000	193.699278423235	7.26884019241048e-06	0	0	-0.0170329928438132
2005	7	11694000	198.387267432348	7.41391158280522e-06	0	0	-0.0211065331285756
2005	8	11694000	199.337843768806	7.48262960983431e-06	0	0	-0.0167446567380226
2005	9	11694000	200.224010351273	7.47499427349775e-06	0	0	-0.0220953038724565
2005	10	11694000	200.496787906276	7.43681759181492e-06	0	0	-0.0284133624571509
2005	11	11694000	198.813352606835	7.29174620142017e-06	0	0	-0.0392999388843166
2005	12	11694000	198.315968729545	7.05505077498664e-06	0	0	-0.0681537085295299
2005	13	11694000	199.157130458436	7.04741543865007e-06	0	0	-0.0730936945362054
2005	14	11694000	198.118374527544	6.97106207528442e-06	0	0	-0.0783287999639174
2005	15	11694000	198.681874220835	7.00160342063068e-06	0	0	-0.0769162978795416
2005	16	11694000	202.434892317858	7.09322745666947e-06	0	0	-0.0821740369330122
2005	17	11694000	201.606978485274	7.19248682904482e-06	0	0	-0.0655085383675792
2005	18	11694000	201.461703564906	7.25356951973734e-06	0	0	-0.0568927163926864
2005	19	11694000	204.109999823248	7.65824234557532e-06	0	0	-0.0171966088201849
2005	20	11694000	206.200817028546	7.68878369092159e-06	0	0	-0.0232822405736694
2005	21	11694000	203.836733318938	7.85676109032603e-06	0	0	0.00963156467971016
2005	22	11694000	205.473916005306	7.86439642666259e-06	0	0	0.00256034442191717
2005	23	11694000	205.760017902593	8.16217454378865e-06	0	0	0.0390745596708374
2005	24	11694000	205.117236913678	8.15453920745209e-06	0	0	0.0413556813359968
2005	25	11694000	204.311055911012	8.19271588913492e-06	0	0	0.0503592135193572
2005	26	11694000	204.649986543639	8.19271588913492e-06	0	0	0.0486196633794492
2005	27	11694000	203.350219895342	8.14690387111552e-06	0	0	0.0494210437039605
2005	28	11694000	204.110996147583	7.93311445369169e-06	0	0	0.0180735184387112
2005	29	11694000	202.99287835333	7.60479499121936e-06	0	0	-0.0186847853190617
2005	30	11694000	201.605763896602	7.5513476368634e-06	0	0	-0.0188772573910816
2005	31	11694000	200.95951278436	7.45208826448805e-06	0	0	-0.0286600654259162
2005	32	11694000	199.088633131177	7.12376880201573e-06	0	0	-0.0627290113692638
2005	33	11694000	196.23485248471	7.01687409330381e-06	0	0	-0.0633671966384186
2005	34	11694000	198.408026350458	7.19248682904482e-06	0	0	-0.0504416405653898
2005	35	11694000	196.516962041203	7.04741543865007e-06	0	0	-0.0606408826872902
2005	36	11694000	193.076779294185	6.88707337558219e-06	0	0	-0.0656566747204242
2005	37	11694000	193.614894000816	7.18485149270825e-06	0	0	-0.0279673422272612
2005	38	11694000	195.279348878518	7.14667481102543e-06	0	0	-0.0413732887011227
2005	39	11694000	188.862864298222	7.02450942964038e-06	0	0	-0.0257481232019431
2005	40	11694000	190.107131594274	7.11613346567916e-06	0	0	-0.0195002237064176
2005	41	11694000	190.437252411473	7.46735893716118e-06	0	0	0.0271099667903849
2005	42	11694000	191.936929312257	7.39100557379553e-06	0	0	0.00866467278445268
2005	43	11694000	189.766435250811	7.31465221042987e-06	0	0	0.00966221843586657
2005	44	11694000	193.088290611028	7.28411086508361e-06	0	0	-0.0118510066238942
2005	45	11694000	190.777402957681	7.26120485607391e-06	0	0	-0.00302657939949634
2005	46	11694000	190.939937411052	7.07795678399634e-06	0	0	-0.0290140317744281
2005	47	11694000	190.59706405174	7.13903947468886e-06	0	0	-0.0188726099724363
2005	48	11694000	191.0973525645	7.20775750171795e-06	0	0	-0.012021896345868
2005	49	11694000	188.851310270275	7.16958082003512e-06	0	0	-0.00556686775839823
2005	50	11694000	188.085514418197	7.13903947468886e-06	0	0	-0.00577138766669543
2005	51	11694000	188.550256867917	7.01687409330381e-06	0	0	-0.0251935847069407
2005	52	11694000	186.661114324977	6.80308467587997e-06	0	0	-0.0453287464589241
2006	1	11189000	187.290519044092	6.9547134935305e-06	0	0	-0.0357226787465779
2006	2	11189000	186.615011052329	6.88539741219963e-06	0	0	-0.0418777193123952
2006	3	11189000	188.322746583104	6.97781885397412e-06	0	0	-0.0378220194444816
2006	4	11189000	186.125277925782	7.13955637707948e-06	0	0	-0.00389671910159027
2006	5	11189000	184.568991431535	7.22427603203943e-06	0	0	0.0164220898914619
2006	6	11189000	186.232984820969	7.01632778804683e-06	0	0	-0.0216555881593469
2006	7	11189000	190.690889887794	6.93160813308688e-06	0	0	-0.0560639781695093
2006	8	11189000	191.769118294853	6.67744916820702e-06	0	0	-0.0957876766508848
2006	9	11189000	192.792297128408	6.60813308687616e-06	0	0	-0.109922945283926
2006	10	11189000	192.797661804505	6.60043130006161e-06	0	0	-0.110985069031606
2006	11	11189000	191.346864376277	6.6543438077634e-06	0	0	-0.0969279765139261
2006	12	11189000	190.675425734031	6.9932224276032e-06	0	0	-0.0475962001872778
2006	13	11189000	191.334650576951	7.17036352433765e-06	0	0	-0.0268359680876823
2006	14	11189000	190.265649874372	7.14725816389402e-06	0	0	-0.0245217666849087
2006	15	11189000	190.543204994519	7.13955637707948e-06	0	0	-0.0269923296118931
2006	16	11189000	193.531733824372	7.24738139248306e-06	0	0	-0.0275496618513743
2006	17	11189000	192.482845939066	7.23967960566851e-06	0	0	-0.0232895867535416
2006	18	11189000	192.484557801601	7.22427603203943e-06	0	0	-0.0253763619138505
2006	19	11189000	195.224337507255	7.17806531115219e-06	0	0	-0.0452010114104088
2006	20	11189000	197.295940120394	7.23967960566851e-06	0	0	-0.047116732937948
2006	21	11189000	195.605448068295	7.00862600123229e-06	0	0	-0.0695555681227464
2006	22	11189000	197.020046792481	7.00092421441775e-06	0	0	-0.0772512596574114
2006	23	11189000	197.512086781141	7.09334565619224e-06	0	0	-0.0673988463090476
2006	24	11189000	196.814919316889	7.17036352433765e-06	0	0	-0.0539335094805397
2006	25	11189000	196.639635513781	7.36290819470117e-06	0	0	-0.027662965808336
2006	26	11189000	196.91811519637	7.51694393099199e-06	0	0	-0.00872502356960325
2006	27	11189000	195.916309710576	7.50154035736291e-06	0	0	-0.00569789065660178
2006	28	11189000	197.004177098445	7.57855822550832e-06	0	0	-0.00103640999623735
2006	29	11189000	196.071458382464	7.40911891558842e-06	0	0	-0.0187251036573745
2006	30	11189000	194.540187409898	7.0856438693777e-06	0	0	-0.0541800002880118
2006	31	11189000	194.133829865556	7.26278496611214e-06	0	0	-0.0285052320318865
2006	32	11189000	192.238985864338	7.00092421441775e-06	0	0	-0.0543021272058968
2006	33	11189000	188.880419675323	6.83918669131238e-06	0	0	-0.0597225466499565
2006	34	11189000	190.689002158947	7.01632778804683e-06	0	0	-0.0445175236266187
2006	35	11189000	188.668272839511	7.14725816389402e-06	0	0	-0.0162627917949981
2006	36	11189000	184.862768713454	6.94701170671596e-06	0	0	-0.0241409816834019
2006	37	11189000	185.349314821029	7.07024029574861e-06	0	0	-0.0094379351912814
2006	38	11189000	186.978623971265	7.17036352433765e-06	0	0	-0.00416424056786836
2006	39	11189000	180.822594353268	7.10104744300678e-06	0	0	0.0197840632666889
2006	40	11189000	181.834994743859	7.24738139248306e-06	0	0	0.0350042920236937
2006	41	11189000	181.924200458573	7.1241528034504e-06	0	0	0.0169070389408023
2006	42	11189000	183.53367705167	7.06253850893407e-06	0	0	-0.000728351623623274
2006	43	11189000	181.616349210142	6.71595810227973e-06	0	0	-0.0397340285801707
2006	44	11189000	184.955309514903	6.83918669131238e-06	0	0	-0.0397680365824259
2006	45	11189000	183.074938961267	6.56962415280345e-06	0	0	-0.0681411613847731
2006	46	11189000	183.394757372029	6.6543438077634e-06	0	0	-0.0577702303154534
2006	47	11189000	183.438671595655	6.8237831176833e-06	0	0	-0.03400957683234
2006	48	11189000	183.947320507578	6.9547134935305e-06	0	0	-0.0181971691587655
2006	49	11189000	182.057240114368	6.8237831176833e-06	0	0	-0.0266797415544537
2006	50	11189000	181.358612291661	6.83148490449784e-06	0	0	-0.0218275396003527
2006	51	11189000	181.747983142759	7.01632778804683e-06	0	0	0.0024870529478504
2006	52	11189000	179.417945718274	7.07794208256316e-06	0	0	0.0244237234139732
2007	1	10746000	180.620069219034	7.1747486120278e-06	0	0	0.0231421170362709
2007	2	10746000	180.014122902781	7.07380517917459e-06	0	0	0.0121428089194958
2007	3	10746000	181.514507194023	7.29898668323174e-06	0	0	0.0357298868626795
2007	4	10746000	179.606695149843	7.22133788872928e-06	0	0	0.0355961388010773
2007	5	10746000	178.467973059249	6.87191831346818e-06	0	0	-0.00822541453284633
2007	6	10746000	180.136773473	6.96509686687114e-06	0	0	-0.00409007810451558
2007	7	10746000	184.213767272743	7.19804325037854e-06	0	0	0.00643943579689535
2007	8	10746000	185.304874956959	7.14368909422681e-06	0	0	-0.00704177349496081
2007	9	10746000	186.265162368955	7.03498078192336e-06	0	0	-0.0271932888820201
2007	10	10746000	186.00698959322	7.22910276817952e-06	0	0	0.0010376513656959
2007	11	10746000	184.806944862771	7.25239740653026e-06	0	0	0.0107845251092089
2007	12	10746000	183.983059136266	7.25239740653026e-06	0	0	0.0153108708864748
2007	13	10746000	184.463607384303	7.21357300927903e-06	0	0	0.00724474943674081
2007	14	10746000	183.421531725849	7.34557595993322e-06	0	0	0.0315037619617489
2007	15	10746000	183.50449582757	7.275692044881e-06	0	0	0.0212283854674089
2007	16	10746000	185.76172631764	7.50087354893815e-06	0	0	0.0400420141964071
2007	17	10746000	184.531880261819	7.36110571883371e-06	0	0	0.0274647379682571
2007	18	10746000	184.629684736396	7.40769499553519e-06	0	0	0.0334199523354747
2007	19	10746000	187.30194775691	7.50087354893815e-06	0	0	0.0314895403583547
2007	20	10746000	189.229912479897	7.52416818728889e-06	0	0	0.0241509783533197
2007	21	10746000	188.165805059591	7.49310866948791e-06	0	0	0.0256911447798829
2007	22	10746000	189.424106417975	7.46204915168692e-06	0	0	0.0146543839351684
2007	23	10746000	190.041377905188	7.44651939278643e-06	0	0	0.00925389046426115
2007	24	10746000	189.378056477928	7.33781108048298e-06	0	0	-0.00199630561723474
2007	25	10746000	189.725967456005	7.42322475443569e-06	0	0	0.00776927145904318
2007	26	10746000	189.842894041807	7.16698373257755e-06	0	0	-0.0276170149442221
2007	27	10746000	189.095494758558	7.46204915168692e-06	0	0	0.0164176584185964
2007	28	10746000	190.444753679888	7.52416818728889e-06	0	0	0.0176179509032423
2007	29	10746000	189.618577060261	7.38440035718445e-06	0	0	0.00306627625179532
2007	30	10746000	187.99533544259	7.50087354893815e-06	0	0	0.0276850728511806
2007	31	10746000	187.807425365821	7.53969794618938e-06	0	0	0.0340379227377597
2007	32	10746000	185.949479846051	7.12815933532632e-06	0	0	-0.0126350439269655
2007	33	10746000	182.277164673867	6.91850759016966e-06	0	0	-0.0223679399510193
2007	34	10746000	183.749865459001	7.08157005862484e-06	0	0	-0.00734621195846163
2007	35	10746000	181.680480913314	6.98839150522188e-06	0	0	-0.00924965029190945
2007	36	10746000	177.847031755833	7.0582754202741e-06	0	0	0.0222267878476248
2007	37	10746000	178.243708013842	7.19027837092829e-06	0	0	0.0390268585840762
2007	38	10746000	179.717786006126	7.2912218037815e-06	0	0	0.044971697979844
2007	39	10746000	174.130461601671	7.00392126412238e-06	0	0	0.0360048341953583
2007	40	10746000	174.928786277818	6.93403734907016e-06	0	0	0.0209869044443677
2007	41	10746000	174.710230848322	6.74768024226424e-06	0	0	-0.00520994588526801
2007	42	10746000	176.314737181854	6.77873976006523e-06	0	0	-0.0097254331048063
2007	43	10746000	174.648191283264	6.6079124121598e-06	0	0	-0.0254694380203974
2007	44	10746000	177.820376198888	6.76321000116473e-06	0	0	-0.0203597375974438
2007	45	10746000	176.297907242771	6.59238265325931e-06	0	0	-0.0368575404234529
2007	46	10746000	176.683793789272	6.56132313545832e-06	0	0	-0.0434889563127494
2007	47	10746000	177.005229035796	6.70109096556276e-06	0	0	-0.0248875643945275
2007	48	10746000	177.543620428424	6.80203439841596e-06	0	0	-0.0132002514242336
2007	49	10746000	175.981809427806	6.71662072446325e-06	0	0	-0.0169438502621437
2007	50	10746000	175.312751058172	6.78650463951547e-06	0	0	-0.0029247790310562
2007	51	10746000	175.739904584062	6.90297783126917e-06	0	0	0.0117224111439811
2007	52	10746000	173.261380951158	6.70885584501301e-06	0	0	-0.00266291858361721
2008	1	10318000	174.822011546866	6.86951066499373e-06	0	0	0.00216213307345826
2008	2	10318000	174.322960840641	6.900878293601e-06	0	0	0.00962029988058539
2008	3	10318000	175.716887127294	7.02634880803011e-06	0	0	0.0198223001195282
2008	4	10318000	174.249467342776	6.9400878293601e-06	0	0	0.0157850276340476
2008	5	10318000	173.567270823844	7.09692597239649e-06	0	0	0.0428233338052493
2008	6	10318000	175.227897683455	7.21455457967378e-06	0	0	0.050061105751504
2008	7	10318000	178.842540968674	7.30865746549561e-06	0	0	0.0422576138227065
2008	8	10318000	179.867974134734	7.25376411543287e-06	0	0	0.0285321825074952
2008	9	10318000	180.622464791657	7.19102885821832e-06	0	0	0.0153775733906991
2008	10	10318000	180.107848603846	7.08908406524467e-06	0	0	0.0038429829766982
2008	11	10318000	179.167401946707	7.01066499372647e-06	0	0	-0.0020506071010412
2008	12	10318000	178.20948757614	7.20671267252196e-06	0	0	0.0313704533911066
2008	13	10318000	178.517119271858	7.08908406524467e-06	0	0	0.0127880213250866
2008	14	10318000	177.543578716262	7.13613550815558e-06	0	0	0.0251004362757587
2008	15	10318000	177.502748108818	7.19102885821832e-06	0	0	0.0332234399411457
2008	16	10318000	179.068569814959	7.26944792973651e-06	0	0	0.0353575738700725
2008	17	10318000	177.69019492755	7.06555834378921e-06	0	0	0.0141246120725629
2008	18	10318000	177.844467973441	7.06555834378921e-06	0	0	0.0132448990592744
2008	19	10318000	180.329623249625	7.30081555834379e-06	0	0	0.0325535907223024
2008	20	10318000	182.01681536823	7.35570890840652e-06	0	0	0.0306740045993814
2008	21	10318000	181.534792050048	7.1439774153074e-06	0	0	0.00366435514889649
2008	22	10318000	182.692307094986	7.00282308657465e-06	0	0	-0.0223999968036868
2008	23	10318000	183.368853714898	7.17534504391468e-06	0	0	-0.00201153962314235
2008	24	10318000	182.809608813776	6.99498117942284e-06	0	0	-0.0241213185805105
2008	25	10318000	183.589550040745	6.99498117942284e-06	0	0	-0.0282671319777897
2008	26	10318000	183.463401712547	7.04987452948557e-06	0	0	-0.019968024567031
2008	27	10318000	182.931987697996	6.94792973651192e-06	0	0	-0.0313339824823814
2008	28	10318000	184.486387011793	6.86951066499373e-06	0	0	-0.0503364349110443
2008	29	10318000	183.697696330828	6.900878293601e-06	0	0	-0.0419041527715457
2008	30	10318000	182.027252941861	6.72051442910916e-06	0	0	-0.0583827573624658
2008	31	10318000	182.038376271076	6.4930991217064e-06	0	0	-0.0903017078475665
2008	32	10318000	180.268036442007	6.85382685069009e-06	0	0	-0.0303328119057103
2008	33	10318000	176.438773265705	6.72835633626098e-06	0	0	-0.0274246594223284
2008	34	10318000	177.602773673082	6.83030112923463e-06	0	0	-0.0191594624493035
2008	35	10318000	175.548138336151	6.70483061480552e-06	0	0	-0.0259082117261892
2008	36	10318000	171.935240401875	6.71267252195734e-06	0	0	-0.00427626355223171
2008	37	10318000	172.21723929046	6.57936010037641e-06	0	0	-0.0256492283156996
2008	38	10318000	173.452131595465	6.66562107904642e-06	0	0	-0.0199025031500701
2008	39	10318000	168.632981612804	6.5323086574655e-06	0	0	-0.0120556583496314
2008	40	10318000	169.236699058851	6.5323086574655e-06	0	0	-0.015579948518934
2008	41	10318000	168.674368323402	6.79893350062735e-06	0	0	0.0280162998300794
2008	42	10318000	170.194052979422	6.79893350062735e-06	0	0	0.0188370096631156
2008	43	10318000	168.76977287714	6.62641154328733e-06	0	0	0.00136414903531121
2008	44	10318000	171.646128589392	6.50094102885822e-06	0	0	-0.0340591928139392
2008	45	10318000	170.420109470289	6.59504391468005e-06	0	0	-0.0130272740534509
2008	46	10318000	170.801323544291	6.31273525721455e-06	0	0	-0.0573843535922585
2008	47	10318000	171.31116576829	6.33626097867001e-06	0	0	-0.0566872901993164
2008	48	10318000	171.896236486306	6.43036386449184e-06	0	0	-0.0459360638005296
2008	49	10318000	170.636232717552	6.43820577164366e-06	0	0	-0.03771902728423
2008	50	10318000	169.966312951866	6.18726474278545e-06	0	0	-0.0715807311494203
2008	51	10318000	170.519060069412	6.24215809284818e-06	0	0	-0.0663800285129688
2008	52	10318000	168.10588485403	6.13237139272271e-06	0	0	-0.0696339980256747
2009	1	9969000	168.479038933968	6.05844336069149e-06	0	0	-0.0930622529257978
2009	2	9969000	168.116205097686	6.28841045160779e-06	0	0	-0.0566049245053828
2009	3	9969000	169.469475735621	6.29634035129456e-06	0	0	-0.0629580972579726
2009	4	9969000	168.54197230931	6.57388684033147e-06	0	0	-0.0162687802435214
2009	5	9969000	168.325041652834	6.90694262717577e-06	0	0	0.0349024618647224
2009	6	9969000	169.957176203963	7.11312001903176e-06	0	0	0.0555600181583688
2009	7	9969000	173.049792420379	7.17655921652591e-06	0	0	0.0459417342744227
2009	8	9969000	173.950482558806	7.43031600650252e-06	0	0	0.07731808065923
2009	9	9969000	174.396202855574	7.46996550493636e-06	0	0	0.0802987502888652
2009	10	9969000	173.640214855749	7.01003132310376e-06	0	0	0.0181973118777582
2009	11	9969000	172.967167828225	6.97038182466992e-06	0	0	0.0163778606503411
2009	12	9969000	171.899430725393	6.6690456365727e-06	0	0	-0.0215209015514577
2009	13	9969000	172.040174502448	6.97038182466992e-06	0	0	0.0218543459888138
2009	14	9969000	171.17177946271	6.65318583719916e-06	0	0	-0.0196982205436761
2009	15	9969000	171.062267286639	6.85936322905515e-06	0	0	0.0113276454480392
2009	16	9969000	171.971894531453	6.94659212560961e-06	0	0	0.0187711223240418
2009	17	9969000	170.4831267295	6.88315292811546e-06	0	0	0.0182825909536835
2009	18	9969000	170.661926240929	6.63732603782562e-06	0	0	-0.0191133799598839
2009	19	9969000	172.853697330861	6.82764363030808e-06	0	0	-0.00378179547765207
2009	20	9969000	174.213864030263	7.26378811308037e-06	0	0	0.0515810611271239
2009	21	9969000	174.273024755689	7.21620871495976e-06	0	0	0.0443383320806175
2009	22	9969000	175.36698436744	7.39066650806867e-06	0	0	0.0629138698618606
2009	23	9969000	176.043765985547	7.23999841402006e-06	0	0	0.0372420686284966
2009	24	9969000	175.647336009359	7.07347052059791e-06	0	0	0.015671538511087
2009	25	9969000	176.773737673114	6.52630744221086e-06	0	0	-0.0688662118782896
2009	26	9969000	176.342496068727	6.45493834502994e-06	0	0	-0.076796554265906
2009	27	9969000	175.996399602058	6.38356924784902e-06	0	0	-0.085208559015788
2009	28	9969000	177.6942702648	6.61353633876532e-06	0	0	-0.0613090689337651
2009	29	9969000	176.889279667627	6.83557352999485e-06	0	0	-0.025379037531628
2009	30	9969000	175.223592782519	6.96245192498315e-06	0	0	0.00214815374746776
2009	31	9969000	175.414958755238	6.88315292811546e-06	0	0	-0.0103466589629351
2009	32	9969000	173.787790836049	6.86729312874192e-06	0	0	-0.00338223320073989
2009	33	9969000	169.96069001094	6.61353633876532e-06	0	0	-0.0185965943697691
2009	34	9969000	170.833893887206	6.4628682447167e-06	0	0	-0.0458567893580769
2009	35	9969000	168.859189099738	6.35977954878871e-06	0	0	-0.0500961134827075
2009	36	9969000	165.672082356909	6.39149914753578e-06	0	0	-0.0269935784791741
2009	37	9969000	165.823248268536	6.51044764283732e-06	0	0	-0.00978902708447155
2009	38	9969000	166.754817758562	6.60560643907855e-06	0	0	-0.00092841550633063
2009	39	9969000	162.855801442939	6.51837754252409e-06	0	0	0.00948199906530003
2009	40	9969000	163.281010828047	6.31220015066809e-06	0	0	-0.0249937871363664
2009	41	9969000	162.367562011853	6.26462075254748e-06	0	0	-0.0268992276396546
2009	42	9969000	163.737651644986	6.43114864596963e-06	0	0	-0.00939094722281904
2009	43	9969000	162.553121608239	6.43114864596963e-06	0	0	-0.00217234590603569
2009	44	9969000	165.026091875007	6.6690456365727e-06	0	0	0.0192327654913894
2009	45	9969000	164.052968379171	6.99417152373023e-06	0	0	0.0752624700596221
2009	46	9969000	164.372711748148	7.27171801276714e-06	0	0	0.115756977234798
2009	47	9969000	164.993852279286	7.21620871495976e-06	0	0	0.103071402272171
2009	48	9969000	165.633709283289	7.1289798184053e-06	0	0	0.0855278238832525
2009	49	9969000	164.6589182602	6.97831172435669e-06	0	0	0.0688762070079831
2009	50	9969000	163.969309453962	6.83557352999485e-06	0	0	0.0514162715822452
2009	51	9969000	164.709010517006	6.47872804409024e-06	0	0	-0.00794741291261241
2009	52	9969000	162.531967317541	6.05051346100472e-06	0	0	-0.0611077776357496
2009	53	9969000	0	6.66111573688593e-06	0	0	Inf
2010	1	9776000	162.82957278808	6.23593699774992e-06	0	0	-0.0468561862408729
2010	2	9776000	162.618707674357	6.18772099003536e-06	0	0	-0.0529994844849943
2010	3	9776000	163.987515595127	6.12343297974928e-06	0	0	-0.0706609619218584
2010	4	9776000	163.640991652815	6.24397299903568e-06	0	0	-0.0503601913529032
2010	5	9776000	163.869001617743	6.3805850208936e-06	0	0	-0.0309332550250589
2010	6	9776000	165.468544344146	6.39665702346512e-06	0	0	-0.0378836011943653
2010	7	9776000	168.041212829091	6.43683702989392e-06	0	0	-0.0466624389164952
2010	8	9776000	168.786692854288	6.39665702346512e-06	0	0	-0.0567976816902527
2010	9	9776000	168.862976913481	6.38862102217936e-06	0	0	-0.0584081667500994
2010	10	9776000	167.880099154579	6.62166505946641e-06	0	0	-0.0183470177233042
2010	11	9776000	167.468468236256	6.70202507232401e-06	0	0	-0.00399160655911247
2010	12	9776000	166.306583124076	6.71006107360977e-06	0	0	0.00416950948602485
2010	13	9776000	166.290852578307	6.8868531018965e-06	0	0	0.0307241639722011
2010	14	9776000	165.546663252415	6.98328511732562e-06	0	0	0.0498550474255171
2010	15	9776000	165.410134658214	6.78238508518161e-06	0	0	0.0204936979755832
2010	16	9776000	165.715888061775	6.61362905818065e-06	0	0	-0.00673374215849974
2010	17	9776000	164.140448716842	6.58952105432337e-06	0	0	-0.000855661830703676
2010	18	9776000	164.320367838715	6.62970106075217e-06	0	0	0.00413601898671384
2010	19	9776000	166.158472477451	6.68595306975249e-06	0	0	0.00145359739378964
2010	20	9776000	167.139026032447	6.76631308261009e-06	0	0	0.00754446162267173
2010	21	9776000	167.694514279894	6.82256509161042e-06	0	0	0.0125554835776662
2010	22	9776000	168.762443660919	7.0073931211829e-06	0	0	0.0334052779563229
2010	23	9776000	169.396249757224	7.03150112504018e-06	0	0	0.0330807219806049
2010	24	9776000	169.203185387109	7.18418514946962e-06	0	0	0.0567176947108608
2010	25	9776000	170.606488915035	7.21632915461266e-06	0	0	0.0527149415134124
2010	26	9776000	169.824004589066	7.43330118932819e-06	0	0	0.0893630758952845
2010	27	9776000	169.631932650754	7.40919318547091e-06	0	0	0.0870594770599655
2010	28	9776000	171.429237865133	7.32883317261331e-06	0	0	0.0639958636664895
2010	29	9776000	170.557105157451	7.0073931211829e-06	0	0	0.0225314262868257
2010	30	9776000	168.930249865819	6.87881710061074e-06	0	0	0.0134360195168345
2010	31	9776000	169.283755660085	6.68595306975249e-06	0	0	-0.0170350406560874
2010	32	9776000	167.8338526057	6.54130504660881e-06	0	0	-0.0299930706919202
2010	33	9776000	164.115045247429	6.58148505303761e-06	0	0	-0.00191966097291229
2010	34	9776000	164.723745445286	6.9270331083253e-06	0	0	0.0466007771615612
2010	35	9776000	162.866618095746	7.10382513661202e-06	0	0	0.0855508763377342
2010	36	9776000	160.225357396907	7.02346512375442e-06	0	0	0.0909633958062546
2010	37	9776000	160.240062945756	6.94310511089682e-06	0	0	0.07838200274856
2010	38	9776000	160.837028325453	6.95917711346834e-06	0	0	0.0768664517323134
2010	39	9776000	157.908953444201	6.42880102860816e-06	0	0	0.0132421025546067
2010	40	9776000	158.176659346079	6.21182899389264e-06	0	0	-0.0226118022776903
2010	41	9776000	156.918370508766	6.08325297332048e-06	0	0	-0.0351671413033053
2010	42	9776000	158.106368598754	6.3404050144648e-06	0	0	-0.00193773724277933
2010	43	9776000	157.144853789583	6.41272902603664e-06	0	0	0.0156234591920187
2010	44	9776000	159.163444275226	6.66988106718097e-06	0	0	0.0429530521653694
2010	45	9776000	158.397769298502	6.68595306975249e-06	0	0	0.0505198446729271
2010	46	9776000	158.616421262878	6.63773706203793e-06	0	0	0.0415062872097637
2010	47	9776000	159.289423304053	6.44487303117969e-06	0	0	0.00697206803133177
2010	48	9776000	159.992732624225	6.34844101575056e-06	0	0	-0.0124551446277593
2010	49	9776000	159.277350438827	6.41272902603664e-06	0	0	0.00202570899304929
2010	50	9776000	158.549875915319	6.48505303760849e-06	0	0	0.0179761987716957
2010	51	9776000	159.522918666073	6.58148505303761e-06	0	0	0.0268117043600507
2010	52	9776000	157.685154501169	6.67791706846673e-06	0	0	0.0539990306999224
2011	1	9460000	157.147045318139	6.97066274413663e-06	0	0	0.0856074300005192
2011	2	9460000	157.097117342858	6.92980305630465e-06	0	0	0.0795869642207049
2011	3	9460000	158.515733291786	7.03603824466781e-06	0	0	0.0863274983753473
2011	4	9460000	158.759052239259	7.31388412192531e-06	0	0	0.127494763134744
2011	5	9460000	159.397046934853	7.3302279970581e-06	0	0	0.125491365428637
2011	6	9460000	160.95612331092	7.18313312086296e-06	0	0	0.092223125058787
2011	7	9460000	163.022483081431	7.23216474626134e-06	0	0	0.0857398111865763
2011	8	9460000	163.594724267699	7.04421018223421e-06	0	0	0.0538237144976162
2011	9	9460000	163.268629139454	6.76636430497671e-06	0	0	0.0142793558862692
2011	10	9460000	162.078877249148	6.77453624254311e-06	0	0	0.0229587150035114
2011	11	9460000	161.919849930501	6.75819236741031e-06	0	0	0.0214930415942991
2011	12	9460000	160.682429249298	6.7990520552423e-06	0	0	0.0355830489831024
2011	13	9460000	160.521682890613	6.7990520552423e-06	0	0	0.0366200814963596
2011	14	9460000	159.915669281373	6.93797499387105e-06	0	0	0.0618096448149551
2011	15	9460000	159.783299449042	6.84808368064068e-06	0	0	0.0489206354976503
2011	16	9460000	159.537578180439	6.81539593037509e-06	0	0	0.0455217002940039
2011	17	9460000	157.9014874092	6.59475361608237e-06	0	0	0.0221562991470358
2011	18	9460000	158.064635595475	6.75819236741031e-06	0	0	0.0464073723821331
2011	19	9460000	159.50358176851	6.57023780338318e-06	0	0	0.00812783147009205
2011	20	9460000	160.065411349636	6.46400261502002e-06	0	0	-0.0116540565129418
2011	21	9460000	161.071903173232	6.49669036528561e-06	0	0	-0.0128632190494699
2011	22	9460000	162.139443820191	6.64378524148075e-06	0	0	0.00284049438531234
2011	23	9460000	162.694163998966	6.54572199068399e-06	0	0	-0.0153303839403976
2011	24	9460000	162.733972691317	6.7908801176759e-06	0	0	0.0212987322275815
2011	25	9460000	164.349407256889	6.86442755577347e-06	0	0	0.0222123876443616
2011	26	9460000	163.186688353885	6.75819236741031e-06	0	0	0.0135630649070818
2011	27	9460000	163.121881656924	6.80722399280869e-06	0	0	0.0213222058729745
2011	28	9460000	164.973652696263	6.7908801176759e-06	0	0	0.00743359490254528
2011	29	9460000	163.995408311687	6.61926942878156e-06	0	0	-0.0121674645176349
2011	30	9460000	162.442674842728	6.63561330391436e-06	0	0	-0.000262707092023282
2011	31	9460000	162.940046752787	6.72550461714472e-06	0	0	0.0101875093342231
2011	32	9460000	161.699952649889	6.90528724360546e-06	0	0	0.0451456369063847
2011	33	9460000	158.188253910873	6.97066274413663e-06	0	0	0.078461869211349
2011	34	9460000	158.554933453965	7.04421018223421e-06	0	0	0.0873203138144883
2011	35	9460000	156.850051169136	6.92163111873825e-06	0	0	0.0800123987038508
2011	36	9460000	154.839236824733	6.7908801176759e-06	0	0	0.0733713457146969
2011	37	9460000	154.717773422706	6.57023780338318e-06	0	0	0.0393117509562183
2011	38	9460000	154.964258565048	6.31690773882487e-06	0	0	-0.00235059728237354
2011	39	9460000	153.023346397577	6.21884448802811e-06	0	0	-0.00538052798451747
2011	40	9460000	153.152591008801	6.14529704993054e-06	0	0	-0.01797286608519
2011	41	9460000	151.572087171652	6.20250061289532e-06	0	0	0.00150365962889634
2011	42	9460000	152.556465051815	6.2515322382937e-06	0	0	0.00290734940688571
2011	43	9460000	151.803444041225	6.31690773882487e-06	0	0	0.0184222168109407
2011	44	9460000	153.335190967145	6.42314292718804e-06	0	0	0.0252049709429238
2011	45	9460000	152.741737067325	6.61926942878156e-06	0	0	0.0606138381717743
2011	46	9460000	152.830723976406	6.65195717904715e-06	0	0	0.0652308368645369
2011	47	9460000	153.506003207882	6.64378524148075e-06	0	0	0.0592419618912403
2011	48	9460000	154.275528081988	6.75002042984392e-06	0	0	0.0708114375223949
2011	49	9460000	153.797891771729	6.74184849227752e-06	0	0	0.0728365525640449
2011	50	9460000	153.022111297305	6.75002042984392e-06	0	0	0.0795825426760391
2011	51	9460000	154.255372665564	6.74184849227752e-06	0	0	0.0696548013126998
2011	52	9460000	152.828433568092	6.57840974094958e-06	0	0	0.0534688882240432
2012	1	9527000	154.469603057816	6.7133898930284e-06	0	0	0.0604028026063575
2012	2	9527000	154.584540111795	6.62322226320751e-06	0	0	0.0453826746395921
2012	3	9527000	156.103801534734	6.46747817533506e-06	0	0	0.0108658370173581
2012	4	9527000	156.933792677273	6.41009877453994e-06	0	0	-0.00340138773279109
2012	5	9527000	157.956358517857	6.54125169064306e-06	0	0	0.0104056683603358
2012	6	9527000	159.49973619423	6.45108406082217e-06	0	0	-0.0131645120194627
2012	7	9527000	161.123051264175	6.49206934710439e-06	0	0	-0.0169004449879119
2012	8	9527000	161.524563982216	6.42649288905283e-06	0	0	-0.0292498172769298
2012	9	9527000	160.772904651843	6.27074880118038e-06	0	0	-0.0483471059297916
2012	10	9527000	159.371142253398	6.03303414074347e-06	0	0	-0.076369799960688
2012	11	9527000	159.452214576896	5.92647239640969e-06	0	0	-0.093145238630306
2012	12	9527000	158.13072390625	5.90188122464035e-06	0	0	-0.0893610271121456
2012	13	9527000	157.832218703448	5.92647239640969e-06	0	0	-0.0838372469965093
2012	14	9527000	157.361556563702	6.09861059879503e-06	0	0	-0.0544069132935655
2012	15	9527000	157.253458731089	6.19697528587237e-06	0	0	-0.0384949162958709
2012	16	9527000	156.497999838346	6.08221648428214e-06	0	0	-0.0517450692450423
2012	17	9527000	154.790507466516	5.90188122464035e-06	0	0	-0.0697103953151022
2012	18	9527000	154.926909666254	5.88548711012746e-06	0	0	-0.0731113122352638
2012	19	9527000	155.962953570862	5.77072830853724e-06	0	0	-0.0972215082088249
2012	20	9527000	156.087540928687	5.81171359481946e-06	0	0	-0.0915354348186889
2012	21	9527000	157.526473574447	6.11500471330792e-06	0	0	-0.0528576142505454
2012	22	9527000	158.634590972452	6.42649288905283e-06	0	0	-0.0115648860768992
2012	23	9527000	159.092192233374	6.58223697692528e-06	0	0	0.00947757237774531
2012	24	9527000	159.388267616	6.72158695028485e-06	0	0	0.0289339513690605
2012	25	9527000	161.194364579827	6.78716340833641e-06	0	0	0.0273312000184203
2012	26	9527000	159.60619853773	6.65601049223329e-06	0	0	0.0175043418605679
2012	27	9527000	159.645117571986	6.3117340874626e-06	0	0	-0.0353604147614535
2012	28	9527000	161.549441454641	6.53305463338661e-06	0	0	-0.0133051617838297
2012	29	9527000	160.412244098065	6.45928111807861e-06	0	0	-0.0175313556261049
2012	30	9527000	158.934075898612	6.33632525923194e-06	0	0	-0.0272696454432919
2012	31	9527000	159.569680512786	6.34452231648838e-06	0	0	-0.0298908946703281
2012	32	9527000	158.543212365514	6.57403991966884e-06	0	0	0.0117115555234557
2012	33	9527000	155.250995075996	6.21336940038526e-06	0	0	-0.0235167257653276
2012	34	9527000	155.401659257988	6.32812820197549e-06	0	0	-0.00644561494884344
2012	35	9527000	153.8427803037	6.20517234312882e-06	0	0	-0.0158784201564565
2012	36	9527000	152.478655749207	6.26255174392393e-06	0	0	0.00210747038143696
2012	37	9527000	152.221624490909	6.26255174392393e-06	0	0	0.00379956205976064
2012	38	9527000	152.116045524585	6.27074880118038e-06	0	0	0.00581105347806738
2012	39	9527000	151.117603076153	6.09041354153859e-06	0	0	-0.0166598928576435
2012	40	9527000	151.127426854757	6.26255174392393e-06	0	0	0.0110673037982064
2012	41	9527000	149.219331629312	5.99204885446125e-06	0	0	-0.0202341854526801
2012	42	9527000	150.007512898288	6.03303414074347e-06	0	0	-0.0187158152551416
2012	43	9527000	149.434711684439	5.80351653756301e-06	0	0	-0.052428994549695
2012	44	9527000	150.492339776084	5.90188122464035e-06	0	0	-0.0431406660680814
2012	45	9527000	150.031553687693	5.582195991639e-06	0	0	-0.0921909648185385
2012	46	9527000	149.9719719828	5.66416656420345e-06	0	0	-0.0784944801829389
2012	47	9527000	150.623592883899	5.63957539243412e-06	0	0	-0.0864644949343185
2012	48	9527000	151.475859025406	6.04942825525636e-06	0	0	-0.0255873051345844
2012	49	9527000	151.20843591963	5.84450182384524e-06	0	0	-0.0569309236437415
2012	50	9527000	150.361611359914	5.91827533915324e-06	0	0	-0.0396484934285774
2012	51	9527000	151.897393290994	5.95926062543547e-06	0	0	-0.0427748834276998
2012	52	9527000	150.899544299906	5.97565473994836e-06	0	0	-0.0337942988732345
2013	1	9664000	151.698638905059	5.76394867379986e-06	0	0	-0.0731624158606009
2013	2	9664000	151.980911753917	5.89513384987496e-06	0	0	-0.0538285476742182
2013	3	9664000	153.61608873355	6.10011068749231e-06	0	0	-0.0313514604704203
2013	4	9664000	155.015968660829	6.30508752510966e-06	0	0	-0.00784415096930556
2013	5	9664000	156.386262956513	6.37068011314721e-06	0	0	-0.00630658305830425
2013	6	9664000	157.909702642009	6.61665231828803e-06	0	0	0.0221031215916067
2013	7	9664000	159.116189986795	6.86262452342885e-06	0	0	0.0520613899433652
2013	8	9664000	159.344108046815	7.0676013610462e-06	0	0	0.0819352037123907
2013	9	9664000	158.160095676936	6.78063378838191e-06	0	0	0.0457757963035949
2013	10	9664000	156.562088976759	6.73143934735375e-06	0	0	0.0487851885035533
2013	11	9664000	156.874374640076	6.50186528922232e-06	0	0	0.0110000461444577
2013	12	9664000	155.481806539859	6.28868937810027e-06	0	0	-0.0133893899626484
2013	13	9664000	155.054568919824	6.21489771655803e-06	0	0	-0.0222796976825006
2013	14	9664000	154.725062496744	6.51826343623171e-06	0	0	0.0276292504541456
2013	15	9664000	154.65769310286	6.41987455417538e-06	0	0	0.0125587473741033
2013	16	9664000	153.432400561015	6.59205509777395e-06	0	0	0.0480185372323279
2013	17	9664000	151.670721750462	6.58385602426926e-06	0	0	0.058872788013953
2013	18	9664000	151.77068772704	6.42807362768007e-06	0	0	0.0331375731920318
2013	19	9664000	152.380958762474	6.1247079080064e-06	0	0	-0.0195625410594791
2013	20	9664000	152.044850564083	6.09191161398762e-06	0	0	-0.0226568052209767
2013	21	9664000	153.885016645997	6.03451809945476e-06	0	0	-0.0434416344859319
2013	22	9664000	155.049666778952	5.92793014389374e-06	0	0	-0.0673956093943094
2013	23	9664000	155.38663873234	5.91973107038905e-06	0	0	-0.0707051701611533
2013	24	9664000	155.957073567163	5.88693477637027e-06	0	0	-0.0792338127699034
2013	25	9664000	157.910660044852	5.88693477637027e-06	0	0	-0.0906250410250167
2013	26	9664000	155.878233759923	5.73115237978109e-06	0	0	-0.103146112013855
2013	27	9664000	156.002474157248	5.87053662936088e-06	0	0	-0.0820658404708615
2013	28	9664000	157.926919892	5.9853236584266e-06	0	0	-0.075521766017826
2013	29	9664000	156.600646110422	6.15750420202517e-06	0	0	-0.040872411892278
2013	30	9664000	155.224449132577	6.30508752510966e-06	0	0	-0.00917670599275598
2013	31	9664000	155.98569749109	6.42807362768007e-06	0	0	0.00522036649518462
2013	32	9664000	155.197977071118	6.20669864305334e-06	0	0	-0.0244718207208196
2013	33	9664000	152.192820725988	6.04271717295946e-06	0	0	-0.0314917661892699
2013	34	9664000	152.14274984586	5.91973107038905e-06	0	0	-0.0508913494314001
2013	35	9664000	150.75148930339	5.78854589431394e-06	0	0	-0.0633591704302688
2013	36	9664000	150.070349773647	5.90333292337966e-06	0	0	-0.040450027489128
2013	37	9664000	149.682016814282	5.91153199688435e-06	0	0	-0.0366244184235184
2013	38	9664000	149.223515435462	5.85413848235149e-06	0	0	-0.0430462679874346
2013	39	9664000	149.148728142239	6.04271717295946e-06	0	0	-0.0117247271500087
2013	40	9664000	149.053072594712	6.14930512852048e-06	0	0	0.00635295461411117
2013	41	9664000	146.842892619748	6.1247079080064e-06	0	0	0.0174138995400569
2013	42	9664000	147.429226384486	6.10011068749231e-06	0	0	0.00929784174502061
2013	43	9664000	147.024645580608	6.06731439347354e-06	0	0	0.00663395184895581
2013	44	9664000	147.600297323803	5.82954126183741e-06	0	0	-0.0365873065415058
2013	45	9664000	147.250251926215	5.65736071823884e-06	0	0	-0.0628199395601043
2013	46	9664000	147.026983432453	5.36219407206986e-06	0	0	-0.110367383276333
2013	47	9664000	147.623866304753	5.35399499856516e-06	0	0	-0.11531920095907
2013	48	9664000	148.559688123641	5.47698110113557e-06	0	0	-0.100698165919615
2013	49	9664000	148.4876815482	5.67375886524823e-06	0	0	-0.0679361509521942
2013	50	9664000	147.564177447276	5.60816627721068e-06	0	0	-0.0729457354317737
2013	51	9664000	149.415141973639	5.74755052679047e-06	0	0	-0.0616747529863119
2013	52	9664000	148.8755224238	6.04271717295946e-06	0	0	-0.00991111500250162
2014	1	9832000	150.363569809576	5.79402644034601e-06	0	0	-0.055622314767917
2014	2	9832000	150.815728291685	5.67161743104292e-06	0	0	-0.0783454645316096
2014	3	9832000	152.592299682653	5.74506283662478e-06	0	0	-0.0772797821854515
2014	4	9832000	154.550451250325	5.72058103476416e-06	0	0	-0.0928528589481886
2014	5	9832000	156.245140897623	5.65529622980251e-06	0	0	-0.112932413745811
2014	6	9832000	157.760855672957	5.75322343724498e-06	0	0	-0.106242170159769
2014	7	9832000	158.592660834662	5.93275665088951e-06	0	0	-0.083185821873663
2014	8	9832000	158.65131136719	5.90011424840868e-06	0	0	-0.0885672563693405
2014	9	9832000	157.025792941728	5.9245960502693e-06	0	0	-0.0753111493353004
2014	10	9832000	155.230636069618	5.86747184592786e-06	0	0	-0.0736364699587524
2014	11	9832000	155.76738733211	6.09596866329362e-06	0	0	-0.0408775382393376
2014	12	9832000	154.301159216717	5.94907785212992e-06	0	0	-0.0550945907332904
2014	13	9832000	153.749670965184	6.14493226701485e-06	0	0	-0.0204857086549272
2014	14	9832000	153.560630670853	6.00620205647136e-06	0	0	-0.0414209725700262
2014	15	9832000	153.545039408808	6.071486861433e-06	0	0	-0.0309032413360789
2014	16	9832000	151.8753662311	5.9245960502693e-06	0	0	-0.04395292269414
2014	17	9832000	150.056331868411	5.91643544964909e-06	0	0	-0.0336962246474559
2014	18	9832000	150.113914083551	6.02252325771177e-06	0	0	-0.0167467093167108
2014	19	9832000	150.290878873123	6.18573527011588e-06	0	0	0.00871058268268328
2014	20	9832000	149.47454423114	5.94907785212992e-06	0	0	-0.0245830770051225
2014	21	9832000	151.705979047225	6.03068385833197e-06	0	0	-0.0257470343077825
2014	22	9832000	152.951480759871	6.22653827321691e-06	0	0	-0.00229798860478465
2014	23	9832000	153.152411841933	5.89195364778848e-06	0	0	-0.0571483774670602
2014	24	9832000	154.016022781873	5.93275665088951e-06	0	0	-0.0559423794112334
2014	25	9832000	156.099986641319	6.12045046515424e-06	0	0	-0.0390774321802813
2014	26	9832000	153.589415612598	6.09596866329362e-06	0	0	-0.027276720833191
2014	27	9832000	153.784125678563	5.96539905337033e-06	0	0	-0.0493167005703494
2014	28	9832000	155.719697477919	6.13677166639465e-06	0	0	-0.0341620075306979
2014	29	9832000	154.164486531193	5.91643544964909e-06	0	0	-0.059446158693226
2014	30	9832000	152.90076468416	5.84299004406724e-06	0	0	-0.0634448408691621
2014	31	9832000	153.784000973584	5.6308144279419e-06	0	0	-0.102637471217149
2014	32	9832000	153.248642469221	5.61449322670148e-06	0	0	-0.102112764048558
2014	33	9832000	150.55614665477	5.52472661987922e-06	0	0	-0.100667737528665
2014	34	9832000	150.318754454545	5.72874163538436e-06	0	0	-0.065984810016131
2014	35	9832000	149.097620264269	5.76138403786519e-06	0	0	-0.0529694588704423
2014	36	9832000	149.11099401032	5.96539905337033e-06	0	0	-0.0195223298566309
2014	37	9832000	148.593318051968	6.02252325771177e-06	0	0	-0.00668480968720837
2014	38	9832000	147.782410222547	6.16125346825526e-06	0	0	0.0217724813975302
2014	39	9832000	148.598392262003	6.23469887383712e-06	0	0	0.0282749205697287
2014	40	9832000	148.408888555989	6.16125346825526e-06	0	0	0.0174592739641303
2014	41	9832000	145.901144368152	5.84299004406724e-06	0	0	-0.0185135242074365
2014	42	9832000	146.291322964498	5.95723845275012e-06	0	0	-0.00199138922660746
2014	43	9832000	146.039078408032	5.85931124530765e-06	0	0	-0.0167015461520315
2014	44	9832000	146.140174882132	5.80218704096621e-06	0	0	-0.026961613295656
2014	45	9832000	145.879124173686	5.81850824220663e-06	0	0	-0.0224783648260878
2014	46	9832000	145.479832532707	6.03068385833197e-06	0	0	0.0159483787333332
2014	47	9832000	146.003177741316	5.83482944344704e-06	0	0	-0.0205692628597242
2014	48	9832000	147.03180642024	5.90011424840868e-06	0	0	-0.0165393222014131
2014	49	9832000	147.140972003892	5.90011424840868e-06	0	0	-0.0172689630174876
2014	50	9832000	146.127728918294	5.79402644034601e-06	0	0	-0.0282474034794738
2014	51	9832000	148.319230345071	5.9245960502693e-06	0	0	-0.0210305186846878
2014	52	9832000	148.246767154221	5.98988085523095e-06	0	0	-0.00975918181551813
2015	1	10119000	151.814258181244	5.74942106523996e-06	0	0	-0.0514724919441656
2015	2	10119000	152.446121936977	5.71747983709974e-06	0	0	-0.060651735967407
2015	3	10119000	154.405636900674	5.91711251297612e-06	0	0	-0.0401904815474167
2015	4	10119000	156.939549388953	6.05286273257207e-06	0	0	-0.0340229687783764
2015	5	10119000	158.961419605436	6.20458356623812e-06	0	0	-0.0224043017121766
2015	6	10119000	160.496135073706	6.35630439990418e-06	0	0	-0.00807580240552641
2015	7	10119000	160.993568228802	6.40421624211451e-06	0	0	-0.00368690647292522
2015	8	10119000	160.886047487033	6.5319811546754e-06	0	0	0.0168687872898729
2015	9	10119000	158.788366799766	6.3882456280444e-06	0	0	0.00763049097772663
2015	10	10119000	156.772120044222	6.3882456280444e-06	0	0	0.0205896300622028
2015	11	10119000	157.53763416224	6.53996646171045e-06	0	0	0.0397515544210288
2015	12	10119000	155.978196513015	6.54795176874551e-06	0	0	0.0514290052476405
2015	13	10119000	155.297868495182	6.47608400543001e-06	0	0	0.0444444703053499
2015	14	10119000	155.24875929018	6.30839255769384e-06	0	0	0.0177214988538307
2015	15	10119000	155.293907025501	6.42817216321968e-06	0	0	0.0367438303523526
2015	16	10119000	153.174670081241	6.20458356623812e-06	0	0	0.0145280542636628
2015	17	10119000	151.274560795176	6.16465703106284e-06	0	0	0.0206607058608895
2015	18	10119000	151.285109659534	6.21256887327318e-06	0	0	0.0285215798843408
2015	19	10119000	151.016674135611	6.34831909286912e-06	0	0	0.0528638702321064
2015	20	10119000	149.684069814026	5.96502435518646e-06	0	0	-0.00189779590025174
2015	21	10119000	152.331361860239	6.0289068114669e-06	0	0	-0.00873990650369367
2015	22	10119000	153.693413694793	6.13271580292262e-06	0	0	-0.000607792439164093
2015	23	10119000	153.744225782001	6.07681865367723e-06	0	0	-0.0100441221395237
2015	24	10119000	154.932853604081	6.21256887327318e-06	0	0	0.00430603568190793
2015	25	10119000	157.158175940392	6.50802523357023e-06	0	0	0.0371716204050628
2015	26	10119000	154.101999962915	6.5319811546754e-06	0	0	0.0616345020789491
2015	27	10119000	154.358014916352	6.37227501397429e-06	0	0	0.0339599151135041
2015	28	10119000	156.31699820647	6.30040725065879e-06	0	0	0.0094871435003598
2015	29	10119000	154.474295031587	6.2445101014134e-06	0	0	0.0124661838917554
2015	30	10119000	153.323073249157	6.02092150443185e-06	0	0	-0.0164559266631489
2015	31	10119000	154.337467167068	6.04487742553701e-06	0	0	-0.0190327547871979
2015	32	10119000	154.068140983571	6.1726423380979e-06	0	0	0.00345210251148398
2015	33	10119000	151.689571351038	6.2445101014134e-06	0	0	0.0310530816786452
2015	34	10119000	151.269355567117	5.98099496925657e-06	0	0	-0.00971350450729328
2015	35	10119000	150.210839693791	5.96502435518646e-06	0	0	-0.00539801052602827
2015	36	10119000	150.938199521613	5.86121536373074e-06	0	0	-0.0274165157311344
2015	37	10119000	150.285528013199	5.86121536373074e-06	0	0	-0.0231927056402452
2015	38	10119000	149.10889505298	5.5977002315739e-06	0	0	-0.0597475760907112
2015	39	10119000	150.808234369526	5.86121536373074e-06	0	0	-0.0265783522118859
2015	40	10119000	150.530796007	6.00495089036173e-06	0	0	-0.000868898660402013
2015	41	10119000	147.698337788845	6.02092150443185e-06	0	0	0.0209999804844762
2015	42	10119000	147.899553590585	6.03689211850196e-06	0	0	0.0223154588995697
2015	43	10119000	147.786289051965	6.25249540844845e-06	0	0	0.0596382181633655
2015	44	10119000	147.413678851368	6.26846602251857e-06	0	0	0.0650300652105501
2015	45	10119000	147.222981506515	6.18062764513296e-06	0	0	0.0514662752781525
2015	46	10119000	146.630111500664	6.06883334664218e-06	0	0	0.0366220037915753
2015	47	10119000	147.068514261031	6.0289068114669e-06	0	0	0.0267323414445541
2015	48	10119000	148.210762054319	6.01293619739679e-06	0	0	0.0161205428847665
2015	49	10119000	148.494336790234	6.02092150443185e-06	0	0	0.0155269437178838
2015	50	10119000	147.36764837593	5.8851712848359e-06	0	0	0.000219530028649481
2015	51	10119000	149.951092853964	5.94905374111635e-06	0	0	-0.00634268704456872
2015	52	10119000	150.357428024018	5.90912720594107e-06	0	0	-0.0156788264803377
2015	53	10119000	0	6.10875988181746e-06	0	0	Inf
2016	1	10280000	151.27752964477	5.69952305246423e-06	0	0	-0.052073362536184
2016	2	10280000	152.080578661328	5.69952305246423e-06	0	0	-0.0570788113626179
2016	3	10280000	154.20238461592	5.85850556438792e-06	0	0	-0.0441133555285985
2016	4	10280000	157.255967000663	6.00953895071542e-06	0	0	-0.0385102525275716
2016	5	10280000	159.551008703579	5.98569157392687e-06	0	0	-0.0561012354375529
2016	6	10280000	161.083768615406	6.20826709062003e-06	0	0	-0.0303181919406555
2016	7	10280000	161.265917732816	6.20826709062003e-06	0	0	-0.0314134431133151
2016	8	10280000	160.998035091582	6.12877583465819e-06	0	0	-0.0422243357672983
2016	9	10280000	158.460460685062	6.14467408585056e-06	0	0	-0.0243622962370046
2016	10	10280000	156.258557751255	6.36724960254372e-06	0	0	0.0252238488916486
2016	11	10280000	157.23651262356	6.57392686804452e-06	0	0	0.0519185222327079
2016	12	10280000	155.61099737517	6.42289348171701e-06	0	0	0.0384870139376504
2016	13	10280000	154.816245660036	6.3275039745628e-06	0	0	0.0283158548463313
2016	14	10280000	154.908789113227	6.19236883942766e-06	0	0	0.00575313312998722
2016	15	10280000	155.020600497958	5.95389507154213e-06	0	0	-0.0336768176693193
2016	16	10280000	152.504027985164	5.82670906200318e-06	0	0	-0.0387139150563195
2016	17	10280000	150.556159221686	6.00158982511924e-06	0	0	0.00294800810945442
2016	18	10280000	150.51544208988	6.21621621621622e-06	0	0	0.0390960410999283
2016	19	10280000	149.795483746799	6.27980922098569e-06	0	0	0.0547714527032712
2016	20	10280000	147.94800097739	6.33545310015898e-06	0	0	0.0774055678140577
2016	21	10280000	150.961129212121	6.3275039745628e-06	0	0	0.0545761073123781
2016	22	10280000	152.432355252235	6.17647058823529e-06	0	0	0.019468601287796
2016	23	10280000	152.317604893707	5.98569157392687e-06	0	0	-0.0112764699451864
2016	24	10280000	153.828196886298	6.0731319554849e-06	0	0	-0.0066840599260118
2016	25	10280000	156.141968954036	6.19236883942766e-06	0	0	-0.00219011554886145
2016	26	10280000	152.562986524866	6.13672496025437e-06	0	0	0.0120410167431727
2016	27	10280000	152.865563836142	6.39904610492846e-06	0	0	0.0532130059885637
2016	28	10280000	154.801210119212	6.52623211446741e-06	0	0	0.0607152222747489
2016	29	10280000	152.667696584783	6.42289348171701e-06	0	0	0.0585081429472983
2016	30	10280000	151.665630445795	6.20031796502385e-06	0	0	0.0285784560514154
2016	31	10280000	152.79139860663	6.06518282988871e-06	0	0	-0.00125267919775228
2016	32	10280000	152.812880474801	5.9697933227345e-06	0	0	-0.0170985617618297
2016	33	10280000	150.823044323884	6.14467408585056e-06	0	0	0.025042298363935
2016	34	10280000	150.233681055927	6.18441971383148e-06	0	0	0.0357198126702056
2016	35	10280000	149.363523495195	6.40699523052464e-06	0	0	0.0792460985642605
2016	36	10280000	150.804060123798	6.52623211446741e-06	0	0	0.0888301008951927
2016	37	10280000	150.02968593286	6.49443561208267e-06	0	0	0.0891177901493643
2016	38	10280000	148.507855490696	6.33545310015898e-06	0	0	0.07334389466008
2016	39	10280000	151.039151630031	6.5818759936407e-06	0	0	0.0964044634310161
2016	40	10280000	150.685904338979	6.44674085850556e-06	0	0	0.0764112324343171
2016	41	10280000	147.585278205604	6.23211446740859e-06	0	0	0.0624365919584397
2016	42	10280000	147.597710635016	6.19236883942766e-06	0	0	0.0555719281125377
2016	43	10280000	147.616437777459	6.23211446740859e-06	0	0	0.0622123278464807
2016	44	10280000	146.779349615153	6.15262321144674e-06	0	0	0.0546442698232219
2016	45	10280000	146.649892956684	6.16057233704292e-06	0	0	0.056939059926776
2016	46	10280000	145.864170879649	6.34340222575517e-06	0	0	0.0941686298802215
2016	47	10280000	146.194692829565	6.28775834658188e-06	0	0	0.0821186250887452
2016	48	10280000	147.43667766166	6.3275039745628e-06	0	0	0.0797855901591519
2016	49	10280000	147.882842496242	6.06518282988871e-06	0	0	0.0318979363943284
2016	50	10280000	146.653752513859	6.120826709062e-06	0	0	0.0500924617353162
2016	51	10280000	149.60228436848	6.25596184419714e-06	0	0	0.052122971680792
2016	52	10280000	150.486744531594	6.4308426073132e-06	0	0	0.0751777540514899
2017	1	10454000	149.385468428713	6.36056450009938e-06	0	0	0.0710546459634566
2017	2	10454000	150.346371038648	6.52752931822699e-06	0	0	0.0921447512543574
2017	3	10454000	152.609134161777	6.51957861260187e-06	0	0	0.0746407867444405
2017	4	10454000	156.115943145721	6.37646591134963e-06	0	0	0.0274415076894511
2017	5	10454000	158.63052121756	6.24130391572252e-06	0	0	-0.010278735800933
2017	6	10454000	160.146974494706	6.38441661697476e-06	0	0	0.00282881088901566
2017	7	10454000	160.045504545534	6.25720532697277e-06	0	0	-0.0165297023058916
2017	8	10454000	159.629842443755	6.25720532697277e-06	0	0	-0.0139688319528377
2017	9	10454000	156.695585376029	6.42417014510038e-06	0	0	0.0312989967917849
2017	10	10454000	154.341494643603	6.28900814947327e-06	0	0	0.024999792604751
2017	11	10454000	155.510760343917	6.05048698071954e-06	0	0	-0.0212895901003553
2017	12	10454000	153.841510895528	6.03458556946929e-06	0	0	-0.0132702213053142
2017	13	10454000	152.947849855969	5.89147286821705e-06	0	0	-0.0310422791849653
2017	14	10454000	153.177087545448	5.86762075134168e-06	0	0	-0.0364094110602099
2017	15	10454000	153.357106537812	5.95507851321805e-06	0	0	-0.0231949246964618
2017	16	10454000	150.499411946679	6.00278274696879e-06	0	0	0.00332617946373302
2017	17	10454000	148.529758589129	5.81196581196581e-06	0	0	-0.0156854667459204
2017	18	10454000	148.43672857736	5.95507851321805e-06	0	0	0.00918419205075608
2017	19	10454000	147.278727999722	5.9073742794673e-06	0	0	0.00897123446286667
2017	20	10454000	144.934871256341	5.84376863446631e-06	0	0	0.0142486671824238
2017	21	10454000	148.262879372155	5.92327569071755e-06	0	0	0.00497171396485936
2017	22	10454000	149.835590720347	6.03458556946929e-06	0	0	0.0131104317085769
2017	23	10454000	149.548622472237	6.06638839196979e-06	0	0	0.0204039159794274
2017	24	10454000	151.368575597798	6.01073345259392e-06	0	0	-0.00111367631711167
2017	25	10454000	153.727241718474	6.07433909759491e-06	0	0	-0.00603173327061928
2017	26	10454000	149.657834360147	5.89147286821705e-06	0	0	-0.00974111623611257
2017	27	10454000	149.992925543288	5.79606440071556e-06	0	0	-0.0279541553583343
2017	28	10454000	151.869590032231	5.70065593321407e-06	0	0	-0.0557688345009233
2017	29	10454000	149.447155091323	5.53369111508646e-06	0	0	-0.0685670803506541
2017	30	10454000	148.61910310244	5.58934605446233e-06	0	0	-0.0539574182257858
2017	31	10454000	149.837265593007	5.76426157821507e-06	0	0	-0.0322834614864512
2017	32	10454000	150.160646436817	5.75631087258994e-06	0	0	-0.0356994096923568
2017	33	10454000	148.604115249036	5.74040946133969e-06	0	0	-0.0282907054221938
2017	34	10454000	147.86287213083	5.70065593321407e-06	0	0	-0.0301825067139311
2017	35	10454000	147.193054391188	5.63705028821308e-06	0	0	-0.0366393265870745
2017	36	10454000	149.315478734522	5.58139534883721e-06	0	0	-0.0597090054566506
2017	37	10454000	148.434822979871	5.75631087258994e-06	0	0	-0.0244876701228253
2017	38	10454000	146.598229396083	5.58934605446233e-06	0	0	-0.0409161107933751
2017	39	10454000	149.883580475943	5.63705028821308e-06	0	0	-0.0539323950647164
2017	40	10454000	149.467264922871	5.65295169946333e-06	0	0	-0.0486211139718224
2017	41	10454000	146.152522467964	5.66885311071358e-06	0	0	-0.0243069528187092
2017	42	10454000	145.985812454846	5.42238123633472e-06	0	0	-0.0656626304546578
2017	43	10454000	146.124802007015	5.58139534883721e-06	0	0	-0.039177483414079
2017	44	10454000	144.851307787646	5.58139534883721e-06	0	0	-0.0307301870837881
2017	45	10454000	144.772973646808	5.47803617571059e-06	0	0	-0.0481648851381551
2017	46	10454000	143.80215140575	5.29516994633274e-06	0	0	-0.0737273490146532
2017	47	10454000	144.010876140418	5.63705028821308e-06	0	0	-0.0153521470021622
2017	48	10454000	145.339217394319	5.61319817133771e-06	0	0	-0.0284797005827362
2017	49	10454000	145.932211003563	5.58139534883721e-06	0	0	-0.0379094578607318
2017	50	10454000	144.611899970633	5.81196581196581e-06	0	0	0.0109818073733177
2017	51	10454000	147.892971283225	6.02663486384417e-06	0	0	0.0250656179574366
2017	52	10454000	149.233300448038	5.9073742794673e-06	0	0	-0.00424369390837666
2018	1	10645000	147.75296431692	6.0011954572624e-06	0	0	0.0192688904499621
2018	2	10645000	148.864517394426	6.32795377565252e-06	0	0	0.0667417782254258
2018	3	10645000	151.265836327126	6.28810520023909e-06	0	0	0.0431965593258182
2018	4	10645000	155.187369616625	6.39171149631401e-06	0	0	0.0335892695149912
2018	5	10645000	157.892949738878	6.51125722255429e-06	0	0	0.0348783797517856
2018	6	10645000	159.395318122843	6.33592349073521e-06	0	0	-0.00248011125733799
2018	7	10645000	159.044446132721	6.27216577007372e-06	0	0	-0.0103395382404551
2018	8	10645000	158.492835556234	6.36780235106595e-06	0	0	0.00824746708063323
2018	9	10645000	155.184298625427	6.25622633990835e-06	0	0	0.0117002904975328
2018	10	10645000	152.688953728714	6.09683203825463e-06	0	0	0.00203712360121613
2018	11	10645000	154.036987805921	6.25622633990835e-06	0	0	0.0192357188769019
2018	12	10645000	152.328700742226	6.26419605499103e-06	0	0	0.031978866976734
2018	13	10645000	151.343768437601	6.10480175333732e-06	0	0	0.0122650016023903
2018	14	10645000	151.703397437599	6.07292289300658e-06	0	0	0.00459187186422642
2018	15	10645000	151.951914488046	6.19246861924686e-06	0	0	0.0226919517504675
2018	16	10645000	148.783672828016	6.15262004383343e-06	0	0	0.0377482761732641
2018	17	10645000	146.796512843635	5.97728631201435e-06	0	0	0.0218226379789946
2018	18	10645000	146.651282162533	5.76210400478183e-06	0	0	-0.0139874819523225
2018	19	10645000	145.068906288572	5.69037656903766e-06	0	0	-0.015640197107838
2018	20	10645000	142.236014371816	5.4991034070532e-06	0	0	-0.0297815879510116
2018	21	10645000	145.858467393741	5.69037656903766e-06	0	0	-0.0209687339267342
2018	22	10645000	147.537721908716	5.76210400478183e-06	0	0	-0.019911666458655
2018	23	10645000	147.07485172814	6.02510460251046e-06	0	0	0.0280479512533158
2018	24	10645000	149.201995201749	6.10480175333732e-06	0	0	0.0267959204757606
2018	25	10645000	151.589553761141	6.24825662482566e-06	0	0	0.0343720666073642
2018	26	10645000	147.032021519117	6.09683203825463e-06	0	0	0.0405896512829131
2018	27	10645000	147.389893183292	6.09683203825463e-06	0	0	0.0380630360436646
2018	28	10645000	149.195485614053	6.08886232317195e-06	0	0	0.0241596746115452
2018	29	10645000	146.468881774563	6.1685594739988e-06	0	0	0.0568797830945429
2018	30	10645000	145.825351359682	6.28013548515641e-06	0	0	0.0807448672712301
2018	31	10645000	147.128706574864	6.30404463040446e-06	0	0	0.0752490365943853
2018	32	10645000	147.760027620359	6.36780235106595e-06	0	0	0.0814832845766368
2018	33	10645000	146.649569279035	6.10480175333732e-06	0	0	0.0446672346408402
2018	34	10645000	145.768039662155	5.85774058577406e-06	0	0	0.0084515120097672
2018	35	10645000	145.296972010817	5.68240685395497e-06	0	0	-0.0185617908858826
2018	36	10645000	148.072923485176	5.69834628412034e-06	0	0	-0.0342596294162034
2018	37	10645000	147.094262444677	5.48316397688783e-06	0	0	-0.0645454301675958
2018	38	10645000	144.961571796024	5.67443713887229e-06	0	0	-0.0176706955111394
2018	39	10645000	148.941862220356	5.8896194461048e-06	0	0	-0.007666496197464
2018	40	10645000	148.470984257095	5.92149830643554e-06	0	0	0.000868962670050863
2018	41	10645000	144.96395723662	5.73819485953377e-06	0	0	-0.00664963384688937
2018	42	10645000	144.630652857101	5.77007371986451e-06	0	0	0.00117089385655061
2018	43	10645000	144.877957024903	5.74616457461646e-06	0	0	-0.00467950431400838
2018	44	10645000	143.193730431576	5.62661884837617e-06	0	0	-0.0139233081334397
2018	45	10645000	143.156438342311	5.75413428969914e-06	0	0	0.00868673230550679
2018	46	10645000	142.003822347221	5.68240685395497e-06	0	0	0.00419832116435029
2018	47	10645000	142.084651658866	5.63458856345886e-06	0	0	-0.00481861799196889
2018	48	10645000	143.497822115319	5.56286112771468e-06	0	0	-0.027162935700771
2018	49	10645000	144.226067498661	5.73819485953377e-06	0	0	-0.00156745242092645
2018	50	10645000	142.814502097831	5.4991034070532e-06	0	0	-0.0337115770955303
2018	51	10645000	146.421046208975	5.73819485953377e-06	0	0	-0.0165348238635045
2018	52	10645000	148.195683123013	5.93743773660092e-06	0	0	0.00542739747904121
2019	1	10815000	145.983386540883	6.0916549929958e-06	0	0	0.0425843899530032
2019	2	10815000	147.23480398463	5.87552531518911e-06	0	0	-0.00295313317818384
2019	3	10815000	149.764239649505	6.06764058435061e-06	0	0	0.0122576681508947
2019	4	10815000	154.052559126178	6.1476886131679e-06	0	0	-0.00293769301039541
2019	5	10815000	156.916551392304	6.24374624774865e-06	0	0	-0.00584101157061905
2019	6	10815000	158.403177902324	6.27576545927557e-06	0	0	-0.0101208695655905
2019	7	10815000	157.835443658736	6.34780868521113e-06	0	0	0.00484400920060378
2019	8	10815000	157.161362756067	6.29177506503902e-06	0	0	0.000245844419108691
2019	9	10815000	153.511089359407	6.21973183910346e-06	0	0	0.0123047178446564
2019	10	10815000	150.891352093773	5.9555733440064e-06	0	0	-0.0138599864389412
2019	11	10815000	152.402224693836	5.97958775265159e-06	0	0	-0.0196993495329021
2019	12	10815000	150.663353363921	5.85951570942566e-06	0	0	-0.0282972154059458
2019	13	10815000	149.596973667361	5.80348208925355e-06	0	0	-0.0307290552386611
2019	14	10815000	150.078982697732	5.81949169501701e-06	0	0	-0.0311768017987969
2019	15	10815000	150.394210714543	5.77146287772664e-06	0	0	-0.0411864970407651
2019	16	10815000	146.952129134673	5.53932359415649e-06	0	0	-0.058196701096008
2019	17	10815000	144.955889880732	5.50730438262958e-06	0	0	-0.0507457122769164
2019	18	10815000	144.759842759263	5.39523714228537e-06	0	0	-0.068802525406347
2019	19	10815000	142.773941190818	5.38723233940364e-06	0	0	-0.0572509319462817
2019	20	10815000	139.470236349055	5.52331398839304e-06	0	0	-0.0105415778128872
2019	21	10815000	143.358529354587	5.82749649789874e-06	0	0	0.0156354188028012
2019	22	10815000	145.143203958256	5.76345807484491e-06	0	0	-0.00787638640377006
2019	23	10815000	144.504339968338	5.85151090654393e-06	0	0	0.0117343190663571
2019	24	10815000	146.928437061896	5.85951570942566e-06	0	0	-0.00359656083235417
2019	25	10815000	149.325722540413	5.8995397238343e-06	0	0	-0.0128961206927509
2019	26	10815000	144.297539837381	5.50730438262958e-06	0	0	-0.0464147888101834
2019	27	10815000	144.668864069614	5.69941965179107e-06	0	0	-0.0156831539682405
2019	28	10815000	146.388953821486	5.97958775265159e-06	0	0	0.0205688072761646
2019	29	10815000	143.353102588044	5.83550130078047e-06	0	0	0.0170690230471525
2019	30	10815000	142.904095779764	5.77946768060837e-06	0	0	0.010467889055758
2019	31	10815000	144.282653617147	6.0916549929958e-06	0	0	0.0548738617177172
2019	32	10815000	145.223753227712	6.00360216129678e-06	0	0	0.0328888812341829
2019	33	10815000	144.568802914172	5.85951570942566e-06	0	0	0.0126666130514681
2019	34	10815000	143.560113003712	5.86752051230738e-06	0	0	0.0211750111690791
2019	35	10815000	143.285274968723	5.75545327196318e-06	0	0	0.00359230933806
2019	36	10815000	146.674684675428	5.67540524314589e-06	0	0	-0.0332346695424309
2019	37	10815000	145.608737223766	5.60336201721033e-06	0	0	-0.0385192353886464
2019	38	10815000	143.20503085605	5.61937162297378e-06	0	0	-0.0195875161597442
2019	39	10815000	147.811241976505	5.51530918551131e-06	0	0	-0.0677299090558765
2019	40	10815000	147.294508178077	5.55533319991995e-06	0	0	-0.0576702300930837
2019	41	10815000	143.624598575803	5.45127076245747e-06	0	0	-0.0516944774740954
2019	42	10815000	143.138670441747	5.51530918551131e-06	0	0	-0.0372971917740395
2019	43	10815000	143.48247760232	5.41124674804883e-06	0	0	-0.0577246625561875
2019	44	10815000	141.419072040488	5.48328997398439e-06	0	0	-0.0312480627734768
2019	45	10815000	141.414508856474	5.50730438262958e-06	0	0	-0.0269739568260636
2019	46	10815000	140.088224792933	5.49129477686612e-06	0	0	-0.0206171846149274
2019	47	10815000	140.037666159232	5.60336201721033e-06	0	0	-0.00026897162931356
2019	48	10815000	141.529964275127	5.63538122873724e-06	0	0	-0.00515766593219626
2019	49	10815000	142.380747371027	5.78747248349009e-06	0	0	0.015586746592855
2019	50	10815000	140.88247112465	5.6513908345007e-06	0	0	0.00225385651469245
2019	51	10815000	144.795664854296	5.68341004602762e-06	0	0	-0.0193076557720753
2019	52	10815000	146.975306718229	5.57134280568341e-06	0	0	-0.0529021295606853
2020	1	10940000	144.720778829841	5.42822677925211e-06	0	0	-0.0671691992569419
2020	2	10940000	146.106377990596	5.13067953357459e-06	0	0	-0.126663724370658
2020	3	10940000	148.763497649659	5.46039404905509e-06	0	0	-0.0871416567536525
2020	4	10940000	153.391166345302	5.5729794933655e-06	0	0	-0.0964277585060241
2020	5	10940000	156.39665029044	5.71773220747889e-06	0	0	-0.0907733654402195
2020	6	10940000	157.872529518576	5.91073582629674e-06	0	0	-0.0688690397989535
2020	7	10940000	157.115292795572	6.11178126256534e-06	0	0	-0.0325575741517879
2020	8	10940000	156.329114175868	6.17611580217129e-06	0	0	-0.0174574914612396
2020	9	10940000	152.354173086354	6.04744672295939e-06	0	0	-0.0128265149996678
2020	10	10940000	149.614644258976	5.95094491355046e-06	0	0	-0.0107920201727098
2020	11	10940000	151.279368620345	5.76598311218335e-06	0	0	-0.0520848856800751
2020	12	10940000	149.509988909158	5.70969039002815e-06	0.044	0	-0.0502306833406365
2020	13	10940000	148.366855870369	5.37997587454765e-06	0.0656666666666667	0	-0.0981813342671133
2020	14	10940000	148.964832919785	5.42018496180137e-06	0.0716666666666667	0	-0.09508843558676
2020	15	10940000	149.345303650978	5.37997587454765e-06	0.0716666666666667	0	-0.104089671860775
2020	16	10940000	145.648742001845	5.33976678729393e-06	0.0583333333333333	0	-0.088217322204418
2020	17	10940000	143.642060095609	5.243264977885e-06	0.0446666666666667	0	-0.0921879015574888
2020	18	10940000	143.396402535626	5.29151588258947e-06	0.029	0	-0.0822642850659739
2020	19	10940000	141.021387007844	5.43626859670285e-06	0.0243333333333333	0	-0.0412801712659396
2020	20	10940000	137.253373781071	5.33976678729393e-06	0.0183333333333333	0	-0.0324463702303914
2020	21	10940000	141.397343690627	5.34780860474467e-06	0.0133333333333333	0	-0.0593882704685027
2020	22	10940000	143.292731666086	5.56493767591476e-06	0.0143333333333333	0	-0.0341450093748494
2020	23	10940000	142.477015699745	5.7016485725774e-06	0.013	0	-0.00475175379285168
2020	24	10940000	145.196460526826	5.51668677121029e-06	0.0133333333333333	0	-0.055073384694174
2020	25	10940000	147.59765668409	5.53277040611178e-06	0.015	0	-0.0677358767659086
2020	26	10940000	142.09680744862	5.73381584238038e-06	0.007	0	0.00354119533306243
2020	27	10940000	142.475100043869	5.59710494571773e-06	0.00733333333333333	0	-0.0229871749018618
2020	28	10940000	144.105104085726	5.49256131885806e-06	0.006	0	-0.0520807651702714
2020	29	10940000	140.744281979833	5.58906312826699e-06	0.007	0	-0.0123932706558036
2020	30	10940000	140.495706324066	5.59710494571773e-06	0.00766666666666667	0	-0.00922239090408197
2020	31	10940000	141.946157582759	5.66948130277443e-06	0.012	0	-0.00666560898069442
2020	32	10940000	143.200646533066	5.71773220747889e-06	0.014	0	-0.0069877235703336
2020	33	10940000	143.002149541274	5.79010856453558e-06	0.0136666666666667	0	0.00697787034619495
2020	34	10940000	141.87426993913	5.63731403297145e-06	0.0103333333333333	0	-0.0118010823234411
2020	35	10940000	141.790069548908	5.7740249296341e-06	0.00833333333333333	0	0.012764860450736
2020	36	10940000	145.764774635053	5.54885404101327e-06	0.00833333333333333	0	-0.0532692116767791
2020	37	10940000	144.61727897549	5.62123039806996e-06	0.01	0	-0.0333105352943791
2020	38	10940000	141.957333170564	5.46843586650583e-06	0.0123333333333333	0	-0.0419656599452019
2020	39	10940000	147.142317720312	5.47647768395657e-06	0.0113333333333333	0	-0.0743655386828339
2020	40	10940000	146.585217286927	5.21913952553277e-06	0.0146666666666667	0	-0.114508253953545
2020	41	10940000	142.763791217937	5.27543224768798e-06	0.021	0	-0.0809994685577135
2020	42	10940000	142.137242056961	5.21913952553277e-06	0.0323333333333333	0	-0.086798096532762
2020	43	10940000	142.568019065403	5.20305589063128e-06	0.0543333333333333	0	-0.0923630639727296
2020	44	10940000	140.14861755862	5.18697225572979e-06	0.0703333333333333	0	-0.0795485374941832
2020	45	10940000	140.169834825478	5.34780860474467e-06	0.076	0	-0.0511510542507588
2020	46	10940000	138.673539045254	5.15480498592682e-06	0.0836666666666667	0	-0.0755265865237341
2020	47	10940000	138.490263510637	5.25934861278649e-06	0.0826666666666667	0	-0.0555292719913555
2020	48	10940000	140.062244167163	5.29955770004021e-06	0.0796666666666667	0	-0.0589898028286794
2020	49	10940000	141.027302770415	5.13067953357459e-06	0.0883333333333333	0	-0.0952106613871364
2020	50	10940000	139.440918842862	5.25130679533575e-06	0.0963333333333333	0	-0.063402614643018
2020	51	10940000	143.657506199156	5.20305589063128e-06	0.0903333333333333	0	-0.0992465105122335
2020	52	10940000	146.220489919131	4.94571773220748e-06	0.102333333333333	0	-0.158804623975566
2020	53	10940000	0	5.06634499396864e-06	0.149666666666667	0.15	Inf
2021	1	10976000	143.154708269133	4.90772826174551e-06	0.141	0.25	-0.149172238393904
2021	2	10976000	144.661403534177	5.19784027721815e-06	0.117	0.2	-0.108262488483854
2021	3	10976000	147.430732392701	5.1011362720606e-06	0.110666666666667	0.3	-0.141291656458813
2021	4	10976000	152.347963061974	5.06890160367475e-06	0.0973333333333333	0.25	-0.174258733286607
2021	5	10976000	155.464762068261	5.00443226690305e-06	0.0883333333333333	0.25	-0.20110513567398
2021	6	10976000	156.926684581515	5.11725360625353e-06	0.0823333333333333	0.45	-0.19070488018862
2021	7	10976000	156.008039451588	5.21395761141107e-06	0.083	0.6	-0.170555565887004
2021	8	10976000	155.123678715934	5.00443226690305e-06	0.0876666666666667	0.65	-0.199348538997467
2021	9	10976000	150.861994444607	5.32677895076154e-06	0.0856666666666667	0.35	-0.123702424280617
2021	10	10976000	148.021342571259	5.26230961398985e-06	0.0806666666666667	0.65	-0.117694801767335
2021	11	10976000	149.822651770028	5.24619227979692e-06	0.0846666666666667	0.5	-0.130972530109452
2021	12	10976000	148.031938367692	5.0366669352889e-06	0.099	0.6	-0.155587629410648
2021	13	10976000	146.822372351605	5.28648561527923e-06	0.116666666666667	0.749999999999999	-0.106403214315276
2021	14	10976000	147.526720953668	5.35095495205093e-06	0.155	0.900000000000001	-0.0998240919236106
2021	15	10976000	147.968321121858	5.43154162301555e-06	0.173666666666667	1.5	-0.0889941916081717
2021	16	10976000	144.054101832123	5.5282456281731e-06	0.173666666666667	2	-0.0475800532227142
2021	17	10976000	142.045902107019	5.55242162946249e-06	0.151	2.75	-0.029891056651675
2021	18	10976000	141.753527183374	5.63300830042711e-06	0.146333333333333	2.9	-0.0137811539662551
2021	19	10976000	139.01718807849	5.55242162946249e-06	0.127666666666667	3.05	-0.00875566608211463
2021	20	10976000	134.812875558775	5.88282698041744e-06	0.089	3.3	0.0829826112295031
2021	21	10976000	139.181488681246	5.8908856475139e-06	0.071	4.35	0.0504270459042717
2021	22	10976000	141.181520542098	6.15682166169716e-06	0.0613333333333333	4.8	0.0822946191065967
2021	23	10976000	140.193702453477	6.24546699975824e-06	0.044	5	0.105613143011443
2021	24	10976000	143.191185867826	6.28576033524055e-06	0.0263333333333333	5.05	0.0894525319735634
2021	25	10976000	145.579550347759	6.18099766298654e-06	0.017	4.2	0.0537194244216274
2021	26	10976000	139.635115916942	6.09235232492546e-06	0.0116666666666667	3.85	0.0828221755474244
2021	27	10976000	140.01290984029	5.98758965267145e-06	0.014	3.64999999999999	0.0613307027866551
2021	28	10976000	141.540887611976	5.81835764364574e-06	0.0226666666666667	3.45000000000001	0.0201999043263168
2021	29	10976000	137.859419210841	5.80224030945282e-06	0.033	3.2	0.0445423375806333
2021	30	10976000	137.817349128779	5.74582963977758e-06	0.0476666666666667	3.5	0.0347028215348449
2021	31	10976000	139.329140002624	5.72165363848819e-06	0.0756666666666667	3.09999999999999	0.0191694285726984
2021	32	10976000	140.892664475023	5.66524296881296e-06	0.112666666666667	2.8	-0.00207721584451079
2021	33	10976000	141.14954163328	5.63300830042711e-06	0.145	2.49999999999999	-0.0095610769802303
2021	34	10976000	139.915596192353	5.72165363848819e-06	0.135	2.10000000000001	0.014897580143828
2021	35	10976000	140.016129802685	5.80224030945282e-06	0.143333333333333	2.15	0.02845293755033
2021	36	10976000	144.52627253658	5.93923765009267e-06	0.125	2.2	0.019883772085055
2021	37	10976000	143.30865052196	5.93117898299621e-06	0.130333333333333	1.69403973509934	0.027153625854876
2021	38	10976000	140.420928267863	5.98758965267145e-06	0.117	1.31887417218543	0.0582468142963354
2021	39	10976000	146.113304825391	5.71359497139173e-06	0.115333333333333	1.3569536423841	-0.0295202742183207
2021	40	10976000	145.523416226	5.78612297525989e-06	0.111666666666667	1.32615894039736	-0.0132172283738387
2021	41	10976000	141.580616662412	5.87476831332098e-06	0.133666666666667	1.35794701986756	0.0298019844598416
2021	42	10976000	140.828240440023	5.77806430816343e-06	0.175666666666667	1.32715231788079	0.0182616750159002
2021	43	10976000	141.335163412678	5.68941897010234e-06	0.165666666666667	1.54999999999999	-0.000956332517782362
2021	44	10976000	138.595120687161	6.02788298815376e-06	0.206	2.35	0.0794030789704283
2021	45	10976000	138.636329776325	5.94729631718914e-06	0.229333333333333	4.15000000000001	0.0646559977326046
2021	46	10976000	136.982382474128	5.88282698041744e-06	0.253666666666667	5.84999999999999	0.0658304912135372
2021	47	10976000	136.667560748521	5.87476831332098e-06	0.259666666666667	6.95	0.0668222890747511
2021	48	10976000	138.311091337597	5.94729631718914e-06	0.255666666666667	6.90168918918919	0.0671595355988516
2021	49	10976000	139.377894696371	5.78612297525989e-06	0.254333333333333	4.35	0.0302925030746555
2021	50	10976000	137.711030369621	5.66524296881296e-06	0.242	5.9	0.0209784911391962
2021	51	10976000	142.204205503005	5.44765895720848e-06	0.216333333333333	5.4	-0.0492545595134103
2021	52	10976000	145.115057141598	5.5927149649448e-06	0.361333333333333	4.55168918918919	-0.0435175871201036
2022	1	10967000	142.123567845461	5.60310027450347e-06	0.370666666666667	3.16689189189188	-0.0233850577764443
2022	2	10967000	143.746883370113	5.56273211690618e-06	0.302666666666667	1.98716216216216	-0.0413705203945249
2022	3	10967000	146.628567010708	5.53043759082835e-06	0.404333333333333	1.34560810810811	-0.0656663787078045
2022	4	10967000	151.816294253668	5.74842564185371e-06	0.539	0.955743243243242	-0.0620242662354451
2022	5	10967000	155.035002123863	5.73227837881479e-06	0.597666666666667	0.774324324324327	-0.0840778014338252
2022	6	10967000	156.488344176696	5.59502664298401e-06	0.581	0.689527027027021	-0.114311032369912
2022	7	10967000	155.42857106416	5.5788793799451e-06	0.601	0.551351351351354	-0.110845586150617
2022	8	10967000	154.454337591685	5.6919102212175e-06	0.596333333333333	0.551351351351354	-0.0871088361872562
2022	9	10967000	149.918814524999	5.53851122234781e-06	0.655333333333333	0.408108108108105	-0.0848380142632353
2022	10	10967000	146.978528717546	5.50621669626998e-06	0.620666666666667	0.3125	-0.0719732930370739
2022	11	10967000	148.909976954835	5.62732116906184e-06	0.631333333333333	0.154054054054055	-0.0638639340983793
2022	12	10967000	147.096112417652	5.60310027450347e-06	0.615666666666667	0.249999999999999	-0.0563992635923424
2022	13	10967000	145.823012097725	5.66768932665913e-06	0.562666666666667	0.249999999999999	-0.0371890006914019
2022	14	10967000	146.627991894252	5.37703859195866e-06	0.548	0.199999999999999	-0.0915786387086066
2022	15	10967000	147.128573917196	5.23171322460843e-06	0.647666666666667	0.150000000000001	-0.11913779526648
2022	16	10967000	143.00888973921	5.28822864524463e-06	0.613666666666667	0.100000000000001	-0.0839730296564745
2022	17	10967000	140.995658857679	5.36089132891975e-06	0.455	0.0999999999999972	-0.0581270297545212
2022	18	10967000	140.658172449163	5.2559341191668e-06	0.546666666666667	-0.0999999999999959	-0.0743516872646893
2022	19	10967000	137.573851533663	5.56273211690618e-06	0.500666666666667	0.249999999999999	0.00164383321260612
2022	20	10967000	132.939019409891	5.5223639593089e-06	0.430333333333333	0.150000000000001	0.0290432455967217
2022	21	10967000	137.527614159821	5.40125948651704e-06	0.379666666666667	0.100000000000004	-0.0271044777632007
2022	22	10967000	139.636758898779	5.59502664298401e-06	0.38	0.149999999999997	-0.00742468463859691
2022	23	10967000	138.477469783369	5.9018246407234e-06	0.511333333333333	0.150000000000001	0.0557674127691073
2022	24	10967000	141.751505431398	6.02292911351526e-06	0.559666666666667	0.0999999999999972	0.0525461408394462
2022	25	10967000	144.126337176848	6.2812853221379e-06	0.581333333333333	0.05	0.0796083703221631
2022	26	10967000	137.735085381775	6.34587437429356e-06	0.594333333333333	0.150000000000001	0.141321396536486
2022	27	10967000	138.108089152405	6.29743258517681e-06	0.596666666666667	0.05	0.129550057186377
2022	28	10967000	139.532972565867	6.11173906022929e-06	0.607333333333333	0.149999999999994	0.0850481948166873
2022	29	10967000	135.516386546313	6.06329727111255e-06	0.583	0.100000000000004	0.108353047390831
2022	30	10967000	135.684613291623	6.04715000807363e-06	0.524333333333333	0.500000000000001	0.104030857780751
2022	31	10967000	137.25644749377	6.04715000807363e-06	0.458666666666667	0.199999999999997	0.0913877106341313
2022	32	10967000	139.131488696789	5.89375100920394e-06	0.479	0.300000000000004	0.0493670510360158
2022	33	10967000	139.839477710076	5.77264653641208e-06	0.492666666666667	0.349999999999994	0.022601073328352
2022	34	10967000	138.504894960126	5.86953011464557e-06	0.448	0.249999999999997	0.0497823924696569
2022	35	10967000	138.783427268747	5.96641369287906e-06	0.397	0.300000000000004	0.0649686559029323
2022	36	10967000	143.803969621697	6.0148554819958e-06	0.383	0.15	0.0361327325801363
2022	37	10967000	142.520166485986	6.08751816567092e-06	0.390333333333333	0.200000000000002	0.0580958731536961
2022	38	10967000	139.416106219647	6.12788632326821e-06	0.396333333333333	0.2	0.0888268516181532
2022	39	10967000	145.579992249131	6.11981269174875e-06	0.445666666666667	0.0500000000000003	0.0413518894860683
2022	40	10967000	144.960728634613	5.89375100920394e-06	0.477333333333333	0.200000000000002	0.00716933044677631
2022	41	10967000	140.901950897884	5.85338285160665e-06	0.445333333333333	0.0499999999999998	0.0290844028489462
2022	42	10967000	140.033929157834	5.66768932665913e-06	0.451	0.0499999999999998	0.00261415818557642
2022	43	10967000	140.609787017084	5.62732116906184e-06	0.422	0	-0.0086038606753369
2022	44	10967000	137.568452797037	5.59502664298401e-06	0.388666666666667	0.0500000000000003	0.00749842846953656
2022	45	10967000	137.625064280151	5.75649927337316e-06	0.324	0	0.036148471543833
2022	46	10967000	135.817083037127	5.8453092200872e-06	0.285666666666667	0	0.0661398165974287
2022	47	10967000	135.371821660273	6.26513805909898e-06	0.254333333333333	0.0499999999999998	0.146471976933927
2022	48	10967000	137.088116216727	6.51542063620216e-06	0.228	0.0499999999999972	0.177344940277953
2022	49	10967000	138.2508574606	6.66881963507186e-06	0.213	0	0.194929297614523
2022	50	10967000	136.501905699027	6.84643952849992e-06	0.225666666666667	0.0500000000000003	0.242473496113317
2022	51	10967000	141.269920392408	6.70111416114969e-06	0.267333333333333	0	0.175055521648905
2022	52	10967000	144.509436040018	6.2812853221379e-06	0.252666666666667	0	0.0767462960474833
2023	1	10965000	141.1447397551	6.10057041142441e-06	0.187	0.0500000000000043	0.068406801852144
2023	2	10965000	142.875727380939	5.89020591447874e-06	0.188333333333333	0	0.0190674278199681
2023	3	10965000	145.86094441282	5.41284032525588e-06	0.208333333333333	0	-0.0826879632609889
2023	4	10965000	151.287281698546	5.80120555038634e-06	0.251666666666667	0	-0.0521344663609095
2023	5	10965000	154.590972487986	5.97111533638092e-06	0.244333333333333	0	-0.0452223850815699
2023	6	10965000	156.036199602578	6.03584287390267e-06	0.210666666666667	0	-0.0438116258918731
2023	7	10965000	154.855553022442	6.00347910514179e-06	0.198666666666667	0	-0.0416875784977924
2023	8	10965000	153.801675033054	6.38375338808204e-06	0.221333333333333	0	0.0259966282297419
2023	9	10965000	149.01751891835	6.17338889113637e-06	0.203333333333333	0	0.0240406705711773
2023	10	10965000	145.987476273069	6.18147983332659e-06	0.181333333333333	0	0.0466651243027752
2023	11	10965000	148.037653259004	6.14911606456572e-06	0.177666666666667	0	0.0267658035220477
2023	12	10965000	146.204214859116	5.99538816295157e-06	0.141333333333333	0	0.0136506676145228
2023	13	10965000	144.873827895522	5.84975120352765e-06	0.111333333333333	0	-0.00189011293136552
2023	14	10965000	145.771766358975	5.79311460819612e-06	0.0946666666666667	0	-0.017642417480501
2023	15	10965000	146.327595527446	5.67175047534285e-06	0.0723333333333333	0	-0.0418758710915671
2023	16	10965000	142.024935192669	5.6474776487722e-06	0.0753333333333333	0	-0.0170740102037655
2023	17	10965000	140.009250339334	5.71220518629394e-06	0.0803333333333333	0	0.00850479277462029
2023	18	10965000	139.629298187191	5.65556859096242e-06	0.0846666666666667	0	0.00122253577884927
2023	19	10965000	136.218698889658	5.59893199563089e-06	0.0583333333333333	0	0.016013228199378
2023	20	10965000	131.172793484586	5.63938670658198e-06	0.0546666666666667	0	0.0627203728521742
2023	21	10965000	135.964067682946	5.57465916906024e-06	0.0483333333333333	0	0.0135030699532668
2023	22	10965000	138.179714110252	5.55038634248958e-06	0.0513333333333333	0	-0.00709014428464325
2023	23	10965000	136.853379634161	5.68793235972329e-06	0.0433333333333333	0	0.0273768932550659
2023	24	10965000	140.392532728722	5.70411424410373e-06	0.0436666666666667	0	0.00432692009661314
2023	25	10965000	142.746884206855	5.76075083943525e-06	0.042	0	-0.00243006499778986
2023	26	10965000	135.92515465031	5.79311460819612e-06	0.031	0	0.0535209643013175
2023	27	10965000	136.288663876792	5.72029612848416e-06	0.0346666666666667	0	0.0375037510664069
2023	28	10965000	137.605491416504	5.42902220963631e-06	0.049	0	-0.0247482232100499
2023	29	10965000	133.252379844072	5.29956713459282e-06	0.0626666666666667	0	-0.0169031115745019
2023	30	10965000	133.634055526854	5.10538452202759e-06	0.071	0	-0.0556299477520567
2023	31	10965000	135.260290493724	5.04065698450585e-06	0.094	0	-0.0788131568756236
2023	32	10965000	137.443657672956	5.23483959707108e-06	0.091	0	-0.0585233091809554
2023	33	10965000	138.5959640804	5.380476556495e-06	0.145333333333333	0	-0.0403760969342092
2023	34	10965000	137.169304791381	5.57465916906024e-06	0.146666666666667	0	0.00459793253001113
2023	35	10965000	137.618561843725	5.7364780128646e-06	0.124	0	0.0303842599446964
2023	36	10965000	143.111357309737	5.74456895505482e-06	0.148333333333333	0	-0.0077656821277378
2023	37	10965000	141.768626069084	5.62320482220155e-06	0.119	0	-0.0195291874221537
2023	38	10965000	138.467765981492	5.68793235972329e-06	0.112333333333333	0	0.0153987753279202
2023	39	10965000	145.053377923126	5.55038634248958e-06	0.102666666666667	0	-0.0541412963666936
2023	40	10965000	144.40932491903	5.46138597839718e-06	0.121333333333333	0	-0.0651573222456759
2023	41	10965000	140.250865976539	5.51802257372871e-06	0	0	-0.0274569853792045
2023	42	10965000	139.278890867768	5.60702293782111e-06	0	0	-0.00487432706807635
2023	43	10965000	139.915780950117	5.65556859096242e-06	0	0	-0.000827504584051102
2023	44	10965000	136.599677991217	5.59893199563089e-06	0	0	0.0131795479700811
2023	45	10965000	136.667857133782	5.72029612848416e-06	0	0	0.0346251339961063
2023	46	10965000	134.714840397383	5.77693272381569e-06	0	0	0.0600168443117904
2023	47	10965000	134.142075483325	5.94684250981027e-06	0	0	0.0958530309773966
2023	48	10965000	135.92704706618	5.86593308790809e-06	0	0	0.0667486944625687
2023	49	10965000	137.17732825535	6.04393381609288e-06	0	0	0.0891012523723866
2023	50	10965000	135.350219666595	5.99538816295157e-06	0	0	0.094937269884434
2023	51	10965000	140.376897672479	5.97111533638092e-06	0	0	0.0514550645247488
2023	52	10965000	143.917729885945	5.89829685666896e-06	0	0	0.0130787924152717
2024	1	10938000	140.557707842879	5.85729931448505e-06	0	0	0.0273360473508546
2024	2	10938000	142.392132026949	5.88974972619965e-06	0	0	0.0197192635090218
2024	3	10938000	145.479638442922	6.06822699062994e-06	0	0	0.028322599651597
2024	4	10938000	151.129089723089	6.18180343163104e-06	0	0	0.00840943513416002
2024	5	10938000	154.511315860405	6.00332616720075e-06	0	0	-0.0421413527167692
2024	6	10938000	155.952375912557	6.10879000527319e-06	0	0	-0.034320579479716
2024	7	10938000	154.665577881315	6.12501521113049e-06	0	0	-0.0237000238290087
2024	8	10938000	153.538773645762	5.98710096134345e-06	0	0	-0.0386793088465306
2024	9	10938000	148.517784288383	5.78428588812721e-06	0	0	-0.0398456273552575
2024	10	10938000	145.399566022282	6.06822699062994e-06	0	0	0.0288889031283201
2024	11	10938000	147.562950235531	6.06011438770129e-06	0	0	0.0124492615628551
2024	12	10938000	145.708573958216	5.97087575548615e-06	0	0	0.0102356779787854
2024	13	10938000	144.323327749804	5.87352452034235e-06	0	0	0.00330280806040257
2024	14	10938000	145.309128901972	5.8654119174137e-06	0	0	-0.00488014006642935
2024	15	10938000	145.917784131333	5.66259684419746e-06	0	0	-0.0432968754901488
2024	16	10938000	141.441824872965	5.71938506469801e-06	0	0	-0.00312372152552496
2024	17	10938000	139.420864771877	6.00332616720075e-06	0	0	0.0615340841714039
2024	18	10938000	139.000192390912	6.12501521113049e-06	0	0	0.0863294316553234
2024	19	10938000	135.276002172355	6.0276639759867e-06	0	0	0.0984949112457432
2024	20	10938000	129.825926096623	6.14124041698779e-06	0	0	0.166176930540978
2024	21	10938000	134.815817106359	6.01955137305805e-06	0	0	0.100761047073017
2024	22	10938000	137.140394089477	5.74372287348396e-06	0	0	0.0325185437896077
2024	23	10938000	135.648650763187	5.71938506469801e-06	0	0	0.0394500734559856
2024	24	10938000	139.450113288721	6.28726726970348e-06	0	0	0.111508598627557
2024	25	10938000	141.784194021323	6.13312781405914e-06	0	0	0.066409419213973
2024	26	10938000	134.531608413777	6.13312781405914e-06	0	0	0.123899444768073
2024	27	10938000	134.882526011547	6.03577657891535e-06	0	0	0.103182186751618
2024	28	10938000	136.090604878546	5.80862369691315e-06	0	0	0.0522401610882631
2024	29	10938000	131.389786218298	5.40299355048067e-06	0	0	0.0137774315173507
2024	30	10938000	131.988230712861	5.52468259441042e-06	0	0	0.0319101882371721
2024	31	10938000	133.667754897215	5.57335821198232e-06	0	0	0.0279218058660105
2024	32	10938000	136.161060341445	5.62203382955421e-06	0	0	0.0179121670501013
2024	33	10938000	137.75218929337	5.80862369691315e-06	0	0	0.0395479065311086
2024	34	10938000	136.237731784388	5.92220013791425e-06	0	0	0.0716561270343388
2024	35	10938000	136.851369413447	5.93842534377155e-06	0	0	0.0697737306355009
2024	36	10938000	142.793484424739	5.9303127408429e-06	0	0	0.0238562395825345
2024	37	10938000	141.395141091289	5.95465054962885e-06	0	0	0.0382252096288219
2024	38	10938000	137.907598400787	5.80862369691315e-06	0	0	0.0383764321950736
2024	39	10938000	144.885703700864	5.58147081491096e-06	0	0	-0.0502858702740389
2024	40	10938000	144.219217076149	5.50845738855312e-06	0	0	-0.0583779141700871
2024	41	10938000	139.96530611307	5.46789437390987e-06	0	0	-0.0369041890202194
2024	42	10938000	138.89777717832	5.41110615340932e-06	0	0	-0.0395814626411298
2024	43	10938000	139.590201595089	5.66259684419746e-06	0	0	7.01940737922157e-05
2024	44	10938000	136.015982319813	5.67070944712611e-06	0	0	0.027820390042762
2024	45	10938000	136.092780173573	5.74372287348396e-06	0	0	0.040466656786663
2024	46	10938000	133.998818638259	5.62203382955421e-06	0	0	0.0343374770650951
2024	47	10938000	133.30072738814	5.46789437390987e-06	0	0	0.011247295054097
2024	48	10938000	135.154782860815	5.35431793290877e-06	0	0	-0.0233419994027414
2024	49	10938000	136.488048740005	5.51656999148177e-06	0	0	-0.00357576172060859
2024	50	10938000	134.582246631226	5.28941710947958e-06	0	0	-0.0310757676878895
2024	51	10938000	139.864144533897	5.46789437390987e-06	0	0	-0.0362075966701362
2024	52	10938000	143.689083702199	5.79239849105586e-06	0	0	-0.0061875521737019
2025	1	10883000	139.224142099193	5.74497518105623e-06	0	0	0.0141919201010335
2025	2	10883000	141.143202901095	5.72056310521605e-06	0	0	-0.00384859412235247
2025	3	10883000	144.306947263095	5.89144763609732e-06	0	0	0.00341669438829292
2025	4	10883000	150.120844827282	6.00537065668484e-06	0	0	-0.0167921039225614
2025	5	10883000	153.549797172274	6.15184311172593e-06	0	0	-0.0153031603788945
2025	6	10883000	154.978962785155	6.41223858735454e-06	0	0	0.0169122129077521
2025	7	10883000	153.608983300508	6.81096915941086e-06	0	0	0.0897800141838855
2025	8	10883000	152.424328552228	6.91675482138498e-06	0	0	0.115307520884045
2025	9	10883000	147.217676683697	6.81096915941086e-06	0	0	0.137091711885021
2025	10	10883000	144.037432497702	6.50988689071527e-06	0	0	0.110822355171824
2025	11	10883000	146.291596635027	6.44478802180812e-06	0	0	0.0827689603742704
2025	12	10883000	144.429537555717	6.11929367727236e-06	0	0	0.041338236937713
2025	13	10883000	143.002650813539	6.11115631865896e-06	0	0	0.0503301802135528
2025	14	10883000	144.063456261498	6.15998047033933e-06	0	0	0.0509257790204989
2025	15	10883000	144.717511381314	6.21694198063309e-06	0	0	0.0558501078517674
2025	16	10883000	140.11238981815	5.98095858084466e-06	0	0	0.0491577525070353
2025	17	10883000	138.099266643496	5.88331027748393e-06	0	0	0.0470729028075568
2025	18	10883000	137.643093979832	5.72870046382944e-06	0	0	0.0229354479682849
2025	19	10883000	133.648042284619	5.63105216046871e-06	0	0	0.0355557599958077
2025	20	10883000	127.845406153214	5.62291480185532e-06	0	0	0.0809930849949878
2025	21	10883000	132.990443665362	5.62291480185532e-06	0	0	0.0391724111226083
2025	22	10883000	135.407039900701	5.59036536740174e-06	0	0	0.0147182901329233
2025	23	10883000	133.764337972428	5.72870046382944e-06	0	0	0.0525974421450249
2025	24	10883000	137.794004116618	5.74497518105623e-06	0	0	0.0247180267764027
2025	25	10883000	140.090436556682	5.84262348441696e-06	0	0	0.0250521272513687
2025	26	10883000	132.466168608029	5.90772235332411e-06	0	0	0.096128932585423
2025	27	10883000	132.799243699939	6.03792009113842e-06	0	0	0.117476243579455
2025	28	10883000	133.889362376006	5.84262348441696e-06	0	0	0.0725273274266804
2025	29	10883000	128.869366384992	5.73683782244283e-06	0	0	0.0941312427871191
2025	30	10883000	129.681762963022	5.53340385710798e-06	0	0	0.0487210914828446
2025	31	10883000	131.400270268428	5.65546423630889e-06	0	0	0.0578364847807888
2025	32	10883000	134.183685924404	5.52526649849459e-06	0	0	0.0120455334376958
2025	33	10883000	136.192908511822	5.54967857433477e-06	0	0	0.00152057467925928
2025	34	10883000	134.606658549692	5.46830498820083e-06	0	0	-0.00153527731776703
2025	35	10883000	135.372896385211	5.43575555374725e-06	0	0	-0.0130963910247268
2025	36	10883000	141.694287126707	5.26487102286598e-06	0	0	-0.0867662866020342
2025	37	10883000	140.254443352875	4.93123931971682e-06	0	0	-0.135856254514056
2025	38	10883000	136.617589180882	3.84083326552201e-06	0	0	-0.309020159366052
2025	39	10883000	143.905948988653	2.87248759052811e-06	0	0	-0.509401796825183
2025	40	10883000	143.224244777248	1.84718040524046e-06	0	0	-0.683014561741211
2025	41	10883000	138.91193830965	7.81186426885833e-07	0	0	-0.861782937927185
2025	42	10883000	137.765182844078	0	0	0	-1
2025	43	10883000	138.502697564183	0	0	0	-1
2025	44	10883000	134.714705660902	0	0	0	-1
2025	45	10883000	134.79713697724	0	0	0	-1
2025	46	10883000	132.583358268269	0	0	0	-1
2025	47	10883000	131.768557989928	0	0	0	-1
2025	48	10883000	133.677102183937	0	0	0	-1
2025	49	10883000	135.078539406051	0	0	0	-1
2025	50	10883000	133.109056101345	0	0	0	-1
2025	51	10883000	138.599977994511	0	0	0	-1
2025	52	10883000	142.661852638106	0	0	0	-1
