# Supplementary material for: Cohort-resolved excess mortality in Germany (2000-2024): Patterns and implications for the SARS-CoV-2 era
Source: PLoS One. 2025 Oct 27;20(10):e0334884. doi: 10.1371/journal.pone.0334884 (PMC12558607; doi:10.1371/journal.pone.0334884)
Supplement: S1 Data — For each sex and 10-year age cohort, they contain cohort sizes, weekly death counts, all-cause mortality rates (AMR) PCR-incidence, mRNA-I rates, and modelled excess mortality rates. Data_all_age_0-29.csvData_all_age_30-39.csvData_all_age_40-49.csvData_all_age_50-59.csvData_all_age_60-69.csvData_all_age_70-79.csvData_all_age_80+.csvData_all_population.csvData_female_age_0-29.csvData_female_age_30-39.csvData_female_age_40-49.csvData_female_age_50-59.csvData_female_age_60-69.csvData_female_age_70-79.csvData_female_age_80+.csvData_female_population.csvData_male_age_0-29.csvData_male_age_30-39.csvData_male_age_40-49.csvData_male_age_50-59.csvData_male_age_60-69.csvData_male_age_70-79.csvData_male_age_80+.csvData_male_population.csv (ZIP) [file pone.0334884.s001.zip › S1_data_tables/Data_male_age_0-29.csv]

2000	1	2679000	167.917582417582	1.20935621695995e-05	0	0	-0.00546448087431697
2000	2	2679000	167.163461538462	1.20392497646462e-05	0	0	-0.00546448087431699
2000	3	2679000	171.135164835165	1.23252950974002e-05	0	0	-0.00546448087431697
2000	4	2679000	174.151648351648	1.25425447172134e-05	0	0	-0.0054644808743169
2000	5	2679000	174.956043956044	1.26004779491636e-05	0	0	-0.00546448087431686
2000	6	2679000	173.347252747253	1.24846114852632e-05	0	0	-0.00546448087431694
2000	7	2679000	171.537362637363	1.23542617133753e-05	0	0	-0.00546448087431695
2000	8	2679000	168.520879120879	1.21370120935622e-05	0	0	-0.00546448087431703
2000	9	2679000	163.895604395604	1.18038960098486e-05	0	0	-0.00546448087431702
2000	10	2679000	163.292307692308	1.1760446085886e-05	0	0	-0.00546448087431696
2000	11	2679000	161.884615384615	1.16590629299732e-05	0	0	-0.00546448087431695
2000	12	2679000	160.879120879121	1.15866463900355e-05	0	0	-0.00546448087431692
2000	13	2679000	164.096703296703	1.18183793178362e-05	0	0	-0.00546448087431692
2000	14	2679000	165.705494505494	1.19342457817365e-05	0	0	-0.00546448087431683
2000	15	2679000	169.325274725275	1.21949453255123e-05	0	0	-0.00546448087431698
2000	16	2679000	176.363736263736	1.27018611050764e-05	0	0	-0.00546448087431687
2000	17	2679000	179.983516483516	1.29625606488522e-05	0	0	-0.00546448087431701
2000	18	2679000	176.967032967033	1.2745311029039e-05	0	0	-0.00546448087431692
2000	19	2679000	174.956043956044	1.26004779491636e-05	0	0	-0.00546448087431686
2000	20	2679000	174.553846153846	1.25715113331885e-05	0	0	-0.00546448087431688
2000	21	2679000	169.928571428571	1.2238395249475e-05	0	0	-0.00546448087431687
2000	22	2679000	176.363736263736	1.27018611050764e-05	0	0	-0.00546448087431687
2000	23	2679000	177.771428571429	1.28032442609892e-05	0	0	-0.00546448087431688
2000	24	2679000	178.575824175824	1.28611774929394e-05	0	0	-0.005464480874317
2000	25	2679000	175.76043956044	1.26584111811138e-05	0	0	-0.00546448087431698
2000	26	2679000	173.749450549451	1.25135781012383e-05	0	0	-0.00546448087431692
2000	27	2679000	168.520879120879	1.21370120935622e-05	0	0	-0.00546448087431703
2000	28	2679000	164.901098901099	1.18763125497864e-05	0	0	-0.00546448087431688
2000	29	2679000	165.102197802198	1.18907958577739e-05	0	0	-0.00546448087431695
2000	30	2679000	166.710989010989	1.20066623216743e-05	0	0	-0.00546448087431687
2000	31	2679000	165.705494505494	1.19342457817365e-05	0	0	-0.00546448087431683
2000	32	2679000	162.689010989011	1.17169961619234e-05	0	0	-0.00546448087431691
2000	33	2679000	164.498901098901	1.18473459338113e-05	0	0	-0.0054644808743169
2000	34	2679000	167.515384615385	1.20645955536244e-05	0	0	-0.00546448087431699
2000	35	2679000	164.7	1.18618292417988e-05	0	0	-0.00546448087431697
2000	36	2679000	171.537362637363	1.23542617133753e-05	0	0	-0.00546448087431695
2000	37	2679000	174.352747252747	1.2557028025201e-05	0	0	-0.00546448087431697
2000	38	2679000	173.950549450549	1.25280614092259e-05	0	0	-0.00546448087431699
2000	39	2679000	173.749450549451	1.25135781012383e-05	0	0	-0.00546448087431692
2000	40	2679000	177.369230769231	1.27742776450141e-05	0	0	-0.0054644808743169
2000	41	2679000	174.956043956044	1.26004779491636e-05	0	0	-0.00546448087431686
2000	42	2679000	171.135164835165	1.23252950974002e-05	0	0	-0.00546448087431697
2000	43	2679000	167.917582417582	1.20935621695995e-05	0	0	-0.00546448087431697
2000	44	2679000	164.901098901099	1.18763125497864e-05	0	0	-0.00546448087431688
2000	45	2679000	161.281318681319	1.16156130060106e-05	0	0	-0.0054644808743169
2000	46	2679000	160.476923076923	1.15576797740604e-05	0	0	-0.00546448087431694
2000	47	2679000	157.46043956044	1.13404301542472e-05	0	0	-0.00546448087431702
2000	48	2679000	158.868131868132	1.144181331016e-05	0	0	-0.00546448087431685
2000	49	2679000	153.036263736264	1.10217973785213e-05	0	0	-0.00546448087431691
2000	50	2679000	149.416483516484	1.07610978347455e-05	0	0	-0.00546448087431693
2000	51	2679000	149.215384615385	1.07466145267579e-05	0	0	-0.00546448087431685
2000	52	2679000	154.645054945055	1.11376638424216e-05	0	0	-0.005464480874317
2001	1	2736000	155.68033359031	1.11119223187559e-05	0	0	-0.0223556406261889
2001	2	2736000	154.927446292075	1.1301744907644e-05	0	0	-0.000822619200957162
2001	3	2736000	157.976370395542	1.15207709717456e-05	0	0	-0.00111643529409399
2001	4	2736000	159.31035433685	1.10681171059356e-05	0	0	-0.0483983251995454
2001	5	2736000	159.202154141111	1.04986493392714e-05	0	0	-0.0967458903066015
2001	6	2736000	158.028168396536	1.05278528144849e-05	0	0	-0.087504452762103
2001	7	2736000	158.853071663924	1.07030736657662e-05	0	0	-0.0771346221736699
2001	8	2736000	157.502904781013	1.0849091041834e-05	0	0	-0.0565253370621386
2001	9	2736000	154.67144471883	1.14769657589253e-05	0	0	0.0163479127370043
2001	10	2736000	154.645024168964	1.16083813973863e-05	0	0	0.0281611119041097
2001	11	2736000	153.591444345252	1.16667883478134e-05	0	0	0.0404225357813055
2001	12	2736000	152.918620857842	1.14185588084982e-05	0	0	0.0227662211614774
2001	13	2736000	155.257393755596	1.09659049426882e-05	0	0	-0.0325742538455695
2001	14	2736000	156.559581558472	1.05132510768781e-05	0	0	-0.0802223756185848
2001	15	2736000	159.397676906686	1.06884719281595e-05	0	0	-0.0815424487917405
2001	16	2736000	165.731849115107	1.13163466452508e-05	0	0	-0.064754295401927
2001	17	2736000	168.207381472089	1.17397970358473e-05	0	0	-0.0440371962708317
2001	18	2736000	166.421537618893	1.18566109367015e-05	0	0	-0.0241647666307626
2001	19	2736000	165.414464245407	1.21778491640505e-05	0	0	0.00837614631171458
2001	20	2736000	165.915977088539	1.25136891290064e-05	0	0	0.0330530127820938
2001	21	2736000	161.820537763335	1.15791779221727e-05	0	0	-0.019901909904941
2001	22	2736000	167.156805835061	1.13747535956779e-05	0	0	-0.0679410316458629
2001	23	2736000	168.089959595185	1.19588230999489e-05	0	0	-0.025521807522092
2001	24	2736000	168.396983949602	1.19296196247353e-05	0	0	-0.0296738328229055
2001	25	2736000	165.998725490156	1.18420091990947e-05	0	0	-0.022884064193503
2001	26	2736000	164.820457575076	1.2469883916186e-05	0	0	0.0362791276817096
2001	27	2736000	160.523675949415	1.23530700153318e-05	0	0	0.054050120639645
2001	28	2736000	158.024976612053	1.21340439512302e-05	0	0	0.0517324764933597
2001	29	2736000	158.010348580159	1.26597065050741e-05	0	0	0.0973964778771062
2001	30	2736000	158.806843796439	1.22508578520844e-05	0	0	0.0566295254572787
2001	31	2736000	157.71992858713	1.20464335255895e-05	0	0	0.0461582215899128
2001	32	2736000	155.155742701332	1.25136891290064e-05	0	0	0.104696461863724
2001	33	2736000	155.720750740329	1.23968752281522e-05	0	0	0.0904134432484782
2001	34	2736000	158.493186070638	1.15499744469592e-05	0	0	-0.00184983391341209
2001	35	2736000	156.088761853847	1.1433160546105e-05	0	0	0.00327530400062837
2001	36	2736000	160.100135246464	1.12579396948237e-05	0	0	-0.0368527811508783
2001	37	2736000	161.615870587739	1.08344893042272e-05	0	0	-0.0817733465140346
2001	38	2736000	162.314808519048	1.09074979922611e-05	0	0	-0.0795664218002166
2001	39	2736000	160.605407130586	1.04986493392714e-05	0	0	-0.104637866375954
2001	40	2736000	163.012487838477	1.08636927794408e-05	0	0	-0.0871864973471205
2001	41	2736000	161.775610452066	1.08198875666204e-05	0	0	-0.0839162987185161
2001	42	2736000	159.895072293795	1.09220997298679e-05	0	0	-0.064386426336382
2001	43	2736000	156.222456025147	1.06884719281595e-05	0	0	-0.0628748022215546
2001	44	2736000	154.74565280284	1.09220997298679e-05	0	0	-0.0332523254103673
2001	45	2736000	151.475138436815	1.09513032050814e-05	0	0	-0.00973848548374173
2001	46	2736000	150.261924787324	1.10535153683288e-05	0	0	0.00757394272891912
2001	47	2736000	147.553139388504	1.08782945170475e-05	0	0	0.00980569181714556
2001	48	2736000	148.814281587534	1.09951084179017e-05	0	0	0.0119996440759292
2001	49	2736000	143.936984995626	1.11265240563627e-05	0	0	0.0587966671987153
2001	50	2736000	141.321553734144	1.10973205811492e-05	0	0	0.07556134208618
2001	51	2736000	141.451381776122	1.09220997298679e-05	0	0	0.0576072012981465
2001	52	2736000	144.751364091274	1.09220997298679e-05	0	0	0.033496305469486
2002	1	2797000	145.899582506954	1.10498861215194e-05	0	0	0.0308459929474545
2002	2	2797000	145.157784476038	1.11086621115274e-05	0	0	0.0416251566925759
2002	3	2797000	147.537310312621	1.10645801190214e-05	0	0	0.0207587469290977
2002	4	2797000	147.777957583292	1.0800088163985e-05	0	0	-0.00526436821847261
2002	5	2797000	147.148317227161	1.0800088163985e-05	0	0	-0.00100794375332121
2002	6	2797000	146.314639193004	1.06237601939608e-05	0	0	-0.0117188492037504
2002	7	2797000	148.780509166211	1.04327382264345e-05	0	0	-0.0455739075246515
2002	8	2797000	148.591651721594	1.04474322239365e-05	0	0	-0.043014877670045
2002	9	2797000	147.07976908231	1.06090661964587e-05	0	0	-0.0182198347130264
2002	10	2797000	147.454124331735	1.03886562339284e-05	0	0	-0.0410576805441883
2002	11	2797000	146.709153147719	1.03298802439204e-05	0	0	-0.0416412542547228
2002	12	2797000	146.305510369331	1.0756006171479e-05	0	0	0.000645837811785198
2002	13	2797000	147.965580793363	1.06972301814709e-05	0	0	-0.0159873720677393
2002	14	2797000	149.018059415253	1.10204981265153e-05	0	0	0.00658940660346653
2002	15	2797000	151.229749244816	1.16376460216002e-05	0	0	0.0474129646513994
2002	16	2797000	156.89483816171	1.15935640290941e-05	0	0	0.00576922637414705
2002	17	2797000	158.441969818772	1.14319300565719e-05	0	0	-0.0179369760551604
2002	18	2797000	157.572200044969	1.13878480640658e-05	0	0	-0.0163239457482656
2002	19	2797000	157.345864907435	1.11527441040335e-05	0	0	-0.0352463339961142
2002	20	2797000	158.543657239024	1.10204981265153e-05	0	0	-0.0538883572374223
2002	21	2797000	154.940272974508	1.14025420615678e-05	0	0	0.00167630416873466
2002	22	2797000	159.361508642111	1.1476012049078e-05	0	0	-0.0198385963401696
2002	23	2797000	159.929476690875	1.16229520240982e-05	0	0	-0.0108139958102751
2002	24	2797000	159.868738305463	1.15494820365881e-05	0	0	-0.0166933093596074
2002	25	2797000	157.858078407194	1.16376460216002e-05	0	0	0.00343296712005039
2002	26	2797000	157.291934002212	1.16082580265961e-05	0	0	0.00450160399056543
2002	27	2797000	153.790047375931	1.18874439791345e-05	0	0	0.0520836865632071
2002	28	2797000	152.232820578594	1.17698919991184e-05	0	0	0.0523354910664126
2002	29	2797000	152.033108336374	1.19756079641466e-05	0	0	0.0721348907723581
2002	30	2797000	152.167776105898	1.16670340166042e-05	0	0	0.0435849433028858
2002	31	2797000	151.054708040404	1.15494820365881e-05	0	0	0.0406825582553332
2002	32	2797000	148.866818031415	1.08441701564911e-05	0	0	-0.0085097407747909
2002	33	2797000	148.450867248277	1.07266181764749e-05	0	0	-0.0165096189312125
2002	34	2797000	150.981866761134	1.0756006171479e-05	0	0	-0.0303471328009419
2002	35	2797000	148.901173714627	1.05062082139446e-05	0	0	-0.0396314788353281
2002	36	2797000	150.754031638708	1.00213062963779e-05	0	0	-0.0952149105578027
2002	37	2797000	151.298318188019	1.01241642788921e-05	0	0	-0.0892165778818833
2002	38	2797000	152.718218151554	1.02857982514143e-05	0	0	-0.0832789846914829
2002	39	2797000	150.048971287237	9.8596723238557e-06	0	0	-0.105625324527531
2002	40	2797000	151.571882806678	1.01094702813901e-05	0	0	-0.0921799119200645
2002	41	2797000	151.107642346549	1.02123282639042e-05	0	0	-0.0801259430597269
2002	42	2797000	150.638562293522	1.03445742414224e-05	0	0	-0.0653123751563138
2002	43	2797000	146.746424963875	1.02417162589082e-05	0	0	-0.0500620370525774
2002	44	2797000	146.358697162663	1.08588641539931e-05	0	0	0.00984774301273798
2002	45	2797000	143.414322465772	1.0770700168981e-05	0	0	0.0222131059119863
2002	46	2797000	141.93034561464	1.09764161340093e-05	0	0	0.0526290156838022
2002	47	2797000	139.496124829484	1.06678421864668e-05	0	0	0.0408891299130237
2002	48	2797000	140.611240104844	1.0814782161487e-05	0	0	0.0468579886660797
2002	49	2797000	136.542388021267	1.03151862464183e-05	0	0	0.0282521203461892
2002	50	2797000	134.672768575678	1.01094702813901e-05	0	0	0.0217358821332679
2002	51	2797000	135.082833194972	1.00066122988759e-05	0	0	0.00827023522237858
2002	52	2797000	136.825735305111	1.05062082139446e-05	0	0	0.0451250247705326
2003	1	2929000	137.723865154966	1.03079081444289e-05	0	0	0.0136224382239306
2003	2	2929000	137.00147237615	1.03226759211401e-05	0	0	0.0204269893988212
2003	3	2929000	138.896773411036	1.05146570183859e-05	0	0	0.0252217996353112
2003	4	2929000	138.467447398807	1.03522114745625e-05	0	0	0.0125123459249097
2003	5	2929000	137.585781516912	9.93871372664845e-06	0	0	-0.0217012360143096
2003	6	2929000	137.022177917626	1.00125526102045e-05	0	0	-0.0103791805037664
2003	7	2929000	140.421403983994	1.04260503581186e-05	0	0	0.00554471037830242
2003	8	2929000	141.014264785104	1.08986192128775e-05	0	0	0.0467026171070891
2003	9	2929000	140.454497982371	1.14450269511925e-05	0	0	0.10356024354204
2003	10	2929000	141.087295361709	1.18142213689729e-05	0	0	0.134049664711512
2003	11	2929000	140.615456200021	1.17994535922617e-05	0	0	0.136432681857462
2003	12	2929000	140.430031491569	1.14745625046149e-05	0	0	0.106600905443293
2003	13	2929000	141.569811380278	1.12235103005243e-05	0	0	0.0736752314496288
2003	14	2929000	142.416017004055	1.10167614265672e-05	0	0	0.0476349720955357
2003	15	2929000	144.120734523205	1.07657092224766e-05	0	0	0.0116517965464896
2003	16	2929000	149.134136060173	1.1134903640257e-05	0	0	0.0111702389797234
2003	17	2929000	149.922990616033	1.13268847375028e-05	0	0	0.0231919692215338
2003	18	2929000	149.718525650462	1.12973491840803e-05	0	0	0.0219176239899611
2003	19	2929000	150.08984641693	1.13121169607916e-05	0	0	0.020721945270239
2003	20	2929000	151.805882309311	1.19618991360851e-05	0	0	0.0671523233198434
2003	21	2929000	148.673760205519	1.20800413497748e-05	0	0	0.10039592577633
2003	22	2929000	152.322451157556	1.23458613305767e-05	0	0	0.097671411728103
2003	23	2929000	152.614825181408	1.19471313593738e-05	0	0	0.0601853378770618
2003	24	2929000	152.293029640958	1.17699180388393e-05	0	0	0.0466664191775352
2003	25	2929000	150.650468898386	1.14154913977701e-05	0	0	0.0262165204694994
2003	26	2929000	150.516233063885	1.10758325334121e-05	0	0	-0.00342975008992029
2003	27	2929000	147.704564049027	1.06475670087868e-05	0	0	-0.0237268500915374
2003	28	2929000	146.941563600359	1.10167614265672e-05	0	0	0.0153696227555039
2003	29	2929000	146.583242086924	1.10462969799897e-05	0	0	0.0205805102283616
2003	30	2929000	146.182682910894	1.12235103005243e-05	0	0	0.0397948441858325
2003	31	2929000	145.092709346667	1.09872258731448e-05	0	0	0.0255511849632277
2003	32	2929000	143.223786980618	1.13268847375028e-05	0	0	0.0710511377607873
2003	33	2929000	142.044533060567	1.12530458539467e-05	0	0	0.0729029601935993
2003	34	2929000	144.330477213547	1.13564202909252e-05	0	0	0.065610001222698
2003	35	2929000	142.507391831796	1.07066381156317e-05	0	0	0.017491079839188
2003	36	2929000	142.730281083202	1.08986192128775e-05	0	0	0.034118330601194
2003	37	2929000	142.556085473574	1.03817470279849e-05	0	0	-0.0137215150589758
2003	38	2929000	144.402265648901	1.04851214649635e-05	0	0	-0.016635927685109
2003	39	2929000	141.195365474822	1.03522114745625e-05	0	0	-0.00704956194188384
2003	40	2929000	142.078470501477	1.08543158827439e-05	0	0	0.0346395163261005
2003	41	2929000	142.088047890568	1.0588495901942e-05	0	0	0.00923337415714422
2003	42	2929000	142.622370615885	1.09133869895887e-05	0	0	0.0363030663545752
2003	43	2929000	138.698065981099	1.10906003101233e-05	0	0	0.0829278615930252
2003	44	2929000	139.050297177659	1.11201358635457e-05	0	0	0.0830613314517712
2003	45	2929000	136.418994819525	1.07214058923429e-05	0	0	0.064367907065226
2003	46	2929000	134.774999121029	1.07509414457653e-05	0	0	0.0803190573145511
2003	47	2929000	132.593218590241	1.03374436978513e-05	0	0	0.0558609368451114
2003	48	2929000	133.561635163035	9.64335819242413e-06	0	0	-0.0221742954810346
2003	49	2929000	130.192650374066	9.42184154175589e-06	0	0	-0.0199139534114803
2003	50	2929000	128.869257755943	9.33323488148859e-06	0	0	-0.0191609527279169
2003	51	2929000	129.517445355553	9.5252159787344e-06	0	0	-0.00399517882809219
2003	52	2929000	130.144990051965	9.34800265819981e-06	0	0	-0.0272387746201352
2004	1	3066000	130.935666535571	9.48064492161379e-06	0	0	-0.0254756142755436
2004	2	3066000	130.237816831274	9.28746563637715e-06	0	0	-0.0402173267236204
2004	3	3066000	131.791394973973	9.37662530648637e-06	0	0	-0.0424261005437992
2004	4	3066000	130.997960941606	9.15372613121331e-06	0	0	-0.0595273459644315
2004	5	3066000	130.047150791731	9.42120514154098e-06	0	0	-0.0249690267873008
2004	6	3066000	129.698208254378	9.46578497659559e-06	0	0	-0.0177196607825986
2004	7	3066000	133.531915421821	9.77784382197786e-06	0	0	-0.0144678177926108
2004	8	3066000	134.617633410774	9.88186343710528e-06	0	0	-0.0120165045974192
2004	9	3066000	134.716860472365	1.02087822275058e-05	0	0	0.019916879878485
2004	10	3066000	135.492276269258	1.04019615127424e-05	0	0	0.0332692302089919
2004	11	3066000	135.262733301994	1.03276617876514e-05	0	0	0.027629684886394
2004	12	3066000	135.252397705854	1.05357010179062e-05	0	0	0.0484102493205775
2004	13	3066000	136.004328668326	1.05357010179062e-05	0	0	0.0426138740466694
2004	14	3066000	136.680971752943	1.03573816776878e-05	0	0	0.0198932463837926
2004	15	3066000	137.978439870044	1.05357010179062e-05	0	0	0.0276967918578796
2004	16	3066000	142.36222151168	1.11300988186344e-05	0	0	0.0522454511410494
2004	17	3066000	142.534617131703	1.08923396983431e-05	0	0	0.0285220737958702
2004	18	3066000	142.789533075139	1.06397206330337e-05	0	0	0.00287462894528052
2004	19	3066000	143.604032578603	1.06248606880155e-05	0	0	-0.00420623688455576
2004	20	3066000	145.684910355389	1.0223642172524e-05	0	0	-0.0554958666320813
2004	21	3066000	143.004363560139	9.59952448175942e-06	0	0	-0.0965310653218878
2004	22	3066000	146.006093060367	9.79270376699606e-06	0	0	-0.0972979466993406
2004	23	3066000	146.09954919128	9.79270376699606e-06	0	0	-0.0978753820284452
2004	24	3066000	145.606172420002	9.73326398692325e-06	0	0	-0.10031286570648
2004	25	3066000	144.312837615235	9.98588305223271e-06	0	0	-0.0686899223869787
2004	26	3066000	144.458877583507	1.01790623374694e-05	0	0	-0.0516332239892621
2004	27	3066000	142.245342643791	9.9413032171781e-06	0	0	-0.0593716636820883
2004	28	3066000	142.147167192208	1.03276617876514e-05	0	0	-0.0221402033847929
2004	29	3066000	141.653514629336	1.04911211828516e-05	0	0	-0.00320157696420859
2004	30	3066000	140.828020119842	1.0372241622706e-05	0	0	-0.00871999846903001
2004	31	3066000	139.802280765012	1.08328999182703e-05	0	0	0.0429014405356476
2004	32	3066000	138.202193925595	1.07437402481611e-05	0	0	0.046293086185375
2004	33	3066000	136.44270409251	1.05654209079426e-05	0	0	0.0421957036529158
2004	34	3066000	138.483294611676	1.04019615127424e-05	0	0	0.0109522624557517
2004	35	3066000	136.861359554971	1.0297941897615e-05	0	0	0.0127036619443358
2004	36	3066000	135.886319329065	9.91158332714169e-06	0	0	-0.0182970540473935
2004	37	3066000	135.193389253615	9.88186343710528e-06	0	0	-0.0162240865897689
2004	38	3066000	137.238787021198	1.00601827773237e-05	0	0	-0.0133984499652725
2004	39	3066000	133.81525808163	9.98588305223271e-06	0	0	0.00436977013498071
2004	40	3066000	134.246433090495	9.9413032171781e-06	0	0	-0.00332547450399371
2004	41	3066000	134.506254629514	9.77784382197786e-06	0	0	-0.021606836332768
2004	42	3066000	135.723180755653	9.71840404190505e-06	0	0	-0.0362736912607176
2004	43	3066000	131.906659037583	9.39148525150457e-06	0	0	-0.0417466341560073
2004	44	3066000	132.723765379312	9.45092503157738e-06	0	0	-0.0416185101705488
2004	45	3066000	130.390807194327	9.36176536146816e-06	0	0	-0.0336742082421738
2004	46	3066000	128.672963566485	9.34690541644996e-06	0	0	-0.0223276396754524
2004	47	3066000	126.722301848172	9.62924437179582e-06	0	0	0.0227086953903002
2004	48	3066000	127.5460315048	9.46578497659559e-06	0	0	-0.00114493177935512
2004	49	3066000	124.783350547837	9.19830596626793e-06	0	0	-0.00788046276622265
2004	50	3066000	123.844887623232	9.19830596626793e-06	0	0	-0.00036245035296792
2004	51	3066000	124.69598725441	9.55494464670481e-06	0	0	0.0313082468133038
2004	52	3066000	124.558584396356	9.5103648116502e-06	0	0	0.0276288914194215
2004	53	3066000	0	9.5103648116502e-06	0	0	Inf
2005	1	3203000	124.475282474704	9.61279712961579e-06	0	0	0.0331368400480163
2005	2	3203000	123.809438695531	9.58289729406488e-06	0	0	0.0354622502995607
2005	3	3203000	125.121158208519	9.46329795186126e-06	0	0	0.0118192783111608
2005	4	3203000	124.187848806647	9.11944984302586e-06	0	0	-0.0176172534404198
2005	5	3203000	123.294818297662	8.71580206308865e-06	0	0	-0.0542992673179449
2005	6	3203000	123.118164135583	8.71580206308865e-06	0	0	-0.0529423434904789
2005	7	3203000	127.014268836453	9.0447002541486e-06	0	0	-0.0473511274878648
2005	8	3203000	128.365638877074	8.98490058304679e-06	0	0	-0.0636123416554928
2005	9	3203000	128.887696308824	8.83540140529227e-06	0	0	-0.0829225489701977
2005	10	3203000	129.706125422084	9.05965017192405e-06	0	0	-0.0655799823979318
2005	11	3203000	129.692371840188	8.92510091194499e-06	0	0	-0.0793598859682407
2005	12	3203000	129.81987818186	8.68590222753775e-06	0	0	-0.10491365708093
2005	13	3203000	130.291040195604	8.86530124084318e-06	0	0	-0.0897301930973345
2005	14	3203000	130.825285680246	8.96995066527134e-06	0	0	-0.0827461268206555
2005	15	3203000	131.791679531368	9.02975033637315e-06	0	0	-0.0834019231749124
2005	16	3203000	135.544186453607	9.16429959635222e-06	0	0	-0.0954979095177762
2005	17	3203000	135.220055433101	9.40349828075946e-06	0	0	-0.0696646322391229
2005	18	3203000	135.762111873749	9.55299745851398e-06	0	0	-0.0586475251736868
2005	19	3203000	136.881976338493	1.00911944984303e-05	0	0	-0.0137488980568117
2005	20	3203000	139.179512693783	1.03004933472866e-05	0	0	-0.00991175114126499
2005	21	3203000	136.948073732628	1.05097921961429e-05	0	0	0.026666503352954
2005	22	3203000	139.3960117282	1.05845417850202e-05	0	0	0.0158109851528435
2005	23	3203000	139.35635527134	1.10330393182837e-05	0	0	0.0591551401628469
2005	24	3203000	138.770366949327	1.09732396471819e-05	0	0	0.0578627355911307
2005	25	3203000	137.815174379073	1.09881895649574e-05	0	0	0.0666459674147568
2005	26	3203000	138.112039056464	1.08685902227538e-05	0	0	0.0527684696665481
2005	27	3203000	136.427856100072	1.09881895649574e-05	0	0	0.077492560552836
2005	28	3203000	136.878007994175	1.08685902227538e-05	0	0	0.0622597605759142
2005	29	3203000	136.273643734078	1.02556435939602e-05	0	0	0.00679776544119733
2005	30	3203000	135.127138435126	1.02107938406339e-05	0	0	0.0108998205832721
2005	31	3203000	134.206507480957	1.01509941695321e-05	0	0	0.0118734370557196
2005	32	3203000	132.84114832103	9.53804754073852e-06	0	0	-0.0394542533490029
2005	33	3203000	130.67006697641	9.14934967857677e-06	0	0	-0.0632896819277105
2005	34	3203000	132.454806666989	9.59784721184033e-06	0	0	-0.0306127559204626
2005	35	3203000	130.996142482576	9.34369860965765e-06	0	0	-0.0457734278959703
2005	36	3203000	129.187439439451	9.17924951412767e-06	0	0	-0.0494431925206193
2005	37	3203000	128.139816357159	9.41844819853491e-06	0	0	-0.0166990746357441
2005	38	3203000	130.196750867136	9.37359844520855e-06	0	0	-0.0368423239073866
2005	39	3203000	126.821563044677	9.19419943190312e-06	0	0	-0.0301333854664
2005	40	3203000	126.943409562075	9.25399910300493e-06	0	0	-0.0247622903222741
2005	41	3203000	127.285743739661	9.85199581402302e-06	0	0	0.0354655291921163
2005	42	3203000	128.923338033382	9.83704589624757e-06	0	0	0.020761655782796
2005	43	3203000	125.342465451415	9.71744655404395e-06	0	0	0.0371584724443619
2005	44	3203000	126.401732787239	9.43339811631036e-06	0	0	-0.00159596536211106
2005	45	3203000	124.365932406692	9.32874869188219e-06	0	0	0.00349024515723902
2005	46	3203000	122.652648921891	8.85035132306772e-06	0	0	-0.0346722957822088
2005	47	3203000	120.925079934542	8.68590222753775e-06	0	0	-0.0390744412747137
2005	48	3203000	121.603162727206	8.74570189863956e-06	0	0	-0.0378539720840377
2005	49	3203000	119.38211175935	8.91015099416953e-06	0	0	-0.00152545265505722
2005	50	3203000	118.703565978758	8.86530124084318e-06	0	0	-0.000872475716327709
2005	51	3203000	119.721218335849	8.77560173419046e-06	0	0	-0.0193885291856715
2005	52	3203000	119.099578698216	8.68590222753775e-06	0	0	-0.0243458350559208
2006	1	3337000	118.888136451	8.88453126178445e-06	0	0	-0.00915260751394175
2006	2	3337000	118.256229036244	8.52251301003092e-06	0	0	-0.044447798471849
2006	3	3337000	119.40897562509	8.64318576061543e-06	0	0	-0.0402731503215363
2006	4	3337000	118.489650996693	8.9448676370767e-06	0	0	0.000931296551040448
2006	5	3337000	117.730603267769	9.08062448148428e-06	0	0	0.022673770949429
2006	6	3337000	117.690159738513	8.67335394826156e-06	0	0	-0.0228579835772993
2006	7	3337000	121.411224997285	8.85436307413832e-06	0	0	-0.03303833724909
2006	8	3337000	122.861418678814	8.47726072856173e-06	0	0	-0.0851481188424399
2006	9	3337000	123.617948535473	8.26608341503884e-06	0	0	-0.113397356140804
2006	10	3337000	124.402368827091	8.19066294592352e-06	0	0	-0.127026269484102
2006	11	3337000	124.578576001124	8.40184025944641e-06	0	0	-0.105785251558867
2006	12	3337000	124.811406588021	8.65826985443849e-06	0	0	-0.0802122727537788
2006	13	3337000	125.095678454268	8.86944716796138e-06	0	0	-0.0599195635443827
2006	14	3337000	125.514241402487	9.00520401236896e-06	0	0	-0.0487135271198457
2006	15	3337000	126.22055784189	8.86944716796138e-06	0	0	-0.0682975736225798
2006	16	3337000	129.369416345317	9.20129723206878e-06	0	0	-0.0569641307312238
2006	17	3337000	128.65297960207	9.36722226412248e-06	0	0	-0.0346123316835989
2006	18	3337000	129.341275053524	9.54823138999925e-06	0	0	-0.0211941242452519
2006	19	3337000	130.651914980127	9.50297910853005e-06	0	0	-0.035605409846725
2006	20	3337000	133.04591609671	9.7744927973452e-06	0	0	-0.0259002019588906
2006	21	3337000	131.245043766999	9.36722226412248e-06	0	0	-0.053678550936416
2006	22	3337000	133.238241539326	9.35213817029942e-06	0	0	-0.0693362613660661
2006	23	3337000	133.122805058602	9.47281092088393e-06	0	0	-0.0565102655047727
2006	24	3337000	132.50848637965	9.4426427332378e-06	0	0	-0.0551548552045973
2006	25	3337000	131.871899965769	9.66890414058375e-06	0	0	-0.0278444457592735
2006	26	3337000	132.211268582609	9.83482917263745e-06	0	0	-0.0136998048806771
2006	27	3337000	130.98232498289	9.72924051587601e-06	0	0	-0.0151342937541337
2006	28	3337000	131.873640046054	9.69907232822988e-06	0	0	-0.02482406677264
2006	29	3337000	131.179072662386	9.56331548382231e-06	0	0	-0.0333824029512404
2006	30	3337000	129.801018040923	9.24654951353797e-06	0	0	-0.0554773618081511
2006	31	3337000	129.014182504095	9.4426427332378e-06	0	0	-0.0295640559050468
2006	32	3337000	127.845236453647	9.15604495059959e-06	0	0	-0.0504143653094465
2006	33	3337000	125.399780668292	8.97503582472283e-06	0	0	-0.0510350228220949
2006	34	3337000	126.932561460075	9.21638132589185e-06	0	0	-0.0372840617540338
2006	35	3337000	125.597229136303	9.32196998265329e-06	0	0	-0.0159018566734073
2006	36	3337000	123.252376148269	9.03537220001508e-06	0	0	-0.0280106254837276
2006	37	3337000	121.97802753893	9.20129723206878e-06	0	0	0.000180134582542112
2006	38	3337000	123.913330958897	9.39739045176861e-06	0	0	0.00554152677350306
2006	39	3337000	120.768870020214	9.36722226412248e-06	0	0	0.0284107152713385
2006	40	3337000	120.693097240796	9.54823138999925e-06	0	0	0.0489415127645508
2006	41	3337000	120.997176326647	9.38230635794555e-06	0	0	0.0281231659833671
2006	42	3337000	122.854293012673	9.23146541971491e-06	0	0	-0.00369781960021433
2006	43	3337000	119.585383982981	8.65826985443849e-06	0	0	-0.0400164620758468
2006	44	3337000	120.716043368131	8.68843804208462e-06	0	0	-0.0456943684884467
2006	45	3337000	118.961574643129	8.22083113356965e-06	0	0	-0.0837377503871554
2006	46	3337000	117.306109357631	8.14541066445433e-06	0	0	-0.0793318387984353
2006	47	3337000	115.783182520549	8.23591522739271e-06	0	0	-0.0568578473767607
2006	48	3337000	116.321357741681	8.6130175729693e-06	0	0	-0.0182370441926234
2006	49	3337000	114.570403024987	8.3264197903311e-06	0	0	-0.0364003522277661
2006	50	3337000	114.046645407781	8.3264197903311e-06	0	0	-0.0319750343795021
2006	51	3337000	115.202436288531	8.71860622973075e-06	0	0	0.00345100090135021
2006	52	3337000	114.318864456741	9.00520401236896e-06	0	0	0.0444470435164408
2007	1	3477000	114.142119215617	8.94228575773705e-06	0	0	0.0302945206217074
2007	2	3477000	113.544185882432	8.94228575773705e-06	0	0	0.0357201391339142
2007	3	3477000	114.600850446422	9.20082123032469e-06	0	0	0.0558385869620577
2007	4	3477000	113.797618720024	9.13998935442172e-06	0	0	0.0562611182201242
2007	5	3477000	113.215414829607	8.56208653334347e-06	0	0	-0.00543578655373878
2007	6	3477000	113.282493887255	8.68375028514942e-06	0	0	0.00809927537133935
2007	7	3477000	116.68026767225	9.00311763364003e-06	0	0	0.0147388445540795
2007	8	3477000	118.108909465677	9.10957341647023e-06	0	0	0.0143180606947764
2007	9	3477000	118.9540607954	8.97270169568854e-06	0	0	-0.00802041383892789
2007	10	3477000	119.64445573685	9.45935670291233e-06	0	0	0.0397473015683189
2007	11	3477000	119.98788790181	9.58102045471827e-06	0	0	0.0501059915573298
2007	12	3477000	120.298772706359	9.38331685803361e-06	0	0	0.0257793759975484
2007	13	3477000	120.473778330916	9.39852482700935e-06	0	0	0.025949395066672
2007	14	3477000	120.799536667135	9.61143639266976e-06	0	0	0.0463616292527484
2007	15	3477000	121.305340680765	9.44414873393658e-06	0	0	0.02386258760736
2007	16	3477000	123.88299695313	9.67226826857273e-06	0	0	0.0267752890102025
2007	17	3477000	122.860605985997	9.65706029959699e-06	0	0	0.033691792261508
2007	18	3477000	123.58242183929	9.6266443616455e-06	0	0	0.0244175354051073
2007	19	3477000	124.989176802447	9.45935670291233e-06	0	0	-0.00471382256863674
2007	20	3477000	127.37882360412	9.59622842369402e-06	0	0	-0.00925447080421894
2007	21	3477000	125.988788340629	9.7331001444757e-06	0	0	0.0159634177442346
2007	22	3477000	127.616154754313	9.85476389628165e-06	0	0	0.0155454084124906
2007	23	3477000	127.473311429467	9.83955592730591e-06	0	0	0.0151144466941936
2007	24	3477000	126.883057546298	1.00980913998935e-05	0	0	0.0466330380755774
2007	25	3477000	126.545397986756	1.00980913998935e-05	0	0	0.0494257563905891
2007	26	3477000	126.838233003	9.70268420652422e-06	0	0	0.00600581527323767
2007	27	3477000	125.997873857879	9.93080374116037e-06	0	0	0.0365254269870633
2007	28	3477000	127.236396065153	1.00524674929663e-05	0	0	0.0390108812285557
2007	29	3477000	126.469340160607	9.68747623754848e-06	0	0	0.00735877832691716
2007	30	3477000	124.936570206906	9.90038780320888e-06	0	0	0.0421288161214708
2007	31	3477000	124.305861001413	9.83955592730591e-06	0	0	0.0409806823069175
2007	32	3477000	123.298903961897	9.26165310622766e-06	0	0	-0.0121566689867769
2007	33	3477000	120.691761485287	8.91186981978557e-06	0	0	-0.0289312331041958
2007	34	3477000	121.979772807803	9.18561326134895e-06	0	0	-0.00967187248054292
2007	35	3477000	120.733050253233	9.00311763364003e-06	0	0	-0.0193240396754623
2007	36	3477000	118.089844531585	9.13998935442172e-06	0	0	0.0178690680539452
2007	37	3477000	116.686818696156	9.39852482700935e-06	0	0	0.0592456061540672
2007	38	3477000	118.405154799707	9.65706029959699e-06	0	0	0.0725884376810431
2007	39	3477000	115.61860518479	9.36810888905787e-06	0	0	0.0655724466066044
2007	40	3477000	115.428827715039	9.23123716827618e-06	0	0	0.0517303381067156
2007	41	3477000	115.610492435868	9.063949509543e-06	0	0	0.0310482853978231
2007	42	3477000	117.534927798554	9.063949509543e-06	0	0	0.0141666161083605
2007	43	3477000	114.626596825915	8.68375028514942e-06	0	0	-0.00372162166310101
2007	44	3477000	115.699808229752	8.72937419207665e-06	0	0	-0.00777709352780415
2007	45	3477000	114.20881376286	8.33396699870732e-06	0	0	-0.0403542739917597
2007	46	3477000	112.649339094151	7.87772792943502e-06	0	0	-0.080331932410073
2007	47	3477000	111.312283116361	7.99939168124097e-06	0	0	-0.0549111288102058
2007	48	3477000	111.717872430904	8.28834309178009e-06	0	0	-0.024328000272158
2007	49	3477000	110.373371033711	8.24271918485286e-06	0	0	-0.0178790501298349
2007	50	3477000	109.921055288196	8.41000684358604e-06	0	0	0.00617665751137791
2007	51	3477000	111.191741575229	8.86624591285834e-06	0	0	0.0486390297350601
2007	52	3477000	110.217197530819	8.34917496768307e-06	0	0	-0.0037852308003226
2008	1	3644000	110.194084702077	8.53546208167025e-06	0	0	0.00912857800527335
2008	2	3644000	109.628855295898	8.45870432913724e-06	0	0	0.00520980267978546
2008	3	3644000	110.63658683906	8.81178999078907e-06	0	0	0.0376314316980537
2008	4	3644000	110.013793321052	8.62757138470986e-06	0	0	0.0216900681897646
2008	5	3644000	109.628659883074	9.31839115750691e-06	0	0	0.107374660325873
2008	6	3644000	109.780765168885	9.1495241019343e-06	0	0	0.0858004115440815
2008	7	3644000	112.770568818181	9.2109303039607e-06	0	0	0.064107428539041
2008	8	3644000	114.093310414524	8.99600859686828e-06	0	0	0.0272293754488206
2008	9	3644000	114.916017035459	8.93460239484188e-06	0	0	0.0129136303434827
2008	10	3644000	115.466212684707	8.58151673319005e-06	0	0	-0.0317513894278155
2008	11	3644000	115.957398865326	8.58151673319005e-06	0	0	-0.0358528123777123
2008	12	3644000	116.323823661624	8.96530549585508e-06	0	0	0.00409354097370033
2008	13	3644000	116.453053141497	8.84249309180227e-06	0	0	-0.010760157056372
2008	14	3644000	116.705312229316	8.76573533926927e-06	0	0	-0.0214669939307766
2008	15	3644000	117.059885048014	8.93460239484188e-06	0	0	-0.00563715783372736
2008	16	3644000	119.100420428606	9.30303960700031e-06	0	0	0.0176286495365667
2008	17	3644000	117.842348087225	9.07276634940129e-06	0	0	0.00303500327836655
2008	18	3644000	118.508626104882	9.05741479889469e-06	0	0	-0.00429189099223343
2008	19	3644000	119.934225134758	9.47190666257292e-06	0	0	0.0288972965085455
2008	20	3644000	122.235564079702	9.47190666257292e-06	0	0	0.00952616310207634
2008	21	3644000	121.237110980374	8.96530549585508e-06	0	0	-0.0365986202120299
2008	22	3644000	122.577262114459	8.88854774332208e-06	0	0	-0.0552897168492027
2008	23	3644000	122.447525321099	9.07276634940129e-06	0	0	-0.034688535435575
2008	24	3644000	121.923671563143	8.94995394534848e-06	0	0	-0.0436639702109535
2008	25	3644000	121.866302665728	9.07276634940129e-06	0	0	-0.0300846303328343
2008	26	3644000	122.039896771886	9.31839115750691e-06	0	0	-0.00524334081568651
2008	27	3644000	121.529414066546	9.13417255142769e-06	0	0	-0.0208131840836578
2008	28	3644000	123.034040709614	9.08811789990789e-06	0	0	-0.0376647038728976
2008	29	3644000	122.209507094563	9.2723365059871e-06	0	0	-0.0115335306399068
2008	30	3644000	120.587247918702	9.02671169788149e-06	0	0	-0.0247725026506613
2008	31	3644000	120.130077633052	8.75038378876266e-06	0	0	-0.0510286662077833
2008	32	3644000	119.254678612951	9.2262818544673e-06	0	0	0.00792691236976091
2008	33	3644000	116.577044122319	8.99600859686828e-06	0	0	0.00534372682349915
2008	34	3644000	117.629283148754	8.87319619281547e-06	0	0	-0.0172515133513763
2008	35	3644000	116.441239265428	8.68897758673626e-06	0	0	-0.0278358362198406
2008	36	3644000	113.686887165767	8.65827448572306e-06	0	0	-0.00780113861745691
2008	37	3644000	112.228769083263	8.45870432913724e-06	0	0	-0.0180770857582643
2008	38	3644000	113.664112212189	8.79643844028247e-06	0	0	0.00823380194149777
2008	39	3644000	111.320482054285	8.67362603622966e-06	0	0	0.0150872320593835
2008	40	3644000	111.078092289197	8.58151673319005e-06	0	0	0.00649910073106973
2008	41	3644000	111.080768470542	8.79643844028247e-06	0	0	0.0316817355327453
2008	42	3644000	112.959781748815	8.93460239484188e-06	0	0	0.0304552487436169
2008	43	3644000	110.440019248575	8.58151673319005e-06	0	0	0.012314202412121
2008	44	3644000	111.360493672025	8.58151673319005e-06	0	0	0.00394669881106619
2008	45	3644000	110.114555892421	8.84249309180227e-06	0	0	0.0461832140752317
2008	46	3644000	108.67739629558	8.39729812711084e-06	0	0	0.00664907081924344
2008	47	3644000	107.508002582686	8.12097021799202e-06	0	0	-0.0158872134320644
2008	48	3644000	107.788996062999	8.13632176849862e-06	0	0	-0.0165972049869844
2008	49	3644000	106.795490065493	7.9521031624194e-06	0	0	-0.0299215824894208
2008	50	3644000	106.34934935442	7.46085354620817e-06	0	0	-0.0860310797382363
2008	51	3644000	107.716458811629	7.61436905127418e-06	0	0	-0.0790636724005399
2008	52	3644000	106.780171020602	7.39944734418176e-06	0	0	-0.0972106611310752
2009	1	3803000	106.077461493715	7.1821918870705e-06	0	0	-0.127053016766555
2009	2	3803000	105.547405089046	7.52346234390755e-06	0	0	-0.0809816696283028
2009	3	3803000	106.532731507537	7.53897463740014e-06	0	0	-0.0876043576041863
2009	4	3803000	106.131514941105	7.849220507252e-06	0	0	-0.0464660750752651
2009	5	3803000	105.950583469603	8.43868765997053e-06	0	0	0.0268938257542928
2009	6	3803000	106.168411955061	8.95059334522609e-06	0	0	0.0869523041264546
2009	7	3803000	108.687486938008	8.88854417125572e-06	0	0	0.0543992066479935
2009	8	3803000	109.837164605312	9.43147444349647e-06	0	0	0.107093399915744
2009	9	3803000	110.547811465547	9.5865973784224e-06	0	0	0.118068267127308
2009	10	3803000	110.919265183131	8.95059334522609e-06	0	0	0.0403963622502482
2009	11	3803000	111.536599587227	8.9350810517335e-06	0	0	0.0328448278531894
2009	12	3803000	111.93672461851	8.73342123632979e-06	0	0	0.00592544925492666
2009	13	3803000	112.070673123832	8.85751958427053e-06	0	0	0.0189998580075906
2009	14	3803000	112.263876866574	8.46971224695571e-06	0	0	-0.0272917429193703
2009	15	3803000	112.5054899224	8.82649499728535e-06	0	0	0.0115061947509636
2009	16	3803000	114.029119337982	8.91956875824091e-06	0	0	0.0085143221981797
2009	17	3803000	112.604021820642	8.60932288838905e-06	0	0	-0.0142448004494669
2009	18	3803000	113.140233006942	8.42317536647793e-06	0	0	-0.0401292527536466
2009	19	3803000	114.510121822529	8.70239664934461e-06	0	0	-0.0201739530598788
2009	20	3803000	116.634808437896	9.57108508492981e-06	0	0	0.0580031952099984
2009	21	3803000	116.015709813045	9.54006049794462e-06	0	0	0.0602012451435192
2009	22	3803000	117.127900430726	1.00519661832002e-05	0	0	0.106482738300687
2009	23	3803000	117.045901639401	9.85030636779648e-06	0	0	0.085044399002244
2009	24	3803000	116.626242952884	9.44698673698906e-06	0	0	0.0443618598706476
2009	25	3803000	116.830592088386	8.53176142092608e-06	0	0	-0.0584657833730608
2009	26	3803000	116.825542610977	8.31458931202978e-06	0	0	-0.0823924494237484
2009	27	3803000	116.596031293981	8.15946637710385e-06	0	0	-0.0977394441946944
2009	28	3803000	118.282842178472	8.39215077949275e-06	0	0	-0.0852434891888882
2009	29	3803000	117.420832398222	8.57829830140386e-06	0	0	-0.0580887757215807
2009	30	3803000	115.778386419533	8.57829830140386e-06	0	0	-0.0447267109144958
2009	31	3803000	115.510902411004	8.64034747537423e-06	0	0	-0.0355888693205536
2009	32	3803000	114.747063082786	8.64034747537423e-06	0	0	-0.0291690522865192
2009	33	3803000	112.094977278275	8.48522454044831e-06	0	0	-0.0240419093139605
2009	34	3803000	112.914005923314	8.46971224695571e-06	0	0	-0.0328923404403584
2009	35	3803000	111.768826889368	8.54727371441868e-06	0	0	-0.0140363546171996
2009	36	3803000	109.07241363824	8.5007368339409e-06	0	0	0.00483702839390341
2009	37	3803000	107.625863158546	8.42317536647793e-06	0	0	0.00905114080264123
2009	38	3803000	108.724599516233	8.33010160552238e-06	0	0	-0.0121830710080911
2009	39	3803000	106.893663410737	8.46971224695571e-06	0	0	0.0215759897796822
2009	40	3803000	106.645066903634	8.12844179011867e-06	0	0	-0.0173010056367709
2009	41	3803000	106.434116624612	8.12844179011867e-06	0	0	-0.0153533159896035
2009	42	3803000	108.170822773086	8.34561389901497e-06	0	0	-0.00527704937849109
2009	43	3803000	106.071112099801	8.2835647250446e-06	0	0	0.00687169094176701
2009	44	3803000	106.763566825147	8.29907701853719e-06	0	0	0.00221454923138912
2009	45	3803000	105.753501289731	8.54727371441868e-06	0	0	0.0420458770257354
2009	46	3803000	104.467136490333	8.76444582331498e-06	0	0	0.0816798832277383
2009	47	3803000	103.457075124469	8.74893352982238e-06	0	0	0.0903072589698681
2009	48	3803000	103.620059184528	8.76444582331498e-06	0	0	0.0905224421727883
2009	49	3803000	102.935957468584	8.7179089428372e-06	0	0	0.0919410744715163
2009	50	3803000	102.449471022746	8.5007368339409e-06	0	0	0.0697956651788467
2009	51	3803000	103.886330629278	7.92678197471496e-06	0	0	-0.0162324592567971
2009	52	3803000	103.091502128205	7.43038858295199e-06	0	0	-0.0707284497527014
2009	53	3803000	0	8.45419995346312e-06	0	0	Inf
2010	1	3943000	102.489432827051	7.65121759622938e-06	0	0	-0.0496581226636205
2010	2	3943000	101.992485957763	7.52553024351925e-06	0	0	-0.0607151193503342
2010	3	3943000	102.979100382492	7.41555380989788e-06	0	0	-0.0833091408900112
2010	4	3943000	102.815175914659	7.82403770620581e-06	0	0	-0.0312714138361039
2010	5	3943000	102.831619499704	7.93401413982718e-06	0	0	-0.0178118316974396
2010	6	3943000	103.100357543232	7.90259230164965e-06	0	0	-0.0242516864423457
2010	7	3943000	105.140281049417	8.05970149253731e-06	0	0	-0.0241608736828773
2010	8	3943000	106.081039308232	8.23252160251375e-06	0	0	-0.012076044094081
2010	9	3943000	106.619240824152	8.15396700706991e-06	0	0	-0.0264421393583304
2010	10	3943000	106.787944799892	8.56245090337785e-06	0	0	0.0207144655162473
2010	11	3943000	107.514624925325	8.62529457973291e-06	0	0	0.0212564111744119
2010	12	3943000	107.932304845202	8.70384917517675e-06	0	0	0.0265693867921302
2010	13	3943000	108.111824611744	8.92380204241948e-06	0	0	0.0507638771981249
2010	14	3943000	108.259776257911	9.01806755695208e-06	0	0	0.060412315341459
2010	15	3943000	108.422271858923	8.79811468970935e-06	0	0	0.0329980923636429
2010	16	3943000	109.466078074239	8.78240377062058e-06	0	0	0.0213209604913221
2010	17	3943000	107.924041711663	8.59387274155538e-06	0	0	0.0136758989464129
2010	18	3943000	108.277707299469	8.70384917517675e-06	0	0	0.0232946629868647
2010	19	3943000	109.539976683134	8.75098193244305e-06	0	0	0.0169803150702345
2010	20	3943000	111.428954809157	9.04948939512961e-06	0	0	0.0338425968124831
2010	21	3943000	111.168476362701	9.00235663786331e-06	0	0	0.0308677760960148
2010	22	3943000	112.113567168908	9.30086410054988e-06	0	0	0.0560720079633306
2010	23	3943000	112.106630679115	9.12804399057345e-06	0	0	0.0365131776424638
2010	24	3943000	111.817336768921	9.34799685781618e-06	0	0	0.0642356850791613
2010	25	3943000	112.263695392663	9.26944226237235e-06	0	0	0.0510967021642546
2010	26	3943000	112.035301555743	9.72505891594658e-06	0	0	0.105008852396435
2010	27	3943000	112.03911666487	9.47368421052632e-06	0	0	0.0764097717829897
2010	28	3943000	113.842982080157	9.48939512961508e-06	0	0	0.0611106437368706
2010	29	3943000	112.956322887704	9.12804399057345e-06	0	0	0.0287162066661873
2010	30	3943000	111.343447265176	8.81382560879811e-06	0	0	0.00769288858808093
2010	31	3943000	111.273803418226	8.35820895522388e-06	0	0	-0.0438000973140753
2010	32	3943000	110.598407481691	8.29536527886881e-06	0	0	-0.0451942084475191
2010	33	3943000	108.034505432129	8.26394344069128e-06	0	0	-0.0262370380721511
2010	34	3943000	108.632251482211	8.73527101335428e-06	0	0	0.0236370735463318
2010	35	3943000	107.509935851681	8.87666928515318e-06	0	0	0.0510656443502384
2010	36	3943000	104.98691865768	8.75098193244305e-06	0	0	0.0610845753386675
2010	37	3943000	103.593245328624	8.48389630793401e-06	0	0	0.0425390155255413
2010	38	3943000	104.331653133987	8.64100549882168e-06	0	0	0.054330078128196
2010	39	3943000	103.038900008903	8.07541241162608e-06	0	0	-0.00231854191846562
2010	40	3943000	102.815493449699	7.68263943440691e-06	0	0	-0.0487814947088015
2010	41	3943000	102.373633008514	7.43126472898665e-06	0	0	-0.0759339370897102
2010	42	3943000	103.90969870111	8.01256873527101e-06	0	0	-0.0183784451786689
2010	43	3943000	102.229982909942	7.87117046347211e-06	0	0	-0.0198570209263418
2010	44	3943000	102.648478555683	8.01256873527101e-06	0	0	-0.00631746875167758
2010	45	3943000	101.855592770873	8.31107619795758e-06	0	0	0.0387254849912893
2010	46	3943000	100.730569675139	8.32678711704635e-06	0	0	0.052312126714418
2010	47	3943000	99.8637293383407	7.85545954438335e-06	0	0	0.00136456611987343
2010	48	3943000	99.9180185863481	7.82403770620581e-06	0	0	-0.00318279516394994
2010	49	3943000	99.4995433394358	7.76119402985075e-06	0	0	-0.00703061859338725
2010	50	3943000	98.9359671250839	7.61979575805185e-06	0	0	-0.0195678799261778
2010	51	3943000	100.42764774673	7.66692851531815e-06	0	0	-0.0281560686740515
2010	52	3943000	99.8430350059229	7.96543597800471e-06	0	0	0.0155941272617038
2011	1	3950000	98.8567617223959	8.43989769820972e-06	0	0	0.0682122108808306
2011	2	3950000	98.3929644534565	8.4079283887468e-06	0	0	0.0691821369988649
2011	3	3950000	99.391910789943	8.74360613810742e-06	0	0	0.100693196564138
2011	4	3950000	99.4669424194916	9.27109974424552e-06	0	0	0.166216606023557
2011	5	3950000	99.6669516757085	9.27109974424552e-06	0	0	0.163876270415445
2011	6	3950000	99.9734250174435	8.99936061381074e-06	0	0	0.126299313846188
2011	7	3950000	101.538327792018	9.0153452685422e-06	0	0	0.110910554200277
2011	8	3950000	102.246733029237	8.75959079283887e-06	0	0	0.0719168892042827
2011	9	3950000	102.568976398267	8.28005115089514e-06	0	0	0.0100520024469113
2011	10	3950000	102.519066202741	8.28005115089514e-06	0	0	0.0105437343247067
2011	11	3950000	103.336330210466	8.45588235294118e-06	0	0	0.023841274259655
2011	12	3950000	103.756319861433	8.64769820971867e-06	0	0	0.0428280430965709
2011	13	3950000	104.011943624787	8.55179028132992e-06	0	0	0.0287280121020697
2011	14	3950000	104.125438201384	8.87148337595908e-06	0	0	0.0660219242998039
2011	15	3950000	104.235508994408	8.93542199488491e-06	0	0	0.0725711523699444
2011	16	3950000	104.832230794448	8.77557544757033e-06	0	0	0.047387803997921
2011	17	3950000	103.221810450903	8.48785166240409e-06	0	0	0.0288523281667653
2011	18	3950000	103.353731739594	8.75959079283887e-06	0	0	0.060435827088893
2011	19	3950000	104.461816510134	8.51982097186701e-06	0	0	0.0204685650824244
2011	20	3950000	106.059018180481	8.28005115089514e-06	0	0	-0.0231853756773075
2011	21	3950000	106.137146203573	8.21611253196931e-06	0	0	-0.031441830904065
2011	22	3950000	106.963364743665	8.43989769820972e-06	0	0	-0.0127460906538663
2011	23	3950000	107.05297363734	8.43989769820972e-06	0	0	-0.0135724734023914
2011	24	3950000	106.91460059737	8.66368286445013e-06	0	0	0.0138933260221772
2011	25	3950000	107.581134953599	8.74360613810742e-06	0	0	0.0169069144621446
2011	26	3950000	107.097736100335	8.61572890025575e-06	0	0	0.00655722450572766
2011	27	3950000	107.29249916464	8.80754475703325e-06	0	0	0.027098826646759
2011	28	3950000	109.148011561103	8.66368286445013e-06	0	0	-0.00685318541679946
2011	29	3950000	108.252356666025	8.63171355498721e-06	0	0	-0.00233118865765758
2011	30	3950000	106.718685166285	8.53580562659846e-06	0	0	0.000761954980871826
2011	31	3950000	106.851357088412	8.74360613810742e-06	0	0	0.0238522278147539
2011	32	3950000	106.24766826866	8.98337595907928e-06	0	0	0.0579055694265542
2011	33	3950000	103.833723285358	9.20716112531969e-06	0	0	0.109466138312355
2011	34	3950000	104.220360808378	9.38299232736573e-06	0	0	0.126459351026951
2011	35	3950000	103.110224570733	9.4309462915601e-06	0	0	0.144406391230893
2011	36	3950000	100.85854078283	9.19117647058823e-06	0	0	0.140210825056641
2011	37	3950000	99.5533395909158	8.79156010230179e-06	0	0	0.104935308569372
2011	38	3950000	99.9195016964156	8.34398976982097e-06	0	0	0.044841079344025
2011	39	3950000	99.1755249751441	8.12020460358056e-06	0	0	0.0244463039188701
2011	40	3950000	98.9992331821206	7.94437340153453e-06	0	0	0.00404818103128306
2011	41	3950000	98.3242212330883	8.10421994884911e-06	0	0	0.0312820048645003
2011	42	3950000	99.6144847534403	8.02429667519182e-06	0	0	0.00788555247265438
2011	43	3950000	98.3526779653722	8.13618925831202e-06	0	0	0.0350506168814386
2011	44	3950000	98.4677665546922	8.18414322250639e-06	0	0	0.0399342199269215
2011	45	3950000	97.8772679231362	8.28005115089514e-06	0	0	0.0584684492967042
2011	46	3950000	96.9234005564573	8.15217391304348e-06	0	0	0.0523774384142214
2011	47	3950000	96.1887634348335	8.07225063938619e-06	0	0	0.0500186965021754
2011	48	3950000	96.143643849849	8.00831202046036e-06	0	0	0.0421905805493075
2011	49	3950000	95.9541050057914	8.02429667519182e-06	0	0	0.0463335570056147
2011	50	3950000	95.2903543960987	8.15217391304348e-06	0	0	0.0704126419344703
2011	51	3950000	96.8167843478223	8.13618925831202e-06	0	0	0.0514705759517387
2011	52	3950000	96.491013022104	8.24808184143223e-06	0	0	0.0695296563666409
2012	1	4010000	97.3477319321296	8.59956761950517e-06	0	0	0.103261451174628
2012	2	4010000	96.9066712162717	8.37537032588678e-06	0	0	0.0793890522413951
2012	3	4010000	97.9462933566258	8.13515893986708e-06	0	0	0.0373031639908101
2012	4	4010000	98.2563464834441	8.19921530947234e-06	0	0	0.0421718663969875
2012	5	4010000	98.6287441606386	8.16718712466971e-06	0	0	0.0341812710691173
2012	6	4010000	98.9695064789219	8.02306029305789e-06	0	0	0.012433057058238
2012	7	4010000	100.108649061993	8.10313075506446e-06	0	0	0.010901664823498
2012	8	4010000	100.587321871899	7.99103210825526e-06	0	0	-0.00782724758197251
2012	9	4010000	100.670077592696	7.670750260229e-06	0	0	-0.0483766150692724
2012	10	4010000	100.389116855201	7.38249659700536e-06	0	0	-0.0815737513361441
2012	11	4010000	101.299356350373	7.41452478180799e-06	0	0	-0.0858777060762772
2012	12	4010000	101.71848340243	7.41452478180799e-06	0	0	-0.0896443114114744
2012	13	4010000	102.079867531291	7.59067979822244e-06	0	0	-0.071315409270686
2012	14	4010000	102.170048062531	7.89494755384738e-06	0	0	-0.0349422177069535
2012	15	4010000	102.251190931475	8.0390743854592e-06	0	0	-0.0181043459211713
2012	16	4010000	102.442386852689	7.86291936904476e-06	0	0	-0.041412417096347
2012	17	4010000	100.767065533131	7.76683481463688e-06	0	0	-0.0373838963474904
2012	18	4010000	100.650460185292	7.76683481463688e-06	0	0	-0.0362686884746642
2012	19	4010000	101.590836192478	7.81487709184082e-06	0	0	-0.0392834269511918
2012	20	4010000	102.883576107196	7.9109616462487e-06	0	0	-0.0396912341279977
2012	21	4010000	103.285656225118	8.31131395628153e-06	0	0	0.00497981804715517
2012	22	4010000	104.052083159991	8.63159580430779e-06	0	0	0.0360196233096661
2012	23	4010000	104.258064308486	8.96789174473537e-06	0	0	0.0742574278820929
2012	24	4010000	104.284037814812	9.09600448394587e-06	0	0	0.089332580329617
2012	25	4010000	105.166920701934	9.01593402193931e-06	0	0	0.0706788717255785
2012	26	4010000	104.392494217748	8.77572263591961e-06	0	0	0.049883909961855
2012	27	4010000	104.74697321349	8.26327167907759e-06	0	0	-0.0147686674471919
2012	28	4010000	106.639092590531	8.29529986388021e-06	0	0	-0.0284988601900462
2012	29	4010000	105.7281608082	7.9109616462487e-06	0	0	-0.0655280556782661
2012	30	4010000	104.282364458839	8.05508847786052e-06	0	0	-0.0353114783880125
2012	31	4010000	104.623960280073	8.10313075506446e-06	0	0	-0.0327263494032087
2012	32	4010000	104.064789819274	8.48746897269597e-06	0	0	0.0185962051534124
2012	33	4010000	101.797990149477	7.99103210825526e-06	0	0	-0.0196270097920734
2012	34	4010000	101.990961138063	8.16718712466971e-06	0	0	8.86241470413385e-05
2012	35	4010000	100.860111847737	7.84690527664345e-06	0	0	-0.0283572147139269
2012	36	4010000	98.9054822904343	7.86291936904476e-06	0	0	-0.00713289368897306
2012	37	4010000	97.6858317995467	7.71879253743294e-06	0	0	-0.0131629303437291
2012	38	4010000	97.6834853301941	7.83089118424213e-06	0	0	0.0011927775653386
2012	39	4010000	97.4724720392354	7.86291936904476e-06	0	0	0.00746393259085246
2012	40	4010000	97.3539067505586	8.23124349427496e-06	0	0	0.0559411885071588
2012	41	4010000	96.4345477368804	7.76683481463688e-06	0	0	0.00586358599059784
2012	42	4010000	97.4763829814352	7.73480662983425e-06	0	0	-0.00899072118424957
2012	43	4010000	96.5987522910241	7.25438385779486e-06	0	0	-0.0620996870948356
2012	44	4010000	96.3942991973914	7.33445431980143e-06	0	0	-0.0497363354193166
2012	45	4010000	95.9803601526466	6.66186243894627e-06	0	0	-0.133155992875217
2012	46	4010000	95.1828006988295	6.80598927055809e-06	0	0	-0.106981520023236
2012	47	4010000	94.5548207433699	6.78997517815678e-06	0	0	-0.103165768457701
2012	48	4010000	94.4174677204386	7.25438385779486e-06	0	0	-0.0404317952239707
2012	49	4010000	94.4226541324547	6.85403154776203e-06	0	0	-0.0934378959532151
2012	50	4010000	93.6277785653232	7.07822884138042e-06	0	0	-0.0558357641869699
2012	51	4010000	95.2060787438379	7.19032748818961e-06	0	0	-0.0567829157041913
2012	52	4010000	95.165610745587	7.23836976539355e-06	0	0	-0.0500770258105862
2013	1	4002000	95.8345145045259	7.07030312724946e-06	0	0	-0.0775765865039655
2013	2	4002000	95.4156701618885	7.24626089738463e-06	0	0	-0.0504704327257559
2013	3	4002000	96.4998771140796	7.59817643765496e-06	0	0	-0.0155427878141903
2013	4	4002000	97.0362420088298	7.79013036871151e-06	0	0	0.00374868176713872
2013	5	4002000	97.5660553723459	7.79013036871151e-06	0	0	-0.00170197894864354
2013	6	4002000	97.9335263687758	8.19003439174598e-06	0	0	0.0456071970124447
2013	7	4002000	98.6665430556534	8.54194993201632e-06	0	0	0.0824337885209875
2013	8	4002000	98.9090631858344	8.74990002399424e-06	0	0	0.106066486490271
2013	9	4002000	98.7302337018655	8.38198832280253e-06	0	0	0.0614782936345855
2013	10	4002000	98.2090432790202	8.23802287451012e-06	0	0	0.048783254179234
2013	11	4002000	99.2001678545516	7.93409581700392e-06	0	0	-1.6920793100211e-06
2013	12	4002000	99.6084870798394	7.63016875949772e-06	0	0	-0.042250286127388
2013	13	4002000	100.09534687011	7.48620331120531e-06	0	0	-0.0648915965947794
2013	14	4002000	100.16912774576	7.93409581700392e-06	0	0	-0.0096749144928133
2013	15	4002000	100.237978697325	8.09405742621771e-06	0	0	0.00959737332273796
2013	16	4002000	100.046736460175	8.39798448372391e-06	0	0	0.0495094964121801
2013	17	4002000	98.3366119166922	8.36599216188115e-06	0	0	0.0636933484002268
2013	18	4002000	97.9478275989653	8.14204590898184e-06	0	0	0.039328819183279
2013	19	4002000	98.6891289342927	7.69415340318324e-06	0	0	-0.0252219161438741
2013	20	4002000	99.6353675508319	7.69415340318324e-06	0	0	-0.0344793985838334
2013	21	4002000	100.349722876093	7.59817643765496e-06	0	0	-0.0533107887372902
2013	22	4002000	101.091654149061	7.35823402383428e-06	0	0	-0.0899347648981498
2013	23	4002000	101.42969860603	7.10229544909222e-06	0	0	-0.124516771513699
2013	24	4002000	101.634111593585	6.89434535711429e-06	0	0	-0.151859561239667
2013	25	4002000	102.719085039256	6.95833000079981e-06	0	0	-0.15302983893644
2013	26	4002000	101.63126192397	6.70239142605775e-06	0	0	-0.175450561042031
2013	27	4002000	102.116343361385	7.10229544909222e-06	0	0	-0.130403644735487
2013	28	4002000	103.998039741922	7.58218027673358e-06	0	0	-0.0884443568816087
2013	29	4002000	103.082879856899	8.19003439174598e-06	0	0	-0.00662457100390047
2013	30	4002000	101.761242580291	8.28601135727425e-06	0	0	0.0180693294724453
2013	31	4002000	102.316059745113	8.38198832280253e-06	0	0	0.0242771297201554
2013	32	4002000	101.789610731519	7.90210349516116e-06	0	0	-0.0293704898764611
2013	33	4002000	99.7106190034242	7.69415340318324e-06	0	0	-0.0352080755140394
2013	34	4002000	99.7170302259423	7.48620331120531e-06	0	0	-0.0613438869176316
2013	35	4002000	98.5579469368091	7.27825321922739e-06	0	0	-0.076685312262591
2013	36	4002000	96.9585048714502	7.40622250659842e-06	0	0	-0.0449522698109756
2013	37	4002000	95.8425770561963	7.40622250659842e-06	0	0	-0.033832323334702
2013	38	4002000	95.4710086494196	7.26225705830601e-06	0	0	-0.0489259379941407
2013	39	4002000	95.7890124530588	7.48620331120531e-06	0	0	-0.0228524378422994
2013	40	4002000	95.7375437303459	7.50219947212669e-06	0	0	-0.0202380764624917
2013	41	4002000	94.5796202657341	7.63016875949772e-06	0	0	0.00867395885034161
2013	42	4002000	95.3518854165373	7.75813804686875e-06	0	0	0.0172845515981464
2013	43	4002000	94.8511827619987	7.72614572502599e-06	0	0	0.0184374847743271
2013	44	4002000	94.3147716435163	7.29424938014876e-06	0	0	-0.0330252789593691
2013	45	4002000	94.0667538832531	7.15028393185635e-06	0	0	-0.0496110867081162
2013	46	4002000	93.4292112119495	6.68639526513637e-06	0	0	-0.105204904166978
2013	47	4002000	92.8999636182546	6.59041829960809e-06	0	0	-0.113024410444348
2013	48	4002000	92.6770851322303	6.57442213868672e-06	0	0	-0.113049359691037
2013	49	4002000	92.8531105507778	6.83036071342878e-06	0	0	-0.0802677530840713
2013	50	4002000	91.9147169976149	6.71838758697912e-06	0	0	-0.0861093550211365
2013	51	4002000	93.532452823662	6.78237223066464e-06	0	0	-0.093362812158101
2013	52	4002000	93.8011424651044	7.23026473646325e-06	0	0	-0.0362590729251478
2014	1	3868000	95.3253196151355	6.91134413727359e-06	0	0	-0.0873358688829786
2014	2	3868000	94.9236180733284	6.70479822052749e-06	0	0	-0.110864064043565
2014	3	3868000	96.0653587752096	6.72068636796949e-06	0	0	-0.119349564935663
2014	4	3868000	96.8217324082579	6.70479822052749e-06	0	0	-0.128294878632005
2014	5	3868000	97.4993252049662	6.56180489354941e-06	0	0	-0.152814649472131
2014	6	3868000	97.8913234728556	6.81601525262154e-06	0	0	-0.123517826135106
2014	7	3868000	98.2499926600713	7.02256116936765e-06	0	0	-0.100254385709225
2014	8	3868000	98.2581493916498	7.10200190657769e-06	0	0	-0.0901518036569352
2014	9	3868000	97.8013548371139	7.22910708611376e-06	0	0	-0.069542542109375
2014	10	3868000	97.0283849302544	7.22910708611376e-06	0	0	-0.0621301172289703
2014	11	3868000	98.1003700696023	7.48331744518589e-06	0	0	-0.0397589740674274
2014	12	3868000	98.4938868665597	7.38798856053384e-06	0	0	-0.0557789629523189
2014	13	3868000	99.127041289344	7.76930409914204e-06	0	0	-0.0133872783055277
2014	14	3868000	99.1909206170699	7.61042262472196e-06	0	0	-0.0341857964012722
2014	15	3868000	99.2616742506391	7.43565300285987e-06	0	0	-0.0570378677710308
2014	16	3868000	98.7074042627295	7.21321893867175e-06	0	0	-0.0801095350626618
2014	17	3868000	96.9691723883706	7.26088338099778e-06	0	0	-0.0574324009497112
2014	18	3868000	96.286490556002	7.27677152843978e-06	0	0	-0.0486723581775598
2014	19	3868000	96.8105929003676	7.62631077216397e-06	0	0	-0.00837297733732344
2014	20	3868000	97.3836735188035	7.56275818239593e-06	0	0	-0.0224234046621981
2014	21	3868000	98.4075652723556	7.70575150937401e-06	0	0	-0.0143034254374653
2014	22	3868000	99.1639892266294	7.81696854146807e-06	0	0	-0.0077043010531104
2014	23	3868000	99.650958177282	7.32443597076581e-06	0	0	-0.0747705623063509
2014	24	3868000	100.04728904751	7.21321893867175e-06	0	0	-0.0924291815954979
2014	25	3868000	101.332971957047	7.56275818239593e-06	0	0	-0.0605229654139249
2014	26	3868000	99.9022739290343	7.72163965681602e-06	0	0	-0.0270491733847202
2014	27	3868000	100.497591132287	7.65808706704798e-06	0	0	-0.0407730283494383
2014	28	3868000	102.347020347859	8.0870670479822e-06	0	0	-0.00534476085380707
2014	29	3868000	101.427821630758	7.86463298379409e-06	0	0	-0.02393644654616
2014	30	3868000	100.248381484461	7.72163965681602e-06	0	0	-0.0304082862917184
2014	31	3868000	101.025620997065	7.41976485541786e-06	0	0	-0.0754820502146338
2014	32	3868000	100.516117681499	7.45154115030187e-06	0	0	-0.0668163259426734
2014	33	3868000	98.6367010283108	7.26088338099778e-06	0	0	-0.0733672249058055
2014	34	3868000	98.4634303824471	7.48331744518589e-06	0	0	-0.0432996328270024
2014	35	3868000	97.2577475068969	7.61042262472196e-06	0	0	-0.0149884975157739
2014	36	3868000	96.0412290860808	7.64219891960597e-06	0	0	0.00165315370731959
2014	37	3868000	95.0299649200311	7.76930409914204e-06	0	0	0.0291490697939315
2014	38	3868000	94.2892440616721	8.00762631077216e-06	0	0	0.0690508870138925
2014	39	3868000	95.1295717263697	8.11884334286622e-06	0	0	0.0743241890541421
2014	40	3868000	95.1501544645308	7.97585001588815e-06	0	0	0.0551743248869468
2014	41	3868000	93.7503847724871	7.75341595170003e-06	0	0	0.0410623938968909
2014	42	3868000	94.2481953632743	7.73752780425802e-06	0	0	0.0334415383188746
2014	43	3868000	94.1092100182702	7.4992055926279e-06	0	0	0.00308992054734394
2014	44	3868000	93.2292722856107	7.41976485541786e-06	0	0	0.00183126726406549
2014	45	3868000	93.1347133885677	7.37210041309183e-06	0	0	-0.00359386287228056
2014	46	3868000	92.6518590769856	7.64219891960597e-06	0	0	0.0382954099179617
2014	47	3868000	92.2086014161477	7.3085478233238e-06	0	0	-0.0022622771947954
2014	48	3868000	91.9040682217565	7.35621226564982e-06	0	0	0.00757237184064906
2014	49	3868000	92.2323190694671	7.43565300285987e-06	0	0	0.0148286516519529
2014	50	3868000	91.1321836009576	7.37210041309183e-06	0	0	0.0183010692067388
2014	51	3868000	92.7959104831246	7.53098188751192e-06	0	0	0.0215967439345282
2014	52	3868000	93.3916756017952	7.65808706704798e-06	0	0	0.0322119115951166
2015	1	3760000	97.2837951040585	7.50327401586935e-06	0	0	0.00119449386012596
2015	2	3760000	96.8884644777638	7.19513134581311e-06	0	0	-0.0360049516376058
2015	3	3760000	98.1189750266967	7.33379554733842e-06	0	0	-0.0297493428350889
2015	4	3760000	99.1071098951777	7.22594561281873e-06	0	0	-0.0535492347702484
2015	5	3760000	99.9390971310649	7.41083121485248e-06	0	0	-0.0374137573622587
2015	6	3760000	100.361568206587	7.22594561281873e-06	0	0	-0.0653792913347151
2015	7	3760000	100.371694203955	7.41083121485248e-06	0	0	-0.041562456796614
2015	8	3760000	100.142520716753	7.48786688236654e-06	0	0	-0.0293833298352411
2015	9	3760000	99.3792787425447	7.54949541637778e-06	0	0	-0.0138789369373255
2015	10	3760000	98.3236720211883	7.54949541637778e-06	0	0	-0.00329190330807179
2015	11	3760000	99.497434301448	7.79600955242277e-06	0	0	0.0171116542904391
2015	12	3760000	99.878912831202	7.99630228795933e-06	0	0	0.0392584085834488
2015	13	3760000	100.691663133731	8.21200215699869e-06	0	0	0.0586775179035655
2015	14	3760000	100.751884735763	7.98089515445651e-06	0	0	0.028268605313998
2015	15	3760000	100.83759017315	8.10415222247901e-06	0	0	0.0432617421673767
2015	16	3760000	99.9160935772074	8.01170942146214e-06	0	0	0.0408733596018429
2015	17	3760000	98.1243833702281	7.73438101841152e-06	0	0	0.0231911432369043
2015	18	3760000	97.1087129371439	7.56490254988059e-06	0	0	0.0112377873194802
2015	19	3760000	97.4012914632913	7.71897388490871e-06	0	0	0.0287337928959953
2015	20	3760000	97.5729069230669	7.28757414682998e-06	0	0	-0.030468569778401
2015	21	3760000	98.9324195864242	7.38001694784685e-06	0	0	-0.0316622154751586
2015	22	3760000	99.7518350997189	7.64193821739465e-06	0	0	-0.00553207967720355
2015	23	3760000	100.416167141342	7.56490254988059e-06	0	0	-0.0220698240575369
2015	24	3760000	101.029375122759	7.68815961790309e-06	0	0	-0.0121684918001801
2015	25	3760000	102.543078897844	8.15037362298744e-06	0	0	0.0317614912401869
2015	26	3760000	100.707820344467	8.05793082197057e-06	0	0	0.0386482364747795
2015	27	3760000	101.409043147873	7.84223095293121e-06	0	0	0.00385524643553861
2015	28	3760000	103.235537862043	7.81141668592558e-06	0	0	-0.0177800968547863
2015	29	3760000	102.297212549896	7.78060241891996e-06	0	0	-0.0126808201080108
2015	30	3760000	101.262155792607	7.48786688236654e-06	0	0	-0.0401152410869751
2015	31	3760000	102.290953593723	7.67275248440028e-06	0	0	-0.0263068580278468
2015	32	3760000	101.776446468999	7.76519528541715e-06	0	0	-0.00959403184996137
2015	33	3760000	100.081662515725	7.74978815191434e-06	0	0	0.0051791454223056
2015	34	3760000	99.7258520266811	7.42623834835529e-06	0	0	-0.0333499484746571
2015	35	3760000	98.4356522057353	7.41083121485248e-06	0	0	-0.0227118138158186
2015	36	3760000	97.6154899377379	7.19513134581311e-06	0	0	-0.043184641499281
2015	37	3760000	96.6940824114585	7.1797242123103e-06	0	0	-0.0361354317070849
2015	38	3760000	95.5621529065267	6.85617440875125e-06	0	0	-0.0686689521629488
2015	39	3760000	96.9466229864143	7.08728141129343e-06	0	0	-0.0510241907766869
2015	40	3760000	97.0445232392387	7.14890994530468e-06	0	0	-0.0437378957365259
2015	41	3760000	95.370825207151	7.01024574377937e-06	0	0	-0.045829793311081
2015	42	3760000	95.5925368199343	6.99483861027656e-06	0	0	-0.0501350521637674
2015	43	3760000	95.8096670458464	7.31838841383561e-06	0	0	-0.0084507865522477
2015	44	3760000	94.5526450046353	7.42623834835529e-06	0	0	0.0195378457712537
2015	45	3760000	94.6040057234719	7.39542408134966e-06	0	0	0.0147561857011488
2015	46	3760000	94.2671635544699	7.36460981434404e-06	0	0	0.0141389259554829
2015	47	3760000	93.8940706633003	7.34920268084123e-06	0	0	0.0160385988812854
2015	48	3760000	93.5035563550633	7.28757414682998e-06	0	0	0.0117262239820388
2015	49	3760000	93.9788028571947	7.39542408134966e-06	0	0	0.0215069471131337
2015	50	3760000	92.6784118301797	7.21053847931592e-06	0	0	0.00994393571945281
2015	51	3760000	94.4237528930461	7.34920268084123e-06	0	0	0.010338999214103
2015	52	3760000	95.3798078280544	7.30298128033279e-06	0	0	-0.00607893684478378
2015	53	3760000	0	7.31838841383561e-06	0	0	Inf
2016	1	3692000	97.2041930460026	7.14121523254923e-06	0	0	-0.0411936246835313
2016	2	3692000	96.8230377885987	7.12589073634204e-06	0	0	-0.0394847948991838
2016	3	3692000	98.1168471235889	7.26381120220673e-06	0	0	-0.0338050724297222
2016	4	3692000	99.3064150012188	7.26381120220673e-06	0	0	-0.0453788911941233
2016	5	3692000	100.264460751296	7.14121523254923e-06	0	0	-0.0704582730347447
2016	6	3692000	100.705129604139	7.47835414910735e-06	0	0	-0.0308338772448307
2016	7	3692000	100.385329149454	7.24848670599954e-06	0	0	-0.0576312215985352
2016	8	3692000	99.9240262670673	7.01861926289173e-06	0	0	-0.0833035514884046
2016	9	3692000	98.858829296538	7.20251321737798e-06	0	0	-0.0491491688816524
2016	10	3692000	97.5344359553403	7.50900314152172e-06	0	0	0.0047733299536676
2016	11	3692000	98.7792840770472	7.61627461497203e-06	0	0	0.00628386739945059
2016	12	3692000	99.134334015793	7.66224810359359e-06	0	0	0.00873225197709076
2016	13	3692000	100.1237333095	7.84614205807984e-06	0	0	0.0227345367103241
2016	14	3692000	100.182939485315	7.78484407325109e-06	0	0	0.0141447288526918
2016	15	3692000	100.291127156514	7.63159911117922e-06	0	0	-0.0068912093832121
2016	16	3692000	99.0318812146781	7.66224810359359e-06	0	0	0.00977582949498086
2016	17	3692000	97.2407412306193	7.86146655428703e-06	0	0	0.055113306434702
2016	18	3692000	95.8963775968688	7.96873802773734e-06	0	0	0.0845039469290209
2016	19	3692000	95.9272460699419	7.92276453911578e-06	0	0	0.0779002237238164
2016	20	3692000	95.6546950689869	7.96873802773734e-06	0	0	0.0872440701943005
2016	21	3692000	97.3209657665127	7.93808903532296e-06	0	0	0.0645188237090821
2016	22	3692000	98.2127452506804	7.61627461497203e-06	0	0	0.012088601599408
2016	23	3692000	99.0545432012029	7.63159911117922e-06	0	0	0.00550663080328522
2016	24	3692000	99.8842893468012	7.80016856945828e-06	0	0	0.0191792990241681
2016	25	3692000	101.588616395677	7.92276453911578e-06	0	0	0.0178305765802285
2016	26	3692000	99.3661522880741	7.64692360738641e-06	0	0	0.00436615187300475
2016	27	3692000	100.140666069871	8.18328097463796e-06	0	0	0.0664997966508693
2016	28	3692000	101.870455171604	8.19860547084515e-06	0	0	0.0503536066443943
2016	29	3692000	100.940727099029	8.10665849360202e-06	0	0	0.0481398642611684
2016	30	3692000	100.101681779268	7.83081756187265e-06	0	0	0.0209618678071706
2016	31	3692000	101.368342104372	7.78484407325109e-06	0	0	0.00228530812301955
2016	32	3692000	100.851732619737	7.63159911117922e-06	0	0	-0.0124116124455338
2016	33	3692000	99.4060905303141	7.86146655428703e-06	0	0	0.0321299173184148
2016	34	3692000	98.8771541224163	7.83081756187265e-06	0	0	0.0336058001170805
2016	35	3692000	97.5237237687947	8.1373074860164e-06	0	0	0.0889658013036368
2016	36	3692000	97.1529451175277	8.35185043291702e-06	0	0	0.121942313412534
2016	37	3692000	96.3486906172234	8.16795647843077e-06	0	0	0.106398014514834
2016	38	3692000	94.8500028147393	7.90744004290859e-06	0	0	0.0880337051920795
2016	39	3692000	96.7449768206277	8.22925446325952e-06	0	0	0.110135156672036
2016	40	3692000	96.92064796069	8.0147115163589e-06	0	0	0.0792333955755713
2016	41	3692000	95.0143793206551	7.5396521339361e-06	0	0	0.0356327190005537
2016	42	3692000	94.9461543611235	7.47835414910735e-06	0	0	0.0279510598057793
2016	43	3692000	95.5104015585356	7.57030112635047e-06	0	0	0.0344423056314794
2016	44	3692000	93.8965109302863	7.34043368324266e-06	0	0	0.020272202351874
2016	45	3692000	94.0876752276439	7.27913569841391e-06	0	0	0.00969653857584201
2016	46	3692000	93.905964629973	7.64692360738641e-06	0	0	0.0627652928464321
2016	47	3692000	93.6067324262	7.69289709600797e-06	0	0	0.0725724250566679
2016	48	3692000	93.1418957473008	7.58562562255766e-06	0	0	0.0628944064934279
2016	49	3692000	93.742060545312	7.2944601946211e-06	0	0	0.0155526713004484
2016	50	3692000	92.2614549386688	7.46302965290016e-06	0	0	0.0556954696275607
2016	51	3692000	94.0454155826165	7.55497663014328e-06	0	0	0.0484296272090199
2016	52	3692000	95.3536047477063	7.70822159221516e-06	0	0	0.0550204186425359
2017	1	3627000	96.0959521998985	7.68581728925366e-06	0	0	0.0427078113713284
2017	2	3627000	95.7319831127192	8.0233182480632e-06	0	0	0.0926337948816869
2017	3	3627000	97.0724670833916	8.05400015340953e-06	0	0	0.0816661320639775
2017	4	3627000	98.4332997871723	7.85456776865843e-06	0	0	0.0402983565663682
2017	5	3627000	99.4924204664294	7.71649919459998e-06	0	0	0.0111323006152445
2017	6	3627000	99.9432132548821	7.85456776865843e-06	0	0	0.0245818266704353
2017	7	3627000	99.3280637729719	7.60911252588786e-06	0	0	-0.00128930101028295
2017	8	3627000	98.6506470648801	7.56308966786837e-06	0	0	-0.000513398202515739
2017	9	3627000	97.2981267835504	7.77786300529263e-06	0	0	0.0421577819845867
2017	10	3627000	95.7223907692114	7.70115824192682e-06	0	0	0.0488664062107103
2017	11	3627000	97.0172411661838	7.54774871519521e-06	0	0	0.0142527123756039
2017	12	3627000	97.3375826049807	7.65513538390734e-06	0	0	0.0252977044335729
2017	13	3627000	98.4984496127257	7.37899823579044e-06	0	0	-0.0233348811251619
2017	14	3627000	98.5593191704171	7.24092966173199e-06	0	0	-0.0422011759560284
2017	15	3627000	98.6956743211196	7.22558870905883e-06	0	0	-0.0455508749703897
2017	16	3627000	97.1338255399519	7.14888394569303e-06	0	0	-0.0404990282024244
2017	17	3627000	95.375922182164	6.84206489222981e-06	0	0	-0.0647534727933556
2017	18	3627000	93.7155654617801	6.91876965559561e-06	0	0	-0.0375131435685977
2017	19	3627000	93.473107850066	6.98013346628826e-06	0	0	-0.0264579610858014
2017	20	3627000	92.739767778568	6.99547441896142e-06	0	0	-0.0166031015113651
2017	21	3627000	94.6840449043082	7.17956585103935e-06	0	0	-0.0114490768260246
2017	22	3627000	95.6602730198541	7.34831633044412e-06	0	0	0.00146065838759339
2017	23	3627000	96.6766518703982	7.44036204648309e-06	0	0	0.00334463516625795
2017	24	3627000	97.7170200511387	7.34831633044412e-06	0	0	-0.019618077282089
2017	25	3627000	99.5818707376316	7.48638490450257e-06	0	0	-0.019901923140742
2017	26	3627000	96.991571600361	7.24092966173199e-06	0	0	-0.0267195546747008
2017	27	3627000	97.8125052872331	7.07217918232722e-06	0	0	-0.0573802426463933
2017	28	3627000	99.3982517285981	7.05683822965406e-06	0	0	-0.0744304009370167
2017	29	3627000	98.4940847436116	6.90342870292245e-06	0	0	-0.0862395418539338
2017	30	3627000	97.8802079030812	6.67331441282504e-06	0	0	-0.111158406139212
2017	31	3627000	99.3697164765575	6.85740584490297e-06	0	0	-0.100329525232262
2017	32	3627000	98.8495633435005	6.85740584490297e-06	0	0	-0.0955953979347732
2017	33	3627000	97.6842793540189	6.81138298688349e-06	0	0	-0.0909489163739568
2017	34	3627000	96.9960769379308	6.70399631817136e-06	0	0	-0.0989326294513073
2017	35	3627000	95.5911515279123	6.64263250747871e-06	0	0	-0.0940584079613994
2017	36	3627000	95.6858346203329	6.47388202807394e-06	0	0	-0.117946764692114
2017	37	3627000	95.0084000706663	6.64263250747871e-06	0	0	-0.0885016489532741
2017	38	3627000	93.175157347724	6.30513154866917e-06	0	0	-0.117790596336375
2017	39	3627000	95.5346226326077	6.36649535936182e-06	0	0	-0.13120502585551
2017	40	3627000	95.7843016170656	6.62729155480555e-06	0	0	-0.0979732738939097
2017	41	3627000	93.6814723964575	6.79604203421032e-06	0	0	-0.0542420210364848
2017	42	3627000	93.3292754527634	6.51990488609343e-06	0	0	-0.0892461171733739
2017	43	3627000	94.2163084261489	6.94945156094193e-06	0	0	-0.0383830409677269
2017	44	3627000	92.2727723987622	6.84206489222981e-06	0	0	-0.0333009653756043
2017	45	3627000	92.5919367724444	6.67331441282504e-06	0	0	-0.0603933448998616
2017	46	3627000	92.5625085119563	6.53524583876659e-06	0	0	-0.0795409354210111
2017	47	3627000	92.3338898050017	6.91876965559561e-06	0	0	-0.0231105806276352
2017	48	3627000	91.8055914055575	6.765360128864e-06	0	0	-0.0392742026967573
2017	49	3627000	92.5093524772813	6.87274679757613e-06	0	0	-0.03144927944443
2017	50	3627000	90.8657274422184	7.0414972769809e-06	0	0	0.0102819025839607
2017	51	3627000	92.6625407816278	7.33297537777096e-06	0	0	0.0317006116343688
2017	52	3627000	94.3037036077996	7.17956585103935e-06	0	0	-0.00746209937550588
2018	1	3569000	95.160405760197	7.44901885340516e-06	0	0	0.0172297945422253
2018	2	3569000	94.8117945293784	7.74143901500577e-06	0	0	0.061049424276302
2018	3	3569000	96.197099750548	7.5105809926895e-06	0	0	0.0145836023444568
2018	4	3569000	97.712134211023	7.35667564447865e-06	0	0	-0.0216158845375494
2018	5	3569000	98.8592392251791	7.43362831858407e-06	0	0	-0.0228530913537889
2018	6	3569000	99.3180204490401	7.15659869180454e-06	0	0	-0.063614039229486
2018	7	3569000	98.4401011745061	7.18737976144671e-06	0	0	-0.0511996748720468
2018	8	3569000	97.5606178646796	7.43362831858407e-06	0	0	-0.00984636921848943
2018	9	3569000	95.9286081564185	7.43362831858407e-06	0	0	0.00699886985211671
2018	10	3569000	94.1071233877881	7.37206617929973e-06	0	0	0.0179888254073609
2018	11	3569000	95.4465091881772	7.44901885340516e-06	0	0	0.0141806214112487
2018	12	3569000	95.7295563307399	7.46440938822624e-06	0	0	0.0132711747338597
2018	13	3569000	97.0646548167396	7.55675259715275e-06	0	0	0.0116967930850212
2018	14	3569000	97.1299200374358	7.58753366679492e-06	0	0	0.0151351917308033
2018	15	3569000	97.2994868391763	7.57214313197384e-06	0	0	0.011310575179525
2018	16	3569000	95.4568808646061	7.63370527125818e-06	0	0	0.0392126696524167
2018	17	3569000	93.7397421567049	7.38745671412082e-06	0	0	0.024112055263781
2018	18	3569000	91.7662440649374	6.92574066948827e-06	0	0	-0.0192472088504303
2018	19	3569000	91.2455888740227	6.89495959984609e-06	0	0	-0.0180347224926641
2018	20	3569000	90.040585883041	6.7872258560985e-06	0	0	-0.0204417359681759
2018	21	3569000	92.2520438854419	6.80261639091958e-06	0	0	-0.0417556481482983
2018	22	3569000	93.3318727693145	6.87956906502501e-06	0	0	-0.0421278674974499
2018	23	3569000	94.5266685426912	7.35667564447865e-06	0	0	0.0113548004373394
2018	24	3569000	95.7778433449499	7.44901885340516e-06	0	0	0.0106721619463566
2018	25	3569000	97.7930487665699	7.64909580607926e-06	0	0	0.0164321621393135
2018	26	3569000	94.8339425000692	7.80300115429011e-06	0	0	0.0692374199240535
2018	27	3569000	95.6857113338477	7.89534436321662e-06	0	0	0.0722604093105215
2018	28	3569000	97.1065813871413	7.83378222393228e-06	0	0	0.0483326520799565
2018	29	3569000	96.2324484974789	7.98768757214313e-06	0	0	0.0786382516570737
2018	30	3569000	95.857042277932	8.20315505963832e-06	0	0	0.112072701877442
2018	31	3569000	97.566652086919	8.09542131589073e-06	0	0	0.0782372639606482
2018	32	3569000	97.0362527701473	8.00307810696422e-06	0	0	0.0717643873403468
2018	33	3569000	96.1575698566331	7.74143901500577e-06	0	0	0.0461994843462702
2018	34	3569000	95.3190224107207	7.4028472489419e-06	0	0	0.00924241108436052
2018	35	3569000	93.8591818736906	7.14120815698346e-06	0	0	-0.0112847976356323
2018	36	3569000	94.4189931556199	7.17198922662563e-06	0	0	-0.0129104655205413
2018	37	3569000	93.8646875273354	6.94113120430935e-06	0	0	-0.0390422386082967
2018	38	3569000	91.7156659263781	7.04886494805694e-06	0	0	-0.00126113598162083
2018	39	3569000	94.5104715076239	7.43362831858407e-06	0	0	0.0221089627323206
2018	40	3569000	94.8306251761127	7.41823778376299e-06	0	0	0.0165492405114145
2018	41	3569000	92.5462053651043	7.18737976144671e-06	0	0	0.00922560391890129
2018	42	3569000	91.9212453495176	7.34128510965756e-06	0	0	0.0378449469135771
2018	43	3569000	93.1096966249176	7.41823778376299e-06	0	0	0.0353379239150247
2018	44	3569000	90.8499395878788	7.17198922662563e-06	0	0	0.0258674955952838
2018	45	3569000	91.286833857016	7.43362831858407e-06	0	0	0.0582029841379546
2018	46	3569000	91.4021023961606	7.24894190073105e-06	0	0	0.0306108670423425
2018	47	3569000	91.2369511689021	7.2027702962678e-06	0	0	0.0259001292877849
2018	48	3569000	90.6506495379692	6.95652173913044e-06	0	0	-0.00276500542739295
2018	49	3569000	91.4448078202402	7.12581762216237e-06	0	0	0.0126326710864836
2018	50	3569000	89.6407898315941	6.60253943824548e-06	0	0	-0.0428464523662689
2018	51	3569000	91.4474365342579	7.06425548287803e-06	0	0	0.00385536740125041
2018	52	3569000	93.4113631638533	7.32589457483648e-06	0	0	0.0191479577597987
2019	1	3529000	94.0092746917733	7.54453911696359e-06	0	0	0.0360679871145034
2019	2	3529000	93.6756410318725	7.15724244771495e-06	0	0	-0.0136176386712791
2019	3	3529000	95.0979072375048	7.5135553834237e-06	0	0	0.0200014155700063
2019	4	3529000	96.7446488242809	7.60650658404338e-06	0	0	0.0150432214433118
2019	5	3529000	97.9633184967123	7.65298218435321e-06	0	0	0.00854076317673685
2019	6	3529000	98.4266272276856	7.56003098373354e-06	0	0	-0.00839841058226415
2019	7	3529000	97.3203132825063	7.62199845081332e-06	0	0	0.011094155794171
2019	8	3529000	96.2572773898631	7.45158791634392e-06	0	0	-0.00059504477392531
2019	9	3529000	94.3629925890967	7.3431448489543e-06	0	0	0.00463113132503388
2019	10	3529000	92.3104377940187	6.90937257939582e-06	0	0	-0.0336954072405042
2019	11	3529000	93.6842446170284	7.21920991479473e-06	0	0	-0.00516890133456249
2019	12	3529000	93.9271999197143	7.25019364833462e-06	0	0	-0.00348354810953525
2019	13	3529000	95.4315662770868	7.23470178156468e-06	0	0	-0.0212882000824355
2019	14	3529000	95.5030938802618	7.17273431448489e-06	0	0	-0.0303979040082367
2019	15	3529000	95.7087118008626	7.21920991479473e-06	0	0	-0.0262119482506708
2019	16	3529000	93.6137623416064	6.84740511231603e-06	0	0	-0.0556944001735647
2019	17	3529000	91.9493265480497	6.73896204492641e-06	0	0	-0.0538266753423514
2019	18	3529000	89.6766872075378	6.5995352439969e-06	0	0	-0.0499203008824072
2019	19	3529000	88.8785952009078	6.5995352439969e-06	0	0	-0.0413889890202746
2019	20	3529000	87.2006587856442	6.75445391169636e-06	0	0	-7.55482416459815e-06
2019	21	3529000	89.6596031377664	7.15724244771495e-06	0	0	0.0305644545183063
2019	22	3529000	90.854672029643	7.141750580945e-06	0	0	0.0148074715400222
2019	23	3529000	92.2249843576856	7.38962044926414e-06	0	0	0.0344268493448633
2019	24	3529000	93.6801536072181	7.56003098373354e-06	0	0	0.0418428689732624
2019	25	3529000	95.82795032706	7.60650658404338e-06	0	0	0.0247532130745178
2019	26	3529000	92.5142660139799	7.03330751355538e-06	0	0	-0.01852974776583
2019	27	3529000	93.3800452839498	7.25019364833462e-06	0	0	0.00235547878972813
2019	28	3529000	94.6134366113964	7.66847405112316e-06	0	0	0.0463630066268536
2019	29	3529000	93.7764936167142	7.38962044926414e-06	0	0	0.017312508931305
2019	30	3529000	93.650918925134	7.45158791634392e-06	0	0	0.0272189648977585
2019	31	3529000	95.5698392018255	8.07126258714175e-06	0	0	0.0903021378946677
2019	32	3529000	95.0256736783545	7.90085205267235e-06	0	0	0.0733941265731233
2019	33	3529000	94.439155163767	7.68396591789311e-06	0	0	0.0504117685929869
2019	34	3529000	93.4625339287338	7.76142525174284e-06	0	0	0.0720873465339987
2019	35	3529000	91.9511797846669	7.21920991479473e-06	0	0	0.0135813397746245
2019	36	3529000	92.9671213713022	6.8009295120062e-06	0	0	-0.0555800942858628
2019	37	3529000	92.5327386756985	6.64601084430674e-06	0	0	-0.072760611779739
2019	38	3529000	90.0964898546034	6.73896204492641e-06	0	0	-0.034368595930879
2019	39	3529000	93.2851945635406	6.50658404337723e-06	0	0	-0.0995355651771307
2019	40	3529000	93.6701769738416	6.78543764523625e-06	0	0	-0.0648037312402728
2019	41	3529000	91.228322369179	6.8009295120062e-06	0	0	-0.0375795836221283
2019	42	3529000	90.3468460580391	6.90937257939582e-06	0	0	-0.0126938139855198
2019	43	3529000	91.8102015414287	6.8009295120062e-06	0	0	-0.0436792586673405
2019	44	3529000	89.2588972033955	6.81642137877614e-06	0	0	-0.014103884798474
2019	45	3529000	89.8019650963751	7.04879938032533e-06	0	0	0.0133408539817491
2019	46	3529000	90.0531207526143	7.06429124709528e-06	0	0	0.0127355858164686
2019	47	3529000	89.9454400968707	7.01781564678544e-06	0	0	0.00727729946536872
2019	48	3529000	89.308620773132	6.95584817970565e-06	0	0	0.00550203577901237
2019	49	3529000	90.1784142467195	7.15724244771495e-06	0	0	0.0246354493127646
2019	50	3529000	88.2255947590167	6.86289697908598e-06	0	0	0.00424372589389657
2019	51	3529000	90.0326260115772	6.81642137877614e-06	0	0	-0.0225765492091253
2019	52	3529000	92.2981301101678	6.89388071262587e-06	0	0	-0.0357334445045756
2020	1	3504000	93.2711120172985	6.59135177249708e-06	0	0	-0.0929667485436465
2020	2	3504000	92.9498756267208	6.21737436696533e-06	0	0	-0.141472761938161
2020	3	3504000	94.4105406168724	6.60693416439423e-06	0	0	-0.101795207972306
2020	4	3504000	96.1783666979693	6.79392286716011e-06	0	0	-0.0933512078258119
2020	5	3504000	97.4615900042102	6.9029996104402e-06	0	0	-0.0909239219658474
2020	6	3504000	97.9294934347273	7.12115309700039e-06	0	0	-0.0666754539997633
2020	7	3504000	96.6198851710569	7.38605375925204e-06	0	0	-0.018835513702329
2020	8	3504000	95.3852569315137	7.49513050253214e-06	0	0	0.00854160375194316
2020	9	3504000	93.2355235691501	7.2613946240748e-06	0	0	-0.000381008952277229
2020	10	3504000	90.9544094898305	7.10557070510323e-06	0	0	0.00270014957545212
2020	11	3504000	92.3623790110126	6.82508765095442e-06	0	0	-0.0515618919954932
2020	12	3504000	92.5649148549608	6.82508765095442e-06	0.044	0	-0.0536371136163231
2020	13	3504000	94.241554347986	6.35761589403973e-06	0.0656666666666667	0	-0.13413991774061
2020	14	3504000	94.3211748863549	6.5134398130113e-06	0.0716666666666667	0	-0.113666680883402
2020	15	3504000	94.565763418708	6.56018698870277e-06	0.0716666666666667	0	-0.109614336562923
2020	16	3504000	92.232186583544	6.63809894818855e-06	0.0583333333333333	0	-0.0762443876051257
2020	17	3504000	90.6190556008843	6.56018698870277e-06	0.0446666666666667	0	-0.0708356047005815
2020	18	3504000	88.0488987317363	6.60693416439423e-06	0.029	0	-0.0368988003090747
2020	19	3504000	86.9720897960378	6.80950525905727e-06	0.0243333333333333	0	0.00492008648942087
2020	20	3504000	84.813408091046	6.60693416439423e-06	0.0183333333333333	0	-0.00015808928502886
2020	21	3504000	87.5164525581121	6.56018698870277e-06	0.0133333333333333	0	-0.0378951895463301
2020	22	3504000	88.8434473460052	6.96532917802883e-06	0.0143333333333333	0	0.00626441983759661
2020	23	3504000	90.393713829252	7.08998831320608e-06	0.013	0	0.00670717182716046
2020	24	3504000	92.0539675678274	6.74717569146864e-06	0.0133333333333333	0	-0.0592475013508654
2020	25	3504000	94.3313872083232	6.82508765095442e-06	0.015	0	-0.071358933728574
2020	26	3504000	90.6582587595477	7.1523178807947e-06	0.007	0	0.0125939021560129
2020	27	3504000	91.5289941251818	6.98091156992598e-06	0.00733333333333333	0	-0.0210752247811616
2020	28	3504000	92.5643749579166	7.0120763537203e-06	0.006	0	-0.0277036922583065
2020	29	3504000	91.7653514241949	7.1523178807947e-06	0.007	0	0.0003775779776063
2020	30	3504000	91.8967528037602	7.24581223217764e-06	0.00766666666666667	0	0.0120052903130948
2020	31	3504000	94.0258679513624	7.30814179976626e-06	0.012	0	-0.00240218948554953
2020	32	3504000	93.4617051401455	7.1523178807947e-06	0.014	0	-0.0177795294624011
2020	33	3504000	93.1650599130888	7.33930658356058e-06	0.0136666666666667	0	0.0111086719407109
2020	34	3504000	92.0561368017163	7.16790027269186e-06	0.0103333333333333	0	-0.000609810531558821
2020	35	3504000	90.4873746469603	7.29255940786911e-06	0.00833333333333333	0	0.0343984491226952
2020	36	3504000	91.9516359539526	6.88741721854305e-06	0.00833333333333333	0	-0.0386250436667722
2020	37	3504000	91.6296532302853	7.0120763537203e-06	0.01	0	-0.017785216606568
2020	38	3504000	88.9192348966494	6.62251655629139e-06	0.0123333333333333	0	-0.0440763452497624
2020	39	3504000	92.4810918035871	6.49785742111414e-06	0.0113333333333333	0	-0.0981940375755262
2020	40	3504000	92.9272735099674	6.2641215426568e-06	0.0146666666666667	0	-0.134807285706319
2020	41	3504000	90.3355439665683	6.45111024542267e-06	0.021	0	-0.0834172645194571
2020	42	3504000	89.2098977700192	6.24853915075964e-06	0.0323333333333333	0	-0.100996615793087
2020	43	3504000	90.9312021507909	6.10829762368524e-06	0.0543333333333333	0	-0.137809705078026
2020	44	3504000	88.0976506084393	6.21737436696533e-06	0.0703333333333333	0	-0.0941869681101848
2020	45	3504000	88.73935143559	6.32645111024542e-06	0.076	0	-0.0849606326124926
2020	46	3504000	89.1186231699229	6.09271523178808e-06	0.0836666666666667	0	-0.122517861941205
2020	47	3504000	89.0620893387008	6.2641215426568e-06	0.0826666666666667	0	-0.0972589954156487
2020	48	3504000	88.3776783026313	6.45111024542267e-06	0.0796666666666667	0	-0.0631118446394542
2020	49	3504000	89.3155396659227	6.04596805609661e-06	0.0883333333333333	0	-0.131170227596941
2020	50	3504000	87.2138326958436	6.2641215426568e-06	0.0963333333333333	0	-0.0781278896388682
2020	51	3504000	89.0246654302666	6.27970393455395e-06	0.0903333333333333	0	-0.0946329355976711
2020	52	3504000	91.5832546002388	6.04596805609661e-06	0.102333333333333	0	-0.152683529988924
2020	53	3504000	0	7.24581223217764e-06	0.149666666666667	0.15	Inf
2021	1	3555000	92.3332361147592	5.89384819823341e-06	0.141	0.25	-0.183392641992026
2021	2	3555000	92.0240439314776	6.44102243414367e-06	0.117	0.2	-0.104581841009332
2021	3	3555000	93.5152651515192	6.25341983897444e-06	0.110666666666667	0.3	-0.144524694761021
2021	4	3555000	95.3840031561426	5.97201594622059e-06	0.0973333333333333	0.25	-0.199027117000593
2021	5	3555000	96.7181388106602	5.90948174783084e-06	0.0883333333333333	0.25	-0.218347241482821
2021	6	3555000	97.1880435267373	6.19088564058469e-06	0.0823333333333333	0.45	-0.185084943311866
2021	7	3555000	95.7051401051439	6.09708434300008e-06	0.083	0.6	-0.184996752376023
2021	8	3555000	94.3177749341736	5.90948174783084e-06	0.0876666666666667	0.65	-0.1984543734968
2021	9	3555000	91.9331904493964	6.50355663253342e-06	0.0856666666666667	0.35	-0.0949949676140465
2021	10	3555000	89.4404353077108	6.44102243414367e-06	0.0806666666666667	0.65	-0.0787164696089515
2021	11	3555000	90.8740004303973	6.53482373172829e-06	0.0846666666666667	0.5	-0.0800449016874595
2021	12	3555000	91.0349109329104	6.48792308293598e-06	0.099	0.6	-0.0882618640538011
2021	13	3555000	92.8754113247941	6.72242632689752e-06	0.116666666666667	0.749999999999999	-0.0740283270536494
2021	14	3555000	92.9640544827246	6.72242632689752e-06	0.155	0.900000000000001	-0.07491126028737
2021	15	3555000	93.2481390572007	6.70679277730009e-06	0.173666666666667	1.5	-0.0798743989156915
2021	16	3555000	90.7023307017062	6.69115922770265e-06	0.173666666666667	2	-0.0562535787364312
2021	17	3555000	89.1481105101366	6.83186117407958e-06	0.151	2.75	-0.0196090584548941
2021	18	3555000	86.2988981408706	6.87876182287188e-06	0.146333333333333	2.9	0.0197117448284521
2021	19	3555000	84.9499325674589	6.92566247166419e-06	0.127666666666667	3.05	0.0429672787514292
2021	20	3555000	82.3174969022708	7.44156960837958e-06	0.089	3.3	0.156497750569646
2021	21	3555000	85.2453388837096	7.62917220354882e-06	0.071	4.35	0.144930635247336
2021	22	3555000	86.7105366276587	8.00437739388728e-06	0.0613333333333333	4.8	0.180940678982452
2021	23	3555000	88.4347907146086	8.12944579066677e-06	0.044	5	0.176007758480738
2021	24	3555000	90.2903387426144	7.98874384428985e-06	0.0263333333333333	5.05	0.131904048907556
2021	25	3555000	92.6809744594539	7.95747674509497e-06	0.017	4.2	0.0983915587177551
2021	26	3555000	88.6674651477239	7.73860705073087e-06	0.0116666666666667	3.85	0.116531298544078
2021	27	3555000	89.5302958073815	7.55100445556163e-06	0.014	3.64999999999999	0.0789643788045608
2021	28	3555000	90.3525074072949	7.44156960837958e-06	0.0226666666666667	3.45000000000001	0.0536508917329028
2021	29	3555000	89.5968340079763	7.50410380676933e-06	0.033	3.2	0.0714664314082089
2021	30	3555000	89.9902632098053	7.22269991401548e-06	0.0476666666666667	3.5	0.0267777502170053
2021	31	3555000	92.3171216780086	7.1445321660283e-06	0.0756666666666667	3.09999999999999	-0.00993447002396182
2021	32	3555000	91.7311015584356	6.91002892206676e-06	0.112666666666667	2.8	-0.0363137638362878
2021	33	3555000	91.7226749555057	6.73805987649496e-06	0.145	2.49999999999999	-0.0602105745191653
2021	34	3555000	90.4934356165617	6.9725631204565e-06	0.135	2.10000000000001	-0.0142931430080991
2021	35	3555000	88.871865359762	7.08199796763855e-06	0.143333333333333	2.15	0.0194452387517958
2021	36	3555000	90.7658417822407	7.30086766200266e-06	0.125	2.2	0.0290214706990656
2021	37	3555000	90.5506404992437	7.1914328148206e-06	0.130333333333333	1.69403973509934	0.0160060656972208
2021	38	3555000	87.5950614765291	7.39466895958727e-06	0.117	1.31887417218543	0.0799695599888115
2021	39	3555000	91.4888741343374	7.00383021965137e-06	0.115333333333333	1.3569536423841	-0.0206459435883303
2021	40	3555000	91.9898676344561	7.28523411240522e-06	0.111666666666667	1.32615894039736	0.0131550614938669
2021	41	3555000	89.2710477616439	7.50410380676933e-06	0.133666666666667	1.35794701986756	0.075376646819723
2021	42	3555000	87.9204595781823	7.5353709059642e-06	0.175666666666667	1.32715231788079	0.0964455880064789
2021	43	3555000	89.8735644065059	7.34776831079497e-06	0.165666666666667	1.54999999999999	0.0459137858918095
2021	44	3555000	86.7845397356639	7.48847025717189e-06	0.206	2.35	0.103883252613843
2021	45	3555000	87.5142878185297	7.33213476119753e-06	0.229333333333333	4.15000000000001	0.0718249823903541
2021	46	3555000	88.0119610636259	6.91002892206676e-06	0.253666666666667	5.84999999999999	0.00440893410037327
2021	47	3555000	88.001378564019	6.83186117407958e-06	0.259666666666667	6.95	-0.00683374026443767
2021	48	3555000	87.2760983870595	6.81622762448214e-06	0.255666666666667	6.90168918918919	-0.000871927004825709
2021	49	3555000	88.2700862181602	6.94129602126163e-06	0.254333333333333	4.35	0.00600332235464339
2021	50	3555000	86.0330298542034	6.69115922770265e-06	0.242	5.9	-0.00503329773387292
2021	51	3555000	87.8400022303687	6.47228953333854e-06	0.216333333333333	5.4	-0.0573770731147162
2021	52	3555000	90.6669446086028	6.72242632689752e-06	0.361333333333333	4.55168918918919	-0.0514734959774964
2022	1	3595000	91.7236219474338	6.77487649964714e-06	0.370666666666667	3.16689189189188	-0.0580398138931405
2022	2	3595000	91.4244047794789	6.53963773229828e-06	0.302666666666667	1.98716216216216	-0.0877709272358323
2022	3	3595000	92.9469227809366	6.42985964086882e-06	0.404333333333333	1.34560810810811	-0.117776064590508
2022	4	3595000	94.9082303645881	6.79055908413707e-06	0.539	0.955743243243242	-0.0875396194057379
2022	5	3595000	96.2884327444918	6.83760683760684e-06	0.597666666666667	0.774324324324327	-0.0943875861871033
2022	6	3595000	96.760714383757	6.77487649964714e-06	0.581	0.689527027027021	-0.107075629295852
2022	7	3595000	95.1238615622566	6.80624166862699e-06	0.601	0.551351351351354	-0.0875055051965985
2022	8	3595000	93.5944948042089	7.0728456049557e-06	0.596333333333333	0.551351351351354	-0.0362681032822488
2022	9	3595000	90.9831387981614	6.90033717556653e-06	0.655333333333333	0.408108108108105	-0.0327878202221542
2022	10	3595000	88.2823325681934	6.75919391515722e-06	0.620666666666667	0.3125	-0.0235871947151473
2022	11	3595000	89.7416583179179	6.90033717556653e-06	0.631333333333333	0.154054054054055	-0.0194074675079872
2022	12	3595000	89.86127649394	6.96306751352623e-06	0.615666666666667	0.249999999999999	-0.011810164904697
2022	13	3595000	91.8663181987892	6.96306751352623e-06	0.562666666666667	0.249999999999999	-0.0333780460446229
2022	14	3595000	91.9650529285282	6.58668548576805e-06	0.548	0.199999999999999	-0.0866095617290442
2022	15	3595000	92.2898990562777	6.57100290127813e-06	0.647666666666667	0.150000000000001	-0.091991638771873
2022	16	3595000	89.5429086600347	6.75919391515722e-06	0.613666666666667	0.100000000000001	-0.0373330363069469
2022	17	3595000	88.0447741786619	6.64941582372775e-06	0.455	0.0999999999999972	-0.0368536827873226
2022	18	3595000	84.9204518720519	6.44554222535874e-06	0.546666666666667	-0.0999999999999959	-0.0320352967050942
2022	19	3595000	83.3005779025583	6.93170234454638e-06	0.500666666666667	0.249999999999999	0.0612171274898815
2022	20	3595000	80.1900311918707	6.72782874617737e-06	0.430333333333333	0.150000000000001	0.0699584315500059
2022	21	3595000	83.3400518579167	6.36712930290912e-06	0.379666666666667	0.100000000000004	-0.0256785520312032
2022	22	3595000	84.9556861739853	6.79055908413707e-06	0.38	0.149999999999997	0.0193549590388478
2022	23	3595000	86.8564321555394	7.15125852740532e-06	0.511333333333333	0.150000000000001	0.0500085916110654
2022	24	3595000	88.906797999059	7.27671920332471e-06	0.559666666666667	0.0999999999999972	0.0437896998717944
2022	25	3595000	91.4083417508351	7.49627538618364e-06	0.581333333333333	0.05	0.0458564083854702
2022	26	3595000	87.0527547330177	7.60605347761311e-06	0.594333333333333	0.150000000000001	0.114266863782652
2022	27	3595000	87.9013703118682	7.4649102172038e-06	0.596666666666667	0.05	0.0830320353623239
2022	28	3595000	88.5031164579369	7.27671920332471e-06	0.607333333333333	0.149999999999994	0.0485506467346299
2022	29	3595000	87.7912084799804	7.29240178781463e-06	0.583	0.100000000000004	0.0593315846792037
2022	30	3595000	88.4512266465398	7.41786246373402e-06	0.524333333333333	0.500000000000001	0.0695159760534623
2022	31	3595000	90.9758401065637	7.55900572414334e-06	0.458666666666667	0.199999999999997	0.0596219819139104
2022	32	3595000	90.3634896282167	7.52764055516349e-06	0.479	0.300000000000004	0.0623759705935838
2022	33	3595000	90.6387213055365	7.63741864659296e-06	0.492666666666667	0.349999999999994	0.0745959187980123
2022	34	3595000	89.294032537498	7.65310123108288e-06	0.448	0.249999999999997	0.0930181695962046
2022	35	3595000	87.6155649479943	7.82560966047205e-06	0.397	0.300000000000004	0.139067014625061
2022	36	3595000	89.9279319749784	7.71583156904258e-06	0.383	0.15	0.0942095279960282
2022	37	3595000	89.8119727918208	7.71583156904258e-06	0.390333333333333	0.200000000000002	0.0956222977985989
2022	38	3595000	86.6233011386595	7.48059280169372e-06	0.396333333333333	0.2	0.101320300034415
2022	39	3595000	90.8305836662296	7.43354504822395e-06	0.445666666666667	0.0500000000000003	0.0437013192423892
2022	40	3595000	91.3827501471342	7.15125852740532e-06	0.477333333333333	0.200000000000002	-0.00199983199061029
2022	41	3595000	88.5433683173622	7.08852818944562e-06	0.445333333333333	0.0499999999999998	0.0209686136626652
2022	42	3595000	86.9801643793118	6.80624166862699e-06	0.451	0.0499999999999998	-0.00207132718818656
2022	43	3595000	89.1504529725571	7.02579785148592e-06	0.422	0	0.00504256582500244
2022	44	3595000	85.8156871684628	6.97875009801615e-06	0.388666666666667	0.0500000000000003	0.0371064188449152
2022	45	3595000	86.6274805621623	7.15125852740532e-06	0.324	0	0.0527837056805145
2022	46	3595000	87.2364561995842	7.30808437230456e-06	0.285666666666667	0	0.0683606838266346
2022	47	3595000	87.2669304385079	7.66878381557281e-06	0.254333333333333	0.0499999999999998	0.120699439164004
2022	48	3595000	86.5030541470267	7.77856190700227e-06	0.228	0.0499999999999972	0.146780318662421
2022	49	3595000	87.5479822799982	7.7315141535325e-06	0.213	0	0.12623954809895
2022	50	3595000	85.1770535041271	7.87265741394182e-06	0.225666666666667	0.0500000000000003	0.178721215041035
2022	51	3595000	86.9834153339882	7.60605347761311e-06	0.267333333333333	0	0.115155108908421
2022	52	3595000	90.0690120077205	7.26103661883478e-06	0.252666666666667	0	0.0281005413056222
2023	1	3661000	91.1496137979868	7.17488789237668e-06	0.187	0.0500000000000043	0.00055278568842712
2023	2	3661000	90.8593817516966	7.17488789237668e-06	0.188333333333333	0	0.00374885060559068
2023	3	3661000	92.4095657386632	6.59271497128471e-06	0.208333333333333	0	-0.0931674731922372
2023	4	3661000	94.4509202875449	7.11195027928566e-06	0.251666666666667	0	-0.042889156349269
2023	5	3661000	95.8694951373265	7.22209110219495e-06	0.244333333333333	0	-0.042448279627396
2023	6	3661000	96.3432985082737	7.25355990874046e-06	0.210666666666667	0	-0.0430055704177273
2023	7	3661000	94.5734984894173	7.25355990874046e-06	0.198666666666667	0	-0.0250968667473257
2023	8	3661000	92.9160404041857	7.66265439383211e-06	0.221333333333333	0	0.0482581863832017
2023	9	3661000	90.0929553735311	7.37943513492251e-06	0.203333333333333	0	0.0411468866916312
2023	10	3661000	87.1950733587907	7.4895759578318e-06	0.181333333333333	0	0.091804804249325
2023	11	3661000	88.6764483462553	7.42663834474078e-06	0.177666666666667	0	0.0645442139427589
2023	12	3661000	88.7549099610701	7.31649752183148e-06	0.141333333333333	0	0.0478293543511211
2023	13	3661000	90.9191121432097	7.11195027928566e-06	0.111333333333333	0	-0.00570960418522374
2023	14	3661000	91.0284737800783	7.04901266619463e-06	0.0946666666666667	0	-0.0156926038717235
2023	15	3661000	91.3939489999881	6.79726221383054e-06	0.0723333333333333	0	-0.0546420091770927
2023	16	3661000	88.4629163800226	6.82873102037605e-06	0.0753333333333333	0	-0.0187978923606694
2023	17	3661000	87.0219282194104	6.86019982692156e-06	0.0803333333333333	0	0.00204628631234893
2023	18	3661000	83.6352755908845	6.93887184328534e-06	0.0846666666666667	0	0.0545789366611833
2023	19	3661000	81.7505628271038	7.08048147274015e-06	0.0583333333333333	0	0.100909851719836
2023	20	3661000	78.166544547122	7.20635669892219e-06	0.0546666666666667	0	0.171856841449346
2023	21	3661000	81.5281065423854	7.01754385964912e-06	0.0483333333333333	0	0.0941012097910811
2023	22	3661000	83.3004224953314	7.03327826292188e-06	0.0513333333333333	0	0.0732238483545567
2023	23	3661000	85.3744940292249	7.25355990874046e-06	0.0433333333333333	0	0.0799478351044594
2023	24	3661000	87.6133431346954	7.19062229564944e-06	0.0436666666666667	0	0.0432200933079683
2023	25	3661000	90.2170094501882	7.31649752183148e-06	0.042	0	0.0308477366604398
2023	26	3661000	85.5302378436671	7.33223192510424e-06	0.031	0	0.0896731068414866
2023	27	3661000	86.3570104920676	7.19062229564944e-06	0.0346666666666667	0	0.0583969903450473
2023	28	3661000	86.7301226434056	6.67138698764849e-06	0.049	0	-0.0222543515975569
2023	29	3661000	86.0643599632917	6.4196365352844e-06	0.0626666666666667	0	-0.0518723425724169
2023	30	3661000	86.9932450146754	6.18362048619306e-06	0.071	0	-0.0964815717962867
2023	31	3661000	89.7086744181871	6.21508929273857e-06	0.094	0	-0.119371671553939
2023	32	3661000	89.0678750205093	6.57698056801196e-06	0.091	0	-0.0613899794875566
2023	33	3661000	89.6213209922727	6.84446542364881e-06	0.145333333333333	0	-0.0292488546614787
2023	34	3661000	88.1691519466415	7.28502871528597e-06	0.146666666666667	0	0.0502539488645641
2023	35	3661000	86.4349680179727	7.41090394146802e-06	0.124	0	0.0898366964214376
2023	36	3661000	89.1479331635593	7.41090394146802e-06	0.148333333333333	0	0.0566705997229539
2023	37	3661000	89.1244443368384	7.08048147274015e-06	0.119	0	0.00982396770803436
2023	38	3661000	85.7224466099473	7.25355990874046e-06	0.112333333333333	0	0.0755642617099663
2023	39	3661000	90.2149726669909	6.87593423019432e-06	0.102666666666667	0	-0.0312029431897272
2023	40	3661000	90.813399020664	6.70285579419401e-06	0.121333333333333	0	-0.061812453681936
2023	41	3661000	87.867034580903	6.71859019746676e-06	0	0	-0.0280769072573117
2023	42	3661000	86.1070519433042	6.63991818110298e-06	0	0	-0.0198247635330516
2023	43	3661000	88.4755013454292	6.49830855164818e-06	0	0	-0.0664082289004488
2023	44	3661000	84.9133435514978	6.48257414837542e-06	0	0	-0.0295989234009314
2023	45	3661000	85.7997455148145	6.60844937455747e-06	0	0	-0.0209761171669652
2023	46	3661000	86.5118741931537	6.82873102037605e-06	0	0	0.00333047699559767
2023	47	3661000	86.5791068940068	7.36370073164975e-06	0	0	0.0810922329631835
2023	48	3661000	85.7806777242258	7.39516953819526e-06	0	0	0.0958178752352402
2023	49	3661000	86.8694640393706	7.67838879710487e-06	0	0	0.123524832106322
2023	50	3661000	84.3729286227859	7.72559200692314e-06	0	0	0.163880424715754
2023	51	3661000	86.1767613943481	7.64691999055936e-06	0	0	0.127914282543169
2023	52	3661000	89.5031721785111	7.39516953819526e-06	0	0	0.0502421055258259
2024	1	3815000	90.8017314412516	7.31437598736177e-06	0	0	0.0198043421662264
2024	2	3815000	90.5189749276314	7.29857819905213e-06	0	0	0.0207804504400588
2024	3	3815000	92.0967693370217	7.39336492890995e-06	0	0	0.0163222952748465
2024	4	3815000	94.2114398768593	7.33017377567141e-06	0	0	-0.0149816187790374
2024	5	3815000	95.6648255105732	7.21958925750395e-06	0	0	-0.0445809155853405
2024	6	3815000	96.1404875330226	7.36176935229068e-06	0	0	-0.0305853195513759
2024	7	3815000	94.2524053690388	7.2827804107425e-06	0	0	-0.0217756285476511
2024	8	3815000	92.4761820074889	7.1563981042654e-06	0	0	-0.0202882727937124
2024	9	3815000	89.4499335260846	7.10900473933649e-06	0	0	0.00614943412735958
2024	10	3815000	86.3594747696662	7.50394944707741e-06	0	0	0.1000530081196
2024	11	3815000	87.8628325094695	7.59873617693523e-06	0	0	0.0948884443218011
2024	12	3815000	87.9007049335139	7.44075829383886e-06	0	0	0.0716637605039765
2024	13	3815000	90.2230014343427	7.44075829383886e-06	0	0	0.0440796526654174
2024	14	3815000	90.343546820628	7.25118483412322e-06	0	0	0.0161212751837573
2024	15	3815000	90.749882006726	6.85624012638231e-06	0	0	-0.0435249271887015
2024	16	3815000	87.6441820832741	6.79304897314376e-06	0	0	-0.018759740169768
2024	17	3815000	86.2575458708156	7.23538704581359e-06	0	0	0.0619360784642021
2024	18	3815000	82.6141037050113	7.25118483412322e-06	0	0	0.111190412811214
2024	19	3815000	80.4672075579209	7.25118483412322e-06	0	0	0.140837401794037
2024	20	3815000	76.4076213261374	7.55134281200632e-06	0	0	0.251184087932041
2024	21	3815000	79.9780886248603	7.40916271721959e-06	0	0	0.17282122657334
2024	22	3815000	81.9158140974404	7.20379146919431e-06	0	0	0.113338138732478
2024	23	3815000	84.1641416553748	7.21958925750395e-06	0	0	0.0859731734003028
2024	24	3815000	86.5897894688514	7.78830963665087e-06	0	0	0.138702387484946
2024	25	3815000	89.2931302381337	7.2827804107425e-06	0	0	0.0325542374213345
2024	26	3815000	84.276256502488	7.23538704581359e-06	0	0	0.0869016233213418
2024	27	3815000	85.0764965293061	7.03001579778831e-06	0	0	0.0461173606195965
2024	28	3815000	85.2151654586175	6.85624012638231e-06	0	0	0.0185980339632401
2024	29	3815000	84.5961501288716	6.46129541864139e-06	0	0	-0.0330529240942053
2024	30	3815000	85.7971218795919	6.88783570300158e-06	0	0	0.0163511093341437
2024	31	3815000	88.7023901339576	7.06161137440758e-06	0	0	0.00786461182149532
2024	32	3815000	88.0301165756711	7.36176935229068e-06	0	0	0.0587285763717559
2024	33	3815000	88.8566682889737	7.58293838862559e-06	0	0	0.0803916222448856
2024	34	3815000	87.3013065895462	7.85150078988942e-06	0	0	0.138585479222399
2024	35	3815000	85.5090863768899	7.74091627172196e-06	0	0	0.14607703289046
2024	36	3815000	88.6101842551234	7.89889415481833e-06	0	0	0.128538450073452
2024	37	3815000	88.6724846725799	7.59873617693523e-06	0	0	0.0848912191331418
2024	38	3815000	85.068344990026	7.40916271721959e-06	0	0	0.102642822203697
2024	39	3815000	89.8295656478945	6.91943127962085e-06	0	0	-0.0248199535622131
2024	40	3815000	90.470909281889	6.85624012638231e-06	0	0	-0.0405755762932728
2024	41	3815000	87.423601412107	6.76145339652449e-06	0	0	-0.0208593718704253
2024	42	3815000	85.4782497700335	6.8088467614534e-06	0	0	0.00844367113164134
2024	43	3815000	88.0323329613349	7.04581358609795e-06	0	0	0.0132640701363433
2024	44	3815000	84.2526265719293	7.23538704581359e-06	0	0	0.0872064614127851
2024	45	3815000	85.2087841361209	7.42496050552923e-06	0	0	0.103172647667817
2024	46	3815000	86.0178725444829	6.9826224328594e-06	0	0	0.0276934012089776
2024	47	3815000	86.1181757447143	6.71406003159558e-06	0	0	-0.0129842014771536
2024	48	3815000	85.2871246321514	6.71406003159558e-06	0	0	-0.0033665648055296
2024	49	3815000	86.4159903464892	6.77725118483412e-06	0	0	-0.00712819865882919
2024	50	3815000	83.7966104490499	6.27172195892575e-06	0	0	-0.0524676407015664
2024	51	3815000	85.6002215693512	6.45734597156398e-06	0	0	-0.0449791075158827
2024	52	3815000	89.1573401058734	6.76671932596103e-06	0	0	-0.0391518346673599
