# Supplementary material for: Cohort-resolved excess mortality in Germany (2000-2024): Patterns and implications for the SARS-CoV-2 era
Source: PLoS One. 2025 Oct 27;20(10):e0334884. doi: 10.1371/journal.pone.0334884 (PMC12558607; doi:10.1371/journal.pone.0334884)
Supplement: S1 Data — For each sex and 10-year age cohort, they contain cohort sizes, weekly death counts, all-cause mortality rates (AMR) PCR-incidence, mRNA-I rates, and modelled excess mortality rates. Data_all_age_0-29.csvData_all_age_30-39.csvData_all_age_40-49.csvData_all_age_50-59.csvData_all_age_60-69.csvData_all_age_70-79.csvData_all_age_80+.csvData_all_population.csvData_female_age_0-29.csvData_female_age_30-39.csvData_female_age_40-49.csvData_female_age_50-59.csvData_female_age_60-69.csvData_female_age_70-79.csvData_female_age_80+.csvData_female_population.csvData_male_age_0-29.csvData_male_age_30-39.csvData_male_age_40-49.csvData_male_age_50-59.csvData_male_age_60-69.csvData_male_age_70-79.csvData_male_age_80+.csvData_male_population.csv (ZIP) [file pone.0334884.s001.zip › S1_data_tables/Data_female_age_0-29.csv]

2000	1	3971000	78.4285714285714	5.92570082807871e-06	0	0	-0.00546448087431697
2000	2	3971000	79.9368131868132	6.03965661323406e-06	0	0	-0.00546448087431689
2000	3	3971000	83.2549450549451	6.29035934057586e-06	0	0	-0.00546448087431696
2000	4	3971000	86.2714285714286	6.51827091088658e-06	0	0	-0.00546448087431698
2000	5	3971000	87.0758241758242	6.5790473296361e-06	0	0	-0.0054644808743169
2000	6	3971000	89.2879120879121	6.7461824811973e-06	0	0	-0.005464480874317
2000	7	3971000	89.6901098901099	6.77657069057206e-06	0	0	-0.00546448087431696
2000	8	3971000	89.0868131868132	6.73098837650991e-06	0	0	-0.00546448087431702
2000	9	3971000	87.6791208791209	6.62462964369824e-06	0	0	-0.005464480874317
2000	10	3971000	89.6901098901099	6.77657069057206e-06	0	0	-0.00546448087431696
2000	11	3971000	89.0868131868132	6.73098837650991e-06	0	0	-0.00546448087431702
2000	12	3971000	90.8967032967033	6.86773531869635e-06	0	0	-0.005464480874317
2000	13	3971000	89.2879120879121	6.7461824811973e-06	0	0	-0.005464480874317
2000	14	3971000	88.4835164835165	6.68540606244777e-06	0	0	-0.00546448087431692
2000	15	3971000	89.2879120879121	6.7461824811973e-06	0	0	-0.005464480874317
2000	16	3971000	89.6901098901099	6.77657069057206e-06	0	0	-0.00546448087431696
2000	17	3971000	87.2769230769231	6.59424143432348e-06	0	0	-0.00546448087431688
2000	18	3971000	88.0813186813187	6.65501785307301e-06	0	0	-0.00546448087431696
2000	19	3971000	87.8802197802198	6.63982374838563e-06	0	0	-0.00546448087431698
2000	20	3971000	87.2769230769231	6.59424143432348e-06	0	0	-0.00546448087431688
2000	21	3971000	85.467032967033	6.45749449213705e-06	0	0	-0.0054644808743169
2000	22	3971000	83.2549450549451	6.29035934057586e-06	0	0	-0.00546448087431696
2000	23	3971000	79.232967032967	5.98647724682823e-06	0	0	-0.00546448087431688
2000	24	3971000	80.2384615384615	6.06244777026514e-06	0	0	-0.00546448087431694
2000	25	3971000	76.8197802197802	5.80414799057966e-06	0	0	-0.00546448087431697
2000	26	3971000	77.0208791208791	5.81934209526704e-06	0	0	-0.00546448087431694
2000	27	3971000	78.6296703296703	5.94089493276609e-06	0	0	-0.00546448087431694
2000	28	3971000	80.0373626373626	6.04725366557776e-06	0	0	-0.00546448087431697
2000	29	3971000	76.2164835164835	5.75856567651751e-06	0	0	-0.00546448087431704
2000	30	3971000	75.0098901098901	5.66740104839322e-06	0	0	-0.00546448087431699
2000	31	3971000	73.8032967032967	5.57623642026894e-06	0	0	-0.00546448087431694
2000	32	3971000	76.4175824175824	5.77375978120489e-06	0	0	-0.00546448087431701
2000	33	3971000	78.6296703296703	5.94089493276609e-06	0	0	-0.00546448087431694
2000	34	3971000	80.0373626373626	6.04725366557776e-06	0	0	-0.00546448087431697
2000	35	3971000	83.6571428571429	6.32074754995062e-06	0	0	-0.00546448087431692
2000	36	3971000	85.0648351648352	6.42710628276229e-06	0	0	-0.00546448087431694
2000	37	3971000	81.6461538461539	6.16880650307681e-06	0	0	-0.00546448087431696
2000	38	3971000	80.0373626373626	6.04725366557776e-06	0	0	-0.00546448087431697
2000	39	3971000	83.8582417582418	6.335941654638e-06	0	0	-0.0054644808743169
2000	40	3971000	82.6516483516483	6.24477702651371e-06	0	0	-0.00546448087431686
2000	41	3971000	83.456043956044	6.30555344526324e-06	0	0	-0.00546448087431694
2000	42	3971000	84.4615384615385	6.38152396870014e-06	0	0	-0.005464480874317
2000	43	3971000	84.6626373626374	6.39671807338753e-06	0	0	-0.00546448087431698
2000	44	3971000	85.0648351648352	6.42710628276229e-06	0	0	-0.00546448087431694
2000	45	3971000	82.6516483516483	6.24477702651371e-06	0	0	-0.00546448087431686
2000	46	3971000	80.4395604395604	6.07764187495252e-06	0	0	-0.00546448087431692
2000	47	3971000	78.6296703296703	5.94089493276609e-06	0	0	-0.00546448087431694
2000	48	3971000	78.2274725274725	5.91050672339132e-06	0	0	-0.00546448087431699
2000	49	3971000	79.6351648351648	6.01686545620299e-06	0	0	-0.00546448087431701
2000	50	3971000	81.243956043956	6.13841829370204e-06	0	0	-0.00546448087431701
2000	51	3971000	85.2659340659341	6.44230038744967e-06	0	0	-0.00546448087431692
2000	52	3971000	88.8857142857143	6.71579427182253e-06	0	0	-0.00546448087431688
2001	1	3911000	76.1829028857141	6.82792406613595e-06	0	0	0.170866383679466
2001	2	3911000	77.3627083940705	6.59828536436007e-06	0	0	0.114231931500047
2001	3	3911000	79.9688708930556	6.65952235150031e-06	0	0	0.0879233260195378
2001	4	3911000	81.4152108015512	6.53704837721984e-06	0	0	0.0489440383340861
2001	5	3911000	81.3083460674064	6.32271892222903e-06	0	0	0.0158858714396036
2001	6	3911000	83.4622378811096	6.20024494794856e-06	0	0	-0.0295012204755045
2001	7	3911000	84.1927698527185	6.32271892222903e-06	0	0	-0.0189181310402878
2001	8	3911000	83.695326098734	6.46050214329455e-06	0	0	0.00841951318087634
2001	9	3911000	82.9895839793681	6.1849357011635e-06	0	0	-0.0263838408915566
2001	10	3911000	84.0689910067895	6.24617268830373e-06	0	0	-0.0293686289941327
2001	11	3911000	82.8190473222144	6.38395590936926e-06	0	0	0.00701472302048329
2001	12	3911000	83.6108335276962	6.12369871402327e-06	0	0	-0.0431861922115644
2001	13	3911000	83.2517169030541	5.97060624617269e-06	0	0	-0.0630823855461102
2001	14	3911000	81.9175459568924	5.97060624617269e-06	0	0	-0.0478230385338194
2001	15	3911000	82.273940205224	6.01653398652786e-06	0	0	-0.0446549684634006
2001	16	3911000	82.70816433931	6.04715248009798e-06	0	0	-0.0448343203954722
2001	17	3911000	81.0772375880196	6.09308022045315e-06	0	0	-0.0182201272757454
2001	18	3911000	81.0567598013768	6.38395590936926e-06	0	0	0.0289086339543437
2001	19	3911000	81.7884655847431	6.39926515615432e-06	0	0	0.0221490206755362
2001	20	3911000	81.4526582595285	6.39926515615432e-06	0	0	0.0263630652007641
2001	21	3911000	80.1066916542657	6.1849357011635e-06	0	0	0.00865481186923224
2001	22	3911000	78.3302826523242	6.32271892222903e-06	0	0	0.0545091528218696
2001	23	3911000	75.7986229082608	5.87875076546234e-06	0	0	0.0132110195847638
2001	24	3911000	76.3875230282617	5.98591549295775e-06	0	0	0.0237273955207023
2001	25	3911000	74.0685660350872	5.83282302510717e-06	0	0	0.0287764983043295
2001	26	3911000	74.2981329834286	6.03184323331292e-06	0	0	0.0605919265505034
2001	27	3911000	75.5675229933009	5.81751377832211e-06	0	0	0.00572305389363419
2001	28	3911000	76.5650788040139	6.01653398652786e-06	0	0	0.02657766736184
2001	29	3911000	73.8242270650353	6.30740967544397e-06	0	0	0.116164750731625
2001	30	3911000	72.8508047351394	6.13900796080833e-06	0	0	0.100880083501889
2001	31	3911000	71.9321513101665	6.29210042865891e-06	0	0	0.142743522928423
2001	32	3911000	73.8023423455443	6.10838946723821e-06	0	0	0.0812664945832552
2001	33	3911000	75.1683628713704	5.8940600122474e-06	0	0	0.0243671281196308
2001	34	3911000	76.2951824266091	5.45009185548071e-06	0	0	-0.0667824922171241
2001	35	3911000	78.579892939937	5.49601959583588e-06	0	0	-0.0862802516811683
2001	36	3911000	78.6019605773766	5.25107164727495e-06	0	0	-0.127248232790969
2001	37	3911000	77.0492580748039	5.67973055725658e-06	0	0	-0.0369796951456392
2001	38	3911000	75.8565525930341	5.83282302510717e-06	0	0	0.00452759050109333
2001	39	3911000	77.0709649632275	5.92467850581751e-06	0	0	0.00426924765934191
2001	40	3911000	76.6841887413975	6.35333741579914e-06	0	0	0.0823613232696684
2001	41	3911000	77.3134948556749	6.24617268830373e-06	0	0	0.0554431687809082
2001	42	3911000	77.7215597300261	5.83282302510717e-06	0	0	-0.0195770611823975
2001	43	3911000	78.6331390363986	6.01653398652786e-06	0	0	-0.000421438553829584
2001	44	3911000	79.786519208189	6.13900796080833e-06	0	0	0.00518233902060722
2001	45	3911000	78.1115025159222	5.72565829761176e-06	0	0	-0.0423945566179217
2001	46	3911000	77.4409989818936	6.01653398652786e-06	0	0	0.0149662457011614
2001	47	3911000	76.4061541419184	5.95529699938763e-06	0	0	0.0182425862646175
2001	48	3911000	76.052021804275	5.60318432333129e-06	0	0	-0.0375009333954968
2001	49	3911000	77.1024510132382	5.46540110226577e-06	0	0	-0.073959399971073
2001	50	3911000	78.2026376353899	5.43478260869565e-06	0	0	-0.0921022340572614
2001	51	3911000	80.5094971059095	5.15921616656461e-06	0	0	-0.162831685417984
2001	52	3911000	82.2803118503367	5.55725658297612e-06	0	0	-0.117650403026482
2002	1	3860000	74.3900140821206	5.72483841181902e-06	0	0	0.000134237343581911
2002	2	3860000	75.3050302814564	5.84795321637427e-06	0	0	0.00922872902309548
2002	3	3860000	77.3368426599931	5.9402893197907e-06	0	0	-0.00176943685941196
2002	4	3860000	77.6899219512254	5.90951061865189e-06	0	0	-0.011454792705084
2002	5	3860000	77.0758322226591	5.74022776238843e-06	0	0	-0.0321220303597487
2002	6	3860000	79.1495778316668	5.97106802092952e-06	0	0	-0.0195778407683029
2002	7	3860000	80.0657304771531	6.27885503231764e-06	0	0	0.0191626244299951
2002	8	3860000	79.6567023639597	6.40196983687288e-06	0	0	0.0444821029604084
2002	9	3860000	79.3765907843248	6.4327485380117e-06	0	0	0.0532072387330247
2002	10	3860000	79.7749678557189	6.47891658971991e-06	0	0	0.055468930458038
2002	11	3860000	78.1611050206678	6.34041243459526e-06	0	0	0.0542327923615115
2002	12	3860000	78.2148136982314	6.10957217605417e-06	0	0	0.0151529645821481
2002	13	3860000	78.5668788413727	6.10957217605417e-06	0	0	0.0106039742307873
2002	14	3860000	76.9466369883003	6.12496152662358e-06	0	0	0.034483157621342
2002	15	3860000	77.0088585425851	6.09418282548476e-06	0	0	0.0284531091472185
2002	16	3860000	77.3842627634216	5.90951061865189e-06	0	0	-0.00755014963711394
2002	17	3860000	76.3023384267059	5.9248999692213e-06	0	0	0.00914338390774519
2002	18	3860000	75.8230593732422	6.14035087719298e-06	0	0	0.0524502791054785
2002	19	3860000	77.0772814269129	6.14035087719298e-06	0	0	0.0353245278333915
2002	20	3860000	76.8728729502929	6.15574022776239e-06	0	0	0.040679200993686
2002	21	3860000	75.9247260637702	6.21729763004001e-06	0	0	0.0642119397590579
2002	22	3860000	74.5126624342417	6.12496152662358e-06	0	0	0.0682748059129934
2002	23	3860000	73.0644615227847	5.9402893197907e-06	0	0	0.0566012311734576
2002	24	3860000	73.3578035482331	5.90951061865189e-06	0	0	0.0469233849061963
2002	25	3860000	71.9020402507238	5.83256386580486e-06	0	0	0.054212088220083
2002	26	3860000	72.1247958769953	5.69405971068021e-06	0	0	0.0259994375055528
2002	27	3860000	73.1069812363945	5.80178516466605e-06	0	0	0.0313652502787788
2002	28	3860000	73.7850793778025	5.78639581409665e-06	0	0	0.0191762431392486
2002	29	3860000	71.8980111709085	5.97106802092952e-06	0	0	0.0793066280447915
2002	30	3860000	71.1227958527143	5.89412126808249e-06	0	0	0.0770105292068133
2002	31	3860000	70.4528614999732	6.20190827947061e-06	0	0	0.144027343730114
2002	32	3860000	71.7004649200114	5.95567867036011e-06	0	0	0.0794909082716131
2002	33	3860000	72.386347559314	5.69405971068021e-06	0	0	0.0222922207722078
2002	34	3860000	73.2828303751053	5.63250230840259e-06	0	0	-0.00113028351499642
2002	35	3860000	74.5747625102616	5.83256386580486e-06	0	0	0.0164296532566201
2002	36	3860000	73.7689869403441	5.84795321637427e-06	0	0	0.0302432384148108
2002	37	3860000	73.47685623149	5.81717451523546e-06	0	0	0.0288954083966386
2002	38	3860000	72.5984525779927	5.90951061865189e-06	0	0	0.0578737875644599
2002	39	3860000	72.1444076023297	5.78639581409665e-06	0	0	0.0423538358581189
2002	40	3860000	72.2499505089865	5.52477685441674e-06	0	0	-0.00622769297164505
2002	41	3860000	72.6859861244712	5.35549399815328e-06	0	0	-0.042456411325102
2002	42	3860000	72.7193469775916	5.54016620498615e-06	0	0	-0.00989209897351321
2002	43	3860000	74.009442979955	5.6786703601108e-06	0	0	-0.00282994941620739
2002	44	3860000	75.649007817714	5.81717451523546e-06	0	0	-0.000647831599221135
2002	45	3860000	74.5173295307444	5.80178516466605e-06	0	0	0.0118451704430906
2002	46	3860000	74.9906487414552	5.72483841181902e-06	0	0	-0.00787629859679688
2002	47	3860000	74.6106595791145	5.58633425669437e-06	0	0	-0.0269486905819732
2002	48	3860000	74.3163717233876	5.60172360726377e-06	0	0	-0.0204042755078471
2002	49	3860000	75.0616308459383	5.70944906124962e-06	0	0	-0.0114789784904458
2002	50	3860000	75.7497623911698	5.98645737149892e-06	0	0	0.0270659279199163
2002	51	3860000	76.7960368278413	6.01723607263773e-06	0	0	0.0182817138767984
2002	52	3860000	77.2893162135355	6.12496152662358e-06	0	0	0.0298965484450727
2003	1	3897000	72.7508851302067	6.08682218445852e-06	0	0	0.0831483336452449
2003	2	3897000	73.453494562917	5.77784643905453e-06	0	0	0.0183314006378508
2003	3	3897000	75.0195468095127	5.65425614089294e-06	0	0	-0.024254302870329
2003	4	3897000	74.644057236014	5.60790977908234e-06	0	0	-0.0273840585801888
2003	5	3897000	73.7995643171505	5.56156341727174e-06	0	0	-0.0243844842960993
2003	6	3897000	75.7788697037888	5.77784643905453e-06	0	0	-0.0129174492522142
2003	7	3897000	76.7823299839954	6.17951490807972e-06	0	0	0.0419063867516817
2003	8	3897000	76.4485602384713	6.10227097172872e-06	0	0	0.033374595330112
2003	9	3897000	76.3993130373104	6.00957824810752e-06	0	0	0.018333763839022
2003	10	3897000	76.3017083736862	5.96323188629693e-06	0	0	0.0117728900893604
2003	11	3897000	74.5201816620367	5.77784643905453e-06	0	0	0.00375493365317168
2003	12	3897000	74.0365741765616	5.46887069365055e-06	0	0	-0.0437158824886072
2003	13	3897000	74.7312103174131	5.56156341727174e-06	0	0	-0.0365471174066702
2003	14	3897000	72.9970903397024	5.59246099181214e-06	0	0	-0.00817964574921786
2003	15	3897000	72.8722994062358	5.51521705546115e-06	0	0	-0.0202038280420969
2003	16	3897000	73.1324951067255	5.46887069365055e-06	0	0	-0.0318940999253701
2003	17	3897000	72.4333378994825	5.57701220454194e-06	0	0	-0.00322141580450509
2003	18	3897000	71.7449648758945	5.39162675729955e-06	0	0	-0.0271094268323769
2003	19	3897000	73.2390389076185	5.32983160821876e-06	0	0	-0.0578794993878265
2003	20	3897000	73.0699745409797	5.29893403367836e-06	0	0	-0.0611738893993015
2003	21	3897000	72.468268843961	5.20624131005716e-06	0	0	-0.0699377662087394
2003	22	3897000	71.3671485675181	5.15989494824656e-06	0	0	-0.0639951106242852
2003	23	3897000	70.6941114498011	5.20624131005716e-06	0	0	-0.0465966879312169
2003	24	3897000	70.7858850593794	5.23713888459756e-06	0	0	-0.0421819273273852
2003	25	3897000	70.0091082749745	5.31438282094856e-06	0	0	-0.0172707281204822
2003	26	3897000	70.1951322995726	5.19079252278696e-06	0	0	-0.0426686609377729
2003	27	3897000	70.9302252081102	5.11354858643596e-06	0	0	-0.0666884278772782
2003	28	3897000	71.3607855503956	5.28348524640816e-06	0	0	-0.0414903721639194
2003	29	3897000	70.144758766755	5.46887069365055e-06	0	0	0.00934127146154709
2003	30	3897000	69.5399729611139	5.65425614089294e-06	0	0	0.052631988236934
2003	31	3897000	69.0863906244352	5.88598794994593e-06	0	0	0.102966869614532
2003	32	3897000	69.8129542232384	6.08682218445852e-06	0	0	0.128730346348387
2003	33	3897000	69.9534940115138	5.96323188629693e-06	0	0	0.103590336564082
2003	34	3897000	70.6579777095519	6.13316854626912e-06	0	0	0.123723075211453
2003	35	3897000	71.2200837725958	6.16406612080952e-06	0	0	0.120470459636073
2003	36	3897000	69.9809571678278	6.31855399351151e-06	0	0	0.168889413784779
2003	37	3897000	70.5166772314119	6.13316854626912e-06	0	0	0.125974778128528
2003	38	3897000	69.8771735531367	6.11771975899892e-06	0	0	0.133417337491105
2003	39	3897000	68.4081625330943	5.90143673721613e-06	0	0	0.116825787610353
2003	40	3897000	68.7886372496304	5.77784643905453e-06	0	0	0.0873888914030194
2003	41	3897000	69.0262756314532	5.83964158813533e-06	0	0	0.0952351015379329
2003	42	3897000	68.8370511162553	5.71605128997374e-06	0	0	0.0750024703269946
2003	43	3897000	70.2800327727885	6.00957824810752e-06	0	0	0.107000052938552
2003	44	3897000	72.2104593808465	5.90143673721613e-06	0	0	0.0580184734327392
2003	45	3897000	71.4765668002413	5.74694886451414e-06	0	0	0.0409005822555663
2003	46	3897000	72.7728761382204	5.51521705546115e-06	0	0	-0.0188652175243545
2003	47	3897000	72.944750716697	5.65425614089294e-06	0	0	0.00349921386796324
2003	48	3897000	72.7231596479178	5.59246099181214e-06	0	0	-0.0044436964714174
2003	49	3897000	73.205979208733	5.79329522632473e-06	0	0	0.0245064789878943
2003	50	3897000	73.5618791417101	5.66970492816314e-06	0	0	-0.00220058464518326
2003	51	3897000	73.7024150464675	5.99412946083732e-06	0	0	0.0528827305194157
2003	52	3897000	73.3319666143967	6.07137339718832e-06	0	0	0.0718381577478257
2004	1	3955000	71.3042302271011	5.91293551641189e-06	0	0	0.0686602990777141
2004	2	3955000	71.8422028209264	5.83533793745635e-06	0	0	0.0467385053245544
2004	3	3955000	73.037448743249	6.19228680065182e-06	0	0	0.0925901900068227
2004	4	3955000	72.2172538049207	5.85085745324746e-06	0	0	0.044071825324136
2004	5	3955000	71.3289538954661	5.74222084270971e-06	0	0	0.0374468705716393
2004	6	3955000	73.2110890654183	5.99053309536743e-06	0	0	0.0544850648378872
2004	7	3955000	74.2370441195855	5.91293551641189e-06	0	0	0.0264417300512723
2004	8	3955000	73.9670364709148	5.88189648482967e-06	0	0	0.0247808161113217
2004	9	3955000	74.0107002951398	6.06813067432296e-06	0	0	0.0566039733194539
2004	10	3955000	73.5570660739834	5.9439745479941e-06	0	0	0.0413683428177527
2004	11	3955000	71.7389010348312	5.63358423217196e-06	0	0	0.0120032360789958
2004	12	3955000	70.8644653484663	5.61806471638085e-06	0	0	0.021668612667617
2004	13	3955000	71.6519121448926	5.5249476216342e-06	0	0	-0.00630704933566484
2004	14	3955000	69.9203556910562	4.99728408473656e-06	0	0	-0.0789520538975507
2004	15	3955000	69.6837072730549	5.05936214790099e-06	0	0	-0.0643436959443834
2004	16	3955000	69.7971667027771	5.23007682160317e-06	0	0	-0.0343447566143358
2004	17	3955000	69.357974095612	5.32319391634981e-06	0	0	-0.0109284347689734
2004	18	3955000	68.6281414327569	5.24559633739427e-06	0	0	-0.0149813387233322
2004	19	3955000	70.1720524459464	5.55598665321642e-06	0	0	0.02034923454966
2004	20	3955000	69.9705302613411	5.74222084270971e-06	0	0	0.0575880977835772
2004	21	3955000	69.6707311050331	5.86637696903857e-06	0	0	0.0851041578138198
2004	22	3955000	68.8348501389678	5.81981842166524e-06	0	0	0.0895643681737614
2004	23	3955000	68.6952849749245	5.88189648482967e-06	0	0	0.103423619651172
2004	24	3955000	68.660493791382	5.7267013269186e-06	0	0	0.0748539068803368
2004	25	3955000	68.4111691268529	5.60254520058974e-06	0	0	0.055383220627638
2004	26	3955000	68.5357101236135	5.41631101109645e-06	0	0	0.0184471697178913
2004	27	3955000	69.0588535254608	5.60254520058974e-06	0	0	0.0454850654794198
2004	28	3955000	69.3025218541768	5.54046713742531e-06	0	0	0.0302655385360531
2004	29	3955000	68.5994303457675	5.68014277954528e-06	0	0	0.0670642544849701
2004	30	3955000	68.1393981899045	5.75774035850082e-06	0	0	0.0889441640386172
2004	31	3955000	67.8717146061384	6.03709164274075e-06	0	0	0.146280161794581
2004	32	3955000	68.1699899189724	5.78877939008303e-06	0	0	0.0943231778187194
2004	33	3955000	67.8801984716033	5.77325987429192e-06	0	0	0.0960486515242612
2004	34	3955000	68.4254639804227	5.71118181112749e-06	0	0	0.0756229584509328
2004	35	3955000	68.4673971263975	5.60254520058974e-06	0	0	0.0545165002652534
2004	36	3955000	67.0714980016984	5.04384263210988e-06	0	0	-0.0308849222608087
2004	37	3955000	68.122508564425	5.01280360052766e-06	0	0	-0.0517084387914703
2004	38	3955000	67.6624030708051	4.8731279584077e-06	0	0	-0.0718627014431758
2004	39	3955000	65.634200287528	4.81104989524327e-06	0	0	-0.0553705274324585
2004	40	3955000	66.1462680717177	4.91968650578102e-06	0	0	-0.0415181105718631
2004	41	3955000	66.1904224180778	4.99728408473656e-06	0	0	-0.0270495692982427
2004	42	3955000	65.8825803743746	5.04384263210988e-06	0	0	-0.0133962630085129
2004	43	3955000	67.3301806053424	5.10592069527431e-06	0	0	-0.0227265186515919
2004	44	3955000	69.4113871815779	5.24559633739427e-06	0	0	-0.0260963979417296
2004	45	3955000	68.9614276368587	4.99728408473656e-06	0	0	-0.0661446230620193
2004	46	3955000	70.8179500115234	5.2921548847676e-06	0	0	-0.0369673227069889
2004	47	3955000	71.4483165470948	5.43183052688756e-06	0	0	-0.0202708281606635
2004	48	3955000	71.3118985307533	5.40079149530535e-06	0	0	-0.0240057909833248
2004	49	3955000	71.5715139945034	5.5094281058431e-06	0	0	-0.00798521594146097
2004	50	3955000	71.6657064330984	5.47838907426088e-06	0	0	-0.014870521566591
2004	51	3955000	71.1860415033022	5.43183052688756e-06	0	0	-0.0166611526396959
2004	52	3955000	70.2559428011566	5.40079149530535e-06	0	0	-0.00933647425404397
2004	53	3955000	0	5.5094281058431e-06	0	0	Inf
2005	1	4038000	69.4505674465208	5.27465667915106e-06	0	0	-0.0266458218350164
2005	2	4038000	69.8636036623266	5.41510611735331e-06	0	0	-0.00663583952192508
2005	3	4038000	70.7623939379491	5.49313358302122e-06	0	0	-0.0051212786592115
2005	4	4038000	69.7260112166346	5.32147315855181e-06	0	0	-0.0218858240993214
2005	5	4038000	68.9232624475384	5.49313358302122e-06	0	0	0.0214258219942164
2005	6	4038000	70.6967691252606	5.75842696629213e-06	0	0	0.0438949461642458
2005	7	4038000	71.6951888521345	5.71161048689139e-06	0	0	0.0209890115635104
2005	8	4038000	71.4810002679646	5.91448189762796e-06	0	0	0.060421646533268
2005	9	4038000	71.5212813861129	6.05493133583021e-06	0	0	0.0849917464575436
2005	10	4038000	70.8224990887304	5.74282147315855e-06	0	0	0.0392177760882138
2005	11	4038000	69.0678302480791	5.58676654182272e-06	0	0	0.0366620718042792
2005	12	4038000	67.9185408646261	5.35268414481898e-06	0	0	0.0100334772611237
2005	13	4038000	68.6276936008701	5.1498127340824e-06	0	0	-0.038289114248141
2005	14	4038000	66.9894500440297	4.88451935081149e-06	0	0	-0.0655244973819709
2005	15	4038000	66.6953667303976	4.88451935081149e-06	0	0	-0.0614040664466585
2005	16	4038000	66.6474259310413	4.93133583021223e-06	0	0	-0.0517263177516902
2005	17	4038000	66.380814531972	4.88451935081149e-06	0	0	-0.0569564347564753
2005	18	4038000	65.7245985315117	4.85330836454432e-06	0	0	-0.0536267791703871
2005	19	4038000	67.1815096130423	5.11860174781523e-06	0	0	-0.0235408466131769
2005	20	4038000	66.9031080940678	4.9625468164794e-06	0	0	-0.0493715193234899
2005	21	4038000	66.8676601754041	5.08739076154807e-06	0	0	-0.0249397118282525
2005	22	4038000	66.2638661622004	5.02496878901373e-06	0	0	-0.0281279416694169
2005	23	4038000	66.4681058029419	5.16541822721598e-06	0	0	-0.00403360077292903
2005	24	4038000	66.3670902192088	5.21223470661673e-06	0	0	0.0065229585832574
2005	25	4038000	66.5203422531794	5.27465667915106e-06	0	0	0.0162304899561607
2005	26	4038000	66.5623563538328	5.39950062421973e-06	0	0	0.0396266567269038
2005	27	4038000	66.9008579904371	5.18102372034956e-06	0	0	-0.0074865705086873
2005	28	4038000	67.0074665318129	4.8689138576779e-06	0	0	-0.0687604944685588
2005	29	4038000	66.6841207884874	4.83770287141074e-06	0	0	-0.0702434212688323
2005	30	4038000	66.3483713922785	4.7752808988764e-06	0	0	-0.0775960477136542
2005	31	4038000	66.2391811354223	4.63483146067416e-06	0	0	-0.103249783861911
2005	32	4038000	66.1937998795815	4.60362047440699e-06	0	0	-0.10867785038279
2005	33	4038000	65.576555959125	4.79088639200999e-06	0	0	-0.0636897729384929
2005	34	4038000	65.9866384372593	4.68164794007491e-06	0	0	-0.0907250100783877
2005	35	4038000	65.6769125139755	4.65043695380774e-06	0	0	-0.092527378059716
2005	36	4038000	64.3262202492431	4.49438202247191e-06	0	0	-0.104564207615202
2005	37	4038000	65.6581218865881	4.85330836454432e-06	0	0	-0.0526686080445825
2005	38	4038000	65.3337658276613	4.82209737827715e-06	0	0	-0.0540878944125581
2005	39	4038000	63.0787460281994	4.75967540574282e-06	0	0	-0.0329547773075598
2005	40	4038000	63.6255484503172	4.88451935081149e-06	0	0	-0.0161185007484535
2005	41	4038000	63.4878099435883	4.97815230961298e-06	0	0	0.0049173228166025
2005	42	4038000	63.1340567217756	4.83770287141074e-06	0	0	-0.0179626778423763
2005	43	4038000	64.4804657837163	4.80649188514357e-06	0	0	-0.0446719134036367
2005	44	4038000	66.5951365847533	5.04057428214732e-06	0	0	-0.0299591935248024
2005	45	4038000	66.3431141984795	5.10299625468165e-06	0	0	-0.0142157058780508
2005	46	4038000	68.5261663675934	5.22784019975031e-06	0	0	-0.0222712935582387
2005	47	4038000	69.5219760669304	5.52434456928839e-06	0	0	0.0183830208140119
2005	48	4038000	69.4835609067246	5.6023720349563e-06	0	0	0.0333379444439379
2005	49	4038000	69.5550087519559	5.35268414481898e-06	0	0	-0.0137302657147463
2005	50	4038000	69.4503907650195	5.33707865168539e-06	0	0	-0.015124331964861
2005	51	4038000	68.5865504373324	5.18102372034956e-06	0	0	-0.0318801634342323
2005	52	4038000	67.3285648618424	4.83770287141074e-06	0	0	-0.0791427067066783
2006	1	4139000	67.6486068984022	4.94138012432135e-06	0	0	-0.0716734182816817
2006	2	4139000	67.9767790402561	5.17743331497364e-06	0	0	-0.0320223916312211
2006	3	4139000	68.6524078300545	5.24038083248092e-06	0	0	-0.0298956423369024
2006	4	4139000	67.5725243019913	5.25611771185774e-06	0	0	-0.011432520983511
2006	5	4139000	66.9314667116853	5.28759147061138e-06	0	0	0.00401206340616238
2006	6	4139000	68.6016653968862	5.28759147061138e-06	0	0	-0.0204319441631195
2006	7	4139000	69.546010025562	4.92564324494453e-06	0	0	-0.0998764705985141
2006	8	4139000	69.3789584078779	4.79974820992997e-06	0	0	-0.120770887891083
2006	9	4139000	69.3517204395221	4.87843260681407e-06	0	0	-0.10600631668443
2006	10	4139000	68.4907213742713	4.94138012432135e-06	0	0	-0.083087479005719
2006	11	4139000	66.8542159289776	4.83122196868361e-06	0	0	-0.0815837244246779
2006	12	4139000	65.5129818093286	5.25611771185774e-06	0	0	0.0196452390828005
2006	13	4139000	66.0403511346915	5.39774962624911e-06	0	0	0.0387588621400264
2006	14	4139000	64.5448837426775	5.20890707372728e-06	0	0	0.0256428730109886
2006	15	4139000	64.2297061418916	5.33480210874184e-06	0	0	0.0555863333738616
2006	16	4139000	64.0192579688134	5.20890707372728e-06	0	0	0.0340638442302617
2006	17	4139000	63.8587838213915	5.02006452120544e-06	0	0	-0.000920528357632396
2006	18	4139000	63.3436622352943	4.79974820992997e-06	0	0	-0.0369991590727515
2006	19	4139000	64.6351976460969	4.75253757179951e-06	0	0	-0.0655246336413517
2006	20	4139000	64.251178259475	4.59516877803132e-06	0	0	-0.0910672522742744
2006	21	4139000	64.4436889314229	4.54795813990086e-06	0	0	-0.10309293340567
2006	22	4139000	64.0374954351789	4.54795813990086e-06	0	0	-0.0974038005826246
2006	23	4139000	64.4356879547996	4.61090565740814e-06	0	0	-0.0905660844172753
2006	24	4139000	64.316107921055	4.79974820992997e-06	0	0	-0.0515595241727832
2006	25	4139000	64.7651830490748	4.95711700369817e-06	0	0	-0.0272551232926692
2006	26	4139000	64.7090426643258	5.09874891808954e-06	0	0	0.00140563562570377
2006	27	4139000	64.891083482161	5.17743331497364e-06	0	0	0.0140068013826412
2006	28	4139000	64.9046966194396	5.36627586749548e-06	0	0	0.0507714164335745
2006	29	4139000	64.8394812479206	5.16169643559682e-06	0	0	0.0117292541124971
2006	30	4139000	64.6055041889105	4.83122196868361e-06	0	0	-0.0496165803386875
2006	31	4139000	64.625982884325	4.98859076245181e-06	0	0	-0.0189704330922034
2006	32	4139000	64.3191721348249	4.75253757179951e-06	0	0	-0.0609331868670449
2006	33	4139000	63.4635146270262	4.61090565740814e-06	0	0	-0.0766348138077282
2006	34	4139000	63.7627326530506	4.72106381304587e-06	0	0	-0.0590114710660937
2006	35	4139000	63.2371645422708	4.87843260681407e-06	0	0	-0.019563883852569
2006	36	4139000	62.059494131628	4.76827445117633e-06	0	0	-0.0235176607874442
2006	37	4139000	63.5097383232903	4.84695884806043e-06	0	0	-0.0300700077454097
2006	38	4139000	63.2838483511494	4.84695884806043e-06	0	0	-0.0266078690696251
2006	39	4139000	61.0186484010578	4.73680069242269e-06	0	0	-0.0134163640544296
2006	40	4139000	61.5420499854919	4.84695884806043e-06	0	0	0.00094163282701384
2006	41	4139000	61.2390854261948	4.76827445117633e-06	0	0	-0.0104359074232906
2006	42	4139000	60.8858275180359	4.79974820992997e-06	0	0	0.00187518978748047
2006	43	4139000	62.0741003098432	4.68959005429223e-06	0	0	-0.0398572077161601
2006	44	4139000	64.1491514513887	4.90990636556771e-06	0	0	-0.0272669460439262
2006	45	4139000	64.0251745536371	4.84695884806043e-06	0	0	-0.0378784528202319
2006	46	4139000	66.3506474610564	5.09874891808954e-06	0	0	-0.0233704947938374
2006	47	4139000	67.6270765447578	5.35053898811866e-06	0	0	0.00551441041511472
2006	48	4139000	67.6973567988416	5.2246439531041e-06	0	0	-0.0191640687345682
2006	49	4139000	67.6159956000155	5.25611771185774e-06	0	0	-0.0120680852625835
2006	50	4139000	67.3703150425285	5.27185459123456e-06	0	0	-0.00549670937852641
2006	51	4139000	66.3111340110635	5.24038083248092e-06	0	0	0.00435622151912439
2006	52	4139000	64.8903754501219	5.0672751593359e-06	0	0	-0.0075569827839695
2007	1	4258000	65.9212904501278	5.33079485959067e-06	0	0	0.0193975199990911
2007	2	4258000	66.2009751438348	5.12454386799936e-06	0	0	-0.0241835583291087
2007	3	4258000	66.7171367498339	5.31492939869903e-06	0	0	0.00423973905275275
2007	4	4258000	65.723056976874	5.2197366333492e-06	0	0	0.00117071582889235
2007	5	4258000	65.2858411713826	5.10867840710773e-06	0	0	-0.0135686567789965
2007	6	4258000	66.8609995310793	5.17214025067428e-06	0	0	-0.0248425770288884
2007	7	4258000	67.7370178867341	5.31492939869903e-06	0	0	-0.0108805777066603
2007	8	4258000	67.6095961676834	5.09281294621609e-06	0	0	-0.0504306542406644
2007	9	4258000	67.4745426789003	5.01348564175789e-06	0	0	-0.0633504505431349
2007	10	4258000	66.5127140318804	4.90242741551642e-06	0	0	-0.0708543336484741
2007	11	4258000	65.0243324872607	4.82310011105823e-06	0	0	-0.0649654110342199
2007	12	4258000	63.5512117818686	5.02935110264953e-06	0	0	-0.00237936897863811
2007	13	4258000	63.8381487556047	4.9341583372997e-06	0	0	-0.0256609689901271
2007	14	4258000	62.5126138517368	4.98175471997461e-06	0	0	0.00459725054762191
2007	15	4258000	62.2000922236783	5.01348564175789e-06	0	0	0.0160756638868953
2007	16	4258000	61.8335313741525	5.23560209424084e-06	0	0	0.0673820261151893
2007	17	4258000	61.7317873732579	4.96588925908298e-06	0	0	0.0140642716448896
2007	18	4258000	61.3946999381945	5.09281294621609e-06	0	0	0.0456928703068765
2007	19	4258000	62.4775357655104	5.45771854672378e-06	0	0	0.101195800330842
2007	20	4258000	61.9713920678575	5.36252578137395e-06	0	0	0.090825907637823
2007	21	4258000	62.3600537556954	5.15627478978264e-06	0	0	0.0423339315044041
2007	22	4258000	62.1217506481689	4.96588925908298e-06	0	0	0.00769858136387245
2007	23	4258000	62.5997393179453	4.95002379819134e-06	0	0	-0.00319073721586671
2007	24	4258000	62.4982737715211	4.45819451055053e-06	0	0	-0.100775163719658
2007	25	4258000	63.156106331887	4.63271458035856e-06	0	0	-0.0753071493497961
2007	26	4258000	62.989782627514	4.52165635411709e-06	0	0	-0.0950913366844615
2007	27	4258000	63.0401841725301	4.88656195462478e-06	0	0	-0.0228454943689333
2007	28	4258000	62.9974902757628	4.88656195462478e-06	0	0	-0.0221832690420757
2007	29	4258000	63.0859156413469	4.98175471997461e-06	0	0	-0.00453216282018329
2007	30	4258000	62.9328364448759	4.99762018086625e-06	0	0	0.00106722593352254
2007	31	4258000	63.0556176889399	5.140409328891e-06	0	0	0.0276641856030237
2007	32	4258000	62.5628520626148	4.90242741551642e-06	0	0	-0.01219337094561
2007	33	4258000	61.5444563853547	4.83896557194986e-06	0	0	-0.00884655446374596
2007	34	4258000	61.7535891968254	4.88656195462478e-06	0	0	-0.00248712987897569
2007	35	4258000	61.1180292791266	4.88656195462478e-06	0	0	0.00788590087995543
2007	36	4258000	60.1922805310669	4.88656195462478e-06	0	0	0.023387043263904
2007	37	4258000	61.6497833920325	4.88656195462478e-06	0	0	-0.000807519334105705
2007	38	4258000	61.4933568681124	4.82310011105823e-06	0	0	-0.0112753133578222
2007	39	4258000	59.3571363274665	4.53752181500873e-06	0	0	-0.0363416509106143
2007	40	4258000	59.8238881668103	4.53752181500873e-06	0	0	-0.0438602078068543
2007	41	4258000	59.3737153721556	4.33127082341742e-06	0	0	-0.0804011563405432
2007	42	4258000	59.0495446567794	4.39473266698398e-06	0	0	-0.0618047891476909
2007	43	4258000	60.0507044889267	4.44232904965889e-06	0	0	-0.0674547371825355
2007	44	4258000	62.0379128111369	4.71204188481675e-06	0	0	-0.0425209793754266
2007	45	4258000	61.9886668629223	4.77550372838331e-06	0	0	-0.0288547399620255
2007	46	4258000	64.3083853864322	5.18800571156592e-06	0	0	0.0169746854474455
2007	47	4258000	65.7878744291605	5.34666032048231e-06	0	0	0.0245049043585601
2007	48	4258000	65.9768968906205	5.25146755513248e-06	0	0	0.00338153383826755
2007	49	4258000	65.7754177641487	5.12454386799936e-06	0	0	-0.0178701679761791
2007	50	4258000	65.4395540210277	5.09281294621609e-06	0	0	-0.0189419692657045
2007	51	4258000	64.3335969175209	4.8548310328415e-06	0	0	-0.0487085608090327
2007	52	4258000	62.8660116962136	4.99762018086625e-06	0	0	0.00213133138513532
2008	1	4415000	64.2821273416504	5.1298493106765e-06	0	0	-0.00438889242340963
2008	2	4415000	64.5462112465271	5.27412632253927e-06	0	0	0.0194246684547325
2008	3	4415000	64.9578583410172	5.16191086886823e-06	0	0	-0.00858800390383115
2008	4	4415000	64.1444104191167	5.17794164796409e-06	0	0	0.00710256089200174
2008	5	4415000	63.9299130876769	4.77717217056749e-06	0	0	-0.0677290626336158
2008	6	4415000	65.4196817168401	5.19397242705996e-06	0	0	-0.0094724049487472
2008	7	4415000	66.2214334780757	5.32221865982687e-06	0	0	0.00269650644127825
2008	8	4415000	66.127224954927	5.43443411349792e-06	0	0	0.0252963139798043
2008	9	4415000	65.8611969546831	5.37031099711446e-06	0	0	0.0172909557975459
2008	10	4415000	64.8432503406258	5.5306187880731e-06	0	0	0.0641045850961896
2008	11	4415000	63.516039712086	5.37031099711446e-06	0	0	0.0548516611505777
2008	12	4415000	61.9540535865616	5.37031099711446e-06	0	0	0.0814465901958826
2008	13	4415000	61.9727151949156	5.25809554344341e-06	0	0	0.0585303515212451
2008	14	4415000	60.8287472011442	5.43443411349792e-06	0	0	0.114604576283706
2008	15	4415000	60.5336738593119	5.37031099711446e-06	0	0	0.106821967484027
2008	16	4415000	60.021701885688	5.14588008977236e-06	0	0	0.0696131229712477
2008	17	4415000	59.9455419345467	4.96954151971786e-06	0	0	0.034272074271953
2008	18	4415000	59.8026275449407	4.98557229881372e-06	0	0	0.0400880789603727
2008	19	4415000	60.6574595414203	5.03366463610131e-06	0	0	0.0353219616313918
2008	20	4415000	60.0214412690932	5.14588008977236e-06	0	0	0.069617767293744
2008	21	4415000	60.5787337910049	5.24206476434755e-06	0	0	0.0795867775253996
2008	22	4415000	60.4829419426193	5.03366463610131e-06	0	0	0.038309281641407
2008	23	4415000	60.9551921520171	5.19397242705996e-06	0	0	0.0630759696137816
2008	24	4415000	60.8995645815915	4.95351074062199e-06	0	0	0.0147855805635864
2008	25	4415000	61.6958265014618	4.82526450785508e-06	0	0	-0.0242451813402055
2008	26	4415000	61.4102322862965	4.6809874959923e-06	0	0	-0.0490184155673387
2008	27	4415000	61.3506599668862	4.66495671689644e-06	0	0	-0.0513549482366896
2008	28	4415000	61.2819348143097	4.55274126322539e-06	0	0	-0.0731363137911745
2008	29	4415000	61.4347704881182	4.42449503045848e-06	0	0	-0.101486022305952
2008	30	4415000	61.3433623178873	4.31227957678743e-06	0	0	-0.122969495522546
2008	31	4415000	61.5425917004176	4.13594100673293e-06	0	0	-0.161556272261282
2008	32	4415000	60.9328927430576	4.37640269317089e-06	0	0	-0.103932251661876
2008	33	4415000	59.8156001242846	4.36037191407502e-06	0	0	-0.0905382561243577
2008	34	4415000	59.9522517140755	4.69701827508817e-06	0	0	-0.0225554783250626
2008	35	4415000	59.2880496472592	4.63289515870471e-06	0	0	-0.0250986439276123
2008	36	4415000	58.658173264757	4.6809874959923e-06	0	0	-0.00440131784519994
2008	37	4415000	60.0497062774502	4.61686437960885e-06	0	0	-0.0407946421275024
2008	38	4415000	59.9404210018903	4.44052580955434e-06	0	0	-0.0757489007584228
2008	39	4415000	58.0174105740299	4.29624879769157e-06	0	0	-0.0761393955766652
2008	40	4415000	58.4107874044217	4.39243347226675e-06	0	0	-0.0618171328426297
2008	41	4415000	57.8312922326364	4.71304905418403e-06	0	0	0.0167505813888227
2008	42	4415000	57.5524850653754	4.56877204232126e-06	0	0	-0.00959967349364428
2008	43	4415000	58.3562947335278	4.58480282141712e-06	0	0	-0.0198143960100236
2008	44	4415000	60.2257897142724	4.3283103558833e-06	0	0	-0.103374148247939
2008	45	4415000	60.2112114144071	4.24815646040398e-06	0	0	-0.119765260405999
2008	46	4415000	62.4071094299538	4.13594100673293e-06	0	0	-0.173171126313481
2008	47	4415000	64.0189843277594	4.47258736774607e-06	0	0	-0.128383547693923
2008	48	4415000	64.3363248846981	4.64892593780058e-06	0	0	-0.0984875169051686
2008	49	4415000	64.0447835216907	4.85732606604681e-06	0	0	-0.053787105401395
2008	50	4415000	63.6633263231294	4.85732606604681e-06	0	0	-0.0481175976822388
2008	51	4415000	62.6260078337387	4.80923372875922e-06	0	0	-0.0419315860067327
2008	52	4415000	61.1906986301959	4.80923372875922e-06	0	0	-0.019458817383208
2009	1	4568000	62.2551729198086	4.88319273199221e-06	0	0	-0.0330120827462139
2009	2	4568000	62.5312119863602	4.99675535366645e-06	0	0	-0.0148919548618915
2009	3	4568000	62.8827986653557	4.99675535366645e-06	0	0	-0.0203998341769491
2009	4	4568000	62.3221279758073	5.24010382868267e-06	0	0	0.0365499718667654
2009	5	4568000	62.3336914354243	5.30499675535367e-06	0	0	0.0491918334044482
2009	6	4568000	63.7372095669635	5.19143413367943e-06	0	0	0.00412303009218546
2009	7	4568000	64.4585942810802	5.38611291369241e-06	0	0	0.0301186481115935
2009	8	4568000	64.3926715567597	5.33744321868916e-06	0	0	0.0218554131893686
2009	9	4568000	63.9876953320119	5.25632706035042e-06	0	0	0.0126947011261048
2009	10	4568000	62.9536221782151	4.9805321219987e-06	0	0	-0.0246788369669493
2009	11	4568000	61.7983719957778	4.91563919532771e-06	0	0	-0.0193916434539677
2009	12	4568000	60.1904382241447	4.510058403634e-06	0	0	-0.0762652401208682
2009	13	4568000	59.9354985347155	4.99675535366645e-06	0	0	0.0277715461784365
2009	14	4568000	58.9816526685082	4.75340687865023e-06	0	0	-0.00647070150192651
2009	15	4568000	58.7146382182112	4.80207657365347e-06	0	0	0.00826645273679464
2009	16	4568000	58.0750453983792	4.88319273199221e-06	0	0	0.0365898052604891
2009	17	4568000	58.0024220427988	5.07787151200519e-06	0	0	0.0792652754019256
2009	18	4568000	58.0556933078602	4.76963011031798e-06	0	0	0.0128205633199987
2009	19	4568000	58.6743701524619	4.86696950032446e-06	0	0	0.0225929966370919
2009	20	4568000	57.9127341370519	4.85074626865672e-06	0	0	0.0325880981285013
2009	21	4568000	58.6096150324912	4.78585334198572e-06	0	0	0.0066607666215236
2009	22	4568000	58.6345897549087	4.60739779364049e-06	0	0	-0.031288523763486
2009	23	4568000	59.0350999703006	4.510058403634e-06	0	0	-0.0581874168423324
2009	24	4568000	59.0457497913973	4.59117456197275e-06	0	0	-0.0414212674076944
2009	25	4568000	59.9173593809707	4.42894224529526e-06	0	0	-0.0887448885582811
2009	26	4568000	59.5089532616269	4.510058403634e-06	0	0	-0.0656868092510627
2009	27	4568000	59.3593598900031	4.52628163530175e-06	0	0	-0.0599629089093754
2009	28	4568000	59.2899379243529	4.75340687865023e-06	0	0	-0.0116366781364018
2009	29	4568000	59.4301923567011	5.0129785853342e-06	0	0	0.0398754833077982
2009	30	4568000	59.3831655794913	5.27255029201817e-06	0	0	0.0945863085218983
2009	31	4568000	59.632508967393	5.04542504866969e-06	0	0	0.0430552240223677
2009	32	4568000	58.9740735969091	5.0129785853342e-06	0	0	0.0479181143633767
2009	33	4568000	57.8203915766796	4.65606748864374e-06	0	0	-0.00727064561854672
2009	34	4568000	57.8987739041852	4.36404931862427e-06	0	0	-0.070792067392793
2009	35	4568000	57.2723830606833	4.0720311486048e-06	0	0	-0.12348679560251
2009	36	4568000	56.9603481147294	4.18559377027904e-06	0	0	-0.0941066600213286
2009	37	4568000	58.2302286458767	4.510058403634e-06	0	0	-0.0451694713732328
2009	38	4568000	58.1516896205018	4.80207657365347e-06	0	0	0.0180271697407158
2009	39	4568000	56.500728779938	4.47761194029851e-06	0	0	-0.0230214513693118
2009	40	4568000	56.8122299844247	4.41271901362751e-06	0	0	-0.0424596954755343
2009	41	4568000	56.125612677271	4.31537962362103e-06	0	0	-0.0521261601916689
2009	42	4568000	55.901868247684	4.42894224529526e-06	0	0	-0.0232884568708122
2009	43	4568000	56.5055035648425	4.49383517196626e-06	0	0	-0.0195645290298826
2009	44	4568000	58.227354669788	4.96430889033095e-06	0	0	0.0510523850356946
2009	45	4568000	58.217901944842	5.36988968202466e-06	0	0	0.137107277804695
2009	46	4568000	60.1815659521737	5.71057754704737e-06	0	0	0.169793422390287
2009	47	4568000	61.848519593855	5.61323815704088e-06	0	0	0.118862673745798
2009	48	4568000	62.2999275470887	5.4185593770279e-06	0	0	0.0722323866189093
2009	49	4568000	61.9486224594795	5.15898767034393e-06	0	0	0.0266572116531022
2009	50	4568000	61.5635272217454	5.09409474367294e-06	0	0	0.0200845018804876
2009	51	4568000	60.6901144907574	4.96430889033095e-06	0	0	0.00840145901059828
2009	52	4568000	59.3493868745867	4.60739779364049e-06	0	0	-0.042955572228132
2009	53	4568000	0	4.78585334198572e-06	0	0	Inf
2010	1	4708000	60.3503199840034	4.75407139332127e-06	0	0	-0.042258599203441
2010	2	4708000	60.6645383460601	4.78697154137194e-06	0	0	-0.0406256836902166
2010	3	4708000	60.9967178721101	4.7705214673466e-06	0	0	-0.0491291659068146
2010	4	4708000	60.7311084808339	4.58957065306794e-06	0	0	-0.0811957595404355
2010	5	4708000	60.9589540500908	4.75407139332127e-06	0	0	-0.0518210015134944
2010	6	4708000	62.2870629238915	4.8198716894226e-06	0	0	-0.0591946826646287
2010	7	4708000	62.9321048345956	4.73762131929594e-06	0	0	-0.0847278960176198
2010	8	4708000	62.88952812512	4.47442013489061e-06	0	0	-0.134991124567352
2010	9	4708000	62.3449466974012	4.54022043099194e-06	0	0	-0.11460346148149
2010	10	4708000	61.3170782475677	4.58957065306794e-06	0	0	-0.0899762089982915
2010	11	4708000	60.3260140286482	4.68827109721994e-06	0	0	-0.055133992891834
2010	12	4708000	58.6938833454932	4.62247080111861e-06	0	0	-0.042489663374517
2010	13	4708000	58.1753468532132	4.75407139332127e-06	0	0	-0.00645199166857136
2010	14	4708000	57.4032232043066	4.85277183747327e-06	0	0	0.027816849064559
2010	15	4708000	57.1680585364227	4.6718210231946e-06	0	0	-0.00643818499080588
2010	16	4708000	56.4161675412708	4.34281954268794e-06	0	0	-0.0640980715080552
2010	17	4708000	56.3323340331025	4.49087020891594e-06	0	0	-0.0307520372240315
2010	18	4708000	56.572638305301	4.45797006086527e-06	0	0	-0.0419396792579623
2010	19	4708000	56.9654466690272	4.52377035696661e-06	0	0	-0.0345024358440751
2010	20	4708000	56.082604408049	4.37571969073861e-06	0	0	-0.0513992607596387
2010	21	4708000	56.8969907121367	4.54022043099194e-06	0	0	-0.0298256672435003
2010	22	4708000	57.0229313118893	4.60602072709327e-06	0	0	-0.0179389464616324
2010	23	4708000	57.3082809465332	4.83632176344794e-06	0	0	0.0260297295404581
2010	24	4708000	57.3987575349445	4.9185721335746e-06	0	0	0.0418343979587642
2010	25	4708000	58.3004449248524	5.0666227998026e-06	0	0	0.0565957100224645
2010	26	4708000	57.766416746822	5.03372265175193e-06	0	0	0.0594390901590224
2010	27	4708000	57.5441776573764	5.24757361408126e-06	0	0	0.108713385042557
2010	28	4708000	57.4939336716336	5.0666227998026e-06	0	0	0.0714173838203076
2010	29	4708000	57.5583601014226	4.78697154137194e-06	0	0	0.0111476403679113
2010	30	4708000	57.5390835706125	4.85277183747327e-06	0	0	0.0253899843155241
2010	31	4708000	57.8150406631328	4.93502220759993e-06	0	0	0.0377922303920558
2010	32	4708000	57.165556906623	4.70472117124527e-06	0	0	0.000602514787589481
2010	33	4708000	56.0201889812927	4.8198716894226e-06	0	0	0.0460514515502404
2010	34	4708000	56.0534157465755	5.03372265175193e-06	0	0	0.0918157115829089
2010	35	4708000	55.5094387686012	5.24757361408126e-06	0	0	0.149354081311454
2010	36	4708000	55.5133082924983	5.2146734660306e-06	0	0	0.142068486820258
2010	37	4708000	56.6373745173127	5.32982398420793e-06	0	0	0.144120831028144
2010	38	4708000	56.5764990021151	5.19822339200526e-06	0	0	0.117071595356886
2010	39	4708000	55.2132792997891	4.70472117124527e-06	0	0	0.0359826607911415
2010	40	4708000	55.4446280058333	4.6718210231946e-06	0	0	0.0244455061367547
2010	41	4708000	54.6677455862057	4.6718210231946e-06	0	0	0.0390038841172239
2010	42	4708000	54.5007092879907	4.58957065306794e-06	0	0	0.0238398862874171
2010	43	4708000	54.9163212109991	4.88567198552393e-06	0	0	0.0816456508762437
2010	44	4708000	56.4856306831257	5.2640236881066e-06	0	0	0.13303152015826
2010	45	4708000	56.4600865154877	4.98437242967593e-06	0	0	0.0733246039815528
2010	46	4708000	58.1232228017998	4.8692219114986e-06	0	0	0.0185257655424924
2010	47	4708000	59.7864244531165	4.9679223556506e-06	0	0	0.0102627904661641
2010	48	4708000	60.3787102343728	4.80342161539727e-06	0	0	-0.0327716545565817
2010	49	4708000	59.9935038669047	5.00082250370127e-06	0	0	0.0134430576831202
2010	50	4708000	59.6383581311687	5.29692383615726e-06	0	0	0.0798419342524242
2010	51	4708000	58.992227084296	5.44497450238526e-06	0	0	0.12218173939093
2010	52	4708000	57.7763637585628	5.32982398420793e-06	0	0	0.12156591008025
2011	1	4718000	58.3760674329159	5.43387393412473e-06	0	0	0.11347000334848
2011	2	4718000	58.7504057670406	5.38371509780973e-06	0	0	0.0961626419289995
2011	3	4718000	59.0960293906071	5.24995820096974e-06	0	0	0.0626771484918354
2011	4	4718000	59.1508319711626	5.26667781307474e-06	0	0	0.065073776658187
2011	5	4718000	59.5782144224063	5.30011703728473e-06	0	0	0.0641473668629514
2011	6	4718000	60.8368715482371	5.28339742517974e-06	0	0	0.0388436879087248
2011	7	4718000	61.4096078266511	5.36699548570473e-06	0	0	0.0454390163380573
2011	8	4718000	61.3863437572567	5.24995820096974e-06	0	0	0.0230288392534568
2011	9	4718000	60.7090740523011	5.18307975254974e-06	0	0	0.0212641350218376
2011	10	4718000	59.7054329406389	5.19979936465474e-06	0	0	0.0417812406090631
2011	11	4718000	58.8694490211626	4.98244440728975e-06	0	0	0.012409679230644
2011	12	4718000	57.2331299539156	4.86540712255476e-06	0	0	0.0168935378313737
2011	13	4718000	56.4711027221036	4.96572479518475e-06	0	0	0.0518654167656255
2011	14	4718000	55.8703177688956	4.91556595886975e-06	0	0	0.0524371857561795
2011	15	4718000	55.6685681608907	4.66477177729477e-06	0	0	0.00236097035457185
2011	16	4718000	54.8218945934397	4.76508944992476e-06	0	0	0.0397305752147608
2011	17	4718000	54.7181842825146	4.61461294097977e-06	0	0	0.00880540397681506
2011	18	4718000	55.1302014777406	4.66477177729477e-06	0	0	0.0121493936953923
2011	19	4718000	55.3126143947424	4.53101488045477e-06	0	0	-0.0201150209028653
2011	20	4718000	54.3186991755042	4.56445410466477e-06	0	0	0.00517871062388574
2011	21	4718000	55.2289888423718	4.69821100150477e-06	0	0	0.0175815487116658
2011	22	4718000	55.4386406259262	4.76508944992476e-06	0	0	0.0281637384402902
2011	23	4718000	55.5793886300247	4.56445410466477e-06	0	0	-0.0176214358265828
2011	24	4718000	55.7579263972177	4.83196789834476e-06	0	0	0.0366239158220236
2011	25	4718000	56.6518641516059	4.89884634676476e-06	0	0	0.0343878507365735
2011	26	4718000	55.9931097510673	4.81524828623976e-06	0	0	0.0286979997374061
2011	27	4718000	55.7139174327031	4.71493061360976e-06	0	0	0.0123143838902668
2011	28	4718000	55.6985273867291	4.83196789834476e-06	0	0	0.0377294106660989
2011	29	4718000	55.6351424311223	4.51429526834977e-06	0	0	-0.0293904600522346
2011	30	4718000	55.6286639930686	4.64805216518977e-06	0	0	-0.000515273799711389
2011	31	4718000	55.9085240063683	4.61461294097977e-06	0	0	-0.0126729156056347
2011	32	4718000	55.3216726160031	4.73165022571476e-06	0	0	0.023107171630004
2011	33	4718000	54.2245069582562	4.63133255308477e-06	0	0	0.02167826150358
2011	34	4718000	54.2233979885301	4.59789332887477e-06	0	0	0.0143222675132633
2011	35	4718000	53.7946034467021	4.29694031098479e-06	0	0	-0.0445138228237813
2011	36	4718000	54.100786776863	4.28022069887979e-06	0	0	-0.0536181994695782
2011	37	4718000	55.0656655768444	4.24678147466979e-06	0	0	-0.077465068880202
2011	38	4718000	55.0130367666778	4.19662263835479e-06	0	0	-0.0874890216857319
2011	39	4718000	53.9394692899091	4.23006186256479e-06	0	0	-0.06191142282028
2011	40	4718000	54.0956140486439	4.26350108677479e-06	0	0	-0.0572248619982444
2011	41	4718000	53.2460571238172	4.21334225045979e-06	0	0	-0.0534510398995183
2011	42	4718000	53.134320372753	4.39725798361478e-06	0	0	-0.0100560309985066
2011	43	4718000	53.3771204507483	4.41397759571978e-06	0	0	-0.0108121316001077
2011	44	4718000	54.7909674894646	4.58117371676977e-06	0	0	0.000164854006951696
2011	45	4718000	54.7349340877355	4.88212673465976e-06	0	0	0.0669602690374987
2011	46	4718000	56.0428290631615	5.08276207991975e-06	0	0	0.0848845609038944
2011	47	4718000	57.6444595077106	5.14964052833974e-06	0	0	0.0686196128139658
2011	48	4718000	58.3817542340704	5.43387393412473e-06	0	0	0.113361543392393
2011	49	4718000	57.9872108194026	5.40043470991473e-06	0	0	0.114038752462029
2011	50	4718000	57.6915703963767	5.28339742517974e-06	0	0	0.0954806666862598
2011	51	4718000	57.3189238269089	5.28339742517974e-06	0	0	0.10260269698801
2011	52	4718000	56.247092827873	4.83196789834476e-06	0	0	0.0276086655159085
2012	1	4775000	57.3091667911436	4.73551637279597e-06	0	0	-0.0158642472408814
2012	2	4775000	57.7698500822489	4.78589420654912e-06	0	0	-0.0133261568301265
2012	3	4775000	58.1622658908223	4.71872376154492e-06	0	0	-0.0337377827491409
2012	4	4775000	58.5536915074178	4.53400503778338e-06	0	0	-0.0777695033427728
2012	5	4775000	59.169705291739	4.83627204030227e-06	0	0	-0.0265288678386938
2012	6	4775000	60.3849102358637	4.80268681780017e-06	0	0	-0.0527434788496559
2012	7	4775000	60.8995320851666	4.80268681780017e-06	0	0	-0.0607481200346969
2012	8	4775000	60.8919698759514	4.78589420654912e-06	0	0	-0.0639159791328819
2012	9	4775000	60.0797407176085	4.80268681780017e-06	0	0	-0.0479319764568244
2012	10	4775000	59.0959703361495	4.61796809403862e-06	0	0	-0.0693104845025952
2012	11	4775000	58.3907578367334	4.36607892527288e-06	0	0	-0.109448105719104
2012	12	4775000	56.7373907086399	4.31570109151973e-06	0	0	-0.0940718394338696
2012	13	4775000	55.741289290074	4.18136020151133e-06	0	0	-0.10658686524375
2012	14	4775000	55.2903603872912	4.21494542401343e-06	0	0	-0.0920659650549357
2012	15	4775000	55.1185819392889	4.26532325776658e-06	0	0	-0.0783507446553256
2012	16	4775000	54.1785540006084	4.21494542401343e-06	0	0	-0.0734341119654786
2012	17	4775000	54.0483672912261	3.94626364399664e-06	0	0	-0.130408514530101
2012	18	4775000	54.6226069713781	3.91267842149454e-06	0	0	-0.146873381118223
2012	19	4775000	54.6146757909127	3.6272040302267e-06	0	0	-0.209003818581891
2012	20	4775000	53.5035283689196	3.61041141897565e-06	0	0	-0.196314685949219
2012	21	4775000	54.5071576308136	3.81192275398824e-06	0	0	-0.167081866431156
2012	22	4775000	54.7900742668573	4.11418975650714e-06	0	0	-0.10567743052613
2012	23	4775000	54.7689092871704	4.08060453400504e-06	0	0	-0.112635240822944
2012	24	4775000	55.0438281506054	4.23173803526448e-06	0	0	-0.0843660098985019
2012	25	4775000	55.9155098714134	4.45004198152813e-06	0	0	-0.0521413446487045
2012	26	4775000	55.1220073920312	4.43324937027708e-06	0	0	-0.0421248699365561
2012	27	4775000	54.7942371614764	4.26532325776658e-06	0	0	-0.0728952051965894
2012	28	4775000	54.8259601940387	4.68513853904282e-06	0	0	0.0177660327792531
2012	29	4775000	54.5897657426864	4.93702770780856e-06	0	0	0.0771249738853786
2012	30	4775000	54.5824939021236	4.53400503778338e-06	0	0	-0.0106718081289604
2012	31	4775000	54.8496966697937	4.50041981528128e-06	0	0	-0.022784021529183
2012	32	4775000	54.3647950320102	4.56759026028547e-06	0	0	0.000647569221387639
2012	33	4775000	53.3305833732275	4.34928631402183e-06	0	0	-0.0286999180660722
2012	34	4775000	53.3038230594492	4.39966414777498e-06	0	0	-0.0169560644541606
2012	35	4775000	53.0064369646868	4.48362720403023e-06	0	0	0.00742481588746208
2012	36	4775000	53.6022734310495	4.58438287153652e-06	0	0	0.0186135121719022
2012	37	4775000	54.4191705128136	4.73551637279597e-06	0	0	0.0363994796047105
2012	38	4775000	54.3671666987729	4.63476070528967e-06	0	0	0.0153186813254683
2012	39	4775000	53.5582048837767	4.23173803526448e-06	0	0	-0.0589677135488411
2012	40	4775000	53.6481104388598	4.19815281276238e-06	0	0	-0.0680007256363179
2012	41	4775000	52.7265613681109	4.13098236775819e-06	0	0	-0.0668839627809248
2012	42	4775000	52.6652243390516	4.24853064651553e-06	0	0	-0.0392141942803849
2012	43	4775000	52.7550298500853	4.28211586901763e-06	0	0	-0.0332675359121699
2012	44	4775000	54.0377663534657	4.39966414777498e-06	0	0	-0.0303078099629977
2012	45	4775000	53.9406089464567	4.45004198152813e-06	0	0	-0.0174378629538725
2012	46	4775000	54.8721875852967	4.46683459277918e-06	0	0	-0.0304742285460618
2012	47	4775000	56.3863317082923	4.43324937027708e-06	0	0	-0.0636028555084185
2012	48	4775000	57.286224344322	4.78589420654912e-06	0	0	-0.00499639045159702
2012	49	4775000	56.8979902838204	4.78589420654912e-06	0	0	0.00179285271185747
2012	50	4775000	56.682698374303	4.70193115029387e-06	0	0	-0.0120442109123819
2012	51	4775000	56.6112487148634	4.66834592779177e-06	0	0	-0.0178630349589498
2012	52	4775000	55.6753703732732	4.65155331654072e-06	0	0	-0.00494599984565955
2013	1	4752000	56.115002866593	4.39024390243902e-06	0	0	-0.0697674893806997
2013	2	4752000	56.6801630896842	4.47434819175778e-06	0	0	-0.0614000189833179
2013	3	4752000	57.1424504157921	4.52481076534903e-06	0	0	-0.0584932986154956
2013	4	4752000	57.8787380538439	4.7434819175778e-06	0	0	-0.0255488993638435
2013	5	4752000	58.6650043252668	4.8780487804878e-06	0	0	-0.0113356221978555
2013	6	4752000	59.8395131260187	4.96215306980656e-06	0	0	-0.0140294110390025
2013	7	4752000	60.3001231970155	5.09671993271657e-06	0	0	0.0049730711495355
2013	8	4752000	60.3057102373832	5.29857022708158e-06	0	0	0.0446771914634816
2013	9	4752000	59.3691894427065	5.09671993271657e-06	0	0	0.0207314697884046
2013	10	4752000	58.4147538843609	5.14718250630782e-06	0	0	0.0476805247036193
2013	11	4752000	57.8306565877268	4.99579478553406e-06	0	0	0.0271368769588948
2013	12	4752000	56.1725013130926	4.8780487804878e-06	0	0	0.0325336889792635
2013	13	4752000	54.965394443654	4.8780487804878e-06	0	0	0.0552093837779476
2013	14	4752000	54.6534042480915	5.02943650126156e-06	0	0	0.094167889863662
2013	15	4752000	54.5107846163772	4.65937762825904e-06	0	0	0.0163126506044758
2013	16	4752000	53.4919335858907	4.69301934398654e-06	0	0	0.043147933891813
2013	17	4752000	53.3330430095136	4.70984020185029e-06	0	0	0.0500057157813144
2013	18	4752000	54.052897949145	4.62573591253154e-06	0	0	0.0175217626952413
2013	19	4752000	53.8714901678558	4.47434819175778e-06	0	0	-0.0124646666680935
2013	20	4752000	52.6543830931975	4.40706476030278e-06	0	0	-0.00483118552062972
2013	21	4752000	53.7357380188128	4.39024390243902e-06	0	0	-0.0285794533663072
2013	22	4752000	54.0803916909545	4.42388561816653e-06	0	0	-0.027373908447526
2013	23	4752000	53.8845298651915	4.67619848612279e-06	0	0	0.0318360416078663
2013	24	4752000	54.2589039747712	4.82758620689655e-06	0	0	0.0578908860136452
2013	25	4752000	55.0844126041723	4.76030277544155e-06	0	0	0.0275139068236689
2013	26	4752000	54.1577833933113	4.70984020185029e-06	0	0	0.0340157312811326
2013	27	4752000	53.7926270715689	4.57527333894029e-06	0	0	0.0112910069928914
2013	28	4752000	53.8815576033864	4.30613961312027e-06	0	0	-0.0497676333547168
2013	29	4752000	53.4348835406576	4.0201850294365e-06	0	0	-0.1054532763484
2013	30	4752000	53.4144679428519	4.22203532380151e-06	0	0	-0.0601797240832025
2013	31	4752000	53.6485110478502	4.37342304457527e-06	0	0	-0.0307279925509927
2013	32	4752000	53.3119312256243	4.42388561816653e-06	0	0	-0.0133540693285203
2013	33	4752000	52.3695572967198	4.30613961312027e-06	0	0	-0.0223327703553656
2013	34	4752000	52.3241744089387	4.27249789739277e-06	0	0	-0.0291294497458578
2013	35	4752000	52.1751208708311	4.22203532380151e-06	0	0	-0.037855606999375
2013	36	4752000	53.0407461809547	4.32296047098402e-06	0	0	-0.0309336934167015
2013	37	4752000	53.7090764162554	4.33978132884777e-06	0	0	-0.0392685288406308
2013	38	4752000	53.6529771738003	4.37342304457527e-06	0	0	-0.030808675694655
2013	39	4752000	53.0976656982303	4.52481076534903e-06	0	0	0.0132272161597696
2013	40	4752000	53.1279106248656	4.72666105971405e-06	0	0	0.0578243966119113
2013	41	4752000	52.1477746067097	4.54163162321278e-06	0	0	0.0355187811418504
2013	42	4752000	52.1331560104383	4.35660218671152e-06	0	0	-0.00639048229444636
2013	43	4752000	52.0849649031768	4.32296047098402e-06	0	0	-0.0131509141736021
2013	44	4752000	53.2380588314174	4.28931875525652e-06	0	0	-0.0420387008944938
2013	45	4752000	53.0935225286352	4.08746846089151e-06	0	0	-0.0846341006327402
2013	46	4752000	53.6132930953221	3.96972245584525e-06	0	0	-0.119621323836974
2013	47	4752000	54.9894793843988	4.053826745164e-06	0	0	-0.12346869729276
2013	48	4752000	56.0576032757903	4.32296047098402e-06	0	0	-0.0830860222988123
2013	49	4752000	55.6965483615208	4.45752733389403e-06	0	0	-0.0484149995080078
2013	50	4752000	55.5847660431872	4.44070647603028e-06	0	0	-0.0500994470503587
2013	51	4752000	55.8398179989191	4.65937762825904e-06	0	0	-0.00787642250065375
2013	52	4752000	55.0446819989786	4.79394449116905e-06	0	0	0.035522378002977
2014	1	4591000	55.3384264137285	4.61409395973154e-06	0	0	-0.00611557710727616
2014	2	4591000	56.0300535460162	4.58053691275168e-06	0	0	-0.0255229730387775
2014	3	4591000	56.586222777708	4.71476510067114e-06	0	0	-0.00682538538091228
2014	4	4591000	57.6756704166353	4.68120805369128e-06	0	0	-0.0325209989426373
2014	5	4591000	58.6209828525283	4.69798657718121e-06	0	0	-0.0447106603299678
2014	6	4591000	59.7682754916643	4.63087248322148e-06	0	0	-0.0764331152954446
2014	7	4591000	60.1835544768505	4.78187919463087e-06	0	0	-0.0528974153242314
2014	8	4591000	60.200198327874	4.63087248322148e-06	0	0	-0.0830594992501678
2014	9	4591000	59.1421550955426	4.54697986577181e-06	0	0	-0.0835640007970404
2014	10	4591000	58.2144447544882	4.42953020134228e-06	0	0	-0.0930086128506926
2014	11	4591000	57.7357746469649	4.63087248322148e-06	0	0	-0.0439203364373356
2014	12	4591000	56.066572453324	4.42953020134228e-06	0	0	-0.0582623889848706
2014	13	4591000	54.6605754259538	4.42953020134228e-06	0	0	-0.0340387090961785
2014	14	4591000	54.4730941535169	4.31208053691275e-06	0	0	-0.0564148998927114
2014	15	4591000	54.3567558957678	4.63087248322148e-06	0	0	0.0155131425769623
2014	16	4591000	53.2626985903606	4.56375838926175e-06	0	0	0.0213526809519423
2014	17	4591000	53.0731835869453	4.49664429530201e-06	0	0	0.00992622596667151
2014	18	4591000	53.9287423256865	4.69798657718121e-06	0	0	0.0384073053624121
2014	19	4591000	53.5894675225763	4.66442953020134e-06	0	0	0.0375173064852097
2014	20	4591000	52.2663045376036	4.24496644295302e-06	0	0	-0.0318810474998244
2014	21	4591000	53.4220006042618	4.26174496644295e-06	0	0	-0.049080913754709
2014	22	4591000	53.8217740862125	4.54697986577181e-06	0	0	0.00702737730610089
2014	23	4591000	53.4426097609266	4.37919463087248e-06	0	0	-0.0232512926761129
2014	24	4591000	53.920995486441	4.58053691275168e-06	0	0	0.0125925811909333
2014	25	4591000	54.6893873665954	4.59731543624161e-06	0	0	0.00202256120850589
2014	26	4591000	53.6231318786649	4.37919463087248e-06	0	0	-0.0265395143626646
2014	27	4591000	53.2268999459265	4.17785234899329e-06	0	0	-0.0643828580925794
2014	28	4591000	53.3818144597855	4.07718120805369e-06	0	0	-0.0895775931967966
2014	29	4591000	52.6885255865269	3.85906040268456e-06	0	0	-0.126944633809173
2014	30	4591000	52.6432411083194	3.85906040268456e-06	0	0	-0.126193618942461
2014	31	4591000	52.8265350657314	3.74161073825503e-06	0	0	-0.155727326342628
2014	32	4591000	52.6785022030312	3.6744966442953e-06	0	0	-0.168541280251516
2014	33	4591000	51.8432919993848	3.69127516778524e-06	0	0	-0.151288463693199
2014	34	4591000	51.7847329216477	3.8758389261745e-06	0	0	-0.10784516220442
2014	35	4591000	51.7936014017402	3.80872483221477e-06	0	0	-0.123443846898149
2014	36	4591000	52.9152446882227	4.19463087248322e-06	0	0	-0.0550927186560196
2014	37	4591000	53.4450123855996	4.17785234899329e-06	0	0	-0.068201170191546
2014	38	4591000	53.3809942765403	4.21140939597315e-06	0	0	-0.0595903901688526
2014	39	4591000	53.0589492220007	4.24496644295302e-06	0	0	-0.0463437225587035
2014	40	4591000	53.0366511146474	4.24496644295302e-06	0	0	-0.0459427785019865
2014	41	4591000	52.0004376668553	3.8255033557047e-06	0	0	-0.123084303787214
2014	42	4591000	52.0281428595856	4.07718120805369e-06	0	0	-0.0658901638837573
2014	43	4591000	51.8564369795072	4.12751677852349e-06	0	0	-0.0512267547528761
2014	44	4591000	52.8944869085271	4.09395973154362e-06	0	0	-0.077408575975185
2014	45	4591000	52.6976193021636	4.17785234899329e-06	0	0	-0.0549857724226375
2014	46	4591000	52.783982018699	4.32885906040268e-06	0	0	-0.0224307066920331
2014	47	4591000	53.988172469878	4.27852348993289e-06	0	0	-0.0553486501426813
2014	48	4591000	55.2404637726599	4.36241610738255e-06	0	0	-0.0586610529918059
2014	49	4591000	54.9226843164487	4.27852348993289e-06	0	0	-0.0714219336740237
2014	50	4591000	54.933773892405	4.12751677852349e-06	0	0	-0.104376114840305
2014	51	4591000	55.5345454329176	4.22818791946309e-06	0	0	-0.0924567833029235
2014	52	4591000	54.872495366781	4.22818791946309e-06	0	0	-0.0815070526114362
2015	1	4456000	55.1076766230993	3.86241193535019e-06	0	0	-0.154382785565182
2015	2	4456000	55.9511313752202	4.12764193949441e-06	0	0	-0.10993756916137
2015	3	4456000	56.6258573672468	4.39287194363862e-06	0	0	-0.0640318316724343
2015	4	4456000	58.0821279622938	4.79071694985495e-06	0	0	-0.00485739714076807
2015	5	4456000	59.1814395802115	4.90675507666805e-06	0	0	0.000313618930531685
2015	6	4456000	60.3168071868774	5.42063820969747e-06	0	0	0.0842748986592328
2015	7	4456000	60.6954268747673	5.32117695814339e-06	0	0	0.0577403159625793
2015	8	4456000	60.7216472528168	5.50352258599254e-06	0	0	0.093514471429624
2015	9	4456000	59.5399804136188	5.13883133029424e-06	0	0	0.0413171043942524
2015	10	4456000	58.6325235904629	5.13883133029424e-06	0	0	0.0574335915175381
2015	11	4456000	58.2447532666441	5.18856195607128e-06	0	0	0.0747749194406856
2015	12	4456000	56.5519110194089	4.98963945296312e-06	0	0	0.0645086773343346
2015	13	4456000	54.9509723650859	4.6083713220058e-06	0	0	0.0118110309423103
2015	14	4456000	54.8757972688526	4.50891007045172e-06	0	0	-0.00867043929260048
2015	15	4456000	54.7827601389524	4.62494819726482e-06	0	0	0.0185686127983966
2015	16	4456000	53.6115898542225	4.26025694156651e-06	0	0	-0.0412520848614279
2015	17	4456000	53.3896013989747	4.47575631993369e-06	0	0	0.0114329117474375
2015	18	4456000	54.3764429842795	4.75756319933693e-06	0	0	0.0556041706625537
2015	19	4456000	53.8903902987118	4.87360132615002e-06	0	0	0.0911036211479347
2015	20	4456000	52.4554066521146	4.54206382096975e-06	0	0	0.0446968863178355
2015	21	4456000	53.6881414363481	4.57521757148778e-06	0	0	0.0281600093280259
2015	22	4456000	54.1399376193819	4.50891007045172e-06	0	0	0.00480352198494157
2015	23	4456000	53.5683774169108	4.47575631993369e-06	0	0	0.0080574137934025
2015	24	4456000	54.1572345192113	4.62494819726482e-06	0	0	0.0303332600966912
2015	25	4456000	54.8622323510828	4.74098632407791e-06	0	0	0.0426116027134484
2015	26	4456000	53.6446603329203	4.89017820140903e-06	0	0	0.0998298737254418
2015	27	4456000	53.2208501722455	4.79071694985495e-06	0	0	0.0860405238348208
2015	28	4456000	53.4506410554945	4.67467882304186e-06	0	0	0.0551791126591607
2015	29	4456000	52.4720315212583	4.59179444674679e-06	0	0	0.0558005549595586
2015	30	4456000	52.3900959571271	4.44260256941567e-06	0	0	0.023094136797592
2015	31	4456000	52.5047402827041	4.29341069208454e-06	0	0	-0.0134224125080805
2015	32	4456000	52.5872038485687	4.45917944467468e-06	0	0	0.0230625715511267
2015	33	4456000	51.8711009074275	4.62494819726482e-06	0	0	0.0757435069593812
2015	34	4456000	51.8034509564688	4.42602569415665e-06	0	0	0.030819356897146
2015	35	4456000	51.9788353491422	4.40944881889764e-06	0	0	0.0234934977410571
2015	36	4456000	53.3502057825529	4.42602569415665e-06	0	0	0.000933346305168179
2015	37	4456000	53.7523637469417	4.44260256941567e-06	0	0	-0.00283454970760066
2015	38	4456000	53.6773397682342	4.2436800663075e-06	0	0	-0.046152431900141
2015	39	4456000	53.5702765326048	4.54206382096975e-06	0	0	0.0229553317061321
2015	40	4456000	53.5012055460599	4.77414007459594e-06	0	0	0.0766112541223282
2015	41	4456000	52.4062769500243	4.95648570244509e-06	0	0	0.141084684512629
2015	42	4456000	52.4727049257063	5.00621632822213e-06	0	0	0.151074641292414
2015	43	4456000	52.1883082934548	5.10567757977621e-06	0	0	0.180341000011405
2015	44	4456000	53.1273118320156	5.02279320348114e-06	0	0	0.140656244599998
2015	45	4456000	52.8734954648726	4.87360132615002e-06	0	0	0.112088381579856
2015	46	4456000	52.5024709943041	4.67467882304186e-06	0	0	0.0742351537343591
2015	47	4456000	53.502220816083	4.6083713220058e-06	0	0	0.0392091982710062
2015	48	4456000	54.962068612072	4.64152507252383e-06	0	0	0.0188845036975198
2015	49	4456000	54.702853369461	4.54206382096975e-06	0	0	0.00177589695153256
2015	50	4456000	54.8567533486618	4.45917944467468e-06	0	0	-0.0192638696997847
2015	51	4456000	55.825042326155	4.44260256941567e-06	0	0	-0.0398574230030196
2015	52	4456000	55.2864505431295	4.40944881889764e-06	0	0	-0.0377389129277136
2015	53	4456000	0	4.80729382511397e-06	0	0	Inf
2016	1	4364000	54.5753712647708	4.14567676934512e-06	0	0	-0.0801711681180104
2016	2	4364000	55.5839727090002	4.16219340986043e-06	0	0	-0.09326380350933
2016	3	4364000	56.3906757956977	4.34387645552895e-06	0	0	-0.0672216770274438
2016	4	4364000	58.2055713827485	4.65769262532001e-06	0	0	-0.0310205937310613
2016	5	4364000	59.4393790604678	4.74027582789661e-06	0	0	-0.034310234943625
2016	6	4364000	60.5600428554765	4.83937567098852e-06	0	0	-0.0323652818435756
2016	7	4364000	60.9042136271898	5.08712527871831e-06	0	0	0.0114242731557013
2016	8	4364000	60.938504090049	5.16970848129491e-06	0	0	0.0272651246491999
2016	9	4364000	59.6479263066491	5.00454207614171e-06	0	0	0.0159615556198266
2016	10	4364000	58.7669646717949	5.13667520026427e-06	0	0	0.0584177751459199
2016	11	4364000	58.4629648778115	5.45049137005533e-06	0	0	0.128919823651453
2016	12	4364000	56.7583493463952	5.08712527871831e-06	0	0	0.0853028798292961
2016	13	4364000	54.9880132334736	4.69072590635065e-06	0	0	0.0329523956218031
2016	14	4364000	55.0157002459734	4.4760095796515e-06	0	0	-0.014826681153315
2016	15	4364000	54.9445123381011	4.14567676934512e-06	0	0	-0.0863509773079018
2016	16	4364000	53.7104201241999	3.84837724006937e-06	0	0	-0.132384369881259
2016	17	4364000	53.4579412143605	3.99702700470724e-06	0	0	-0.0946153387029763
2016	18	4364000	54.5586636135281	4.32735981501363e-06	0	0	-0.0395659180514252
2016	19	4364000	53.9420731868006	4.50904286068214e-06	0	0	0.0121969137322744
2016	20	4364000	52.4101026059144	4.57510942274341e-06	0	0	0.0570481118223981
2016	21	4364000	53.7057557268043	4.59162606325873e-06	0	0	0.0352707870424828
2016	22	4364000	54.2011897581324	4.62465934428937e-06	0	0	0.033187652335578
2016	23	4364000	53.4379991915323	4.21174333140639e-06	0	0	-0.0456229504924775
2016	24	4364000	54.1348231366829	4.21174333140639e-06	0	0	-0.0579077007191451
2016	25	4364000	54.7616839927888	4.32735981501363e-06	0	0	-0.043126577208615
2016	26	4364000	53.3985013412631	4.50904286068214e-06	0	0	0.0225006063570646
2016	27	4364000	52.9558826660602	4.4760095796515e-06	0	0	0.0234934679832489
2016	28	4364000	53.2654075310783	4.72375918738129e-06	0	0	0.0738676873283288
2016	29	4364000	51.9781304156208	4.60814270377405e-06	0	0	0.0735284157744665
2016	30	4364000	51.8490238550278	4.44297629862086e-06	0	0	0.0376280207401255
2016	31	4364000	51.8746169352663	4.21174333140639e-06	0	0	-0.0168602100013129
2016	32	4364000	52.2296266095864	4.17871005037575e-06	0	0	-0.0312011920316378
2016	33	4364000	51.6540871910709	4.29432653398299e-06	0	0	0.00669671709906577
2016	34	4364000	51.5816177341412	4.40994301759022e-06	0	0	0.035252524944662
2016	35	4364000	51.9279684959348	4.54207614171278e-06	0	0	0.059159477889178
2016	36	4364000	53.5244335060275	4.5585927822281e-06	0	0	0.0313047029966947
2016	37	4364000	53.8038241314623	4.69072590635065e-06	0	0	0.0556870430104925
2016	38	4364000	53.716533511233	4.64117598480469e-06	0	0	0.0462328137434204
2016	39	4364000	53.809397927817	4.80634238995788e-06	0	0	0.0815954506324861
2016	40	4364000	53.6994846666684	4.75679246841192e-06	0	0	0.0726359919009189
2016	41	4364000	52.5582623564899	4.8228590304732e-06	0	0	0.1111478458684
2016	42	4364000	52.6592685115752	4.80634238995788e-06	0	0	0.105218542623828
2016	43	4364000	52.2752901181724	4.78982574944256e-06	0	0	0.10951081990911
2016	44	4364000	53.1163684049682	4.87240895201916e-06	0	0	0.110768709753911
2016	45	4364000	52.805677618549	4.95499215459575e-06	0	0	0.136241455576434
2016	46	4364000	51.9589960066591	4.93847551408044e-06	0	0	0.150907534709407
2016	47	4364000	52.7056537730392	4.77330910892724e-06	0	0	0.0966565417990654
2016	48	4364000	54.376791696573	4.97150879511107e-06	0	0	0.107089957346527
2016	49	4364000	54.1954405603713	4.74027582789661e-06	0	0	0.0591296870455174
2016	50	4364000	54.5097022058406	4.67420926583533e-06	0	0	0.0383472613052619
2016	51	4364000	55.8517220708802	4.85589231150384e-06	0	0	0.0527875922138667
2016	52	4364000	55.4346305047191	5.05409199768767e-06	0	0	0.104003029203741
2017	1	4266000	53.607817908954	4.93480772404687e-06	0	0	0.115508937550165
2017	2	4266000	54.787794749447	4.91830335038785e-06	0	0	0.087833527021118
2017	3	4266000	55.7328397104321	4.86879022941079e-06	0	0	0.0586218162674453
2017	4	4266000	57.8828820608363	4.7862683611157e-06	0	0	0.00202336053413186
2017	5	4266000	59.2265040837979	4.65423337184354e-06	0	0	-0.0477236353474241
2017	6	4266000	60.3265233536596	4.80277273477472e-06	0	0	-0.0352502222147464
2017	7	4266000	60.6379316416138	4.80277273477472e-06	0	0	-0.0402047295416111
2017	8	4266000	60.6787523495097	4.85228585575177e-06	0	0	-0.0309622771853997
2017	9	4266000	59.299509354211	4.96781647136491e-06	0	0	0.0151854653705501
2017	10	4266000	58.4520368534499	4.76976398745668e-06	0	0	-0.0111550749734289
2017	11	4266000	58.2243569621829	4.43967651427628e-06	0	0	-0.0759880777224643
2017	12	4266000	56.5237325225541	4.29113715134511e-06	0	0	-0.0800324451459219
2017	13	4266000	54.6166980135932	4.29113715134511e-06	0	0	-0.0479102199283814
2017	14	4266000	54.7361214500453	4.39016339329922e-06	0	0	-0.028064126747585
2017	15	4266000	54.6850376694729	4.58821587720746e-06	0	0	0.0167314931015929
2017	16	4266000	53.4058694089249	4.76976398745668e-06	0	0	0.0822780462092956
2017	17	4266000	53.1267032575477	4.7037464928206e-06	0	0	0.0729067776646197
2017	18	4266000	54.3194790372613	4.91830335038785e-06	0	0	0.0972122902562541
2017	19	4266000	53.5920455067325	4.75325961379766e-06	0	0	0.0747863690473245
2017	20	4266000	51.9837567417486	4.60472025086648e-06	0	0	0.0734122252304745
2017	21	4266000	53.3244851593298	4.57171150354844e-06	0	0	0.0389223606091772
2017	22	4266000	53.853835259491	4.6212246245255e-06	0	0	0.0398516601495112
2017	23	4266000	52.9084019146599	4.58821587720746e-06	0	0	0.0508727912379884
2017	24	4266000	53.7055901147545	4.57171150354844e-06	0	0	0.031549972388815
2017	25	4266000	54.2421554024777	4.55520712988942e-06	0	0	0.0176586750731988
2017	26	4266000	52.7462051649393	4.43967651427628e-06	0	0	0.0199785905311183
2017	27	4266000	52.2942982542907	4.42317214061726e-06	0	0	0.0249683386008954
2017	28	4266000	52.684690796987	4.24162403036805e-06	0	0	-0.0243845181124316
2017	29	4266000	51.0787528988479	4.06007592011883e-06	0	0	-0.0367814950879569
2017	30	4266000	50.8937519284056	4.42317214061726e-06	0	0	0.0531744658047887
2017	31	4266000	50.8118407250437	4.58821587720746e-06	0	0	0.0942331394933388
2017	32	4266000	51.473317221389	4.57171150354844e-06	0	0	0.0762857921459027
2017	33	4266000	51.0557731624374	4.58821587720746e-06	0	0	0.0890051517407218
2017	34	4266000	50.9823964964327	4.6212246245255e-06	0	0	0.0984183531646724
2017	35	4266000	51.4969364018843	4.55520712988942e-06	0	0	0.0719084251773128
2017	36	4266000	53.2853076257724	4.6212246245255e-06	0	0	0.0509463582962331
2017	37	4266000	53.4493960094151	4.80277273477472e-06	0	0	0.0888804054913559
2017	38	4266000	53.3496918264368	4.81927710843374e-06	0	0	0.0946642426725425
2017	39	4266000	53.6229748522756	4.85228585575177e-06	0	0	0.0965449075137377
2017	40	4266000	53.4787930717578	4.60472025086648e-06	0	0	0.0434042504498482
2017	41	4266000	52.3067540566966	4.4561808879353e-06	0	0	0.032371458979619
2017	42	4266000	52.4373888330634	4.24162403036805e-06	0	0	-0.0197833808309179
2017	43	4266000	51.9690702230659	4.10958904109589e-06	0	0	-0.0417377146397974
2017	44	4266000	52.7134409497549	4.22511965670903e-06	0	0	-0.0287107220186495
2017	45	4266000	52.3490778683818	4.19211090939099e-06	0	0	-0.0295913114702148
2017	46	4266000	51.0253685925196	3.96104967816471e-06	0	0	-0.0592914598359834
2017	47	4266000	51.4752463533927	4.25812840402707e-06	0	0	0.002423565799973
2017	48	4266000	53.3526970880429	4.3736590196402e-06	0	0	-0.00661067026210303
2017	49	4266000	53.2666607495853	4.19211090939099e-06	0	0	-0.0463077789159981
2017	50	4266000	53.7529762343533	4.48918963525334e-06	0	0	0.012036984944346
2017	51	4266000	55.4593547165927	4.6212246245255e-06	0	0	0.00974849574377583
2017	52	4266000	55.1591359763945	4.5387027562304e-06	0	0	-0.00288503388563976
2018	1	4182000	52.6940313444672	4.44628099173554e-06	0	0	0.0209884995950105
2018	2	4182000	54.0579670828324	4.8099173553719e-06	0	0	0.0766220622174126
2018	3	4182000	55.1515786715217	4.97520661157025e-06	0	0	0.0915372043753514
2018	4	4182000	57.6244302334191	5.35537190082645e-06	0	0	0.124523049295496
2018	5	4182000	59.0644102909781	5.52066115702479e-06	0	0	0.130968711461148
2018	6	4182000	60.1474082384009	5.45454545454545e-06	0	0	0.097304138831746
2018	7	4182000	60.4306108182844	5.28925619834711e-06	0	0	0.0590659126787387
2018	8	4182000	60.4768774939271	5.22314049586777e-06	0	0	0.0450274984244406
2018	9	4182000	59.0180694493638	4.99173553719008e-06	0	0	0.0234153804678729
2018	10	4182000	58.2023230732978	4.72727272727273e-06	0	0	-0.0172213585364203
2018	11	4182000	58.0410697481584	4.97520661157025e-06	0	0	0.037196596499844
2018	12	4182000	56.3444982869422	4.97520661157025e-06	0	0	0.0684272969016988
2018	13	4182000	54.3174471429899	4.54545454545455e-06	0	0	0.0125659966163967
2018	14	4182000	54.5177900556436	4.44628099173554e-06	0	0	-0.013166161997965
2018	15	4182000	54.4843688269032	4.71074380165289e-06	0	0	0.046171612652593
2018	16	4182000	53.1664841555516	4.56198347107438e-06	0	0	0.0382480782159466
2018	17	4182000	52.8626998506981	4.46280991735537e-06	0	0	0.021514227470675
2018	18	4182000	54.1358147953149	4.51239669421488e-06	0	0	0.00857445678873036
2018	19	4182000	53.3114462220105	4.39669421487603e-06	0	0	-0.00209047455862345
2018	20	4182000	51.6341594644976	4.11570247933884e-06	0	0	-0.035522210170937
2018	21	4182000	53.014156455345	4.49586776859504e-06	0	0	0.026141009068442
2018	22	4182000	53.5726212278654	4.56198347107438e-06	0	0	0.0303770607977664
2018	23	4182000	52.4510035140964	4.59504132231405e-06	0	0	0.0600369158820257
2018	24	4182000	53.3455228076106	4.66115702479339e-06	0	0	0.0572583608076213
2018	25	4182000	53.7881628603191	4.74380165289256e-06	0	0	0.067149293591982
2018	26	4182000	52.1617616422926	4.26446280991736e-06	0	0	-0.0107696064052629
2018	27	4182000	51.7054601531716	4.16528925619835e-06	0	0	-0.0252480134458582
2018	28	4182000	52.1788026074045	4.21487603305785e-06	0	0	-0.0225915994330843
2018	29	4182000	50.2388978755207	4.21487603305785e-06	0	0	0.0151496580670447
2018	30	4182000	49.9891825554752	4.21487603305785e-06	0	0	0.0202207236216166
2018	31	4182000	49.7828301384376	4.3801652892562e-06	0	0	0.064624085304431
2018	32	4182000	50.7833700450232	4.61157024793388e-06	0	0	0.0987848965228013
2018	33	4182000	50.5323983676325	4.34710743801653e-06	0	0	0.040916356617894
2018	34	4182000	50.4607930917493	4.19834710743802e-06	0	0	0.00672218741457161
2018	35	4182000	51.1402758448458	4.11570247933884e-06	0	0	-0.0262078337025802
2018	36	4182000	53.100907403673	4.11570247933884e-06	0	0	-0.0621629189606787
2018	37	4182000	53.1607155664701	3.91735537190083e-06	0	0	-0.108364146439435
2018	38	4182000	53.0482693725965	4.19834710743802e-06	0	0	-0.0423815781209612
2018	39	4182000	53.4825819435945	4.23140495867769e-06	0	0	-0.0426789781017275
2018	40	4182000	53.3093845086224	4.31404958677686e-06	0	0	-0.0208103042053126
2018	41	4182000	52.1112885191064	4.18181818181818e-06	0	0	-0.029001173489547
2018	42	4182000	52.2675787453137	4.08264462809917e-06	0	0	-0.0548634318663703
2018	43	4182000	51.7262644276275	3.9504132231405e-06	0	0	-0.0759046583215168
2018	44	4182000	52.3832566742681	3.96694214876033e-06	0	0	-0.0836766736654852
2018	45	4182000	51.9669363593578	3.9504132231405e-06	0	0	-0.0801843758989929
2018	46	4182000	50.1653948943054	4e-06	0	0	-0.035191488037221
2018	47	4182000	50.2859281402858	3.9504132231405e-06	0	0	-0.0494358607312689
2018	48	4182000	52.3777126738548	4.06611570247934e-06	0	0	-0.0606691760986543
2018	49	4182000	52.4011665509662	4.24793388429752e-06	0	0	-0.0191058065471211
2018	50	4182000	53.0708378472143	4.31404958677686e-06	0	0	-0.0164089711513763
2018	51	4182000	55.137596131607	4.31404958677686e-06	0	0	-0.0532775517560711
2018	52	4182000	54.9444351678366	4.44628099173554e-06	0	0	-0.0208289550041005
2019	1	4116000	51.7754950877265	4.53830227743271e-06	0	0	0.058415760335056
2019	2	4116000	53.3332465413077	4.50517598343685e-06	0	0	0.0200016599001906
2019	3	4116000	54.5824396077301	4.52173913043478e-06	0	0	0.000321722378041394
2019	4	4116000	57.3616117355255	4.5879917184265e-06	0	0	-0.0341972911181412
2019	5	4116000	58.8842947383893	4.73706004140787e-06	0	0	-0.0286034628736276
2019	6	4116000	59.9522448356317	4.90269151138716e-06	0	0	-0.0125474006468666
2019	7	4116000	60.2110124404502	4.98550724637681e-06	0	0	-0.000182897446892893
2019	8	4116000	60.261771550789	5.05175983436853e-06	0	0	0.0122503608873964
2019	9	4116000	58.7334313911843	5.01863354037267e-06	0	0	0.0317803432321829
2019	10	4116000	57.9480901509682	4.93581780538302e-06	0	0	0.028506717731822
2019	11	4116000	57.8445177482539	4.65424430641822e-06	0	0	-0.0284299673032293
2019	12	4116000	56.1534855141569	4.37267080745342e-06	0	0	-0.0597199885893368
2019	13	4116000	54.0236157545554	4.27329192546584e-06	0	0	-0.04486215372119
2019	14	4116000	54.2947921102019	4.37267080745342e-06	0	0	-0.0275310403098688
2019	15	4116000	54.2767969623247	4.22360248447205e-06	0	0	-0.0603719663966024
2019	16	4116000	52.9270731666776	4.1407867494824e-06	0	0	-0.0553038925364274
2019	17	4116000	52.6011758595593	4.19047619047619e-06	0	0	-0.0380443179616805
2019	18	4116000	53.9427857120173	4.10766045548654e-06	0	0	-0.0805072569889506
2019	19	4116000	53.0348910781521	4.09109730848861e-06	0	0	-0.0685377306195599
2019	20	4116000	51.297200591059	4.20703933747412e-06	0	0	-0.00969254823518942
2019	21	4116000	52.7100267798012	4.40579710144928e-06	0	0	0.0092956359564324
2019	22	4116000	53.2929308543659	4.28985507246377e-06	0	0	-0.0280136751804036
2019	23	4116000	52.003758080237	4.20703933747412e-06	0	0	-0.0231475209614604
2019	24	4116000	52.9910402633705	4.04140786749482e-06	0	0	-0.0790896016107745
2019	25	4116000	53.3375329632365	4.07453416149068e-06	0	0	-0.0775726347539983
2019	26	4116000	51.5851379852013	3.87577639751553e-06	0	0	-0.0927619498967725
2019	27	4116000	51.1290919172982	4.04140786749482e-06	0	0	-0.045553164156828
2019	28	4116000	51.6859615306009	4.17391304347826e-06	0	0	-0.0248802864940336
2019	29	4116000	49.4021679893353	4.17391304347826e-06	0	0	0.0201981421317392
2019	30	4116000	49.0798388129102	3.99171842650104e-06	0	0	-0.017926685054205
2019	31	4116000	48.7329098624422	3.97515527950311e-06	0	0	-0.0150393207487705
2019	32	4116000	50.1018108438051	3.97515527950311e-06	0	0	-0.0419507959574069
2019	33	4116000	50.023986418575	3.90890269151139e-06	0	0	-0.056452646435359
2019	34	4116000	49.9563741445513	3.84265010351967e-06	0	0	-0.0711895970324176
2019	35	4116000	50.795182049366	4.19047619047619e-06	0	0	-0.00384253075766809
2019	36	4116000	52.9076745327127	4.47204968944099e-06	0	0	0.0206458793915042
2019	37	4116000	52.8738677520941	4.48861283643892e-06	0	0	0.0250810524042555
2019	38	4116000	52.7488397454077	4.4223602484472e-06	0	0	0.012344541751727
2019	39	4116000	53.3255738801481	4.45548654244306e-06	0	0	0.00889678413809777
2019	40	4116000	53.1281342866561	4.24016563146998e-06	0	0	-0.036292151278129
2019	41	4116000	51.9092366143014	4.00828157349896e-06	0	0	-0.0676033176980797
2019	42	4116000	52.0874347802981	4.02484472049689e-06	0	0	-0.0669534753440622
2019	43	4116000	51.4837863211464	3.92546583850932e-06	0	0	-0.0793217945485306
2019	44	4116000	52.0616528209801	4.05797101449275e-06	0	0	-0.0588082140132579
2019	45	4116000	51.5961108233096	3.8592132505176e-06	0	0	-0.0968311514877304
2019	46	4116000	49.3214438972371	3.80952380952381e-06	0	0	-0.0673427952384654
2019	47	4116000	49.0822850970854	4.09109730848861e-06	0	0	0.00647310740089047
2019	48	4116000	51.3939227593108	4.22360248447205e-06	0	0	-0.00766477315140193
2019	49	4116000	51.5400185466475	4.32298136645963e-06	0	0	0.0128052234353607
2019	50	4116000	52.4018701218387	4.35610766045549e-06	0	0	0.00378096960472361
2019	51	4116000	54.8199900768328	4.47204968944099e-06	0	0	-0.0149578662032499
2019	52	4116000	54.7242232140432	4.15734989648033e-06	0	0	-0.082673137201922
2020	1	4081000	50.9583041114788	4.18778562525966e-06	0	0	-0.0109560967778166
2020	2	4081000	52.7217966963273	3.97174906522642e-06	0	0	-0.0933541154653063
2020	3	4081000	54.1343935174658	4.23764021603656e-06	0	0	-0.0579002241237737
2020	4	4081000	57.2082235595133	4.27087660988783e-06	0	0	-0.101527773423537
2020	5	4081000	58.8044433515895	4.4536767760698e-06	0	0	-0.088504253334605
2020	6	4081000	59.8611218063508	4.61985874532613e-06	0	0	-0.0711834606129735
2020	7	4081000	60.0993024402697	4.7528043207312e-06	0	0	-0.0482418650890527
2020	8	4081000	60.1538567165138	4.76942251765683e-06	0	0	-0.0457802187063726
2020	9	4081000	58.562142476109	4.7528043207312e-06	0	0	-0.0232597787327322
2020	10	4081000	57.8040000347486	4.71956792687993e-06	0	0	-0.0173690407955336
2020	11	4081000	57.7500972997432	4.63647694225177e-06	0	0	-0.0337678617166922
2020	12	4081000	56.0623088015746	4.52014956377233e-06	0.044	0	-0.0296510942397711
2020	13	4081000	53.840749424861	4.33734939759036e-06	0.0656666666666667	0	-0.0304741193684673
2020	14	4081000	54.1741820164337	4.25425841296219e-06	0.0716666666666667	0	-0.05490035854222
2020	15	4081000	54.1695343377995	4.12131283755713e-06	0.0716666666666667	0	-0.0843561679763394
2020	16	4081000	52.7912359103952	3.95513086830079e-06	0.0583333333333333	0	-0.0983351842568425
2020	17	4081000	52.445051443963	3.83880348982135e-06	0.0446666666666667	0	-0.119077992527775
2020	18	4081000	53.8473039152646	3.88865808059826e-06	0.029	0	-0.130875705984359
2020	19	4081000	52.8660483895416	3.97174906522642e-06	0.0243333333333333	0	-0.0958280133255399
2020	20	4081000	51.072376245673	3.98836726215206e-06	0.0183333333333333	0	-0.060157299728801
2020	21	4081000	52.5152631821164	4.05484004985459e-06	0.0133333333333333	0	-0.0707463498608466
2020	22	4081000	53.1197598589218	4.07145824678022e-06	0.0143333333333333	0	-0.0775560708456385
2020	23	4081000	51.6698899119762	4.22102201911093e-06	0.013	0	-0.0168355286504014
2020	24	4081000	52.747017192288	4.20440382218529e-06	0.0133333333333333	0	-0.0407040493770687
2020	25	4081000	52.997377612534	4.15454923140839e-06	0.015	0	-0.0565570929650128
2020	26	4081000	51.1201216397176	4.22102201911093e-06	0.007	0	-0.0062621455006263
2020	27	4081000	50.6673882656178	4.12131283755713e-06	0.00733333333333333	0	-0.0210665736315864
2020	28	4081000	51.3086860481373	3.87203988367262e-06	0.006	0	-0.0917717137351687
2020	29	4081000	48.6692310509955	3.92189447444952e-06	0.007	0	-0.0301880884342734
2020	30	4081000	48.2663279740179	3.83880348982135e-06	0.00766666666666667	0	-0.0428109628544819
2020	31	4081000	47.7625141061565	3.92189447444952e-06	0.012	0	-0.0117773135833316
2020	32	4081000	49.5298519105637	4.18778562525966e-06	0.014	0	0.0175681544739422
2020	33	4081000	49.6296215312778	4.13793103448276e-06	0.0136666666666667	0	0.00343299955682285
2020	34	4081000	49.5676319575791	4.00498545907769e-06	0.0103333333333333	0	-0.0275912304777753
2020	35	4081000	50.5606964499525	4.15454923140839e-06	0.00833333333333333	0	-0.0110895713334857
2020	36	4081000	52.8105083689061	4.12131283755713e-06	0.00833333333333333	0	-0.0607929835948413
2020	37	4081000	52.6931600234351	4.13793103448276e-06	0.01	0	-0.0549057984404115
2020	38	4081000	52.5557147402627	4.23764021603656e-06	0.0123333333333333	0	-0.029601247893807
2020	39	4081000	53.2588785843768	4.38720398836726e-06	0.0113333333333333	0	-0.0086160016240266
2020	40	4081000	53.0409336057302	4.10469464063149e-06	0.0146666666666667	0	-0.0686438446350578
2020	41	4081000	51.8032718909762	4.02160365600332e-06	0.021	0	-0.0656960799336899
2020	42	4081000	52.0003997409067	4.12131283755713e-06	0.0323333333333333	0	-0.0461611786229872
2020	43	4081000	51.3426222060186	4.23764021603656e-06	0.0543333333333333	0	-0.00667325102025043
2020	44	4081000	51.850333576932	4.08807644370586e-06	0.0703333333333333	0	-0.0511150728278276
2020	45	4081000	51.3377117678666	4.30411300373909e-06	0.076	0	0.00900484685066897
2020	46	4081000	48.5928193484215	4.15454923140839e-06	0.0836666666666667	0	0.0289586130306362
2020	47	4081000	47.9653137060647	4.18778562525966e-06	0.0826666666666667	0	0.0507593113818719
2020	48	4081000	50.5068775071045	4.07145824678022e-06	0.0796666666666667	0	-0.0298350953668146
2020	49	4081000	50.7881349415902	4.15454923140839e-06	0.0883333333333333	0	-0.0155180918239383
2020	50	4081000	51.851193833248	4.17116742833403e-06	0.0963333333333333	0	-0.0318448566210099
2020	51	4081000	54.6145146348875	4.05484004985459e-06	0.0903333333333333	0	-0.106464639917778
2020	52	4081000	54.6065123970997	3.77233070211882e-06	0.102333333333333	0	-0.168597333778612
2020	53	4081000	0	2.74200249272954e-06	0.149666666666667	0.15	Inf
2021	1	4143000	50.0140438483375	3.85862785862786e-06	0.141	0.25	-0.0722605806340465
2021	2	4143000	51.9861714535653	3.87525987525988e-06	0.117	0.2	-0.103607773047421
2021	3	4143000	53.5620652345123	3.87525987525988e-06	0.110666666666667	0.3	-0.129981269468048
2021	4	4143000	56.9046351991242	4.10810810810811e-06	0.0973333333333333	0.25	-0.131880912211518
2021	5	4143000	58.5593820909409	4.04158004158004e-06	0.0883333333333333	0.25	-0.170073210053246
2021	6	4143000	59.6034927013076	3.97505197505198e-06	0.0823333333333333	0.45	-0.198033574315162
2021	7	4143000	59.8234380731165	4.27442827442827e-06	0.083	0.6	-0.140804981198529
2021	8	4143000	59.880974106339	4.04158004158004e-06	0.0876666666666667	0.65	-0.188389956487779
2021	9	4143000	58.2384137146343	4.07484407484408e-06	0.0856666666666667	0.35	-0.15863092974857
2021	10	4143000	57.5075248166124	4.00831600831601e-06	0.0806666666666667	0.65	-0.16184881624263
2021	11	4143000	57.4964306789804	3.87525987525988e-06	0.0846666666666667	0.5	-0.189514906409032
2021	12	4143000	55.8169441887761	3.49272349272349e-06	0.099	0.6	-0.247540319334688
2021	13	4143000	53.5231438408182	3.75883575883576e-06	0.116666666666667	0.749999999999999	-0.155505511140599
2021	14	4143000	53.9096938658622	3.89189189189189e-06	0.155	0.900000000000001	-0.131881547751921
2021	15	4143000	53.9165427616633	4.07484407484408e-06	0.173666666666667	1.5	-0.091188019665815
2021	16	4143000	52.5183562112861	4.29106029106029e-06	0.173666666666667	2	-0.0174863852857749
2021	17	4143000	52.1551764776051	4.19126819126819e-06	0.151	2.75	-0.0336529678575395
2021	18	4143000	53.6051148480808	4.30769230769231e-06	0.146333333333333	2.9	-0.033674302409324
2021	19	4143000	52.5637351215441	4.09147609147609e-06	0.127666666666667	3.05	-0.0639934569673577
2021	20	4143000	50.7259283084423	4.22453222453222e-06	0.089	3.3	0.00146023333683165
2021	21	4143000	52.1903132219511	4.04158004158004e-06	0.071	4.35	-0.0687927126760576
2021	22	4143000	52.8113901147691	4.19126819126819e-06	0.0613333333333333	4.8	-0.0456604173745226
2021	23	4143000	51.2147084151491	4.24116424116424e-06	0.044	5	-0.00419231939013738
2021	24	4143000	52.3736888142625	4.47401247401247e-06	0.0263333333333333	5.05	0.0272333535794231
2021	25	4143000	52.5280493380477	4.29106029106029e-06	0.017	4.2	-0.0176676908764534
2021	26	4143000	50.5357087878397	4.34095634095634e-06	0.0116666666666667	3.85	0.0329329745655172
2021	27	4143000	50.0907862265942	4.32432432432432e-06	0.014	3.64999999999999	0.0381150690022934
2021	28	4143000	50.8138396280967	4.09147609147609e-06	0.0226666666666667	3.45000000000001	-0.0317598441666342
2021	29	4143000	47.8213737249446	3.99168399168399e-06	0.033	3.2	0.00373528113355462
2021	30	4143000	47.3323482340454	4.17463617463618e-06	0.0476666666666667	3.5	0.0605854531403104
2021	31	4143000	46.6581985132363	4.20790020790021e-06	0.0756666666666667	3.09999999999999	0.0844825049480947
2021	32	4143000	48.8440532125932	4.34095634095634e-06	0.112666666666667	2.8	0.068707377186739
2021	33	4143000	49.1236653863693	4.45738045738046e-06	0.145	2.49999999999999	0.0911237909146893
2021	34	4143000	49.0688175382451	4.39085239085239e-06	0.135	2.10000000000001	0.0760397875666506
2021	35	4143000	50.2057894791726	4.44074844074844e-06	0.143333333333333	2.15	0.0636223541938816
2021	36	4143000	52.569864334001	4.49064449064449e-06	0.125	2.2	0.0272044770158178
2021	37	4143000	52.3789022840745	4.59043659043659e-06	0.130333333333333	1.69403973509934	0.0538594279930774
2021	38	4143000	52.230002749042	4.49064449064449e-06	0.117	1.31887417218543	0.0338885153704206
2021	39	4143000	53.041967219736	4.34095634095634e-06	0.115333333333333	1.3569536423841	-0.0158736046920737
2021	40	4143000	52.8076472902221	4.19126819126819e-06	0.111666666666667	1.32615894039736	-0.0455927770648451
2021	41	4143000	51.5581855504728	4.14137214137214e-06	0.133666666666667	1.35794701986756	-0.0341009973819113
2021	42	4143000	51.770775563772	3.90852390852391e-06	0.175666666666667	1.32715231788079	-0.0921519044638466
2021	43	4143000	51.0688796634014	3.92515592515593e-06	0.165666666666667	1.54999999999999	-0.0757580681013853
2021	44	4143000	51.5125858729383	4.47401247401247e-06	0.206	2.35	0.0444049563480256
2021	45	4143000	50.9575355628882	4.47401247401247e-06	0.229333333333333	4.15000000000001	0.0557810421111081
2021	46	4143000	47.7600181794523	4.79002079002079e-06	0.253666666666667	5.84999999999999	0.206029691688458
2021	47	4143000	46.7205421786758	4.85654885654886e-06	0.259666666666667	6.95	0.249985494103597
2021	48	4143000	49.4904427514765	5.02286902286902e-06	0.255666666666667	6.90168918918919	0.220437657090834
2021	49	4143000	49.9171761099352	4.55717255717256e-06	0.254333333333333	4.35	0.0978185119949724
2021	50	4143000	51.1842195361157	4.57380457380457e-06	0.242	5.9	0.0745499393849679
2021	51	4143000	54.2725702181651	4.35758835758836e-06	0.216333333333333	5.4	-0.0345030686889839
2021	52	4143000	54.3431705900693	4.39085239085239e-06	0.361333333333333	4.55168918918919	-0.0283967713571602
2022	1	4195000	49.2475206070209	4.35976370746318e-06	0.370666666666667	3.16689189189188	0.0640129564721624
2022	2	4195000	51.4414533990136	4.52616690240453e-06	0.302666666666667	1.98716216216216	0.0575128890320796
2022	3	4195000	53.1881935441498	4.57608786088693e-06	0.404333333333333	1.34560810810811	0.0340640720265533
2022	4	4195000	56.7928619855226	4.64264913886347e-06	0.539	0.955743243243242	-0.0174821615043047
2022	5	4195000	58.5021708295275	4.55944754139279e-06	0.597666666666667	0.774324324324327	-0.0632826231408658
2022	6	4195000	59.5384753278075	4.34312338796905e-06	0.581	0.689527027027021	-0.123256017010904
2022	7	4195000	59.7435266797759	4.27656210999251e-06	0.601	0.551351351351354	-0.139655744203001
2022	8	4195000	59.8036772159911	4.22664115151011e-06	0.596333333333333	0.551351351351354	-0.150553906300323
2022	9	4195000	58.1122712570362	4.09351859555703e-06	0.655333333333333	0.408108108108105	-0.153362982796119
2022	10	4195000	57.404158627193	4.17672019302771e-06	0.620666666666667	0.3125	-0.125498897631788
2022	11	4195000	57.4296632641582	4.27656210999251e-06	0.631333333333333	0.154054054054055	-0.104992140323436
2022	12	4195000	55.7532287900194	4.16007987353357e-06	0.615666666666667	0.249999999999999	-0.103190952611686
2022	13	4195000	53.3914639080232	4.29320242948665e-06	0.562666666666667	0.249999999999999	-0.0335533768302237
2022	14	4195000	53.8250554726328	4.09351859555703e-06	0.548	0.199999999999999	-0.0859275560799812
2022	15	4195000	53.8417625189797	3.81063316415675e-06	0.647666666666667	0.150000000000001	-0.149359198933076
2022	16	4195000	52.4233215570397	3.72743156668608e-06	0.613666666666667	0.100000000000001	-0.145418514710959
2022	17	4195000	52.0441623625261	3.99367667859223e-06	0.455	0.0999999999999972	-0.0777063589640564
2022	18	4195000	53.5385393919967	3.99367667859223e-06	0.546666666666667	-0.0999999999999959	-0.103449579590597
2022	19	4195000	52.442923721033	4.11015891505117e-06	0.500666666666667	0.249999999999999	-0.0580235331122969
2022	20	4195000	50.5612555680296	4.24328147100424e-06	0.430333333333333	0.150000000000001	0.00867748292721972
2022	21	4195000	52.0479409707054	4.37640402695732e-06	0.379666666666667	0.100000000000004	0.0106067409968301
2022	22	4195000	52.6847528642475	4.32648306847491e-06	0.38	0.149999999999997	-0.0129971733190423
2022	23	4195000	50.9461703622782	4.57608786088693e-06	0.511333333333333	0.150000000000001	0.0795708413192783
2022	24	4195000	52.185644425046	4.69257009734587e-06	0.559666666666667	0.0999999999999972	0.0807569901911825
2022	25	4195000	52.2463209953035	4.99209584824029e-06	0.581333333333333	0.05	0.148406219940223
2022	26	4195000	50.1371387745545	5.00873616773442e-06	0.594333333333333	0.150000000000001	0.20070673100621
2022	27	4195000	49.7012992977647	5.05865712621682e-06	0.596666666666667	0.05	0.223308059528626
2022	28	4195000	50.5069948787474	4.87561361178135e-06	0.607333333333333	0.149999999999994	0.160235332564956
2022	29	4195000	47.1493619506719	4.75913137532241e-06	0.583	0.100000000000004	0.213165939760609
2022	30	4195000	46.5665221849359	4.59272818038106e-06	0.524333333333333	0.500000000000001	0.18540095781207
2022	31	4195000	45.7055625820367	4.44296530493385e-06	0.458666666666667	0.199999999999997	0.16834794242282
2022	32	4195000	48.3401041168398	4.16007987353357e-06	0.479	0.300000000000004	0.0343378632190807
2022	33	4195000	48.8014802815758	3.79399284466262e-06	0.492666666666667	0.349999999999994	-0.0656021141798131
2022	34	4195000	48.7546147447666	3.97703635909809e-06	0.448	0.249999999999997	-0.0195799874486567
2022	35	4195000	50.031062604721	3.99367667859223e-06	0.397	0.300000000000004	-0.0405960317246862
2022	36	4195000	52.5018346755091	4.21000083201598e-06	0.383	0.15	-0.0362241564940256
2022	37	4195000	52.2455027906357	4.35976370746318e-06	0.390333333333333	0.200000000000002	0.00295713891362954
2022	38	4195000	52.0853656355341	4.69257009734587e-06	0.396333333333333	0.2	0.0828377474520862
2022	39	4195000	52.9945947675601	4.72585073633414e-06	0.445666666666667	0.0500000000000003	0.0718074220423955
2022	40	4195000	52.7461417431299	4.55944754139279e-06	0.477333333333333	0.200000000000002	0.0389385496075186
2022	41	4195000	51.4838001813759	4.54280722189866e-06	0.445333333333333	0.0499999999999998	0.0605277739336609
2022	42	4195000	51.7099924057034	4.45960562442799e-06	0.451	0.0499999999999998	0.036550142561772
2022	43	4195000	50.9688363203009	4.14343955403944e-06	0.422	0	-0.0229323721058812
2022	44	4195000	51.3569739992917	4.1267992345453e-06	0.388666666666667	0.0500000000000003	-0.0342110109391565
2022	45	4195000	50.7610105467453	4.27656210999251e-06	0.324	0	0.0125881940956681
2022	46	4195000	47.1123578685922	4.29320242948665e-06	0.285666666666667	0	0.0952540338550849
2022	47	4195000	45.6342435877447	4.77577169481654e-06	0.254333333333333	0.0499999999999998	0.257827356985382
2022	48	4195000	48.6467106571737	5.17513936267576e-06	0.228	0.0499999999999972	0.278606490752067
2022	49	4195000	49.2305147352458	5.54122639154672e-06	0.213	0	0.352819493319634
2022	50	4195000	50.71005616471	5.75755054497046e-06	0.225666666666667	0.0500000000000003	0.36462085104448
2022	51	4195000	54.1198138653006	5.74091022547633e-06	0.267333333333333	0	0.274948952554325
2022	52	4195000	54.2606058097132	5.2417006406523e-06	0.252666666666667	0	0.161063336095713
2023	1	4267000	48.4818249096107	4.96335776149234e-06	0.187	0.0500000000000043	0.229326662334142
2023	2	4267000	50.9033624091152	4.53031312458361e-06	0.188333333333333	0	0.068691682148263
2023	3	4267000	52.8221481104218	4.163890739507e-06	0.208333333333333	0	-0.0534273635468631
2023	4	4267000	56.6713050252426	4.41372418387742e-06	0.251666666666667	0	-0.0647824330780339
2023	5	4267000	58.4266677195864	4.64690206528981e-06	0.244333333333333	0	-0.0449566580143315
2023	6	4267000	59.4560115082527	4.74683544303797e-06	0.210666666666667	0	-0.041308043475332
2023	7	4267000	59.6483499910299	4.68021319120586e-06	0.198666666666667	0	-0.0578113223844166
2023	8	4267000	59.710642587232	5.02998001332445e-06	0.221333333333333	0	0.0115449672436691
2023	9	4267000	57.9773006050449	4.89673550966023e-06	0.203333333333333	0	0.014190025861319
2023	10	4267000	57.2901309690003	4.79680213191206e-06	0.181333333333333	0	0.00540876806805369
2023	11	4267000	57.3469227164514	4.79680213191206e-06	0.177666666666667	0	0.0044130926571231
2023	12	4267000	55.6740882709198	4.59693537641572e-06	0.141333333333333	0	-0.00851542047016245
2023	13	4267000	53.2550990876457	4.51365756162558e-06	0.111333333333333	0	0.0177429190545524
2023	14	4267000	53.7292381882778	4.4636908727515e-06	0.0946666666666667	0	-0.00240536051944166
2023	15	4267000	53.7543601994695	4.48034643570953e-06	0.0723333333333333	0	0.000849043693592499
2023	16	4267000	52.3195618473772	4.39706862091939e-06	0.0753333333333333	0	0.00918276330417951
2023	17	4267000	51.9265140691943	4.49700199866756e-06	0.0803333333333333	0	0.0399311597932934
2023	18	4267000	53.4581067418143	4.29713524317122e-06	0.0846666666666667	0	-0.034758184587202
2023	19	4267000	52.3165283255998	4.03064623584277e-06	0.0583333333333333	0	-0.074862160218749
2023	20	4267000	50.3970250666378	3.98067954696869e-06	0.0546666666666667	0	-0.0515313168426882
2023	21	4267000	51.9022455830601	4.0473017988008e-06	0.0483333333333333	0	-0.0636243296597928
2023	22	4267000	52.552207839882	3.98067954696869e-06	0.0513333333333333	0	-0.0904283194791969
2023	23	4267000	50.6819236349375	4.03064623584277e-06	0.0433333333333333	0	-0.0450244085322053
2023	24	4267000	51.9966206202258	4.13057961359094e-06	0.0436666666666667	0	-0.0460918535019865
2023	25	4267000	51.9659305571308	4.11392405063291e-06	0.042	0	-0.0493771694189113
2023	26	4267000	49.7449737606765	4.163890739507e-06	0.031	0	0.00512667351178943
2023	27	4267000	49.3206112809872	4.163890739507e-06	0.0346666666666667	0	0.013774945228117
2023	28	4267000	50.2070268225547	4.11392405063291e-06	0.049	0	-0.0160739815445952
2023	29	4267000	46.4836865147707	4.11392405063291e-06	0.0626666666666667	0	0.0627384294122764
2023	30	4267000	45.8013760736152	3.96402398401066e-06	0.071	0	0.0392700848877108
2023	31	4267000	44.7396198829992	3.79746835443038e-06	0.094	0	0.019230832073469
2023	32	4267000	47.8445744015515	3.81412391738841e-06	0.091	0	-0.0427336730888593
2023	33	4267000	48.4877860445375	3.83077948034644e-06	0.145333333333333	0	-0.0513074785937315
2023	34	4267000	48.4496779384553	3.76415722851432e-06	0.146666666666667	0	-0.067073261923088
2023	35	4267000	49.8572119546475	3.96402398401066e-06	0.124	0	-0.0452735294685298
2023	36	4267000	52.420576457782	3.98067954696869e-06	0.148333333333333	0	-0.0881443274761258
2023	37	4267000	52.1068595771804	4.08061292471686e-06	0.119	0	-0.0596247711412837
2023	38	4267000	51.9362689555391	4.03064623584277e-06	0.112333333333333	0	-0.0680886214326705
2023	39	4267000	52.930067582826	4.14723517654897e-06	0.102666666666667	0	-0.0591359075430615
2023	40	4267000	52.6700502966138	4.14723517654897e-06	0.121333333333333	0	-0.0544911250407197
2023	41	4267000	51.3976388437489	4.24716855429714e-06	0	0	-0.00773651966693836
2023	42	4267000	51.6351994126357	4.51365756162558e-06	0	0	0.0496715538341975
2023	43	4267000	50.8610655587298	4.763491005996e-06	0	0	0.124632356236236
2023	44	4267000	51.1997967130871	4.66355762824783e-06	0	0	0.0937543426942155
2023	45	4267000	50.5662888380654	4.78014656895403e-06	0	0	0.135143616804054
2023	46	4267000	46.4796359652852	4.66355762824783e-06	0	0	0.204828713413878
2023	47	4267000	44.5408031444622	4.44703530979347e-06	0	0	0.198900698463029
2023	48	4267000	47.8006634045542	4.24716855429714e-06	0	0	0.0669307990219428
2023	49	4267000	48.5511564657554	4.31379080612925e-06	0	0	0.0669158835904572
2023	50	4267000	50.2465521883071	4.163890739507e-06	0	0	-0.00490684788447085
2023	51	4267000	53.9632224354917	4.19720186542305e-06	0	0	-0.0660305718353133
2023	52	4267000	54.1663355437001	4.31379080612925e-06	0	0	-0.0436864617099855
2024	1	4438000	47.8519698077167	4.3191861919453e-06	0	0	0.0825050715393252
2024	2	4438000	50.5132161440398	4.40256816476278e-06	0	0	0.0452710009483332
2024	3	4438000	52.6098625713001	4.6693904777787e-06	0	0	0.0644391994771967
2024	4	4438000	56.6973808493453	4.96956557992162e-06	0	0	0.0511949424677558
2024	5	4438000	58.4962857491021	4.71941966146919e-06	0	0	-0.032417199225871
2024	6	4438000	59.5221962141894	4.78612523972317e-06	0	0	-0.0356538627464742
2024	7	4438000	59.7042146325447	4.90286000166764e-06	0	0	-0.0151449045617598
2024	8	4438000	59.7684291712685	4.75277245059618e-06	0	0	-0.0463192559960963
2024	9	4438000	57.9944575759428	4.38589177019928e-06	0	0	-0.0930167778339655
2024	10	4438000	57.3245719498386	4.55265571583424e-06	0	0	-0.0475288668918925
2024	11	4438000	57.4082284734125	4.43592095388977e-06	0	0	-0.0733035766007212
2024	12	4438000	55.734791807313	4.41924455932627e-06	0	0	-0.0490679469435851
2024	13	4438000	53.2611865580289	4.21912782456433e-06	0	0	-0.0499648379994215
2024	14	4438000	53.7715126373861	4.40256816476278e-06	0	0	-0.0180674225019043
2024	15	4438000	53.8038679150705	4.40256816476278e-06	0	0	-0.0186579135287282
2024	16	4438000	52.3520537078186	4.58600850496123e-06	0	0	0.0505796068089284
2024	17	4438000	51.9459165617525	4.70274326690569e-06	0	0	0.0857446308210291
2024	18	4438000	53.5127390903553	4.93621279079463e-06	0	0	0.106278635822432
2024	19	4438000	52.3291909445754	4.73609605603269e-06	0	0	0.0854362350100129
2024	20	4438000	50.3718947366615	4.65271408321521e-06	0	0	0.107760593317285
2024	21	4438000	51.8965738074836	4.55265571583424e-06	0	0	0.0520925755627924
2024	22	4438000	52.5592823074029	4.20245143000083e-06	0	0	-0.0410827966556685
2024	23	4438000	50.5619224141151	4.13574585174685e-06	0	0	-0.0190246408401311
2024	24	4438000	51.9504036350137	4.70274326690569e-06	0	0	0.0856508526141143
2024	25	4438000	51.8310130656086	4.91953639623113e-06	0	0	0.138314621119151
2024	26	4438000	49.4970129213638	4.96956557992162e-06	0	0	0.204113066271026
2024	27	4438000	49.0849549189648	4.98624197448512e-06	0	0	0.218295913660811
2024	28	4438000	50.0524106788622	4.70274326690569e-06	0	0	0.126818853179003
2024	29	4438000	45.9534668880511	4.28583340281831e-06	0	0	0.118522790135017
2024	30	4438000	45.1644296331426	4.08571666805637e-06	0	0	0.0849245833062123
2024	31	4438000	43.8850456823255	4.00233469523889e-06	0	0	0.0937666636480625
2024	32	4438000	47.4900377229479	3.78554156591345e-06	0	0	-0.0440100244843143
2024	33	4438000	48.3161668445654	3.93562911698491e-06	0	0	-0.0231013119926541
2024	34	4438000	48.287270560117	3.88559993329442e-06	0	0	-0.0349423469279831
2024	35	4438000	49.8215250424243	4.03568748436588e-06	0	0	-0.0285323470370255
2024	36	4438000	52.4720876965336	3.85224714416743e-06	0	0	-0.119531887749684
2024	37	4438000	52.1072558635167	4.21912782456433e-06	0	0	-0.0289260264916778
2024	38	4438000	51.9265383809586	4.11906945718336e-06	0	0	-0.0486560140485915
2024	39	4438000	52.9964681272948	4.16909864087384e-06	0	0	-0.0565409023125353
2024	40	4438000	52.7263148574226	4.08571666805637e-06	0	0	-0.0706727725519783
2024	41	4438000	51.4426729334221	4.10239306261986e-06	0	0	-0.043595575531711
2024	42	4438000	51.6903507648183	3.93562911698491e-06	0	0	-0.0868701933412798
2024	43	4438000	50.8864758691676	4.20245143000083e-06	0	0	-0.00956002279305709
2024	44	4438000	51.1822753723938	4.01901108980238e-06	0	0	-0.0582677372331583
2024	45	4438000	50.512701877514	3.9689819061119e-06	0	0	-0.0576627614293309
2024	46	4438000	45.9901620338847	4.18577503543734e-06	0	0	0.0915377937353987
2024	47	4438000	43.5640556449273	4.15242224631035e-06	0	0	0.143144256492079
2024	48	4438000	47.0854773887166	3.91895272242141e-06	0	0	-0.00181536629672228
2024	49	4438000	48.013909225677	4.18577503543734e-06	0	0	0.0455303642127498
2024	50	4438000	49.9325650686215	4.25248061369132e-06	0	0	0.0213775304735808
2024	51	4438000	53.9520525886651	4.21078962728258e-06	0	0	-0.0639837118892191
2024	52	4438000	54.2109126357253	4.3358625865088e-06	0	0	-0.0407835346839067
