# Supplementary material for: Cohort-resolved excess mortality in Germany (2000-2024): Patterns and implications for the SARS-CoV-2 era
Source: PLoS One. 2025 Oct 27;20(10):e0334884. doi: 10.1371/journal.pone.0334884 (PMC12558607; doi:10.1371/journal.pone.0334884)
Supplement: S1 Data — For each sex and 10-year age cohort, they contain cohort sizes, weekly death counts, all-cause mortality rates (AMR) PCR-incidence, mRNA-I rates, and modelled excess mortality rates. Data_all_age_0-29.csvData_all_age_30-39.csvData_all_age_40-49.csvData_all_age_50-59.csvData_all_age_60-69.csvData_all_age_70-79.csvData_all_age_80+.csvData_all_population.csvData_female_age_0-29.csvData_female_age_30-39.csvData_female_age_40-49.csvData_female_age_50-59.csvData_female_age_60-69.csvData_female_age_70-79.csvData_female_age_80+.csvData_female_population.csvData_male_age_0-29.csvData_male_age_30-39.csvData_male_age_40-49.csvData_male_age_50-59.csvData_male_age_60-69.csvData_male_age_70-79.csvData_male_age_80+.csvData_male_population.csv (ZIP) [file pone.0334884.s001.zip › S1_data_tables/Data_female_population.csv]

2000	1	42019000	10201.7472527473	0.000241462195673386	0	0	-0.00546448087431694
2000	2	42019000	10331.7074175824	0.000244538185106737	0	0	-0.005464480874317
2000	3	42019000	10524.510989011	0.000249101596896642	0	0	-0.00546448087431693
2000	4	42019000	10618.4241758242	0.000251324400866275	0	0	-0.00546448087431691
2000	5	42019000	10593.8901098901	0.000250743711178276	0	0	-0.00546448087431692
2000	6	42019000	10400.432967033	0.000246164830195864	0	0	-0.005464480874317
2000	7	42019000	10140.210989011	0.000240005711701849	0	0	-0.00546448087431689
2000	8	42019000	9705.63626373626	0.000229719888621814	0	0	-0.00546448087431689
2000	9	42019000	9364.77362637363	0.000221652109759871	0	0	-0.00546448087431686
2000	10	42019000	9119.63406593407	0.000215849972631429	0	0	-0.005464480874317
2000	11	42019000	8962.37472527473	0.00021212784692639	0	0	-0.00546448087431698
2000	12	42019000	8806.32197802198	0.000208434279730598	0	0	-0.00546448087431694
2000	13	42019000	8708.99010989011	0.000206130559984769	0	0	-0.005464480874317
2000	14	42019000	8658.31318681319	0.000204931102596444	0	0	-0.00546448087431704
2000	15	42019000	8594.16263736264	0.000203412741854875	0	0	-0.005464480874317
2000	16	42019000	8473.3021978022	0.000200552131178752	0	0	-0.00546448087431685
2000	17	42019000	8402.91758241758	0.000198886218139413	0	0	-0.00546448087431687
2000	18	42019000	8313.62967032967	0.000196772888455223	0	0	-0.00546448087431684
2000	19	42019000	8157.97912087912	0.000193088840762512	0	0	-0.00546448087431691
2000	20	42019000	8118.16153846154	0.0001921464099574	0	0	-0.00546448087431696
2000	21	42019000	8123.39010989011	0.000192270163497465	0	0	-0.00546448087431691
2000	22	42019000	8027.26483516483	0.000189995002260882	0	0	-0.00546448087431696
2000	23	42019000	8103.28021978022	0.000191794188343368	0	0	-0.00546448087431689
2000	24	42019000	8099.66043956044	0.000191708512815631	0	0	-0.00546448087431692
2000	25	42019000	8013.59010989011	0.000189671339156096	0	0	-0.00546448087431698
2000	26	42019000	7942.4010989011	0.000187986387110593	0	0	-0.00546448087431689
2000	27	42019000	7946.42307692308	0.000188081582141412	0	0	-0.00546448087431697
2000	28	42019000	7830.59010989011	0.000185339965253814	0	0	-0.00546448087431698
2000	29	42019000	7871.41318681319	0.000186306194816631	0	0	-0.00546448087431692
2000	30	42019000	7889.71318681319	0.000186739332206859	0	0	-0.00546448087431696
2000	31	42019000	8013.79120879121	0.000189676098907637	0	0	-0.00546448087431698
2000	32	42019000	7975.78351648352	0.000188776505866394	0	0	-0.0054644808743169
2000	33	42019000	7919.47582417582	0.000187443775434922	0	0	-0.00546448087431689
2000	34	42019000	7895.14285714286	0.000186867845498465	0	0	-0.00546448087431691
2000	35	42019000	7918.87252747253	0.000187429496180299	0	0	-0.0054644808743169
2000	36	42019000	7817.11648351648	0.000185021061900569	0	0	-0.00546448087431712
2000	37	42019000	7902.78461538462	0.000187048716057022	0	0	-0.00546448087431695
2000	38	42019000	7960.0978021978	0.000188405245246198	0	0	-0.00546448087431694
2000	39	42019000	8097.44835164835	0.00019165615554868	0	0	-0.00546448087431683
2000	40	42019000	8185.12747252747	0.000193731407220543	0	0	-0.00546448087431698
2000	41	42019000	8291.50879120879	0.000196249315785716	0	0	-0.00546448087431684
2000	42	42019000	8362.8989010989	0.00019793902758276	0	0	-0.00546448087431681
2000	43	42019000	8476.92197802198	0.00020063780670649	0	0	-0.00546448087431703
2000	44	42019000	8507.48901098901	0.000201361288940717	0	0	-0.00546448087431696
2000	45	42019000	8549.51868131868	0.00020235607701278	0	0	-0.00546448087431699
2000	46	42019000	8616.88681318681	0.000203950593779005	0	0	-0.005464480874317
2000	47	42019000	8659.51978021978	0.00020495966110569	0	0	-0.00546448087431682
2000	48	42019000	8705.37032967033	0.000206044884457031	0	0	-0.00546448087431703
2000	49	42019000	8732.31758241758	0.000206682691163521	0	0	-0.00546448087431699
2000	50	42019000	8868.46153846154	0.000209905042956758	0	0	-0.005464480874317
2000	51	42019000	9034.16703296703	0.000213827078226517	0	0	-0.00546448087431695
2000	52	42019000	9095.5021978022	0.000215278802446512	0	0	-0.00546448087431702
2001	1	42150000	9752.03336484504	0.000215729537366548	0	0	-0.0675790719934143
2001	2	42150000	9838.85099336735	0.00021805931198102	0	0	-0.0658258768024796
2001	3	42150000	9945.57654447423	0.000216303677342823	0	0	-0.0832909525928368
2001	4	42150000	10007.3399447181	0.000214505338078292	0	0	-0.0965231470154971
2001	5	42150000	10039.8790954831	0.00021335231316726	0	0	-0.104292002475823
2001	6	42150000	10035.3651542926	0.000212227758007117	0	0	-0.108612405979705
2001	7	42150000	10020.3859165671	0.000212018979833926	0	0	-0.10815810145348
2001	8	42150000	9759.0679575222	0.000212773428232503	0	0	-0.0810187982052898
2001	9	42150000	9444.93859098121	0.000211843416370107	0	0	-0.0546047585183539
2001	10	42150000	9211.19327175024	0.000213134045077106	0	0	-0.0247083374581058
2001	11	42150000	9051.96119012517	0.000213195729537367	0	0	-0.00726485550964494
2001	12	42150000	8889.09142350248	0.0002109418742586	0	0	0.000237209451119242
2001	13	42150000	8778.46835925238	0.000208289442467378	0	0	0.000106127938211635
2001	14	42150000	8712.79146209068	0.000207345195729537	0	0	0.00307691719995441
2001	15	42150000	8638.31657742028	0.000206396204033215	0	0	0.00709437099583809
2001	16	42150000	8512.41981052609	0.000205399762752076	0	0	0.0170551021572484
2001	17	42150000	8436.40214779214	0.000203800711743772	0	0	0.0182302656409183
2001	18	42150000	8343.06958440734	0.000201945432977461	0	0	0.0202479931257412
2001	19	42150000	8191.33206962209	0.000199819691577699	0	0	0.028208834462326
2001	20	42150000	8146.76531117883	0.000197546856465006	0	0	0.0220743671815864
2001	21	42150000	8147.19154777296	0.000194737841043891	0	0	0.00748828008637175
2001	22	42150000	8051.53980026674	0.000193494661921708	0	0	0.0129491007086373
2001	23	42150000	8118.83846650869	0.00019244128113879	0	0	-0.000916198362533032
2001	24	42150000	8113.98059854428	0.00019244128113879	0	0	-0.000318043469901881
2001	25	42150000	8036.88586955621	0.000193580071174377	0	0	0.0152439803715356
2001	26	42150000	7977.07495943504	0.000193784104389087	0	0	0.0239342166816592
2001	27	42150000	7978.61798540821	0.000192887307236062	0	0	0.018998530180166
2001	28	42150000	7881.89236690107	0.000195112692763938	0	0	0.0434042508034704
2001	29	42150000	7915.47209023073	0.000195776986951364	0	0	0.0425152038858945
2001	30	42150000	7929.65192406123	0.000192223013048636	0	0	0.0217598549836978
2001	31	42150000	8202.32105706192	0.000194054567022539	0	0	-0.00279445987330468
2001	32	42150000	8164.14678918133	0.000195368920521945	0	0	0.00865408384282099
2001	33	42150000	8083.93465733103	0.000192759193357058	0	0	0.00505513025540258
2001	34	42150000	8042.52570668823	0.000189124555160142	0	0	-0.00881883493754325
2001	35	42150000	7938.78087866852	0.000191269276393832	0	0	0.0155211641705052
2001	36	42150000	7845.04362480188	0.000189798339264531	0	0	0.0197521368406708
2001	37	42150000	7925.45221767092	0.000189632265717675	0	0	0.00852289313895188
2001	38	42150000	7981.69453298192	0.000192749703440095	0	0	0.0178790940230034
2001	39	42150000	8115.11139306105	0.000195582443653618	0	0	0.0158578977793192
2001	40	42150000	8203.39119049416	0.000195330960854093	0	0	0.00363371791173219
2001	41	42150000	8308.58162198334	0.000195791221826809	0	0	-0.00673780730939942
2001	42	42150000	8380.41036452568	0.000195544483985765	0	0	-0.0164920759860074
2001	43	42150000	8492.10556556061	0.000195539739027284	0	0	-0.0294515375050098
2001	44	42150000	8524.73524303383	0.000197432977461447	0	0	-0.0238054599055923
2001	45	42150000	8569.12301396051	0.000200365361803084	0	0	-0.0144382352498557
2001	46	42150000	8635.87996438057	0.000202927639383155	0	0	-0.00955084655191631
2001	47	42150000	8683.97612033066	0.000205556346381969	0	0	-0.00227731168955688
2001	48	42150000	8734.10026148143	0.000206215895610913	0	0	-0.00482021733447434
2001	49	42150000	8768.50192096544	0.000209475682087782	0	0	0.00694509502118608
2001	50	42150000	8902.50485055515	0.000213157769869514	0	0	0.00922157873800354
2001	51	42150000	9066.82623139385	0.000216232502965599	0	0	0.00522495605376391
2001	52	42150000	9132.82565030545	0.000219022538552788	0	0	0.0108372100250527
2002	1	42170000	9589.72656717014	0.000222072563433721	0	0	-0.0234549510452325
2002	2	42170000	9660.6885802695	0.000222641688404079	0	0	-0.0281438096270682
2002	3	42170000	9735.75666849343	0.000219573156272231	0	0	-0.0489285717293036
2002	4	42170000	9785.70349093561	0.00021760493241641	0	0	-0.0622646589997336
2002	5	42170000	9839.26746617355	0.000214493715911786	0	0	-0.0807039211916411
2002	6	42170000	9904.31956122288	0.000212971306616078	0	0	-0.0932239267438253
2002	7	42170000	9979.63188380011	0.000211738202513635	0	0	-0.105277619057832
2002	8	42170000	9813.46766694262	0.000213711169077543	0	0	-0.0816497994528217
2002	9	42170000	9526.0224303896	0.000215290490870287	0	0	-0.0469474467079661
2002	10	42170000	9303.63330503285	0.000217970120939056	0	0	-0.0120203904610422
2002	11	42170000	9142.41380396962	0.000217908465733934	0	0	0.00511748833880948
2002	12	42170000	8972.71717901736	0.000218102916765473	0	0	0.025040666779073
2002	13	42170000	8848.79335554059	0.000217794640739862	0	0	0.0379268258365733
2002	14	42170000	8768.08081528092	0.00021557031064738	0	0	0.036783327105858
2002	15	42170000	8683.26571196187	0.000213317524306379	0	0	0.0359696798875873
2002	16	42170000	8552.22876787111	0.000212003794166469	0	0	0.0453649268114081
2002	17	42170000	8470.66506421157	0.000209120227649988	0	0	0.0410752795855965
2002	18	42170000	8373.29154844027	0.00020502252786341	0	0	0.0325449615582161
2002	19	42170000	8225.35729101596	0.000201901825942613	0	0	0.0351161291558145
2002	20	42170000	8176.12215724703	0.000198396964666825	0	0	0.0232723825663879
2002	21	42170000	8171.77269093664	0.000197201802229073	0	0	0.0176494519020734
2002	22	42170000	8076.49914492031	0.000195043870049798	0	0	0.0183867852165978
2002	23	42170000	8135.15619287281	0.000197827839696467	0	0	0.0254750864290424
2002	24	42170000	8129.07929772159	0.000196442968935262	0	0	0.0190575951598639
2002	25	42170000	8060.86401357579	0.000196281716860327	0	0	0.0268378161521973
2002	26	42170000	8011.15364457828	0.000194550628408821	0	0	0.0240971979800143
2002	27	42170000	8011.270052749	0.000192634574341949	0	0	0.0139965257084949
2002	28	42170000	7932.88367913358	0.000187355940241878	0	0	-0.00404439046774054
2002	29	42170000	7960.27837854953	0.000191576950438701	0	0	0.0148891302306524
2002	30	42170000	7970.36614622057	0.00019094617026322	0	0	0.0102672640476159
2002	31	42170000	8274.4910425034	0.000190784918188285	0	0	-0.0276864209927389
2002	32	42170000	8236.24216650753	0.000193360208679156	0	0	-0.00998539926885138
2002	33	42170000	8147.20165868545	0.000194735594024188	0	0	0.00795344757981702
2002	34	42170000	8099.49155616789	0.00019027744842305	0	0	-0.00932053026345879
2002	35	42170000	7959.46557870186	0.000190215793217927	0	0	0.00778122861211491
2002	36	42170000	7873.73769302351	0.000190258477590704	0	0	0.0189823833106504
2002	37	42170000	7948.89800935307	0.000190078254683424	0	0	0.00839135067130656
2002	38	42170000	8004.06466755273	0.000190424472373725	0	0	0.00326525753261622
2002	39	42170000	8133.57003142628	0.000193568887834954	0	0	0.00359374400918461
2002	40	42170000	8222.45909004143	0.000197808868864121	0	0	0.0144896932479559
2002	41	42170000	8326.46747909756	0.000202015650936685	0	0	0.0231229535677366
2002	42	42170000	8398.74085942013	0.000203656627934551	0	0	0.0225580409910342
2002	43	42170000	8508.11818651558	0.000204889732036993	0	0	0.0155242100061271
2002	44	42170000	8542.80985979852	0.000206445340289305	0	0	0.0190792190012903
2002	45	42170000	8589.56343240487	0.000206886412141333	0	0	0.0156977206881602
2002	46	42170000	8655.71881421814	0.000206274602798198	0	0	0.00495408719971633
2002	47	42170000	8709.28707742026	0.000208162200616552	0	0	0.00791257906268909
2002	48	42170000	8763.68736320171	0.000212449608726583	0	0	0.0222865819721504
2002	49	42170000	8805.53901609815	0.000217870524069244	0	0	0.0433887105835737
2002	50	42170000	8937.38719406463	0.000224254209153427	0	0	0.0581168516767756
2002	51	42170000	9100.34522094408	0.000229381076594736	0	0	0.0629267093887801
2002	52	42170000	9170.85353846671	0.000233037704529286	0	0	0.0715687431688092
2003	1	42153000	9524.47379322393	0.000234778070362726	0	0	0.0390705266091248
2003	2	42153000	9589.56144733993	0.000232742628045453	0	0	0.0230707685513016
2003	3	42153000	9652.93921627701	0.000228372832301378	0	0	-0.00272862137498997
2003	4	42153000	9698.50980317036	0.000225805992456053	0	0	-0.018570873961635
2003	5	42153000	9759.77797394737	0.00022354755296183	0	0	-0.0344862326628561
2003	6	42153000	9850.38624543555	0.000225658909211681	0	0	-0.0343322827155394
2003	7	42153000	9958.87383956321	0.000232960880601618	0	0	-0.013944733290175
2003	8	42153000	9859.23220666765	0.00024096505586791	0	0	0.0302424962798525
2003	9	42153000	9598.68398015439	0.000246056033971485	0	0	0.0805647963246284
2003	10	42153000	9387.82206285673	0.000248191113325268	0	0	0.114422485849332
2003	11	42153000	9224.758973017	0.000245064408227172	0	0	0.119834136611752
2003	12	42153000	9048.39571533913	0.000235466040376723	0	0	0.096945835732383
2003	13	42153000	8911.29143818556	0.000225208170236994	0	0	0.0653001381282311
2003	14	42153000	8815.59658423885	0.000217379545939791	0	0	0.0394305039301161
2003	15	42153000	8720.51514516756	0.000211927976656466	0	0	0.0244119586158169
2003	16	42153000	8584.36601993169	0.00020629136716248	0	0	0.0129810378319811
2003	17	42153000	8497.42597241432	0.000202500415154319	0	0	0.00453949557323618
2003	18	42153000	8396.11283348179	0.000198315659620905	0	0	-0.00434877832229465
2003	19	42153000	8252.01428850131	0.000195668161222214	0	0	-0.000486461651781212
2003	20	42153000	8198.24217949355	0.000194292221194221	0	0	-0.00100535935790789
2003	21	42153000	8189.15104554411	0.000195957583090172	0	0	0.00867598534460404
2003	22	42153000	8094.25357958219	0.000196156857163191	0	0	0.0215395303227961
2003	23	42153000	8144.29233560047	0.0001958104998458	0	0	0.0134704968680914
2003	24	42153000	8137.02212993195	0.000194771427893626	0	0	0.00899320032556709
2003	25	42153000	8077.65119277256	0.000193001684340379	0	0	0.00717396751165602
2003	26	42153000	8036.86606877919	0.000189699428273195	0	0	-0.00503505575841203
2003	27	42153000	8036.5516735583	0.000191715892107323	0	0	0.00558054352954175
2003	28	42153000	7975.8218982351	0.000195677650463787	0	0	0.0341755502119743
2003	29	42153000	7998.0419434597	0.000196066709368254	0	0	0.0333529204305354
2003	30	42153000	8004.05865166691	0.000205679311081062	0	0	0.0832004583317748
2003	31	42153000	8296.26346796841	0.000217896709605485	0	0	0.107124916592026
2003	32	42153000	8258.00906805003	0.000215538633074752	0	0	0.100216762312831
2003	33	42153000	8165.77198176952	0.000211657533271653	0	0	0.0926094948424711
2003	34	42153000	8115.77121014596	0.000211073944914953	0	0	0.096309860100157
2003	35	42153000	7973.15371100392	0.000200972647261168	0	0	0.0625155750237407
2003	36	42153000	7895.503876612	0.000190159656489455	0	0	0.0152360286649136
2003	37	42153000	7965.35748872747	0.000188707802528883	0	0	-0.00135053432852093
2003	38	42153000	8019.39067667849	0.000189229710815363	0	0	-0.00533590124283817
2003	39	42153000	8144.88315074031	0.000189761108343416	0	0	-0.0179110182479474
2003	40	42153000	8234.30299151068	0.000191037411334899	0	0	-0.0220423017828958
2003	41	42153000	8337.03760414202	0.000192128674115721	0	0	-0.0285758101922984
2003	42	42153000	8409.69087399021	0.000196327663511494	0	0	-0.0159210220680426
2003	43	42153000	8516.65529107623	0.000197869665267004	0	0	-0.0206483983519314
2003	44	42153000	8553.37309464562	0.0002	0	0	-0.0143537635137743
2003	45	42153000	8602.45297588815	0.000201916826797618	0	0	-0.0105845363111387
2003	46	42153000	8667.95232065693	0.000199610941095533	0	0	-0.0292747711650654
2003	47	42153000	8726.94565598342	0.000196958698076056	0	0	-0.0486476795798928
2003	48	42153000	8785.56869616855	0.000199236116053424	0	0	-0.0440687119477415
2003	49	42153000	8834.82006191209	0.000200706948497141	0	0	-0.0423800438818505
2003	50	42153000	8964.37277305082	0.000202628519915546	0	0	-0.0471837554906664
2003	51	42153000	9125.83027192467	0.000208312575617394	0	0	-0.0377861807254442
2003	52	42153000	9200.62155167358	0.000213308661305245	0	0	-0.022718199036842
2004	1	42123000	9521.14244739027	0.000215625667687487	0	0	-0.0460388498347086
2004	2	42123000	9584.20708533966	0.000216171687676566	0	0	-0.049916188275131
2004	3	42123000	9643.41507674082	0.000216409087671818	0	0	-0.0547124719346979
2004	4	42123000	9687.47222679142	0.000215844075683118	0	0	-0.0614682770542142
2004	5	42123000	9751.71244332273	0.000213417847731643	0	0	-0.0781311434018379
2004	6	42123000	9851.93460775195	0.000211134059777319	0	0	-0.0972737483456183
2004	7	42123000	9972.88242626503	0.000211096075778078	0	0	-0.108382148717443
2004	8	42123000	9929.00080776224	0.00021070199178596	0	0	-0.106113477897853
2004	9	42123000	9694.71881191137	0.000211162547776749	0	0	-0.0825107800886967
2004	10	42123000	9494.86546235835	0.000212662915746742	0	0	-0.0565427140054495
2004	11	42123000	9329.56205940184	0.00021122901977542	0	0	-0.0463003575785776
2004	12	42123000	9146.10460721207	0.000210531063789379	0	0	-0.030385023914217
2004	13	42123000	8995.47785910857	0.000208028867839423	0	0	-0.0258660921357238
2004	14	42123000	8884.5274622568	0.00020421147591577	0	0	-0.0317999424794428
2004	15	42123000	8778.93221696894	0.00020005697599886	0	0	-0.0400882713604607
2004	16	42123000	8637.24562360335	0.000200327611993448	0	0	-0.0230218789957714
2004	17	42123000	8544.8073255953	0.000197345868053083	0	0	-0.0271518498609488
2004	18	42123000	8439.31813684507	0.000194924388101512	0	0	-0.0270777962318289
2004	19	42123000	8298.61421061162	0.000192118320157634	0	0	-0.024825134098677
2004	20	42123000	8240.25519267952	0.000190788880184222	0	0	-0.0247146705918093
2004	21	42123000	8226.42311988088	0.000188946656221067	0	0	-0.0325078246017509
2004	22	42123000	8131.58644870414	0.000189725328205493	0	0	-0.017190550649119
2004	23	42123000	8173.18956703432	0.000189070104218598	0	0	-0.0255701357860653
2004	24	42123000	8164.72685284959	0.000188372148232557	0	0	-0.0281609975438849
2004	25	42123000	8113.97521941584	0.00018755549224889	0	0	-0.0263218969297288
2004	26	42123000	8080.86725830699	0.00018518149229637	0	0	-0.0347075690444834
2004	27	42123000	8081.06336213837	0.000183757092324858	0	0	-0.0421557593193068
2004	28	42123000	8037.13839009247	0.000185266956294661	0	0	-0.0290076366458821
2004	29	42123000	8055.24092806463	0.000185091280298174	0	0	-0.032108403755314
2004	30	42123000	8057.22473874543	0.000187949576241008	0	0	-0.0174036027654934
2004	31	42123000	8322.32792584242	0.000190442276191154	0	0	-0.0360870093702799
2004	32	42123000	8283.9882370797	0.000189673100206538	0	0	-0.0355370177569784
2004	33	42123000	8190.37270074293	0.000187650452246991	0	0	-0.0349157127754385
2004	34	42123000	8139.41913678575	0.000187816632243667	0	0	-0.0280141780333226
2004	35	42123000	8006.22490521002	0.000185414144291717	0	0	-0.0244840617807843
2004	36	42123000	7936.47041865908	0.000183719108325618	0	0	-0.0249065904906975
2004	37	42123000	8001.18636583641	0.00018337250433255	0	0	-0.0346181620039608
2004	38	42123000	8054.20621549033	0.000184958336300833	0	0	-0.0326793489573334
2004	39	42123000	8175.99676277402	0.000186458704270826	0	0	-0.0393587194455836
2004	40	42123000	8266.16501094956	0.000187978064240439	0	0	-0.0420950961526465
2004	41	42123000	8367.87304031183	0.000190793628184127	0	0	-0.0395647781361999
2004	42	42123000	8441.08200004322	0.000192882748142345	0	0	-0.0374693670836989
2004	43	42123000	8545.89062234636	0.00019224651615507	0	0	-0.0524100579025886
2004	44	42123000	8584.72149400996	0.000193618688127626	0	0	-0.049963355748843
2004	45	42123000	8636.25208197191	0.000195028844099423	0	0	-0.0487540287123911
2004	46	42123000	8701.25711389537	0.000195622344087553	0	0	-0.0529874141012438
2004	47	42123000	8765.82725248219	0.000196301308073974	0	0	-0.0567005529730753
2004	48	42123000	8828.81638474053	0.000199667640006647	0	0	-0.0473694736095499
2004	49	42123000	8885.58505050298	0.00020174251596515	0	0	-0.0436195307680991
2004	50	42123000	9013.1285394146	0.000203907603921848	0	0	-0.0470345604814964
2004	51	42123000	9173.48132605783	0.000206884599862308	0	0	-0.0500225933587886
2004	52	42123000	9252.58083110083	0.000209106663817867	0	0	-0.0480277707606861
2004	53	42123000	0	0.000213565035728699	0	0	Inf
2005	1	42067000	9474.21433431016	0.000210545082844035	0	0	-0.0651467565046489
2005	2	42067000	9536.23353048047	0.000210877885278247	0	0	-0.0697585192680318
2005	3	42067000	9593.62645532578	0.000211258230917346	0	0	-0.0736558233339915
2005	4	42067000	9636.91648801946	0.000213178976394799	0	0	-0.0694326332340123
2005	5	42067000	9701.93944894773	0.000218342168445575	0	0	-0.0532820733079097
2005	6	42067000	9805.21004916868	0.000225735136805572	0	0	-0.0315352804904877
2005	7	42067000	9930.15178096932	0.000236052012266147	0	0	-1.52848589491685e-05
2005	8	42067000	9938.2710868171	0.000244942591580098	0	0	0.0368000540524631
2005	9	42067000	9731.58415418258	0.000249330829391209	0	0	0.0777895801776589
2005	10	42067000	9543.90640471999	0.000248622435638386	0	0	0.0958615431127392
2005	11	42067000	9377.37412880189	0.000240939453728576	0	0	0.0808569500143202
2005	12	42067000	9187.96338162876	0.000230294530154278	0	0	0.0544012418868206
2005	13	42067000	9024.76941353416	0.000219597309054603	0	0	0.0236051002196651
2005	14	42067000	8899.25247322232	0.000209323222478427	0	0	-0.0105236336989115
2005	15	42067000	8783.80672557909	0.000202334371359973	0	0	-0.0309896078184876
2005	16	42067000	8637.36967411716	0.000199581619796991	0	0	-0.0279679674752205
2005	17	42067000	8540.10303614879	0.000197109373142844	0	0	-0.0290749461801304
2005	18	42067000	8431.10330016169	0.000195012717807307	0	0	-0.0269838112595927
2005	19	42067000	8294.54587127503	0.000196614923812014	0	0	-0.00283871734998393
2005	20	42067000	8232.05101161121	0.000194950911640954	0	0	-0.00377196540296163
2005	21	42067000	8213.60199531198	0.000192421613140942	0	0	-0.0144884053768253
2005	22	42067000	8119.31788882588	0.00019148025768417	0	0	-0.00792158771297741
2005	23	42067000	8152.32401917105	0.000192226686000903	0	0	-0.00808653078754281
2005	24	42067000	8142.74286242325	0.000188228302469869	0	0	-0.0275758262562185
2005	25	42067000	8100.80723353249	0.00018606984096798	0	0	-0.0337506159140221
2005	26	42067000	8074.45900740918	0.000187486628473625	0	0	-0.0232162931581128
2005	27	42067000	8076.04983689432	0.000185242589202938	0	0	-0.0350975839202247
2005	28	42067000	8048.45314730366	0.000183887607863646	0	0	-0.0388712143287393
2005	29	42067000	8063.31932373641	0.000181134856300663	0	0	-0.0550045590320099
2005	30	42067000	8061.29636890021	0.000182119000641833	0	0	-0.0496317652386215
2005	31	42067000	8291.94664716385	0.000182190315449164	0	0	-0.0757055820394799
2005	32	42067000	8253.75966864621	0.000182033422873036	0	0	-0.0722288620676538
2005	33	42067000	8160.08745330933	0.00018141060688901	0	0	-0.0647894347130946
2005	34	42067000	8109.02868836578	0.000184596001616469	0	0	-0.0423760602621607
2005	35	42067000	7990.56945669524	0.000183412175814772	0	0	-0.0344117472710091
2005	36	42067000	7929.11095133075	0.000181966862386193	0	0	-0.0345954234988615
2005	37	42067000	7988.3143671909	0.000182931989445409	0	0	-0.0366678567876519
2005	38	42067000	8039.99152691281	0.000182428031473602	0	0	-0.0454965065184918
2005	39	42067000	8157.36016238759	0.000182138017923788	0	0	-0.0607255475455925
2005	40	42067000	8247.72691094631	0.000185475550906887	0	0	-0.0539938962279749
2005	41	42067000	8347.79209675843	0.000188404212327953	0	0	-0.0505753008537874
2005	42	42067000	8421.10944368822	0.000190339220766872	0	0	-0.0491751646807774
2005	43	42067000	8523.13095978583	0.000191627641619322	0	0	-0.0541973321735094
2005	44	42067000	8563.82911366889	0.000193857417928543	0	0	-0.0477390555372427
2005	45	42067000	8617.49366107381	0.000196182280647538	0	0	-0.0423201542603013
2005	46	42067000	8681.61402656524	0.000199828844462405	0	0	-0.0317238275881058
2005	47	42067000	8751.3568436359	0.000202819312049825	0	0	-0.0250654667105041
2005	48	42067000	8818.31450630016	0.000206998359759431	0	0	-0.0125323843032818
2005	49	42067000	8882.22619157039	0.000209865215014144	0	0	-0.00605998883719861
2005	50	42067000	9006.9649415806	0.000211262985237835	0	0	-0.0132969254746076
2005	51	42067000	9165.24684353156	0.000210972971688021	0	0	-0.0316681971022309
2005	52	42067000	9248.00369700309	0.000212061711079944	0	0	-0.0353810084558168
2006	1	41988000	9453.37786212669	0.000213356197008669	0	0	-0.0523598939284686
2006	2	41988000	9514.99068531201	0.000213789654186911	0	0	-0.0565834169594199
2006	3	41988000	9571.69758101128	0.000214294560350576	0	0	-0.0599577636207188
2006	4	41988000	9614.69028836065	0.000214466037915595	0	0	-0.0634123689973383
2006	5	41988000	9679.97427534076	0.000214794703248547	0	0	-0.0683033091343095
2006	6	41988000	9784.3196273704	0.000212946556158903	0	0	-0.0861704911000538
2006	7	41988000	9910.67346396864	0.000212994188815852	0	0	-0.0976193462014464
2006	8	41988000	9969.0488054756	0.000211965323425741	0	0	-0.107236791226102
2006	9	41988000	9789.30338899271	0.000210845955987425	0	0	-0.0956455584005605
2006	10	41988000	9613.2966192234	0.000210317233495284	0	0	-0.0813973239584292
2006	11	41988000	9445.18346226318	0.000211117462132038	0	0	-0.0614899080132869
2006	12	41988000	9249.45494022924	0.000208973992569305	0	0	-0.0513603172618369
2006	13	41988000	9073.42615438216	0.000208235686386587	0	0	-0.0363728264017193
2006	14	41988000	8933.14019454432	0.000206111269886634	0	0	-0.0312253237349477
2006	15	41988000	8807.65183940582	0.000203186624749929	0	0	-0.0313649817729919
2006	16	41988000	8656.08999109253	0.000199890444889016	0	0	-0.0303936293826962
2006	17	41988000	8553.90856018881	0.00019939506525674	0	0	-0.0212427522354524
2006	18	41988000	8441.19824774872	0.000196017909879013	0	0	-0.0249725502898758
2006	19	41988000	8308.37080038475	0.000193598170905973	0	0	-0.0216132385878148
2006	20	41988000	8241.71520429524	0.000191997713632466	0	0	-0.0218540922405773
2006	21	41988000	8218.66665195287	0.000190887872725541	0	0	-0.0247809846265603
2006	22	41988000	8124.64345372242	0.00019211679527484	0	0	-0.00714412319174722
2006	23	41988000	8149.24883033421	0.000192950366771459	0	0	-0.0058470211581763
2006	24	41988000	8138.55511642841	0.000193012289225493	0	0	-0.0042212795682933
2006	25	41988000	8105.19887269662	0.000195513003715347	0	0	0.0128314096836929
2006	26	41988000	8084.46541990015	0.000195403448604363	0	0	0.0148599287473151
2006	27	41988000	8088.28102320991	0.000198218538630085	0	0	0.0289949095632453
2006	28	41988000	8076.16827613432	0.000206378012765552	0	0	0.0729593173048288
2006	29	41988000	8088.80637743306	0.000207302086310374	0	0	0.076079657968303
2006	30	41988000	8082.82585244827	0.000203715347242069	0	0	0.0582437573375576
2006	31	41988000	8277.61992316571	0.000203229494141183	0	0	0.0308760343198444
2006	32	41988000	8239.50359446555	0.000195936934362199	0	0	-0.00151751793323432
2006	33	41988000	8145.84698597221	0.000185972182528341	0	0	-0.0414010951289631
2006	34	41988000	8094.76955434726	0.00018554825188149	0	0	-0.0375513536619479
2006	35	41988000	7992.35205944568	0.000188753929694198	0	0	-0.00837701579556382
2006	36	41988000	7938.99977563909	0.000189225492997999	0	0	0.000780983062871293
2006	37	41988000	7992.85979458016	0.000189201676669525	0	0	-0.00608790793667545
2006	38	41988000	8043.30525213942	0.000187744117366867	0	0	-0.019930270841925
2006	39	41988000	8156.5455773053	0.000186029341716681	0	0	-0.0423642060269656
2006	40	41988000	8247.30544397074	0.000184786129370296	0	0	-0.0592321270613141
2006	41	41988000	8345.95453035287	0.000185200533485758	0	0	-0.0682671500642337
2006	42	41988000	8419.53754824258	0.000185629227398304	0	0	-0.0742721966211919
2006	43	41988000	8519.01121582675	0.000189425550157188	0	0	-0.0663705213553802
2006	44	41988000	8561.64847553677	0.000192593121844336	0	0	-0.055485631872662
2006	45	41988000	8617.55225579479	0.000192683623892541	0	0	-0.0611719244800993
2006	46	41988000	8680.93608924214	0.000192683623892541	0	0	-0.0680267753582434
2006	47	41988000	8755.97200760655	0.000195598742497857	0	0	-0.062034461409274
2006	48	41988000	8827.01421658565	0.000195684481280366	0	0	-0.069175624010929
2006	49	41988000	8898.15144348093	0.000196518052776984	0	0	-0.0726837981561618
2006	50	41988000	9020.34852102152	0.000198513861103172	0	0	-0.075955881241707
2006	51	41988000	9176.92151319132	0.000202038677717443	0	0	-0.0755941425666694
2006	52	41988000	9263.33390660163	0.000203153281890064	0	0	-0.0791652243129236
2007	1	41914000	9435.59918557623	0.000205067519205993	0	0	-0.0890668593533419
2007	2	41914000	9496.99696018583	0.000205272701245407	0	0	-0.0940504628916248
2007	3	41914000	9553.39156464013	0.000205167724388033	0	0	-0.099858941003856
2007	4	41914000	9596.22916888905	0.000205086605907334	0	0	-0.104231480020485
2007	5	41914000	9661.53879811201	0.000205730782077587	0	0	-0.107492069308354
2007	6	41914000	9766.16615354031	0.000208880087798826	0	0	-0.103537676673027
2007	7	41914000	9892.90203719455	0.000213632676432696	0	0	-0.0948864179252249
2007	8	41914000	10000.8053566418	0.000217077826024717	0	0	-0.0902132702785368
2007	9	41914000	9847.84248133012	0.000219196449873551	0	0	-0.0670646877813295
2007	10	41914000	9683.41985556224	0.000220666125876795	0	0	-0.044862234834598
2007	11	41914000	9513.71518414619	0.000219263253328244	0	0	-0.0340051365722297
2007	12	41914000	9311.68157529367	0.000216820155556616	0	0	-0.0240430875436815
2007	13	41914000	9122.85729487837	0.000215026005630577	0	0	-0.0120858291776932
2007	14	41914000	8967.82423216083	0.000210984396621654	0	0	-0.013896819221088
2007	15	41914000	8832.31604318451	0.00020873693753877	0	0	-0.00943309125003567
2007	16	41914000	8675.54743039884	0.000203970033878895	0	0	-0.0145636262624903
2007	17	41914000	8568.55304742165	0.000199799589635921	0	0	-0.022658790387027
2007	18	41914000	8452.14888124816	0.000195505081834232	0	0	-0.0304950711197241
2007	19	41914000	8322.92848994211	0.000195295128119483	0	0	-0.0165000204084488
2007	20	41914000	8252.20540936492	0.000190318270744859	0	0	-0.0333493164206266
2007	21	41914000	8224.60141936137	0.000191215345707878	0	0	-0.0255333247963854
2007	22	41914000	8130.74483423771	0.000190532996134943	0	0	-0.0178021616947329
2007	23	41914000	8147.05569679332	0.000190146490432791	0	0	-0.0217570252849863
2007	24	41914000	8135.27220007891	0.000186171684878561	0	0	-0.0408188185855277
2007	25	41914000	8110.36795133774	0.000186739514243451	0	0	-0.0349389760166188
2007	26	41914000	8094.23146152942	0.000185618170539676	0	0	-0.0388216550296237
2007	27	41914000	8101.0500513672	0.000188629097676194	0	0	-0.0240524438352672
2007	28	41914000	8103.69684977433	0.000187493438946414	0	0	-0.0302450664576812
2007	29	41914000	8115.04803245353	0.00018750775397242	0	0	-0.0315276054350318
2007	30	41914000	8105.15337934931	0.000187765424440521	0	0	-0.0290128228724752
2007	31	41914000	8263.48865329988	0.000186314835138617	0	0	-0.0549754071627442
2007	32	41914000	8225.43910745453	0.000181891492102877	0	0	-0.0731437069310114
2007	33	41914000	8131.88869096805	0.00018014505893019	0	0	-0.0714826177605798
2007	34	41914000	8080.85921130952	0.000180178460657537	0	0	-0.0654459132971102
2007	35	41914000	7995.01122759991	0.000179014171875746	0	0	-0.0615147638444965
2007	36	41914000	7949.72265197791	0.000181156654101255	0	0	-0.044872339274523
2007	37	41914000	7998.27256696249	0.000182802882091902	0	0	-0.0420431492109298
2007	38	41914000	8047.48725945402	0.000186343465190628	0	0	-0.0294610294878686
2007	39	41914000	8156.63936365609	0.000188061268311304	0	0	-0.0336216119690215
2007	40	41914000	8247.8005821777	0.000190442334303574	0	0	-0.0322025950471721
2007	41	41914000	8345.04940976572	0.000191997900462852	0	0	-0.035667782795558
2007	42	41914000	8418.90404209865	0.000194336021377105	0	0	-0.0324868938677761
2007	43	41914000	8515.85138654113	0.000196297179939877	0	0	-0.0338488042424859
2007	44	41914000	8560.41998231044	0.000199059979958964	0	0	-0.0253515578393234
2007	45	41914000	8618.56245753751	0.000202810516772439	0	0	-0.0136870224145491
2007	46	41914000	8681.22312999089	0.00020556854511619	0	0	-0.00749008855287362
2007	47	41914000	8761.54089341009	0.000209104356539581	0	0	0.000326324629958585
2007	48	41914000	8836.65486235261	0.000210750584530229	0	0	-0.000368336480638326
2007	49	41914000	8914.98540115993	0.000214696760032447	0	0	0.00940154078425764
2007	50	41914000	9034.63933068808	0.000218437753495252	0	0	0.0133885443441061
2007	51	41914000	9189.53301036826	0.000222908813284344	0	0	0.0167001946082117
2007	52	41914000	9279.43897447264	0.000226010402252231	0	0	0.0208591301758478
2008	1	41784000	9431.69348889279	0.000230796477120429	0	0	0.0224674933888343
2008	2	41784000	9493.02937365753	0.000230274746314379	0	0	0.0135647559144609
2008	3	41784000	9549.32500131496	0.000227599080987938	0	0	-0.0041180922535934
2008	4	41784000	9592.11756626133	0.000223731571893548	0	0	-0.0254081087494765
2008	5	41784000	9657.45474847655	0.000219237028527666	0	0	-0.0514477946225869
2008	6	41784000	9762.21468665374	0.000218030825196247	0	0	-0.0667896279258361
2008	7	41784000	9889.12601920361	0.000218136128661689	0	0	-0.0783209777789833
2008	8	41784000	10046.3811586372	0.000219079073329504	0	0	-0.0888261299811424
2008	9	41784000	9919.89013810482	0.000219897568447253	0	0	-0.0737599033777812
2008	10	41784000	9766.7735947298	0.000220869232242006	0	0	-0.0550820175682271
2008	11	41784000	9595.24715743491	0.000219447635458549	0	0	-0.0443810514151207
2008	12	41784000	9386.65245318981	0.000218968983342906	0	0	-0.025275512689211
2008	13	41784000	9184.80961371995	0.000217097453570745	0	0	-0.0123692943564384
2008	14	41784000	9014.82919877301	0.000215005743825388	0	0	-0.00344201737923467
2008	15	41784000	8869.13435998665	0.000212803944093433	0	0	0.00255556394721041
2008	16	41784000	8706.86901533927	0.000209491671453188	0	0	0.00534416959514989
2008	17	41784000	8595.01784516524	0.000207203714340417	0	0	0.00730448219721521
2008	18	41784000	8474.78155675372	0.00020524602718744	0	0	0.0119434869876523
2008	19	41784000	8348.88696229827	0.00020131150679686	0	0	0.00751154471068149
2008	20	41784000	8274.09163620478	0.00020078977599081	0	0	0.0139844189407951
2008	21	41784000	8241.93335226174	0.000198717212330079	0	0	0.00743352865398317
2008	22	41784000	8148.03027770165	0.000194615163699024	0	0	-0.00199192653297667
2008	23	41784000	8156.15939681825	0.000192595251771013	0	0	-0.0133346335605795
2008	24	41784000	8143.29186052154	0.000191915565766801	0	0	-0.0152630978540883
2008	25	41784000	8126.69516569355	0.000190158912502393	0	0	-0.0222839865408061
2008	26	41784000	8114.17714127584	0.000188679877465058	0	0	-0.0283919289984367
2008	27	41784000	8124.74211926817	0.000188426191843768	0	0	-0.0309600127087888
2008	28	41784000	8141.47334793323	0.000187550258472142	0	0	-0.0374469503128231
2008	29	41784000	8152.46451162987	0.000190623205054566	0	0	-0.0229948270688502
2008	30	41784000	8138.6799523367	0.000189354776948114	0	0	-0.0278521767245091
2008	31	41784000	8260.59634533116	0.000189646754738656	0	0	-0.0407230097281397
2008	32	41784000	8222.56074563183	0.000190015316867701	0	0	-0.0344127279062246
2008	33	41784000	8129.02332777568	0.00018950794562512	0	0	-0.0259100410077569
2008	34	41784000	8077.99727745908	0.000186650392494735	0	0	-0.034537926651399
2008	35	41784000	8008.7749614596	0.000185750526517327	0	0	-0.030887990067149
2008	36	41784000	7971.46285335347	0.00018557342523454	0	0	-0.0272801689418889
2008	37	41784000	8014.7893399942	0.000186741336396707	0	0	-0.0264497706678785
2008	38	41784000	8062.8351858521	0.000189388282596209	0	0	-0.018533826179942
2008	39	41784000	8168.07199892862	0.000191417767566533	0	0	-0.0207970741382917
2008	40	41784000	8259.76003228952	0.000194160444189163	0	0	-0.0177922883612855
2008	41	41784000	8355.74651751575	0.000197372199885124	0	0	-0.0130145783249638
2008	42	41784000	8429.97359950882	0.000198544897568447	0	0	-0.0158925289536649
2008	43	41784000	8524.53599275324	0.00019882251579552	0	0	-0.0254484224053559
2008	44	41784000	8571.08832818086	0.000199267662263067	0	0	-0.0285714390990103
2008	45	41784000	8631.54695010869	0.000200157955198162	0	0	-0.0310659203568732
2008	46	41784000	8693.57676032694	0.000201565192418151	0	0	-0.0312157777872696
2008	47	41784000	8779.27643251741	0.000204633352479418	0	0	-0.0260700792686827
2008	48	41784000	8858.55209697692	0.000208371625502585	0	0	-0.0171531527176746
2008	49	41784000	8944.15568881123	0.000213100708405131	0	0	-0.00446723986046171
2008	50	41784000	9061.41402656168	0.000217896802603868	0	0	0.00476591990077123
2008	51	41784000	9214.85328233517	0.00022409056098028	0	0	0.0161203562458879
2008	52	41784000	9308.21339890261	0.000233333333333333	0	0	0.0474190461887588
2009	1	41647000	9374.93366566771	0.000244521814296348	0	0	0.0862583526637354
2009	2	41647000	9435.88709321119	0.000255427761903619	0	0	0.127376779195837
2009	3	41647000	9491.8162762992	0.000261603476841069	0	0	0.147830897992043
2009	4	41647000	9534.34133009301	0.000266852354311235	0	0	0.165638990175694
2009	5	41647000	9599.3052755356	0.000265440487910294	0	0	0.151625006465188
2009	6	41647000	9703.4990908909	0.000259793022306529	0	0	0.115020457945612
2009	7	41647000	9829.73001591325	0.000250856004033904	0	0	0.0628369225896143
2009	8	41647000	10035.0382838734	0.000244617859629745	0	0	0.01520290324869
2009	9	41647000	9935.52266645327	0.000235507959757005	0	0	-0.0128148936626322
2009	10	41647000	9794.47842773464	0.000227737892285159	0	0	-0.0316380734330033
2009	11	41647000	9622.11065783321	0.000222052008548035	0	0	-0.0389010967701242
2009	12	41647000	9408.18342761789	0.000216510192811007	0	0	-0.0415790604666109
2009	13	41647000	9194.55442177034	0.000212447475208298	0	0	-0.0377130207581696
2009	14	41647000	9010.66371036787	0.000208836170672557	0	0	-0.0347658863361441
2009	15	41647000	8855.66834132228	0.000205148029870099	0	0	-0.0352168045710385
2009	16	41647000	8688.77364057136	0.000201536725334358	0	0	-0.0339948596649065
2009	17	41647000	8572.82036999965	0.000198434461065623	0	0	-0.035999864301328
2009	18	41647000	8449.46944501685	0.000195202535596802	0	0	-0.0378567491247034
2009	19	41647000	8327.49616795646	0.00019306072466204	0	0	-0.0344756889905498
2009	20	41647000	8249.15979660649	0.000192258746128172	0	0	-0.0293556922859111
2009	21	41647000	8212.6869618726	0.000191101399860734	0	0	-0.0309139947804259
2009	22	41647000	8119.18567254631	0.000190582755060388	0	0	-0.0224142764910115
2009	23	41647000	8119.21082524808	0.000189910437726607	0	0	-0.0258659160068877
2009	24	41647000	8105.358241198	0.000190385862126924	0	0	-0.0217582290566258
2009	25	41647000	8097.01909770696	0.000191831344394554	0	0	-0.0133159001363222
2009	26	41647000	8087.27245122125	0.000190217782793479	0	0	-0.0204361176426415
2009	27	41647000	8102.19342201813	0.000189492640526328	0	0	-0.0259674647418781
2009	28	41647000	8132.20020027247	0.000189146877326098	0	0	-0.0313322586750795
2009	29	41647000	8143.65236579027	0.000187086704924724	0	0	-0.0432302792379949
2009	30	41647000	8126.10974278675	0.000184805628256537	0	0	-0.0528555183700303
2009	31	41647000	8211.07733310506	0.000185521165990347	0	0	-0.0590272522645675
2009	32	41647000	8173.26997117667	0.000185271448123514	0	0	-0.0559470044167445
2009	33	41647000	8080.28605316241	0.000184162124522775	0	0	-0.0508009308657775
2009	34	41647000	8029.5606067857	0.000183753931855836	0	0	-0.0469216966202739
2009	35	41647000	7977.31639936918	0.000182663817321776	0	0	-0.0463710326693863
2009	36	41647000	7948.13317508165	0.000182399692654933	0	0	-0.0442535583304489
2009	37	41647000	7986.03315604567	0.000182562969721709	0	0	-0.0479378370418926
2009	38	41647000	8032.63780559723	0.000183912406655942	0	0	-0.0464651605898574
2009	39	41647000	8133.40361907434	0.000187096309458064	0	0	-0.0419754920650549
2009	40	41647000	8225.09803012384	0.0001894494201263	0	0	-0.040740916265869
2009	41	41647000	8319.28905788497	0.00019343530146229	0	0	-0.0316480237737892
2009	42	41647000	8393.46669153757	0.000196479938530987	0	0	-0.025098889324237
2009	43	41647000	8485.12765685947	0.000200691526400461	0	0	-0.0149588388050778
2009	44	41647000	8533.38337474868	0.000202036161068024	0	0	-0.0139667198243264
2009	45	41647000	8595.80408283765	0.000204811871203208	0	0	-0.00767863974115362
2009	46	41647000	8656.86112314959	0.000204225994669484	0	0	-0.0174960786588754
2009	47	41647000	8747.42516822085	0.000204874300669916	0	0	-0.0245815384625445
2009	48	41647000	8830.38353042313	0.000204053113069369	0	0	-0.0376182449243194
2009	49	41647000	8922.71775279452	0.000205522606670348	0	0	-0.0407182836956523
2009	50	41647000	9036.91100361074	0.000208816961605878	0	0	-0.0376578903427032
2009	51	41647000	9188.04637597433	0.000212471486541648	0	0	-0.0369225798491196
2009	52	41647000	9284.15777109285	0.000216558215477705	0	0	-0.0285602396717602
2009	53	41647000	0	0.000220544096813696	0	0	Inf
2010	1	41529000	9348.31616716853	0.000220886609357317	0	0	-0.0187323753323127
2010	2	41529000	9409.09164136463	0.000222393989742108	0	0	-0.0184174676971795
2010	3	41529000	9464.85188301083	0.000221782368947001	0	0	-0.0268838737421309
2010	4	41529000	9507.25253553482	0.000223077849213802	0	0	-0.0255649605000367
2010	5	41529000	9572.03935682232	0.000224407040863011	0	0	-0.0263934724257328
2010	6	41529000	9675.96093884732	0.00022594813263021	0	0	-0.0302358536476457
2010	7	41529000	9801.86404046046	0.000225745864335765	0	0	-0.0435492717199954
2010	8	41529000	10055.3950913273	0.000225606202894363	0	0	-0.0682414848044222
2010	9	41529000	9982.26305420372	0.000225533964217776	0	0	-0.0617157703477151
2010	10	41529000	9852.71583756645	0.000222052060006261	0	0	-0.0640550126453591
2010	11	41529000	9678.9733551472	0.000217794793999374	0	0	-0.0655207253783738
2010	12	41529000	9459.09790774241	0.000214442919405717	0	0	-0.0585148724689022
2010	13	41529000	9233.12562558247	0.000210753930987984	0	0	-0.0520653184064243
2010	14	41529000	9034.85201023262	0.000206429242216283	0	0	-0.0511410712327456
2010	15	41529000	8870.15005528607	0.000204734041272364	0	0	-0.0414592823113424
2010	16	41529000	8698.05983338133	0.000202176792121168	0	0	-0.03470427189094
2010	17	41529000	8577.76789699962	0.000201285848443257	0	0	-0.0254807427321589
2010	18	41529000	8450.95661398225	0.000200452695706615	0	0	-0.0149517527723654
2010	19	41529000	8332.39397172797	0.0001996147270582	0	0	-0.00511185283275005
2010	20	41529000	8250.38393337822	0.00019662404584748	0	0	-0.0102763621745181
2010	21	41529000	8209.54900951241	0.000197120084760047	0	0	-0.00284412815921543
2010	22	41529000	8116.07103454565	0.000195395988345494	0	0	-0.000181249589781706
2010	23	41529000	8108.13452273759	0.000194269064990729	0	0	-0.00497457493144407
2010	24	41529000	8093.28135063767	0.000198391485467986	0	0	0.0180048911003011
2010	25	41529000	8093.01095421651	0.000203457824652652	0	0	0.0440366444330346
2010	26	41529000	8085.13231670284	0.000210026728310337	0	0	0.078794960718338
2010	27	41529000	8105.06817644735	0.000211707481518939	0	0	0.0847533677198195
2010	28	41529000	8147.72290161799	0.000210445712634545	0	0	0.0726432532781
2010	29	41529000	8160.52457401983	0.000203949047653447	0	0	0.0378989638686698
2010	30	41529000	8139.23099326369	0.000200004815911772	0	0	0.0204895286636217
2010	31	41529000	8187.83513891436	0.000192742420958848	0	0	-0.022403374738525
2010	32	41529000	8150.13487812212	0.000191962243251704	0	0	-0.0218566785440932
2010	33	41529000	8057.41151091087	0.000191861109104481	0	0	-0.0111216252005403
2010	34	41529000	8006.82771166989	0.000193276987165595	0	0	0.00246942847306324
2010	35	41529000	7971.26356798477	0.000192867634664933	0	0	0.00480932937272369
2010	36	41529000	7950.03860768723	0.000194177562667052	0	0	0.0143346967148784
2010	37	41529000	7982.68710082687	0.000195371908786631	0	0	0.0163996029807516
2010	38	41529000	8028.00108183901	0.000198564858291796	0	0	0.0271797320324985
2010	39	41529000	8124.66509735403	0.000199176479086903	0	0	0.0180850411537355
2010	40	41529000	8216.65430661494	0.000200621252618652	0	0	0.0139893549242451
2010	41	41529000	8309.36219757262	0.000202037130679766	0	0	0.00975258997026928
2010	42	41529000	8383.723274138	0.00020295215391654	0	0	0.00532898384179999
2010	43	41529000	8472.79836955114	0.000203072551710853	0	0	-0.00464998313812492
2010	44	41529000	8522.88911286051	0.00020347227238797	0	0	-0.0085521601765914
2010	45	41529000	8587.45263948209	0.000204570300272099	0	0	-0.0106961451012589
2010	46	41529000	8647.74145041387	0.000206005441980303	0	0	-0.0107012277071993
2010	47	41529000	8743.41197536561	0.000210103782898697	0	0	-0.00206006252666113
2010	48	41529000	8830.27618777439	0.000213417130198175	0	0	0.00370586508618068
2010	49	41529000	8929.55894648736	0.000218656842206651	0	0	0.0169147271906477
2010	50	41529000	9041.05005195698	0.000222254328300706	0	0	0.0208991153634997
2010	51	41529000	9190.38389794329	0.000225360591393966	0	0	0.0183470140017158
2010	52	41529000	9289.37199789042	0.000225548411953093	0	0	0.0083351169623914
2011	1	41084000	9248.12511481853	0.000225571998831662	0	0	0.00208419381681829
2011	2	41084000	9308.24744397431	0.000222485639178269	0	0	-0.0180106346531257
2011	3	41084000	9363.40637980375	0.000221687274851524	0	0	-0.027298439204249
2011	4	41084000	9405.35126796901	0.000219194820368026	0	0	-0.0425237991196664
2011	5	41084000	9469.44639825763	0.000218547366371337	0	0	-0.0518136306624963
2011	6	41084000	9572.26278292105	0.000220192775776458	0	0	-0.0549360997338372
2011	7	41084000	9696.82763873229	0.000221521760295979	0	0	-0.0614456254076704
2011	8	41084000	9995.88661214644	0.000222174082367832	0	0	-0.0868443836779411
2011	9	41084000	9949.3203218232	0.000222164346217506	0	0	-0.0826107005541239
2011	10	41084000	9832.11574180051	0.000221249148086846	0	0	-0.0754990849675023
2011	11	41084000	9658.39427945048	0.000222665757959303	0	0	-0.0528446307619073
2011	12	41084000	9434.40215360823	0.000218484081394217	0	0	-0.0485671636790459
2011	13	41084000	9198.05355366049	0.00021366955505793	0	0	-0.0456241694193536
2011	14	41084000	8987.14482356292	0.000212316230162594	0	0	-0.0294136601504242
2011	15	41084000	8814.17114850585	0.000209161717456918	0	0	-0.0250699861374156
2011	16	41084000	8638.23777493567	0.000204824262486613	0	0	-0.0258429763977331
2011	17	41084000	8514.70874123858	0.000206075357803524	0	0	-0.0056735635600329
2011	18	41084000	8385.50262470593	0.000206177587381949	0	0	0.0101481543924812
2011	19	41084000	8271.15255348807	0.000201309512218869	0	0	-6.68048962332697e-05
2011	20	41084000	8186.24898729481	0.000200554960568591	0	0	0.00651715001437092
2011	21	41084000	8141.46299391897	0.0001980089572583	0	0	-0.000793836921422196
2011	22	41084000	8048.66886061256	0.000194873916853276	0	0	-0.00527650737631807
2011	23	41084000	8033.01062385105	0.000192084509784831	0	0	-0.0176036893852954
2011	24	41084000	8017.30703666558	0.000192751436082173	0	0	-0.0122618525417559
2011	25	41084000	8024.91032358014	0.000191607438418849	0	0	-0.01905445885555
2011	26	41084000	8018.13906348998	0.000191670723395969	0	0	-0.0179017927169132
2011	27	41084000	8043.46918574879	0.000190843150618246	0	0	-0.0252216029009257
2011	28	41084000	8097.68212557497	0.000191159575503846	0	0	-0.030142221167719
2011	29	41084000	8112.54012137617	0.000192985103690001	0	0	-0.0226735545987006
2011	30	41084000	8087.74365241458	0.00019255671307565	0	0	-0.0218532708268779
2011	31	41084000	8100.10738969903	0.00019320416707234	0	0	-0.0200623747168703
2011	32	41084000	8062.81109513261	0.000195784246908772	0	0	-0.00238267955257053
2011	33	41084000	7971.08023935702	0.000195608996202901	0	0	0.00819459328993625
2011	34	41084000	7921.0377107155	0.000193296660500438	0	0	0.00257065930350929
2011	35	41084000	7902.20684410579	0.000192405802745594	0	0	0.000328155912059251
2011	36	41084000	7888.9936272392	0.000191607438418849	0	0	-0.00215409316348346
2011	37	41084000	7916.21091922313	0.000190551066108461	0	0	-0.0110672795504194
2011	38	41084000	7959.88418559984	0.000192011488657385	0	0	-0.00895542999592906
2011	39	41084000	8051.74904581652	0.000194367637036316	0	0	-0.00824032709402328
2011	40	41084000	8143.30069915402	0.000197400447862915	0	0	-0.00408933679158915
2011	41	41084000	8233.81158898602	0.000202998734300458	0	0	0.0128966287200478
2011	42	41084000	8307.7639373382	0.000207311848894947	0	0	0.0252096790714671
2011	43	41084000	8393.58439149896	0.00020943432966605	0	0	0.0251162791327335
2011	44	41084000	8445.08365795859	0.00021264239119852	0	0	0.0344716942818048
2011	45	41084000	8511.25146521528	0.000215251679485931	0	0	0.0390246412225258
2011	46	41084000	8570.30888627986	0.000216468698276701	0	0	0.0376988878705847
2011	47	41084000	8670.25944822645	0.000218854055106611	0	0	0.037039324335241
2011	48	41084000	8760.28363918613	0.000222806932139032	0	0	0.0449205045203803
2011	49	41084000	8865.621847967	0.000224705481452634	0	0	0.0413031548505494
2011	50	41084000	8973.54150958304	0.000227334242040697	0	0	0.0408153781899626
2011	51	41084000	9119.92221892961	0.000228434427027553	0	0	0.0290657940612896
2011	52	41084000	9220.814515199	0.000226433648135527	0	0	0.00889134952946534
2012	1	41127000	9283.16097342422	0.000225418824616432	0	0	-0.00133154789188781
2012	2	41127000	9343.51041410214	0.000222812264449145	0	0	-0.0192551199847327
2012	3	41127000	9398.87695202103	0.000222296787998152	0	0	-0.0272880423193415
2012	4	41127000	9440.98025306393	0.00022314781044083	0	0	-0.0279187378851251
2012	5	41127000	9505.31918728531	0.000228195589272254	0	0	-0.0126580901613756
2012	6	41127000	9608.52825557666	0.000231585090086804	0	0	-0.00875558184759854
2012	7	41127000	9733.56912534938	0.000235329588834586	0	0	-0.00566792351694498
2012	8	41127000	10082.1576427433	0.000236394582634279	0	0	-0.0357024414315133
2012	9	41127000	10061.2547765745	0.0002359471879787	0	0	-0.0355278525901954
2012	10	41127000	9954.57802530151	0.000231862280253848	0	0	-0.0420688877255378
2012	11	41127000	9778.35304695938	0.00022705765069176	0	0	-0.045013004219176
2012	12	41127000	9547.02631074183	0.000225170812361709	0	0	-0.0300016257857756
2012	13	41127000	9296.94807896944	0.00022240377367666	0	0	-0.0161502546528237
2012	14	41127000	9070.4090806949	0.000219461667517689	0	0	-0.00491808917304976
2012	15	41127000	8886.70586014642	0.000218469618498796	0	0	0.0110608071652725
2012	16	41127000	8704.31789845197	0.00021721496826902	0	0	0.026318214042799
2012	17	41127000	8575.86842020215	0.00021248814647312	0	0	0.0190221644974819
2012	18	41127000	8442.42018987202	0.000209030563863156	0	0	0.018286203085838
2012	19	41127000	8330.5002955303	0.000206954069103022	0	0	0.021715346984234
2012	20	41127000	8241.56973000095	0.00020258710822574	0	0	0.0109481898418689
2012	21	41127000	8192.2377245901	0.000199688768935249	0	0	0.00248555719382813
2012	22	41127000	8098.69444535691	0.000198536241398595	0	0	0.00821188588998011
2012	23	41127000	8075.20981786926	0.000197271865198045	0	0	0.0047045442765675
2012	24	41127000	8058.45242014633	0.000195754613757386	0	0	-0.000949614112903533
2012	25	41127000	8073.89728098029	0.000196644540083157	0	0	0.00167239172729056
2012	26	41127000	8067.3661500432	0.000195171055510978	0	0	-0.00502842554666773
2012	27	41127000	8098.99185870431	0.000194003939018163	0	0	-0.0148403481323584
2012	28	41127000	8164.90456896572	0.00019610474870523	0	0	-0.012211357539277
2012	29	41127000	8182.82962194912	0.000195000851022443	0	0	-0.0199233797452927
2012	30	41127000	8154.22292333984	0.00019194203321419	0	0	-0.0319126575010603
2012	31	41127000	8130.8035886977	0.000193114012692392	0	0	-0.0231961806284283
2012	32	41127000	8093.36596719324	0.00019662508814161	0	0	-0.000835989280686225
2012	33	41127000	8001.28713185979	0.000192836822525348	0	0	-0.00880947411312441
2012	34	41127000	7951.05470169725	0.000191839910521069	0	0	-0.00770397186226996
2012	35	41127000	7948.55697192836	0.000193498188537943	0	0	0.00118801791381587
2012	36	41127000	7943.10059445703	0.000193892090354268	0	0	0.00391527277958325
2012	37	41127000	7965.32804920439	0.000193060519853138	0	0	-0.00317978732927623
2012	38	41127000	8007.99830323151	0.000195895640333601	0	0	0.00606914423906435
2012	39	41127000	8096.4457045314	0.000198871787390279	0	0	0.0101963625127995
2012	40	41127000	8188.89397819817	0.00020233423298563	0	0	0.0161811866357785
2012	41	41127000	8278.53930551462	0.000204332919979575	0	0	0.0151066136029664
2012	42	41127000	8353.16010980394	0.000207158314489265	0	0	0.0199493231310714
2012	43	41127000	8436.99795192818	0.0002099302161597	0	0	0.0233260751268578
2012	44	41127000	8490.6396303603	0.000210966032047074	0	0	0.0218782539039195
2012	45	41127000	8559.36425115165	0.000212118559583728	0	0	0.0192112105552957
2012	46	41127000	8618.06135807486	0.000213655262965935	0	0	0.019602859031266
2012	47	41127000	8723.71551459195	0.000213854645366791	0	0	0.00819427058212554
2012	48	41127000	8818.18131218489	0.000217161475429766	0	0	0.0128165529618841
2012	49	41127000	8931.05133416142	0.000220930289104481	0	0	0.0173718255593423
2012	50	41127000	9036.97047094017	0.000223653560921049	0	0	0.0178411038940855
2012	51	41127000	9182.55339397364	0.000227539086245046	0	0	0.0191065162922439
2012	52	41127000	9286.65436615373	0.00022939188367739	0	0	0.0158879213147011
2013	1	41194000	9272.87630037096	0.000229271253095111	0	0	0.0185189248801009
2013	2	41194000	9333.158639167	0.000231689080934117	0	0	0.0226119976089723
2013	3	41194000	9388.46333626075	0.000236976258678448	0	0	0.0397867734431626
2013	4	41194000	9430.51981078106	0.000241331261834248	0	0	0.0541730678127517
2013	5	41194000	9494.78782651391	0.000249079963101423	0	0	0.080656059669662
2013	6	41194000	9597.88371634902	0.000256789823760742	0	0	0.102138795657746
2013	7	41194000	9722.78756516295	0.000264198669709181	0	0	0.119370337679244
2013	8	41194000	10119.3038895126	0.000268213817546245	0	0	0.0918537599657179
2013	9	41194000	10124.1955921934	0.000269476137301549	0	0	0.096462420042501
2013	10	41194000	10028.5727989887	0.00026827693353401	0	0	0.101991302402914
2013	11	41194000	9850.70222859155	0.000264067582657669	0	0	0.104286755154037
2013	12	41194000	9613.16441600863	0.000258139534883721	0	0	0.106170615608293
2013	13	41194000	9350.55544883828	0.000252866922367335	0	0	0.114008687183837
2013	14	41194000	9109.43732458979	0.000246531048210905	0	0	0.114843830429156
2013	15	41194000	8915.87514369591	0.000237791911443414	0	0	0.0986694903333306
2013	16	41194000	8727.82913311512	0.000229115890663689	0	0	0.0813914727305542
2013	17	41194000	8595.16465281125	0.000220910812254212	0	0	0.0587580770804155
2013	18	41194000	8458.13116452706	0.000211200660290334	0	0	0.0286196596818181
2013	19	41194000	8349.10645345311	0.000204015147837064	0	0	0.00659873566758777
2013	20	41194000	8256.6538612347	0.000201407972034762	0	0	0.00486227707252981
2013	21	41194000	8203.03385408033	0.000200509782978104	0	0	0.00692014039311018
2013	22	41194000	8109.11925014561	0.00019892217313201	0	0	0.0105166476436838
2013	23	41194000	8077.97091136824	0.00020162645045395	0	0	0.0282037520475758
2013	24	41194000	8060.2578387603	0.0002	0	0	0.0221509243018408
2013	25	41194000	8083.4025628653	0.000198732825168714	0	0	0.0127665839146486
2013	26	41194000	8076.42183127555	0.00019614506967034	0	0	0.000443038860426227
2013	27	41194000	8114.74014251249	0.00019619362043016	0	0	-0.00403465076361075
2013	28	41194000	8191.51216730568	0.000195353692285284	0	0	-0.0175928649512201
2013	29	41194000	8213.21280367984	0.000198257027722484	0	0	-0.00562664145986029
2013	30	41194000	8180.95446596517	0.000197135505170656	0	0	-0.00735298872710085
2013	31	41194000	8121.79909440682	0.000197703549060543	0	0	0.00275812111735301
2013	32	41194000	8084.40293748704	0.0001963441277856	0	0	0.000469677543576209
2013	33	41194000	7992.4259444665	0.000192445501772103	0	0	-0.00811092213014213
2013	34	41194000	7942.24904883017	0.000191270573384473	0	0	-0.00793843764436651
2013	35	41194000	7956.12820546645	0.000189702383842307	0	0	-0.0177885777870203
2013	36	41194000	7958.4692469497	0.000189784920134	0	0	-0.0176502845699299
2013	37	41194000	7975.59238068293	0.000191314269068311	0	0	-0.0118602325906261
2013	38	41194000	8017.03922903499	0.000192897023838423	0	0	-0.00883608362279591
2013	39	41194000	8101.63931384125	0.000193479632956256	0	0	-0.0162237923399895
2013	40	41194000	8194.53378228861	0.000197344273437879	0	0	-0.00794844270816054
2013	41	41194000	8282.87226063203	0.000201272029907268	0	0	0.00100541685371098
2013	42	41194000	8357.79690467141	0.00020115065300772	0	0	-0.00856648055558611
2013	43	41194000	8439.23771418153	0.000202243045103656	0	0	-0.0128018332745838
2013	44	41194000	8494.7597401317	0.000203170364616206	0	0	-0.0147573026155721
2013	45	41194000	8565.71305277214	0.000204588046802932	0	0	-0.016100592200845
2013	46	41194000	8623.7651812944	0.000203495654706996	0	0	-0.0279419924161515
2013	47	41194000	8734.62084711611	0.000206797106374715	0	0	-0.0247086680571111
2013	48	41194000	8833.07218984063	0.000208593484488032	0	0	-0.0272014294321041
2013	49	41194000	8952.92837456405	0.000211394863329611	0	0	-0.0273350086502806
2013	50	41194000	9056.29982639048	0.000212827110744283	0	0	-0.03192251051009
2013	51	41194000	9200.37615679974	0.000214259358158955	0	0	-0.0406696585468626
2013	52	41194000	9307.03666612203	0.000214560372869835	0	0	-0.0503314516667972
2014	1	41346000	9307.09088918125	0.000213118560441155	0	0	-0.0532379983263323
2014	2	41346000	9367.59556546721	0.000212267208436124	0	0	-0.063110705552511
2014	3	41346000	9423.10413801142	0.000212068882116771	0	0	-0.0694998302491033
2014	4	41346000	9465.31572357858	0.00021398442412809	0	0	-0.0652821038012838
2014	5	41346000	9529.82100570773	0.000214410100130605	0	0	-0.0697621713261503
2014	6	41346000	9633.29772380309	0.00021619987423209	0	0	-0.072072694492514
2014	7	41346000	9758.66299402431	0.00021738015769361	0	0	-0.0789926852168527
2014	8	41346000	10205.1064611716	0.000218129927925313	0	0	-0.116246358201681
2014	9	41346000	10235.8427846501	0.000217235040874571	0	0	-0.122514854031436
2014	10	41346000	10150.8192732238	0.000217573646785662	0	0	-0.113785817886698
2014	11	41346000	9970.44724640567	0.000217626856285977	0	0	-0.0975329613981195
2014	12	41346000	9725.55320029829	0.000218555603927829	0	0	-0.0708600514649545
2014	13	41346000	9449.13241601465	0.000216552991825086	0	0	-0.0524421072959887
2014	14	41346000	9192.22447143997	0.00021483577613312	0	0	-0.0336833018386317
2014	15	41346000	8987.84907242003	0.000212402650800561	0	0	-0.0229030406231115
2014	16	41346000	8793.14928600889	0.000208218449184927	0	0	-0.0209423586498062
2014	17	41346000	8655.71184141886	0.000204348667343878	0	0	-0.023881553037581
2014	18	41346000	8514.4411886186	0.000201601122236734	0	0	-0.0210279435434859
2014	19	41346000	8407.7068424557	0.000200266047501572	0	0	-0.0151654719705305
2014	20	41346000	8311.3596068826	0.00019664296425289	0	0	-0.0217725637491064
2014	21	41346000	8253.21190658797	0.000197073477482707	0	0	-0.0127237623093314
2014	22	41346000	8158.39653129021	0.00019682677889034	0	0	-0.00250006618481783
2014	23	41346000	8119.4836684961	0.000195839984520873	0	0	-0.00274446866400641
2014	24	41346000	8100.74634510176	0.000194142117738113	0	0	-0.0091036482269756
2014	25	41346000	8131.63506054441	0.000195728728292942	0	0	-0.00480039503172165
2014	26	41346000	8123.48136530639	0.000195433657427563	0	0	-0.00530331312020807
2014	27	41346000	8169.19697879451	0.000196797755526532	0	0	-0.00396574827104916
2014	28	41346000	8256.68979018807	0.000199279253132105	0	0	-0.00209403412595355
2014	29	41346000	8283.05122191827	0.000200130605137135	0	0	-0.00102030298881914
2014	30	41346000	8247.00581478718	0.000199013205630533	0	0	-0.00225606907586001
2014	31	41346000	8151.76778905962	0.000196846127799545	0	0	-0.00159079470799213
2014	32	41346000	8114.23364526712	0.000193576162143859	0	0	-0.013634515605999
2014	33	41346000	8021.91721727205	0.000191960528225221	0	0	-0.0106105828527857
2014	34	41346000	7971.55513818831	0.000192613553910898	0	0	-0.000972851351320254
2014	35	41346000	8001.90686426986	0.000193590673825763	0	0	0.000286573659133869
2014	36	41346000	8012.06976420526	0.000196343056160209	0	0	0.0132213321791073
2014	37	41346000	8024.16528059849	0.000197063803028104	0	0	0.0154077982043116
2014	38	41346000	8064.57562437166	0.00019848594785469	0	0	0.0176108926549263
2014	39	41346000	8145.73674079352	0.000199284090359406	0	0	0.011522991988732
2014	40	41346000	8239.52407755299	0.000200507908866638	0	0	0.00615034581731059
2014	41	41346000	8326.9761298245	0.000200614327867266	0	0	-0.0038881016733724
2014	42	41346000	8402.56383303231	0.000203536013157258	0	0	0.00152764884894209
2014	43	41346000	8481.99354964142	0.000205528950805398	0	0	0.00186353010834862
2014	44	41346000	8539.66199951289	0.00020767667972718	0	0	0.00549647052656003
2014	45	41346000	8613.19171049485	0.000209118173462971	0	0	0.00383229476535719
2014	46	41346000	8670.87942778179	0.000211885067479321	0	0	0.0103473439995887
2014	47	41346000	8787.48185721459	0.000214458472403618	0	0	0.00904902497410253
2014	48	41346000	8890.39595472852	0.00021874425579258	0	0	0.0173000219624274
2014	49	41346000	9017.81818978773	0.000220935519760074	0	0	0.0129722963748312
2014	50	41346000	9119.10813373331	0.000224703719827795	0	0	0.0188057717653675
2014	51	41346000	9262.3713919202	0.00022882020026121	0	0	0.0214230891511104
2014	52	41346000	9371.96240535501	0.000232685144874958	0	0	0.0265299393969962
2015	1	41648000	9375.07149288475	0.000233715904725317	0	0	0.0382640822939334
2015	2	41648000	9436.01807274016	0.000237557625816366	0	0	0.0485143122587197
2015	3	41648000	9491.93202095046	0.000244693622742989	0	0	0.0736486499804852
2015	4	41648000	9534.45190249501	0.000249971187091817	0	0	0.0919138411381214
2015	5	41648000	9599.42839185799	0.000258994429504418	0	0	0.123671072868145
2015	6	41648000	9703.6610812679	0.000269664809834806	0	0	0.157398213513506
2015	7	41648000	9829.94224773207	0.000280042258932002	0	0	0.18649730650156
2015	8	41648000	10328.4366712898	0.000282553784095275	0	0	0.139359263605808
2015	9	41648000	10385.3725288353	0.000283523818670765	0	0	0.137003026825874
2015	10	41648000	10310.7359229687	0.000276181329235497	0	0	0.115575074944623
2015	11	41648000	10127.1902486563	0.000264785824049174	0	0	0.0889298738574794
2015	12	41648000	9873.99183087962	0.000252084133691894	0	0	0.063278173591999
2015	13	41648000	9582.62760455371	0.000241903572800615	0	0	0.0513609018065579
2015	14	41648000	9308.81877200055	0.000233403764886669	0	0	0.0442570897650973
2015	15	41648000	9092.77839755916	0.00022798693814829	0	0	0.0442572759222713
2015	16	41648000	8890.57483169333	0.000221691317710334	0	0	0.0385155262498867
2015	17	41648000	8747.90873357785	0.000217888013830196	0	0	0.0373450702758455
2015	18	41648000	8601.86279301083	0.000214051094890511	0	0	0.0363801672404535
2015	19	41648000	8496.97232489714	0.000208980023050327	0	0	0.0243178001765895
2015	20	41648000	8396.42228077865	0.000203913753361506	0	0	0.0114546072130659
2015	21	41648000	8333.51731745713	0.000202814060699193	0	0	0.0135936217838729
2015	22	41648000	8237.37355892997	0.000199678255858625	0	0	0.00956936583076022
2015	23	41648000	8190.53952774501	0.000196739339223972	0	0	0.000398077836501859
2015	24	41648000	8170.71842134787	0.000196782558586247	0	0	0.00304521308519482
2015	25	41648000	8209.46040540135	0.000204797349212447	0	0	0.0389720613535264
2015	26	41648000	8199.43278167016	0.000206468497887053	0	0	0.0487310804258402
2015	27	41648000	8253.26631120005	0.000207400115251633	0	0	0.0465916976746673
2015	28	41648000	8351.38875037518	0.000209167306953515	0	0	0.0431079501129253
2015	29	41648000	8383.31450485812	0.000207717057241644	0	0	0.0319307470794225
2015	30	41648000	8343.34000296749	0.000201603918555513	0	0	0.00635956307829251
2015	31	41648000	8211.31019158522	0.000201003649635036	0	0	0.0194962563439435
2015	32	41648000	8173.50189026384	0.00019741644256627	0	0	0.00593357784549295
2015	33	41648000	8080.51114377142	0.000197498079139454	0	0	0.0179306548373809
2015	34	41648000	8029.78119530124	0.000197987898578563	0	0	0.0269022031167136
2015	35	41648000	8076.88230347626	0.000195812524010757	0	0	0.009696525661892
2015	36	41648000	8094.98277662441	0.000193411448328851	0	0	-0.00491449799489306
2015	37	41648000	8102.04635092087	0.000194919323857088	0	0	0.00196908884350098
2015	38	41648000	8141.54473443312	0.000195317902420284	0	0	-0.000852999603840602
2015	39	41648000	8219.53226407334	0.000197570111409912	0	0	0.00107886138064374
2015	40	41648000	8314.55824626012	0.000200048021513638	0	0	0.00204962828272301
2015	41	41648000	8401.42745933327	0.000202905301575106	0	0	0.0058528792761408
2015	42	41648000	8477.95536792687	0.000205791394544756	0	0	0.0109512999354028
2015	43	41648000	8555.63786034827	0.000207174414137534	0	0	0.00850458385913567
2015	44	41648000	8615.67787769445	0.000207140799077987	0	0	0.00131413017829512
2015	45	41648000	8692.07744185557	0.000206468497887053	0	0	-0.0107083079365321
2015	46	41648000	8749.6071914313	0.000205426431041106	0	0	-0.0221732458596883
2015	47	41648000	8872.43758115572	0.00020573376872839	0	0	-0.0342676494903129
2015	48	41648000	8980.22699217157	0.00020609873223204	0	0	-0.0441667000753234
2015	49	41648000	9115.74207925731	0.000208125240107568	0	0	-0.0491174580592989
2015	50	41648000	9215.26724666327	0.000210046100653093	0	0	-0.050705772730841
2015	51	41648000	9358.22805687191	0.000214204763734153	0	0	-0.0466998724775674
2015	52	41648000	9471.02735804511	0.000217955243949289	0	0	-0.0415612101163185
2015	53	41648000	0	0.00021011813292355	0	0	Inf
2016	1	41807000	9436.64584796862	0.000220518095055852	0	0	-0.0230427051594215
2016	2	41807000	9497.99270547168	0.000223962494319133	0	0	-0.0141917044634098
2016	3	41807000	9554.27386445908	0.000226761068720549	0	0	-0.00775295595561975
2016	4	41807000	9597.07300236468	0.000227330351376564	0	0	-0.00969806130908295
2016	5	41807000	9662.47626790844	0.000227435596909608	0	0	-0.0159458366195594
2016	6	41807000	9767.39360427332	0.000226976343674504	0	0	-0.0284818668668788
2016	7	41807000	9894.50424692919	0.000226679742626833	0	0	-0.0422157832777549
2016	8	41807000	10445.3551514347	0.000228363671155548	0	0	-0.0859860807424359
2016	9	41807000	10528.7701862982	0.000229038199344607	0	0	-0.0905490545836885
2016	10	41807000	10464.6993105268	0.000229971057478413	0	0	-0.0812540604651169
2016	11	41807000	10278.0822222417	0.000230683856770397	0	0	-0.0616732001686059
2016	12	41807000	10016.6739437859	0.000229684024206473	0	0	-0.0413584335589646
2016	13	41807000	9710.39907290843	0.000225569880641998	0	0	-0.0288349707160451
2016	14	41807000	9419.65338681907	0.000219384313631688	0	0	-0.0263123680501763
2016	15	41807000	9191.95572682392	0.000213954600904155	0	0	-0.0268882634086971
2016	16	41807000	8982.22439194575	0.000209070251393307	0	0	-0.0269002845400317
2016	17	41807000	8834.45869884894	0.000207367187313129	0	0	-0.0186835101589696
2016	18	41807000	8683.70096050285	0.000204496854593728	0	0	-0.0154658665831199
2016	19	41807000	8580.67350466535	0.000204171550218863	0	0	-0.0052296016904679
2016	20	41807000	8476.0213597592	0.00020297079436458	0	0	0.0011300868454951
2016	21	41807000	8408.37126299697	0.000200277465496209	0	0	-0.00420667236146252
2016	22	41807000	8310.87856032211	0.000194795130002153	0	0	-0.0201035978458133
2016	23	41807000	8256.11832251179	0.000195852369220465	0	0	-0.00825064756231197
2016	24	41807000	8235.23288922825	0.000193785729662497	0	0	-0.0162269714804357
2016	25	41807000	8281.82023333692	0.000193364747530318	0	0	-0.023886081533215
2016	26	41807000	8269.27092442245	0.000194704236132705	0	0	-0.0156326870414486
2016	27	41807000	8331.74064243017	0.00019789030545124	0	0	-0.00702621996321501
2016	28	41807000	8440.05266298715	0.000195818882005406	0	0	-0.0300297489965474
2016	29	41807000	8478.33872725756	0.000195440954864018	0	0	-0.036273465492577
2016	30	41807000	8434.44093742103	0.000193996220728586	0	0	-0.038418780785263
2016	31	41807000	8265.24127809581	0.00019391489463487	0	0	-0.0191453912561724
2016	32	41807000	8227.18465573739	0.000194790346114287	0	0	-0.0101595696747974
2016	33	41807000	8133.58314844139	0.000194857320544406	0	0	0.00157579400427809
2016	34	41807000	8082.52000576117	0.000196469490755137	0	0	0.0162424583106825
2016	35	41807000	8146.55288451072	0.00019892840911809	0	0	0.0208735053831899
2016	36	41807000	8172.68023849282	0.000197947712105628	0	0	0.0125931467405801
2016	37	41807000	8174.64402063906	0.000195761475351018	0	0	0.00116897804195651
2016	38	41807000	8213.17772962859	0.000196148970268137	0	0	-0.00155575954267869
2016	39	41807000	8287.89851532163	0.000198808811921449	0	0	0.0028597701376955
2016	40	41807000	8384.10533778105	0.000200755854282776	0	0	0.00106089580946283
2016	41	41807000	8470.31509694405	0.00020554452603631	0	0	0.0145077133081258
2016	42	41807000	8547.73494677733	0.000208544023728084	0	0	0.0199895123429269
2016	43	41807000	8623.58606145906	0.000212031477982156	0	0	0.0279250345302635
2016	44	41807000	8685.97815162818	0.000216054727677183	0	0	0.0399059083871684
2016	45	41807000	8765.22888054954	0.000217982634487048	0	0	0.0396990340118356
2016	46	41807000	8822.55687144999	0.000219140335350539	0	0	0.0384291236078247
2016	47	41807000	8951.60513722587	0.000222374243547731	0	0	0.0385623424494689
2016	48	41807000	9064.24733609074	0.000225971727222714	0	0	0.0422486997220911
2016	49	41807000	9207.84787461774	0.000227703494630086	0	0	0.0338572193662791
2016	50	41807000	9305.48186378393	0.000232343865859784	0	0	0.043857818669706
2016	51	41807000	9448.02955596618	0.000239955031454063	0	0	0.0617875336413592
2016	52	41807000	9563.84589102217	0.000248580381275863	0	0	0.0866339878767411
2017	1	41934000	9439.45063673953	0.000253908522916965	0	0	0.127968184775391
2017	2	41934000	9500.81572343786	0.000261716029951829	0	0	0.155142918194479
2017	3	41934000	9557.11360114121	0.000272738112271665	0	0	0.196700225331037
2017	4	41934000	9599.92545656451	0.000277798445175752	0	0	0.213467755839101
2017	5	41934000	9665.3481682097	0.000280116373348595	0	0	0.215310591566178
2017	6	41934000	9770.29671015325	0.000283478800019078	0	0	0.216687717134185
2017	7	41934000	9897.44516117549	0.000280202222540182	0	0	0.187175054638493
2017	8	41934000	10497.5287883985	0.000267711165164306	0	0	0.0694135949793049
2017	9	41934000	10607.0412363909	0.000256679544045405	0	0	0.0147598901635269
2017	10	41934000	10553.98626993	0.000242748128010683	0	0	-0.0354923969341549
2017	11	41934000	10365.4497094363	0.000229379501120809	0	0	-0.0720325437261654
2017	12	41934000	10097.4264211456	0.000218467114990223	0	0	-0.0927193110498942
2017	13	41934000	9778.07194820503	0.000212724757952974	0	0	-0.087713810324588
2017	14	41934000	9472.0814515692	0.000207349644679735	0	0	-0.0820391437238393
2017	15	41934000	9234.07537664866	0.000206872704726475	0	0	-0.0605448140549584
2017	16	41934000	9018.00259118546	0.000205842514427434	0	0	-0.0428257352202308
2017	17	41934000	8866.1185436879	0.000206562693756856	0	0	-0.0230223115878839
2017	18	41934000	8711.57767129225	0.000206238374588639	0	0	-0.00725215037689988
2017	19	41934000	8610.98406210649	0.000205484809462489	0	0	0.000675409204286449
2017	20	41934000	8502.93789632709	0.000204073067200839	0	0	0.00642861377318989
2017	21	41934000	8430.96334454571	0.000200553250345781	0	0	-0.00248647084431659
2017	22	41934000	8332.64704663704	0.000197634377831831	0	0	-0.00540609081182882
2017	23	41934000	8270.31769807732	0.000197114513282778	0	0	-0.000546254478032125
2017	24	41934000	8248.51053639199	0.000196356178757094	0	0	-0.00175917049847567
2017	25	41934000	8302.61862801525	0.000195111365479086	0	0	-0.0145518701301755
2017	26	41934000	8287.01138808571	0.00019493489769638	0	0	-0.0135889022968655
2017	27	41934000	8358.20312308056	0.000195836314208041	0	0	-0.0174682429860293
2017	28	41934000	8475.5992598903	0.000194291028759479	0	0	-0.0387228383299642
2017	29	41934000	8520.77438828107	0.000195221061668336	0	0	-0.0392422534671196
2017	30	41934000	8473.23081680473	0.000194572423331902	0	0	-0.0370615204039907
2017	31	41934000	8267.69796366189	0.000196704344922974	0	0	-0.00230994936508704
2017	32	41934000	8229.63002977359	0.000195383221252444	0	0	-0.00442669107138392
2017	33	41934000	8136.0006987734	0.000195602613630944	0	0	0.00816117201619829
2017	34	41934000	8084.92237676405	0.000193413459245481	0	0	0.00317598883939202
2017	35	41934000	8165.58778039813	0.000193098678876329	0	0	-0.00835062731942216
2017	36	41934000	8199.62626552993	0.000193275146659036	0	0	-0.0115647058120886
2017	37	41934000	8196.45064514019	0.00019541183764964	0	0	-0.00025018696860021
2017	38	41934000	8233.76232182118	0.000196661420327181	0	0	0.00158344116203931
2017	39	41934000	8304.73740332967	0.000201364048266323	0	0	0.0167690548065367
2017	40	41934000	8401.5291872775	0.00020385367482234	0	0	0.0174814381344893
2017	41	41934000	8486.53383329523	0.000204631086946153	0	0	0.0111313014901509
2017	42	41934000	8564.36479392434	0.000204364000572328	0	0	0.000634630379069459
2017	43	41934000	8637.89726334218	0.000206162064196118	0	0	0.00084542990442926
2017	44	41934000	8702.26080592668	0.000205942671817618	0	0	-0.00761420594077772
2017	45	41934000	8783.88644648293	0.000207530881861974	0	0	-0.00925404113295221
2017	46	41934000	8840.65521998651	0.000209367100682024	0	0	-0.00690618720753638
2017	47	41934000	8975.15414460928	0.000213402012686603	0	0	-0.00293634451115354
2017	48	41934000	9091.97004608681	0.00021603949062813	0	0	-0.00358228699849542
2017	49	41934000	9242.79705167635	0.000219296990508895	0	0	-0.00506308333015487
2017	50	41934000	9337.89074114669	0.000222363714408356	0	0	-0.00142331298524636
2017	51	41934000	9479.13397943058	0.000226837411169934	0	0	0.00348829551741462
2017	52	41934000	9597.11528178739	0.000227667286688606	0	0	-0.00522191099261822
2018	1	42037000	9462.63618141207	0.000228684254347361	0	0	0.0159114030912112
2018	2	42037000	9524.15199375424	0.00022992125984252	0	0	0.0148095081156056
2018	3	42037000	9580.58814904244	0.000231619763541642	0	0	0.0162841621548205
2018	4	42037000	9623.50515936114	0.000233817827152271	0	0	0.0213534296741107
2018	5	42037000	9689.08856729401	0.000241073340152723	0	0	0.0459188116215396
2018	6	42037000	9794.29489592817	0.000251169208078597	0	0	0.078015325471719
2018	7	42037000	9921.75566428802	0.000267921117111116	0	0	0.135141841936117
2018	8	42037000	10572.4747070305	0.000288051002688108	0	0	0.14531368818956
2018	9	42037000	10708.3523835908	0.000299655065775388	0	0	0.176334094057525
2018	10	42037000	10666.2048679725	0.000303998858148774	0	0	0.198101870176167
2018	11	42037000	10475.3390918535	0.000299583700073745	0	0	0.202214065776049
2018	12	42037000	10200.1156300441	0.000285182101482028	0	0	0.175300401957127
2018	13	42037000	9866.96858200271	0.000264571686847301	0	0	0.127174968438238
2018	14	42037000	9545.01551520661	0.000247244094488189	0	0	0.0888824626258375
2018	15	42037000	9296.15964481334	0.000231662582962628	0	0	0.0475723709664772
2018	16	42037000	9073.18444532848	0.000220115612436663	0	0	0.0198183510712275
2018	17	42037000	8916.93190028852	0.000212836310868996	0	0	0.00337202302851595
2018	18	42037000	8758.27929293851	0.00020501938768228	0	0	-0.015971092980706
2018	19	42037000	8659.82130717343	0.000201574803149606	0	0	-0.021504058867724
2018	20	42037000	8548.21801443161	0.000201527226015177	0	0	-0.00896303934951783
2018	21	42037000	8471.78064358136	0.000201013392963342	0	0	-0.00257096406265732
2018	22	42037000	8372.34974930713	0.000196469776625354	0	0	-0.013538582680031
2018	23	42037000	8302.36364507592	0.000195256559697409	0	0	-0.0113658771296877
2018	24	42037000	8279.60399620871	0.000194433475271784	0	0	-0.0128271830702703
2018	25	42037000	8341.28445777878	0.000193272593191712	0	0	-0.025977349037259
2018	26	42037000	8322.00877380109	0.000191369507814544	0	0	-0.0333343524792251
2018	27	42037000	8402.49168477451	0.000194771272926232	0	0	-0.0255747572073055
2018	28	42037000	8528.7678895797	0.000202193305897186	0	0	-0.00341994177322291
2018	29	42037000	8581.65739784814	0.000212379570378476	0	0	0.0403351690826828
2018	30	42037000	8530.3844927011	0.000217546447177486	0	0	0.0720501529356365
2018	31	42037000	8288.005428046	0.000219920546185503	0	0	0.115443284908608
2018	32	42037000	8249.8439901397	0.000219625567952042	0	0	0.119099950379021
2018	33	42037000	8155.98468197434	0.000213055165687371	0	0	0.0981138819196453
2018	34	42037000	8104.78089860389	0.000203102029164783	0	0	0.0534276135053442
2018	35	42037000	8202.28483153235	0.000197378499892951	0	0	0.0115717962027808
2018	36	42037000	8244.32270638182	0.000197839998096915	0	0	0.00876691708856009
2018	37	42037000	8235.99441308283	0.000196074886409592	0	0	0.00077775513142629
2018	38	42037000	8272.1521908941	0.000197259557056878	0	0	0.00242353001289936
2018	39	42037000	8339.53661359823	0.000198325284868092	0	0	-0.000304167211651746
2018	40	42037000	8437.1233543967	0.000198648809382211	0	0	-0.010255077561668
2018	41	42037000	8521.10266281108	0.000197487927302139	0	0	-0.0257364183356441
2018	42	42037000	8599.51251616945	0.00019946237838095	0	0	-0.0249679869371352
2018	43	42037000	8670.87975463356	0.000201879296809953	0	0	-0.0212757828333371
2018	44	42037000	8737.35367981554	0.000201527226015177	0	0	-0.0304158088998348
2018	45	42037000	8821.53821921753	0.000204472250636344	0	0	-0.0256347831407553
2018	46	42037000	8877.87228465273	0.000208202297975593	0	0	-0.0141556761150956
2018	47	42037000	9018.126718914	0.00021179912933844	0	0	-0.0127217905103707
2018	48	42037000	9139.37408338842	0.000212498513214549	0	0	-0.0226026510681826
2018	49	42037000	9297.75921478938	0.000217527416323715	0	0	-0.0165157229007522
2018	50	42037000	9390.48714769319	0.000218873849228061	0	0	-0.0201999262349012
2018	51	42037000	9530.7328284005	0.000221100459119347	0	0	-0.0247969209352145
2018	52	42037000	9650.99419722241	0.000222746627970597	0	0	-0.0297787141251338
2019	1	42124000	9482.22009695275	0.000225534137308898	0	0	0.00191726229315144
2019	2	42124000	9543.8632220917	0.000227471275282499	0	0	0.00399594765985542
2019	3	42124000	9600.41617663743	0.000231089165321432	0	0	0.0139560432482729
2019	4	42124000	9643.42200774031	0.000233776469471085	0	0	0.0211727737410852
2019	5	42124000	9709.14114831376	0.000236667932769917	0	0	0.0268055482674123
2019	6	42124000	9814.56521540523	0.000240352293229513	0	0	0.0315892530937724
2019	7	42124000	9942.28978098713	0.000243205773430823	0	0	0.0304266145602968
2019	8	42124000	10643.5906755778	0.000245646187446586	0	0	-0.0278092877300276
2019	9	42124000	10805.859355722	0.000245802867723863	0	0	-0.0417976341217882
2019	10	42124000	10774.6609180989	0.000243490646662235	0	0	-0.048062850611755
2019	11	42124000	10581.5325988303	0.000238586079194758	0	0	-0.0502131986900499
2019	12	42124000	10299.1956824556	0.000233035799069414	0	0	-0.046877027812769
2019	13	42124000	9952.33638787353	0.000225932959832874	0	0	-0.0437220337933637
2019	14	42124000	9614.45921712145	0.000221109106447631	0	0	-0.0312507661987259
2019	15	42124000	9354.80260192891	0.000217700123445067	0	0	-0.019712078359717
2019	16	42124000	9124.90433558121	0.000214153451713987	0	0	-0.0113868958796693
2019	17	42124000	8964.41330801479	0.000210682746177951	0	0	-0.00999656139623456
2019	18	42124000	8801.70782580096	0.000209011489887	0	0	0.000305869525815111
2019	19	42124000	8705.34631724333	0.000205578767448485	0	0	-0.00523199371782753
2019	20	42124000	8590.29253348654	0.000203356756243472	0	0	-0.00280462317116885
2019	21	42124000	8509.43090888133	0.000203062387237679	0	0	0.00521410792258307
2019	22	42124000	8408.8431907622	0.000200921090114899	0	0	0.00651181238555565
2019	23	42124000	8331.26044550143	0.000199444497198747	0	0	0.00841884069732121
2019	24	42124000	8307.57169277501	0.000202155540784351	0	0	0.025040807942218
2019	25	42124000	8376.74922345813	0.00020094957743804	0	0	0.0105113301345225
2019	26	42124000	8353.2558277524	0.000198803532428069	0	0	0.00253124921391142
2019	27	42124000	8443.40615747668	0.000200674199981008	0	0	0.00115993976135469
2019	28	42124000	8578.08422171101	0.000208655398347735	0	0	0.0246343790556576
2019	29	42124000	8639.39486888671	0.000207003133605546	0	0	0.00930680126716413
2019	30	42124000	8584.42491559357	0.000207449435001424	0	0	0.0179598617172794
2019	31	42124000	8305.1583312253	0.000206704016712563	0	0	0.0484086699784062
2019	32	42124000	8266.91791420038	0.000205346120976166	0	0	0.0463391665159252
2019	33	42124000	8172.86435394539	0.000200550754914063	0	0	0.0336645310798271
2019	34	42124000	8121.55459869131	0.000197939416959453	0	0	0.0266507352352923
2019	35	42124000	8235.92123377161	0.000197336435286298	0	0	0.00931028406560905
2019	36	42124000	8285.9712727593	0.000199221346500807	0	0	0.0127961736470508
2019	37	42124000	8272.47796809226	0.000201633273193429	0	0	0.0267298423471938
2019	38	42124000	8307.45342466255	0.000199273573259899	0	0	0.0104420176560873
2019	39	42124000	8371.21670636227	0.000202829740765359	0	0	0.0206401649483532
2019	40	42124000	8469.56325898988	0.000206357420947678	0	0	0.0263339128819161
2019	41	42124000	8552.47931891638	0.000207791282879119	0	0	0.0234459124198181
2019	42	42124000	8631.4386409716	0.000207952711043586	0	0	0.0148713747925046
2019	43	42124000	8700.60398078376	0.000209999050422562	0	0	0.0167110259859383
2019	44	42124000	8769.16639541846	0.000211356946158959	0	0	0.0152846460584403
2019	45	42124000	8855.88972342337	0.000213726141866869	0	0	0.0166115750275809
2019	46	42124000	8911.76857221076	0.000216608109391321	0	0	0.0238596218097805
2019	47	42124000	9057.74920283341	0.000220957174057544	0	0	0.0275842034893647
2019	48	42124000	9183.39475134085	0.00022345456271959	0	0	0.0249804407706266
2019	49	42124000	9349.29642973199	0.00022534896970848	0	0	0.0153277384394706
2019	50	42124000	9439.58788781457	0.000224427879593581	0	0	0.00150558608641982
2019	51	42124000	9578.78219608472	0.000225524641534517	0	0	-0.00822465679582104
2019	52	42124000	9701.14221818999	0.000226004178140727	0	0	-0.0186516406130725
2020	1	42195000	9524.22484819488	0.000225870363787179	0	0	0.00066936174930112
2020	2	42195000	9586.14104250588	0.000225164118971442	0	0	-0.00890254400884299
2020	3	42195000	9642.94451732147	0.000228278232018012	0	0	-0.00111423614458972
2020	4	42195000	9686.1408573571	0.000228377769877948	0	0	-0.00513526058412853
2020	5	42195000	9752.1511237782	0.000228273492119919	0	0	-0.0123204739398713
2020	6	42195000	9858.04220408144	0.000228098115890508	0	0	-0.0236803818901074
2020	7	42195000	9986.33257091659	0.000230923095153454	0	0	-0.0242864504255474
2020	8	42195000	10740.1651464999	0.000230965754236284	0	0	-0.0926024072194064
2020	9	42195000	10929.3375134015	0.000233179286645337	0	0	-0.0997624523960892
2020	10	42195000	10909.0616935866	0.000233828652683967	0	0	-0.0955775778772613
2020	11	42195000	10713.2045148872	0.000235098945372674	0	0	-0.0740398928989849
2020	12	42195000	10423.0556175509	0.000235999526010191	0.048	0	-0.0446179733290298
2020	13	42195000	10061.5917027554	0.000237592131769167	0.035	0	-0.00361689321436877
2020	14	42195000	9706.87708648274	0.000235516056404787	0.023	0	0.0237690156640137
2020	15	42195000	9435.73972182308	0.000232117549472686	0.017	0	0.0379896318407209
2020	16	42195000	9198.25634874709	0.000228766441521507	0.014	0	0.0494162843498949
2020	17	42195000	9033.21032950736	0.000222443417466524	0.01	0	0.0390547388606946
2020	18	42195000	8866.05842215914	0.000213375992416163	0.008	0	0.0154907142837675
2020	19	42195000	8771.49331342964	0.000208508117075483	0.008	0	0.00302191264625165
2020	20	42195000	8652.77490370183	0.000204692499111269	0.008	0	-0.00182310344107998
2020	21	42195000	8567.29898642602	0.00020272544140301	0.006	0	-0.00155229628930825
2020	22	42195000	8465.23453246245	0.000199862542955326	0.006	0	-0.00378424630051289
2020	23	42195000	8379.89051706958	0.000199161038037682	0.005	0	0.00282933087038825
2020	24	42195000	8355.22968489946	0.000199161038037682	0.006	0	0.00578922626004707
2020	25	42195000	8432.03049269361	0.000197909704941344	0.008	0	-0.00963356249292511
2020	26	42195000	8403.72229446605	0.000195103685270767	0.009	0	-0.0203864773802518
2020	27	42195000	8504.15675822181	0.000194966228226093	0.01	0	-0.032637775397716
2020	28	42195000	8647.15109736069	0.000195843109373148	0.009	0	-0.0443557760286806
2020	29	42195000	8717.75998338878	0.000196601493067899	0.009	0	-0.0484252817459056
2020	30	42195000	8658.9688445434	0.0002003033534779	0.007	0	-0.0239253481866895
2020	31	42195000	8341.94888631077	0.000209332859343524	0.007	0	0.0588412996026289
2020	32	42195000	8303.53907021105	0.000212134139116009	0.008	0	0.0779740932528054
2020	33	42195000	8209.0688672421	0.000212518070861476	0.011	0	0.0923528776550026
2020	34	42195000	8157.53181769145	0.000211062922147174	0.011	0	0.0917272771999193
2020	35	42195000	8289.12581220196	0.000209830548643204	0.015	0	0.0681222846161675
2020	36	42195000	8347.35080655551	0.000204493423391397	0.021	0	0.0336932279428838
2020	37	42195000	8328.63492072413	0.000204417585021922	0.035	0	0.035631899116796
2020	38	42195000	8362.49353834042	0.000206024410475175	0.056	0	0.0395463936854906
2020	39	42195000	8422.77423868899	0.000207090887545918	0.07	0	0.0374491530192208
2020	40	42195000	8522.1162459438	0.000207925109610143	0.077	0	0.029486074444925
2020	41	42195000	8604.15670934344	0.00020993008650314	0.086	0	0.0295024020635172
2020	42	42195000	8683.85337901905	0.000212072520440811	0.091	0	0.0304641971063352
2020	43	42195000	8750.96620495506	0.000215328830430146	0.089	0	0.0382624943580913
2020	44	42195000	8821.7864667095	0.000220277284038393	0.099	0	0.0535961208168828
2020	45	42195000	8911.27027237164	0.000225405853774144	0.113	0	0.0673001389586121
2020	46	42195000	8966.82585494927	0.000232074890389857	0.111	0	0.0920698314437602
2020	47	42195000	9118.91270771322	0.000242175613224316	0.117	0	0.120594124270606
2020	48	42195000	9249.27458510101	0.000254030098352885	0.161	0	0.158880072310335
2020	49	42195000	9423.11795505071	0.000266699845953312	0.134	0	0.19423316716186
2020	50	42195000	9511.14565373602	0.000280848441758502	0.105	0	0.245948745968906
2020	51	42195000	9649.614652972	0.000289366038630169	0.098	0	0.265314775677543
2020	52	42195000	9774.23055221361	0.000294286052849864	0.087	0.00660438440573528	0.270422253052725
2020	53	42195000	0	0.00030569972745586	0.074	0.00890611095332765	Inf
2021	1	42252000	9511.03322072139	0.000294712676323014	0.064	0.0128454511029064	0.309237357395701
2021	2	42252000	9572.86365727522	0.000289808766448925	0.06	0.0160795938653792	0.279136571708508
2021	3	42252000	9629.58845567011	0.00028034175896999	0.062	0.0152824481681341	0.23006295175838
2021	4	42252000	9672.72496609988	0.000270406134620846	0.06	0.0200491574363344	0.181176973401192
2021	5	42252000	9738.64380443387	0.000259949824860362	0.066	0.020699091167282	0.127816174465628
2021	6	42252000	9844.38821958719	0.000246762283442204	0.076	0.0216828789169743	0.0591008569994415
2021	7	42252000	9972.50089702435	0.000236201836599451	0.088	0.0274970888952002	0.000751978170078372
2021	8	42252000	10774.617799217	0.000228940641863107	0.105	0.0364998106598504	-0.102223375319826
2021	9	42252000	10989.6362569498	0.000223738521253432	0.117	0.0428114408785383	-0.139789545443627
2021	10	42252000	10980.4097198697	0.000218223989396952	0.115	0.0346307630408028	-0.160286343112031
2021	11	42252000	10782.955540195	0.000216411057464735	0.118	0.0496343131686074	-0.152013567531169
2021	12	42252000	10486.667865216	0.000217627567925779	0.108	0.0462072801287513	-0.123153310643102
2021	13	42252000	10112.666948122	0.000217031146454606	0.098	0.0790065559026792	-0.0932164534793706
2021	14	42252000	9743.10894154351	0.000217755372526744	0.083	0.0879601438985137	-0.0556812968836168
2021	15	42252000	9462.03171087845	0.000220486604184417	0.058	0.0843065180346493	-0.015433441288361
2021	16	42252000	9218.24388583122	0.00022224273407176	0.043	0.112541347155164	0.0186538907299998
2021	17	42252000	9049.67544226139	0.000221026223610717	0.031	0.1211039240746	0.0319486107080058
2021	18	42252000	8879.04983429989	0.000218650004733504	0.022	0.119871343368361	0.0404716914992337
2021	19	42252000	8786.74944515654	0.000214001704061346	0.014	0.122409566411057	0.0290494859830283
2021	20	42252000	8665.12303558526	0.000210655116917542	0.009	0.116066387389946	0.0271752591910932
2021	21	42252000	8575.54403933779	0.000207000852030673	0.007	0.119646572943293	0.0199003071851045
2021	22	42252000	8472.5160076838	0.0002087191138881	0.009	0.147216605131118	0.0408714473955728
2021	23	42252000	8379.94953611176	0.000207668276057938	0.013	0.143365355486131	0.0470707445418889
2021	24	42252000	8354.4755585868	0.000207616207516804	0.018	0.138113130739373	0.0500000794165787
2021	25	42252000	8438.39217353362	0.000205244722143331	0.025	0.122347581179589	0.0276839262340848
2021	26	42252000	8404.93216216421	0.000206470699611853	0.034	0.108949824860362	0.0379381810208073
2021	27	42252000	8515.41580074874	0.000203261384076493	0.051	0.100359414938938	0.00854734530342773
2021	28	42252000	8665.47855409762	0.000203663731894348	0.073	0.0795162122503077	-0.00695617140141882
2021	29	42252000	8745.66397089691	0.000203966676133674	0.081	0.0719007147590647	-0.0145974017892451
2021	30	42252000	8683.4105989703	0.000206163021868787	0.087	0.0629228438890467	0.00315422157198773
2021	31	42252000	8330.39478375685	0.000205642336457446	0.08	0.0600704108681246	0.0430237972565229
2021	32	42252000	8292.03816757144	0.000205036447978794	0.072	0.0485170169459434	0.0447612305838269
2021	33	42252000	8197.69881148886	0.000205434062292909	0.062	0.0402902347817855	0.0588337287819365
2021	34	42252000	8146.23314382865	0.000210404241219351	0.063	0.0344519786045631	0.0913019358812251
2021	35	42252000	8294.3284971274	0.000211038530720439	0.063	0.0318049323108965	0.0750478478261594
2021	36	42252000	8360.40806001104	0.000212141437091735	0.075	0.0340821499573985	0.0721247020074482
2021	37	42252000	8336.57019102618	0.000213731894348197	0.1	0.0327377638928335	0.0832512403867128
2021	38	42252000	8369.10287768091	0.000215407554671968	0.117	0.0252501420051122	0.0875000741443885
2021	39	42252000	8425.55243691781	0.000214929470794282	0.148	0.0235664110574647	0.0778165666869954
2021	40	42252000	8525.31534788911	0.000219251159708416	0.167	0.0231644182523904	0.0866225613922585
2021	41	42252000	8606.00063256865	0.000224973965729433	0.192	0.0229261573416643	0.104531640867756
2021	42	42252000	8685.97261841085	0.000230266022910158	0.203	0.0274313641957777	0.120104843455057
2021	43	42252000	8750.63795264402	0.000237323676985705	0.199	0.0309392928145413	0.145905024783959
2021	44	42252000	8823.30613019435	0.000245593108018555	0.191	0.0465908122692417	0.176067093998861
2021	45	42252000	8915.04027609761	0.000253308719113888	0.171	0.0682509230332292	0.200532994640036
2021	46	42252000	8969.95242828999	0.0002612136703588	0.159	0.118064730663637	0.230419011497927
2021	47	42252000	9127.28016477069	0.000269909116728202	0.205	0.153281335794755	0.249463125282132
2021	48	42252000	9261.60959160105	0.000274046198996497	0.206	0.176725622455742	0.250214650647819
2021	49	42252000	9442.39518250227	0.000274074600018934	0.226	0.188201576256745	0.22640492970039
2021	50	42252000	9527.61730770529	0.000271982391366089	0.318	0.0985947410773454	0.206156757650857
2021	51	42252000	9664.56008646743	0.000265454889709363	0.402	0.065882159424406	0.160528766922867
2021	52	42252000	9790.57209394006	0.000255566600397614	0.436	0.0983271536333325	0.102918184595527
2022	1	42289000	9519.3620149699	0.000248050320414292	0.429	0.105914895126392	0.101943594907307
2022	2	42289000	9581.24659629236	0.000242318333372745	0.439	0.0832444370876587	0.0695267987325806
2022	3	42289000	9638.02106842509	0.000238383503984488	0.431	0.061448390834496	0.0459616064781332
2022	4	42289000	9681.19535339455	0.000237527489418052	0.475	0.0412411974745206	0.0375578255920592
2022	5	42289000	9747.17191677951	0.000241254226867507	0.502	0.0331444583697888	0.0467036066571095
2022	6	42289000	9853.00893226977	0.00024293315046466	0.527	0.0268360330109485	0.0426662627244152
2022	7	42289000	9981.23379793355	0.000245023528577171	0.517	0.0239415214358344	0.0381281723052354
2022	8	42289000	10833.3965905176	0.00024619168105181	0.471	0.0209138783135094	-0.0389717654098577
2022	9	42289000	11074.6938309925	0.000248244224266358	0.449	0.0207322471564709	-0.0520731173062918
2022	10	42289000	11076.465778543	0.000248267871077585	0.482	0.0203299912506798	-0.0521344795432502
2022	11	42289000	10876.9712380607	0.000249729244011445	0.442	0.0198037078200005	-0.0290679483415686
2022	12	42289000	10573.889252042	0.000249308330771595	0.353	0.0188602473456454	-0.00292127629727656
2022	13	42289000	10186.5240895071	0.000247515902480551	0.348	0.0184689399134527	0.0275536491178636
2022	14	42289000	9801.27915794048	0.000242824375133013	0.315	0.010199460852704	0.0476999822702485
2022	15	42289000	9509.63217549884	0.000237815980515028	0.257	0.00915010995767221	0.0575593055966378
2022	16	42289000	9258.9164090603	0.000233781834519615	0.219	0.0128282295632434	0.0677707372242479
2022	17	42289000	9086.53322976866	0.000230494927758992	0.258	0.0114727943436828	0.0727303530972905
2022	18	42289000	8912.06499669404	0.000226020951074748	0.343	0.00860609141857221	0.0725011547318881
2022	19	42289000	8821.73346911177	0.000220515973420984	0.389	0.00745113386459836	0.0570938277212478
2022	20	42289000	8697.00309457987	0.000217607415640001	0.439	0.004428645747121	0.0581116161422438
2022	21	42289000	8603.14913646061	0.000214268485894677	0.459	0.00551386885478493	0.0532422321494054
2022	22	42289000	8498.85024584308	0.000212130814159711	0.464	0.00425940551916574	0.0555310119021996
2022	23	42289000	8398.92186817411	0.000213965806710965	0.481	0.00455690605121899	0.0773287502872185
2022	24	42289000	8372.59609385009	0.000217375676889971	0.465	0.00613492870486415	0.0979390259554298
2022	25	42289000	8463.7307007328	0.000217456076048145	0.418	0.00580569415214358	0.0865185017292428
2022	26	42289000	8424.58426409814	0.000220336257655655	0.364	0.00565217905365461	0.106024903769833
2022	27	42289000	8545.65630514642	0.000226593203906453	0.333	0.00671394452458086	0.121318206330066
2022	28	42289000	8702.69382241883	0.000229374068906808	0.314	0.00610260351391615	0.11459741063302
2022	29	42289000	8793.27638998957	0.000232523824162312	0.279	0.0055961124642342	0.118263496322519
2022	30	42289000	8727.45075893856	0.000236643098678143	0.252	0.00441041405566459	0.146657858796915
2022	31	42289000	8337.68969554713	0.000239286812173378	0.251	0.00407890940906619	0.213669537906204
2022	32	42289000	8299.29949054215	0.000234893234647308	0.267	0.00385648750266027	0.196896197241715
2022	33	42289000	8204.87752163786	0.000230371964340609	0.306	0.00393627184374187	0.187366901493401
2022	34	42289000	8153.36678557255	0.000228300503677079	0.401	0.00364655111258247	0.184124332181878
2022	35	42289000	8318.2761096057	0.000224748752630708	0.471	0.00311582208139232	0.142592512530884
2022	36	42289000	8392.34868867361	0.000222157062120173	0.453	0.00538326751637542	0.119448243693605
2022	37	42289000	8363.34528036287	0.000225623684646125	0.424	0.0064333751093665	0.140859271038732
2022	38	42289000	8394.61728989436	0.000230830712478422	0.363	0.00990363924424791	0.162840384844137
2022	39	42289000	8447.3775211156	0.000237499113244579	0.299	0.0106297382297997	0.188960712942494
2022	40	42289000	8547.78626074154	0.000246546383220223	0.24	0.0147752370592826	0.219754411488467
2022	41	42289000	8627.29919985982	0.000252273640899525	0.217	0.0160724774764123	0.23658630040017
2022	42	42289000	8707.72592394814	0.000250561611766653	0.216	0.0154634775000591	0.216850425994541
2022	43	42289000	8770.09239006164	0.000249823831256355	0.232	0.01152167230249	0.204639532871072
2022	44	42289000	8844.76650432946	0.000246915273475372	0.252	0.0145299959800421	0.180562538862818
2022	45	42289000	8938.95860236741	0.000245567405235404	0.278	0.0124878810092459	0.16174606706979
2022	46	42289000	8993.35538752423	0.000247019319444773	0.339	0.0105851876374471	0.161546447335017
2022	47	42289000	9156.2767447574	0.000258242096053347	0.312	0.00844347229776065	0.19271187453491
2022	48	42289000	9294.86967667499	0.00027199981082551	0.233	0.00732133651777058	0.23752138546549
2022	49	42289000	9482.98909549795	0.000292837380879188	0.162	0.00620539620232212	0.305896260692656
2022	50	42289000	9565.57629857857	0.000308605074605689	0.135	0.00341564000094587	0.364329716541941
2022	51	42289000	9701.30901257154	0.000318631322566152	0.153	0.00147716900375984	0.388946582624963
2022	52	42289000	9828.85971450805	0.000314970796188134	0.177	0.00153644356211004	0.355172460172474
2023	1	42312000	9524.5393736441	0.000303559273964833	0.191	0.00293016165626773	0.348537655851571
2023	2	42312000	9586.45761253375	0.000283182076006807	0.219	0.00230769048969559	0.249888173952202
2023	3	42312000	9643.26296295253	0.000266756475704292	0.26	0.00181336263944035	0.170454445073454
2023	4	42312000	9686.46072939882	0.000252571374550955	0.272	0.00128072414445075	0.103271906896304
2023	5	42312000	9752.47317591257	0.000248336169408206	0.314	0.00105738324825109	0.0774292643995684
2023	6	42312000	9858.36775373806	0.00024658725657024	0.32	0.000768481754584988	0.0583496437373036
2023	7	42312000	9986.66235798198	0.000247215919833617	0.302	0.000591723388164114	0.0474170073087066
2023	8	42312000	10888.630788711	0.000249168084704103	0.264	0.00059836453015693	-0.0317607232187157
2023	9	42312000	11156.1234936011	0.000252561920968047	0.251	0.000489459255057667	-0.0421045440981866
2023	10	42312000	11168.8846931236	0.00025241066364152	0.238	0.000443136698808849	-0.0437720243834743
2023	11	42312000	10967.4156447262	0.000252330308186803	0.22	0.000420093590470788	-0.0265163329399334
2023	12	42312000	10657.6419288079	0.000249848742673473	0.202	0.000502032520325203	-0.00807326136331529
2023	13	42312000	10257.0345938035	0.000245670259028172	0.209	0.000261746076763093	0.0134313095014527
2023	14	42312000	9856.19335150204	0.000240291170353564	0.185	7.39742862544905e-05	0.0315544386566404
2023	15	42312000	9554.0593815011	0.000236003970504821	0.171	0.000111552278313481	0.0451892333153014
2023	16	42312000	9296.41441876085	0.000232198903384383	0.141	9.60720363017584e-05	0.0568375674144678
2023	17	42312000	9120.35502275124	0.000229982038192475	0.13	4.75278880695784e-05	0.0669540797178918
2023	18	42312000	8942.11189372894	0.000225037814331632	0.117	5.16165626772547e-05	0.0648267560460292
2023	19	42312000	8853.69667041928	0.000221823596142938	0.113	2.11523917564757e-05	0.0600995662476786
2023	20	42312000	8725.97652483707	0.000218259595386652	0.1	3.11495556816033e-05	0.0583342705213657
2023	21	42312000	8627.90128184829	0.000216331064473435	0.081	1.86708262431462e-05	0.0609068997181586
2023	22	42312000	8522.29017778155	0.000212464549064095	0.08	1.30459444129325e-05	0.054857299207823
2023	23	42312000	8415.08846239554	0.000212162034411042	0.099	1.85526564567971e-05	0.0667742876519322
2023	24	42312000	8387.93689458141	0.000209567025902817	0.117	1.85762904140669e-05	0.0571371853939672
2023	25	42312000	8486.1860026187	0.000207288712422008	0.16	1.57874834562299e-05	0.0335385056718621
2023	26	42312000	8440.92080396591	0.000205993571563623	0.189	2.43666099451692e-05	0.0325887663707074
2023	27	42312000	8572.82875102995	0.00020459444129325	0.225	9.02817167706561e-06	0.00979504565047567
2023	28	42312000	8736.38211768768	0.000202344488561165	0.273	7.04291926640197e-06	-0.0200062354568731
2023	29	42312000	8837.9747277728	0.000202131782945736	0.271	7.51559841179807e-06	-0.0322896066760663
2023	30	42312000	8768.62261250136	0.000203346568349404	0.278	4.82132728304027e-06	-0.0187740560606019
2023	31	42312000	8342.22437040807	0.000205856494611458	0.304	7.42106258271885e-06	0.0441100134991846
2023	32	42312000	8303.81328586664	0.000209037625259974	0.301	1.68510115333711e-05	0.065149190559732
2023	33	42312000	8209.33996305075	0.000207931556059747	0.278	2.063244469654e-05	0.0717061346708429
2023	34	42312000	8157.80121149367	0.000210148421251654	0.303	2.2452259406315e-05	0.0899750765527586
2023	35	42312000	8339.47963757197	0.000212119493287956	0.349	1.85290224995273e-05	0.0762302193968922
2023	36	42312000	8421.52495944388	0.00020941576857629	0	2.37284930988845e-05	0.0521609854119736
2023	37	42312000	8387.3660588315	0.000208238797504254	0	0.00109068349404424	0.050508578998103
2023	38	42312000	8417.35621151275	0.000212582718850444	0	0.00401583475137077	0.068601562530698
2023	39	42312000	8466.41649976681	0.000214213461902061	0	0.00431331537152581	0.0705591911583417
2023	40	42312000	8567.43809870821	0.000217318963887313	0	0.00822946209113254	0.0732730011071161
2023	41	42312000	8645.75023997166	0.000224182265078465	0	0.00966586311211949	0.0971401829473959
2023	42	42312000	8726.60429195564	0.000230842314237096	0	0.00984325959538665	0.119266976388947
2023	43	42312000	8786.64900454656	0.000235550198525241	0	0.00714827944791076	0.134289078218885
2023	44	42312000	8863.30168757917	0.000240092645112498	0	0	0.146164302884591
2023	45	42312000	8959.92518442501	0.000243344677632823	0	0	0.149161381157309
2023	46	42312000	9013.79131617665	0.000246459633200983	0	0	0.156916067191945
2023	47	42312000	9182.25963898189	0.000252093968614105	0	0	0.161653059200872
2023	48	42312000	9325.0702110149	0.000256877481565513	0	0	0.165567631561786
2023	49	42312000	9520.45759106582	0.000261968235961429	0	0	0.164271768869788
2023	50	42312000	9600.35519505371	0.000264875212705615	0	0	0.167394307012126
2023	51	42312000	9734.83662509993	0.00026523917564757	0	0	0.152849342233805
2023	52	42312000	9863.74514826766	0.000261703535640008	0	0	0.122616190255559
2024	1	42318000	9551.98831767361	0.000259511319060447	0	0	0.149708273792641
2024	2	42318000	9614.08499986298	0.000258386502197646	0	0	0.137331321717651
2024	3	42318000	9671.05405865032	0.00025841485892528	0	0	0.13075575151176
2024	4	42318000	9714.37631752581	0.000259610567607165	0	0	0.130921805055017
2024	5	42318000	9780.57900652141	0.000259672007183704	0	0	0.123532665363981
2024	6	42318000	9886.77876388542	0.000257011200907415	0	0	0.100075187251964
2024	7	42318000	10015.4431027192	0.000251491091261402	0	0	0.0626189865838842
2024	8	42318000	10969.467086405	0.000245054114088568	0	0	-0.0546304648789833
2024	9	42318000	11263.829503722	0.000237846779148353	0	0	-0.106414031153959
2024	10	42318000	11287.6231408656	0.000232189611985444	0	0	-0.129506728088151
2024	11	42318000	11083.7045526281	0.00022854104636325	0	0	-0.127421706878069
2024	12	42318000	10766.5039257183	0.00022631504324401	0	0	-0.11046333460924
2024	13	42318000	10351.6853780173	0.00022381965121225	0	0	-0.0850185593822512
2024	14	42318000	9934.24271282177	0.000220889456023442	0	0	-0.059052585061628
2024	15	42318000	9620.88077877438	0.000220208894560234	0	0	-0.0313984536052904
2024	16	42318000	9355.60652292881	0.000220629519353467	0	0	-0.00203156501742854
2024	17	42318000	9175.53327603046	0.000219041542605983	0	0	0.0102301110077987
2024	18	42318000	8993.10105697943	0.000220412117774942	0	0	0.0371728218000094
2024	19	42318000	8906.31710553993	0.000219414906186493	0	0	0.0425409167414886
2024	20	42318000	8775.37535133976	0.000216631220757125	0	0	0.044673262734042
2024	21	42318000	8672.86374517703	0.000212571482584243	0	0	0.0372121901491234
2024	22	42318000	8565.61530818703	0.000211347417174725	0	0	0.0441514915398436
2024	23	42318000	8450.93039612167	0.000209093057327851	0	0	0.0470326443654939
2024	24	42318000	8422.9051838717	0.00021212722718465	0	0	0.0657605427149899
2024	25	42318000	8528.43962202655	0.000210907887896403	0	0	0.0465220363346109
2024	26	42318000	8476.51389463043	0.000212850323739307	0	0	0.0626302406825363
2024	27	42318000	8619.85567747608	0.000213370197079257	0	0	0.0475117377654093
2024	28	42318000	8789.92430039957	0.000211952360697575	0	0	0.020418344170754
2024	29	42318000	8903.41617339074	0.000208483387683728	0	0	-0.00907698481311875
2024	30	42318000	8830.3924419622	0.00020977834491233	0	0	0.00532338266354081
2024	31	42318000	8366.26597928966	0.000209835058367598	0	0	0.0613815078293674
2024	32	42318000	8327.74419714173	0.000208105297981946	0	0	0.0575012622292873
2024	33	42318000	8232.9986099279	0.000209480599272177	0	0	0.0767401307842117
2024	34	42318000	8181.3113278991	0.000211801124816863	0	0	0.0955456455293734
2024	35	42318000	8380.22684183608	0.000212259558580273	0	0	0.0718564269833044
2024	36	42318000	8470.45690504554	0.00021383335696394	0	0	0.0683012854489405
2024	37	42318000	8431.05278900956	0.000217945082470816	0	0	0.0939321850792817
2024	38	42318000	8459.81775706229	0.000219797722009547	0	0	0.0994799494628779
2024	39	42318000	8505.29222045238	0.000222784630653623	0	0	0.10846279653147
2024	40	42318000	8607.16429167111	0.000228011720780755	0	0	0.121042851399623
2024	41	42318000	8684.45412847479	0.000230232997778723	0	0	0.121889741815139
2024	42	42318000	8765.92455400748	0.000230965546575925	0	0	0.114999329481071
2024	43	42318000	8823.78095496717	0.000232047828347275	0	0	0.112878940458301
2024	44	42318000	8902.5926764799	0.000233049766056997	0	0	0.107789647172707
2024	45	42318000	9001.88291798125	0.000233668887943665	0	0	0.098481294424296
2024	46	42318000	9055.34596034784	0.000236017770215984	0	0	0.102972768101324
2024	47	42318000	9229.77341895251	0.000239448934259653	0	0	0.0978601033902737
2024	48	42318000	9377.1438834751	0.000242733588543882	0	0	0.0954294961925307
2024	49	42318000	9580.26686159367	0.000245871733068671	0	0	0.0860657798283055
2024	50	42318000	9657.62883981417	0.000246353797438442	0	0	0.0794782210951688
2024	51	42318000	9791.17451271186	0.00024652039321329	0	0	0.0654748300580117
2024	52	42318000	9921.60675916272	0.000246782299100462	0	0	0.0525848873912276
