# Supplementary material for: Cohort-resolved excess mortality in Germany (2000-2024): Patterns and implications for the SARS-CoV-2 era
Source: PLoS One. 2025 Oct 27;20(10):e0334884. doi: 10.1371/journal.pone.0334884 (PMC12558607; doi:10.1371/journal.pone.0334884)
Supplement: S1 Data — For each sex and 10-year age cohort, they contain cohort sizes, weekly death counts, all-cause mortality rates (AMR) PCR-incidence, mRNA-I rates, and modelled excess mortality rates. Data_all_age_0-29.csvData_all_age_30-39.csvData_all_age_40-49.csvData_all_age_50-59.csvData_all_age_60-69.csvData_all_age_70-79.csvData_all_age_80+.csvData_all_population.csvData_female_age_0-29.csvData_female_age_30-39.csvData_female_age_40-49.csvData_female_age_50-59.csvData_female_age_60-69.csvData_female_age_70-79.csvData_female_age_80+.csvData_female_population.csvData_male_age_0-29.csvData_male_age_30-39.csvData_male_age_40-49.csvData_male_age_50-59.csvData_male_age_60-69.csvData_male_age_70-79.csvData_male_age_80+.csvData_male_population.csv (ZIP) [file pone.0334884.s001.zip › S1_data_tables/Data_male_population.csv]

2000	1	40128000	8521.23076923077	0.000211190855927698	0	0	-0.00546448087431704
2000	2	40128000	8666.35714285714	0.000214787679425837	0	0	-0.00546448087431697
2000	3	40128000	8774.34725274725	0.000217464114832536	0	0	-0.00546448087431703
2000	4	40128000	8874.09230769231	0.00021993620414673	0	0	-0.00546448087431695
2000	5	40128000	8835.48131868132	0.000218979266347687	0	0	-0.00546448087431689
2000	6	40128000	8686.26593406593	0.000215281100478469	0	0	-0.005464480874317
2000	7	40128000	8444.94725274725	0.00020930023923445	0	0	-0.0054644808743169
2000	8	40128000	8179.2956043956	0.000202716307814992	0	0	-0.00546448087431693
2000	9	40128000	7916.45934065934	0.000196202153110048	0	0	-0.00546448087431692
2000	10	40128000	7798.41428571429	0.000193276515151515	0	0	-0.00546448087431696
2000	11	40128000	7715.56153846154	0.000191223086124402	0	0	-0.00546448087431699
2000	12	40128000	7608.97912087912	0.00018858153907496	0	0	-0.00546448087431691
2000	13	40128000	7523.10989010989	0.000186453349282297	0	0	-0.00546448087431697
2000	14	40128000	7544.62747252747	0.000186986642743222	0	0	-0.00546448087431698
2000	15	40128000	7463.58461538462	0.000184978070175439	0	0	-0.00546448087431699
2000	16	40128000	7364.04065934066	0.000182510964912281	0	0	-0.00546448087431696
2000	17	40128000	7327.64175824176	0.000181608851674641	0	0	-0.00546448087431673
2000	18	40128000	7278.97582417582	0.000180402711323764	0	0	-0.00546448087431689
2000	19	40128000	7150.67472527473	0.00017722288676236	0	0	-0.00546448087431691
2000	20	40128000	7120.71098901099	0.000176480263157895	0	0	-0.00546448087431699
2000	21	40128000	7145.64725274725	0.000177098285486443	0	0	-0.00546448087431697
2000	22	40128000	7103.21538461538	0.000176046650717703	0	0	-0.00546448087431693
2000	23	40128000	7155.5010989011	0.000177342503987241	0	0	-0.00546448087431699
2000	24	40128000	7134.78791208791	0.000176829146730463	0	0	-0.00546448087431696
2000	25	40128000	7094.36703296703	0.000175827352472089	0	0	-0.00546448087431691
2000	26	40128000	6994.62197802198	0.000173355263157895	0	0	-0.005464480874317
2000	27	40128000	6999.04615384615	0.000173464912280702	0	0	-0.00546448087431708
2000	28	40128000	6911.16593406593	0.000171286881977671	0	0	-0.00546448087431691
2000	29	40128000	6952.99450549451	0.000172323564593301	0	0	-0.00546448087431695
2000	30	40128000	6953.3967032967	0.000172333532695375	0	0	-0.00546448087431695
2000	31	40128000	7042.68461538462	0.000174546451355662	0	0	-0.0054644808743171
2000	32	40128000	6966.26703296703	0.000172652511961722	0	0	-0.0054644808743168
2000	33	40128000	6929.26483516484	0.000171735446570973	0	0	-0.00546448087431709
2000	34	40128000	6924.63956043956	0.000171620813397129	0	0	-0.00546448087431688
2000	35	40128000	6945.95604395604	0.000172149122807018	0	0	-0.0054644808743169
2000	36	40128000	6901.31208791209	0.000171042663476874	0	0	-0.00546448087431689
2000	37	40128000	6995.42637362637	0.000173375199362041	0	0	-0.00546448087431686
2000	38	40128000	7018.15054945055	0.000173938397129187	0	0	-0.00546448087431699
2000	39	40128000	7083.50769230769	0.000175558213716108	0	0	-0.00546448087431703
2000	40	40128000	7129.35824175824	0.000176694577352472	0	0	-0.0054644808743169
2000	41	40128000	7193.50879120879	0.000178284489633174	0	0	-0.00546448087431682
2000	42	40128000	7262.28461538462	0.000179989035087719	0	0	-0.00546448087431695
2000	43	40128000	7385.75934065934	0.000183049242424242	0	0	-0.00546448087431697
2000	44	40128000	7411.0978021978	0.000183677232854864	0	0	-0.00546448087431694
2000	45	40128000	7446.08901098901	0.000184544457735247	0	0	-0.00546448087431694
2000	46	40128000	7459.96483516483	0.000184888357256778	0	0	-0.00546448087431691
2000	47	40128000	7472.63406593407	0.000185202352472089	0	0	-0.00546448087431702
2000	48	40128000	7466.1989010989	0.000185042862838915	0	0	-0.00546448087431697
2000	49	40128000	7481.88461538462	0.000185431618819777	0	0	-0.00546448087431692
2000	50	40128000	7602.54395604396	0.000188422049441786	0	0	-0.00546448087431709
2000	51	40128000	7713.75164835165	0.000191178229665072	0	0	-0.00546448087431689
2000	52	40128000	7745.12307692308	0.000191955741626794	0	0	-0.00546448087431704
2001	1	40263000	8526.57456677987	0.000191878399523135	0	0	-0.0939386104591776
2001	2	40263000	8580.48430485151	0.000193597099073591	0	0	-0.0915664287629167
2001	3	40263000	8663.95299052347	0.000192777488016293	0	0	-0.104127179765429
2001	4	40263000	8722.61069437274	0.000191083625164543	0	0	-0.117970494204973
2001	5	40263000	8729.77307708497	0.00019003551647915	0	0	-0.123528191118235
2001	6	40263000	8724.41722741128	0.000188952636415568	0	0	-0.127987600581845
2001	7	40263000	8511.04113195869	0.000188555249236272	0	0	-0.10800572076981
2001	8	40263000	8269.2983937832	0.00018747236917269	0	0	-0.0872018833333325
2001	9	40263000	8026.18436153059	0.000187666095422596	0	0	-0.0585813059296497
2001	10	40263000	7911.37092958511	0.000187705834140526	0	0	-0.0447167668832419
2001	11	40263000	7824.70972055887	0.000188073417281375	0	0	-0.03224524992869
2001	12	40263000	7712.31873237009	0.000187159426768994	0	0	-0.0229138263734308
2001	13	40263000	7618.06975437016	0.000185088046096913	0	0	-0.0217731997367197
2001	14	40263000	7624.80149545827	0.000184536671385639	0	0	-0.0255484022206097
2001	15	40263000	7539.8879105847	0.000185400988500608	0	0	-0.0099587568774444
2001	16	40263000	7437.85698663601	0.000185495367955691	0	0	0.00413331601013992
2001	17	40263000	7395.87063061927	0.000184695626257358	0	0	0.00547999977351401
2001	18	40263000	7344.04837699921	0.00018412438218712	0	0	0.00944324158021457
2001	19	40263000	7220.21533331367	0.000183160718277327	0	0	0.0213822801065241
2001	20	40263000	7187.07570710786	0.000181248292476964	0	0	0.0153782007309091
2001	21	40263000	7208.06745814275	0.000179072597670318	0	0	0.000268108181350246
2001	22	40263000	7163.7608269089	0.000177612199786404	0	0	-0.0017533844599773
2001	23	40263000	7209.56192703325	0.000176986314979013	0	0	-0.0115904305807983
2001	24	40263000	7188.40215043786	0.00017804932568363	0	0	-0.00272691344023665
2001	25	40263000	7152.64544768952	0.000179112336388247	0	0	0.00824234232517831
2001	26	40263000	7058.38256982121	0.000179251421901001	0	0	0.02250054153452
2001	27	40263000	7064.22749757201	0.000178769589946104	0	0	0.0189082957016741
2001	28	40263000	6986.51261418174	0.000181039664207833	0	0	0.0433245314985675
2001	29	40263000	7026.38093744795	0.000179027891612647	0	0	0.0258766303977371
2001	30	40263000	7022.45062309186	0.00017511362789658	0	0	0.00400848342252233
2001	31	40263000	7103.67046658779	0.000175724610684748	0	0	-0.00400785294330601
2001	32	40263000	7030.37918639831	0.000175893500235949	0	0	0.00734253618945132
2001	33	40263000	6990.12099886564	0.000173434667064054	0	0	-0.00101872326198571
2001	34	40263000	6981.95054753297	0.000172252440205648	0	0	-0.00666726972871776
2001	35	40263000	7000.89114466272	0.000174239376102128	0	0	0.00207242978607685
2001	36	40263000	6959.50352839892	0.00017383205424335	0	0	0.00567518522548561
2001	37	40263000	7047.79393607046	0.000174254278121352	0	0	-0.00451118979340983
2001	38	40263000	7072.29963372584	0.000175938206293619	0	0	0.00162611411701505
2001	39	40263000	7139.88965450216	0.000177686709882522	0	0	0.00200428104499079
2001	40	40263000	7189.78830315804	0.000177766187318382	0	0	-0.00450476450660105
2001	41	40263000	7256.86910871144	0.000177671807863299	0	0	-0.0142305320882071
2001	42	40263000	7325.59671372768	0.000177562526388992	0	0	-0.0240795010455768
2001	43	40263000	7445.68721160868	0.000177070759754613	0	0	-0.0424792504197001
2001	44	40263000	7471.82488521673	0.000178650373792316	0	0	-0.0373168388579871
2001	45	40263000	7507.54257150589	0.000181620842957554	0	0	-0.025966229248672
2001	46	40263000	7525.15789665229	0.00018387601520006	0	0	-0.0161801118759854
2001	47	40263000	7545.17093811267	0.00018470556093684	0	0	-0.0143629533381761
2001	48	40263000	7546.09249213117	0.000187353153018901	0	0	-0.000356806139598934
2001	49	40263000	7568.58397394907	0.00018970767205623	0	0	0.0091980251907815
2001	50	40263000	7684.32870800571	0.00019235029679855	0	0	0.00784340367057702
2001	51	40263000	7793.54122117747	0.000193830564041428	0	0	0.00136764257993076
2001	52	40263000	7828.87297781068	0.000197287832501304	0	0	0.01462880066057
2002	1	40333000	8541.42093723424	0.000197347085513103	0	0	-0.0681175815487478
2002	2	40333000	8561.76723913214	0.000196439639997025	0	0	-0.0746069381812447
2002	3	40333000	8636.31964365224	0.000193831353978132	0	0	-0.0947764415197231
2002	4	40333000	8679.91496225112	0.000191560260828602	0	0	-0.109876072104257
2002	5	40333000	8703.96701975005	0.000189170158431061	0	0	-0.123411200583903
2002	6	40333000	8772.3698801913	0.000189844544169787	0	0	-0.127145787902753
2002	7	40333000	8586.72941122681	0.000188689162720353	0	0	-0.11370212853689
2002	8	40333000	8368.63333909385	0.000189710658765775	0	0	-0.0856810556801722
2002	9	40333000	8144.96095376616	0.000192046215257977	0	0	-0.0490071046419926
2002	10	40333000	8033.24637042312	0.000192988371804726	0	0	-0.0310517515486061
2002	11	40333000	7942.68075518816	0.000192259440160662	0	0	-0.0237049380418792
2002	12	40333000	7824.35698364358	0.000194178464284829	0	0	0.000951262368521717
2002	13	40333000	7721.62516418298	0.000194594996652865	0	0	0.0164440558971962
2002	14	40333000	7713.58018292114	0.000193449532640766	0	0	0.0115147331035105
2002	15	40333000	7624.69952757707	0.000193052835147398	0	0	0.0212074550397806
2002	16	40333000	7520.0661592925	0.000190464384003174	0	0	0.0215335659656928
2002	17	40333000	7472.44286029341	0.00018761807948826	0	0	0.0126808784594532
2002	18	40333000	7417.40346245306	0.000184603178538666	0	0	0.00380140269970054
2002	19	40333000	7297.90254966664	0.000182168447673121	0	0	0.00678242138703484
2002	20	40333000	7261.54861348895	0.000178270894800783	0	0	-0.00982553684986875
2002	21	40333000	7278.61753332136	0.000178518830734138	0	0	-0.0107736851074213
2002	22	40333000	7232.38491370748	0.000177184935412689	0	0	-0.0118888741035495
2002	23	40333000	7271.74771253812	0.000178761807948826	0	0	-0.00849145418393055
2002	24	40333000	7250.11801373566	0.000177735353184737	0	0	-0.0112436809416371
2002	25	40333000	7218.98879943266	0.000178305605831453	0	0	-0.00379399389493586
2002	26	40333000	7130.10413938724	0.000178141968115439	0	0	0.00769916673579996
2002	27	40333000	7137.37836526661	0.000177065926164679	0	0	0.000591482546860022
2002	28	40333000	7069.74358365102	0.000174274167555104	0	0	-0.00576309213607756
2002	29	40333000	7107.69612146023	0.000176411375300622	0	0	0.00105573992071982
2002	30	40333000	7099.42835233469	0.0001753898792552	0	0	-0.00358174645516697
2002	31	40333000	7172.66814417766	0.000174660947611137	0	0	-0.0178550215349942
2002	32	40333000	7102.42240196618	0.000175682443656559	0	0	-0.00234038487510667
2002	33	40333000	7058.86103492444	0.000175122108447177	0	0	0.000614683453052398
2002	34	40333000	7047.13426002475	0.000172489028834949	0	0	-0.0127902004841947
2002	35	40333000	7063.71866028062	0.000173396474351028	0	0	-0.00992659301040594
2002	36	40333000	7025.54302227622	0.000172578285770957	0	0	-0.00924384379546251
2002	37	40333000	7108.104624828	0.000172895643765651	0	0	-0.0189508500420054
2002	38	40333000	7134.42018854725	0.000174532020925793	0	0	-0.0133185579256724
2002	39	40333000	7204.32084685287	0.000177160141819354	0	0	-0.00817854286412202
2002	40	40333000	7258.32647007853	0.00017988247836759	0	0	-0.000430742553592111
2002	41	40333000	7328.41384346726	0.000183011429846528	0	0	0.00723023530937421
2002	42	40333000	7397.17034529193	0.000183755237646592	0	0	0.00192366189283765
2002	43	40333000	7514.00977847652	0.000184880866784023	0	0	-0.00761374820676957
2002	44	40333000	7540.97675325745	0.000186596583442838	0	0	-0.00198604951951028
2002	45	40333000	7577.46162740892	0.000186710633972182	0	0	-0.00618434374374289
2002	46	40333000	7598.83848416076	0.000186264349292143	0	0	-0.0113489034331384
2002	47	40333000	7626.22080520136	0.000187449483053579	0	0	-0.00863085489951545
2002	48	40333000	7634.50198701544	0.000190642897875189	0	0	0.00716458166853408
2002	49	40333000	7663.82467098869	0.000193528872139439	0	0	0.0184992918154821
2002	50	40333000	7774.78473710575	0.000196836337490392	0	0	0.0211215189162108
2002	51	40333000	7882.12375353419	0.000201209927354772	0	0	0.0295956082091728
2002	52	40333000	7921.45737472784	0.000205643021843156	0	0	0.047054804140124
2003	1	40345000	8543.97575712559	0.000205517412318751	0	0	-0.0295384448996251
2003	2	40345000	8551.9373191752	0.00020402528194324	0	0	-0.0374812521668612
2003	3	40345000	8623.17741100789	0.000203098277357789	0	0	-0.0497702170037718
2003	4	40345000	8661.20538124238	0.000201502044863056	0	0	-0.0613777595429939
2003	5	40345000	8691.47522610137	0.000198859833932334	0	0	-0.0769115954094737
2003	6	40345000	8807.76053153324	0.000200351964307845	0	0	-0.0822638772863084
2003	7	40345000	8650.1446855945	0.000206533647292106	0	0	-0.0367097542453041
2003	8	40345000	8456.00863608626	0.000212264221093072	0	0	0.0127473100552112
2003	9	40345000	8252.08384540972	0.000215699591027389	0	0	0.0545699926256537
2003	10	40345000	8143.62306339107	0.000218386417152063	0	0	0.0819263037367436
2003	11	40345000	8049.28528119093	0.000217008303383319	0	0	0.0876990557731394
2003	12	40345000	7925.20197818447	0.000210073119345644	0	0	0.0694238485441814
2003	13	40345000	7814.13985791366	0.000202954517288388	0	0	0.0478696502606769
2003	14	40345000	7791.33614681714	0.000197442062213409	0	0	0.0223920326238431
2003	15	40345000	7698.61591270986	0.000192207212789689	0	0	0.00727196783485685
2003	16	40345000	7591.5297618937	0.000187710992688065	0	0	-0.00241450174979284
2003	17	40345000	7538.33719280173	0.000185698351716446	0	0	-0.0061468718653204
2003	18	40345000	7480.15783461948	0.000182952038666501	0	0	-0.013229377883109
2003	19	40345000	7365.16170818411	0.00018077580865039	0	0	-0.00974339885903188
2003	20	40345000	7325.64533827742	0.000180394100879911	0	0	-0.006503910041682
2003	21	40345000	7338.76642428878	0.00018276862064692	0	0	0.00477376900772672
2003	22	40345000	7290.6731303204	0.0001810980294956	0	0	0.00215712176344779
2003	23	40345000	7323.53834031444	0.000179283678274879	0	0	-0.0123353406668391
2003	24	40345000	7301.47025053429	0.000179199405130747	0	0	-0.00981586558255779
2003	25	40345000	7275.0149816718	0.000177047961333499	0	0	-0.0181463518637955
2003	26	40345000	7191.63580170066	0.000173642334861817	0	0	-0.0258683569121604
2003	27	40345000	7200.33042571014	0.000175610360639484	0	0	-0.0160173796050153
2003	28	40345000	7142.87118239226	0.000178569835171645	0	0	0.00861401753393088
2003	29	40345000	7178.85396859811	0.00017789565001859	0	0	-0.000230394517751971
2003	30	40345000	7166.26149042489	0.000184890320981534	0	0	0.0409053604821406
2003	31	40345000	7231.41592204814	0.000190903457677531	0	0	0.0650749566923792
2003	32	40345000	7164.31673796276	0.000188652869004833	0	0	0.0623762569945111
2003	33	40345000	7117.51363247099	0.000185475275746685	0	0	0.0513502869684172
2003	34	40345000	7102.24652533209	0.000185856983517164	0	0	0.0557786150135624
2003	35	40345000	7116.45020818231	0.000178911884991944	0	0	0.0142978295134708
2003	36	40345000	7081.54220809212	0.000173701821787086	0	0	-0.0103850553920426
2003	37	40345000	7158.25472608232	0.000173939769488165	0	0	-0.0196493043995522
2003	38	40345000	7186.34272861318	0.000175119593506011	0	0	-0.0168573547335607
2003	39	40345000	7258.45510946877	0.000175278225306729	0	0	-0.0257430963821778
2003	40	40345000	7316.49191567324	0.000176899244020325	0	0	-0.024532510626949
2003	41	40345000	7389.48556570688	0.000177979923162722	0	0	-0.0282679442093068
2003	42	40345000	7458.1725258027	0.000180116495228653	0	0	-0.0256594393788309
2003	43	40345000	7571.593128598	0.000181573924897757	0	0	-0.0324889523802959
2003	44	40345000	7599.35128541324	0.000182590159871112	0	0	-0.0306277834346197
2003	45	40345000	7636.55149544142	0.000181950675424464	0	0	-0.0387284097564146
2003	46	40345000	7661.66029568939	0.000181003841863924	0	0	-0.0468645543957884
2003	47	40345000	7696.37325880193	0.000179695129507994	0	0	-0.0580238566640729
2003	48	40345000	7712.00164112138	0.000181658198041889	0	0	-0.0496630653031975
2003	49	40345000	7748.11147743479	0.000182961953154046	0	0	-0.0473033304311898
2003	50	40345000	7854.12968672723	0.000186724501177345	0	0	-0.0408358022492589
2003	51	40345000	7959.44130688863	0.000190164828355434	0	0	-0.0360881242556605
2003	52	40345000	8002.72104669693	0.000193570454827116	0	0	-0.0241319228260045
2004	1	40337000	8565.69332464448	0.000194714530084042	0	0	-0.0830631330913326
2004	2	40337000	8569.10197391908	0.000195081438877457	0	0	-0.0817007401767313
2004	3	40337000	8639.29327053433	0.000195750799514094	0	0	-0.0860363512683904
2004	4	40337000	8675.35976468376	0.000194788903488113	0	0	-0.0943084536982982
2004	5	40337000	8707.99709122342	0.000192855194982274	0	0	-0.106660243623592
2004	6	40337000	8862.99030233965	0.000190410789101817	0	0	-0.133407604206396
2004	7	40337000	8733.09001642699	0.000190410789101817	0	0	-0.120517481721504
2004	8	40337000	8562.49739140278	0.00018842254009966	0	0	-0.11236177337336
2004	9	40337000	8377.8628236936	0.000189419143714208	0	0	-0.088001300475884
2004	10	40337000	8272.40944182582	0.000191566055978382	0	0	-0.0659069701106914
2004	11	40337000	8174.08685835655	0.000190623992860153	0	0	-0.0593200031708542
2004	12	40337000	8043.96417052547	0.000190351290378561	0	0	-0.0454706364637599
2004	13	40337000	7924.32076213178	0.000188843989389394	0	0	-0.0387314914861181
2004	14	40337000	7886.70179356151	0.000185953343084513	0	0	-0.0489306941815081
2004	15	40337000	7789.93059499277	0.000182789994298039	0	0	-0.0534960600625426
2004	16	40337000	7680.14867571128	0.000182606539901331	0	0	-0.0409300247930645
2004	17	40337000	7621.26224629343	0.000179869598631529	0	0	-0.0480054660855377
2004	18	40337000	7559.80793782273	0.000178565584946823	0	0	-0.0472244719388395
2004	19	40337000	7449.06305094501	0.000177187197858046	0	0	-0.0405236267810506
2004	20	40337000	7406.29267115324	0.0001755261918338	0	0	-0.044029136523775
2004	21	40337000	7415.4917414121	0.000175104742544066	0	0	-0.0475075360740691
2004	22	40337000	7365.42722832099	0.000177013659915214	0	0	-0.0305789767978372
2004	23	40337000	7391.86068809126	0.000176869871334011	0	0	-0.0348302949629505
2004	24	40337000	7369.30478170905	0.00017595755757741	0	0	-0.0368697984080441
2004	25	40337000	7347.4695470634	0.000175650147507251	0	0	-0.0356952206992435
2004	26	40337000	7269.41265384597	0.000174777499566155	0	0	-0.0301829961090303
2004	27	40337000	7279.54988063199	0.00017232813545876	0	0	-0.0451057944538033
2004	28	40337000	7232.14359338198	0.000172263678508565	0	0	-0.0392060237356796
2004	29	40337000	7266.23638138586	0.000172090140565734	0	0	-0.0446773768903922
2004	30	40337000	7249.28834517328	0.000173438778292882	0	0	-0.0349397531334125
2004	31	40337000	7306.49711811495	0.000174752708431465	0	0	-0.0352422116853417
2004	32	40337000	7242.39649496201	0.00017316607581129	0	0	-0.0355402379780039
2004	33	40337000	7192.24286418184	0.000171564568510301	0	0	-0.0377966747390644
2004	34	40337000	7173.39747188978	0.000172233929146937	0	0	-0.0315049420829377
2004	35	40337000	7185.24972233065	0.000171128244539753	0	0	-0.039309659823352
2004	36	40337000	7153.53443051865	0.00016961102709671	0	0	-0.0436056376814049
2004	37	40337000	7224.56371291589	0.000171594317871929	0	0	-0.0419352261195035
2004	38	40337000	7254.48899518442	0.000173909809851997	0	0	-0.0330125244305145
2004	39	40337000	7328.97823958041	0.000174921288147359	0	0	-0.0372737141045261
2004	40	40337000	7391.18151655163	0.00017570468800357	0	0	-0.0411005352623735
2004	41	40337000	7467.24800588067	0.000179011825371247	0	0	-0.0330038597468015
2004	42	40337000	7536.01988509449	0.000180345588417582	0	0	-0.0346893836641218
2004	43	40337000	7646.27360471787	0.000179299402533654	0	0	-0.0541274908685595
2004	44	40337000	7674.88650583795	0.000180112551751494	0	0	-0.0533801386543398
2004	45	40337000	7712.88668801422	0.000181738850187173	0	0	-0.0495387399646338
2004	46	40337000	7741.78789601509	0.000181679351463917	0	0	-0.0533969544977935
2004	47	40337000	7783.91597388819	0.000182958574013933	0	0	-0.0518911015025296
2004	48	40337000	7806.93197236436	0.000186017800034708	0	0	-0.0388798023908533
2004	49	40337000	7849.91350713354	0.000188303542653147	0	0	-0.0323969820689661
2004	50	40337000	7951.2261074743	0.000190544661229144	0	0	-0.0333566300202404
2004	51	40337000	8054.74540453934	0.000192389121650098	0	0	-0.0365431046862706
2004	52	40337000	8102.07232506185	0.000192240374841957	0	0	-0.0429115306693092
2004	53	40337000	0	0.000194759154126484	0	0	Inf
2005	1	40327000	8540.17704282939	0.00019318570684653	0	0	-0.0877706678761137
2005	2	40327000	8541.89622321471	0.000193225382498078	0	0	-0.0877669552080517
2005	3	40327000	8611.42731327921	0.000192818707069705	0	0	-0.0970370279954212
2005	4	40327000	8646.63147090119	0.000193939544225953	0	0	-0.0954859095914655
2005	5	40327000	8680.01169814936	0.000198090609269224	0	0	-0.0796786596839281
2005	6	40327000	8869.32184630924	0.00020288640365016	0	0	-0.0775168449429239
2005	7	40327000	8767.80584884805	0.000208510427257173	0	0	-0.0409687275289335
2005	8	40327000	8621.6375548594	0.000213767451087361	0	0	-0.000120343131197742
2005	9	40327000	8457.24662308008	0.000217154759838322	0	0	0.0354670249418224
2005	10	40327000	8355.36830580862	0.00021559749051504	0	0	0.0405765110265324
2005	11	40327000	8253.61432078837	0.000210360304510626	0	0	0.0278163808349242
2005	12	40327000	8118.18697748627	0.000203625362660252	0	0	0.0115066359980114
2005	13	40327000	7990.64730372212	0.000196806110050338	0	0	-0.00676382046007037
2005	14	40327000	7938.46341220067	0.000189228060604558	0	0	-0.0387308470463096
2005	15	40327000	7838.18395383645	0.000185577900662087	0	0	-0.0452125078874925
2005	16	40327000	7726.31678676506	0.00018384705036328	0	0	-0.0404224671838522
2005	17	40327000	7662.0741317456	0.000182165794628909	0	0	-0.0412256689656482
2005	18	40327000	7597.68949936704	0.000180514295633199	0	0	-0.041866609499314
2005	19	40327000	7491.79606198315	0.000182388970168869	0	0	-0.0182327523137345
2005	20	40327000	7446.01490426752	0.000181694646266769	0	0	-0.0159568448082781
2005	21	40327000	7451.25056374481	0.00017847595903489	0	0	-0.0340681824578491
2005	22	40327000	7399.4942883161	0.000177980013390532	0	0	-0.0300147928577751
2005	23	40327000	7419.36368287349	0.000180067944553277	0	0	-0.0212637753878623
2005	24	40327000	7396.44582723878	0.00017628387928683	0	0	-0.0388626962128493
2005	25	40327000	7379.34111937598	0.000174022367148561	0	0	-0.0489936856864745
2005	26	40327000	7307.02266529094	0.00017663104123788	0	0	-0.0251843567100275
2005	27	40327000	7318.54464515372	0.00017477124507154	0	0	-0.0369670007182194
2005	28	40327000	7281.42566031845	0.000171339301212587	0	0	-0.0510649531649812
2005	29	40327000	7313.44597530321	0.000170104396558137	0	0	-0.0620290321190754
2005	30	40327000	7292.24738051074	0.000170297815359437	0	0	-0.0582327173438533
2005	31	40327000	7341.21512683615	0.000170332531554542	0	0	-0.0643238372227978
2005	32	40327000	7280.45867567791	0.000170010166885709	0	0	-0.0583010898881844
2005	33	40327000	7227.23785632458	0.000171041733825973	0	0	-0.045610489495113
2005	34	40327000	7204.92597579857	0.000172554368041263	0	0	-0.0341885505313976
2005	35	40327000	7214.36667696888	0.000171894760334267	0	0	-0.0391394961764708
2005	36	40327000	7186.01161237413	0.000169593572544449	0	0	-0.0482620445222953
2005	37	40327000	7250.97899960563	0.000170263099164332	0	0	-0.0530657997529103
2005	38	40327000	7282.57260138212	0.000169866342648846	0	0	-0.0593708604154612
2005	39	40327000	7359.02415779608	0.000170987179805093	0	0	-0.0630007658426995
2005	40	40327000	7425.04284762505	0.000174190988667642	0	0	-0.0539313854267026
2005	41	40327000	7503.75610420691	0.000176898851885833	0	0	-0.0493027890391444
2005	42	40327000	7572.23435629706	0.000177945297195427	0	0	-0.0523272706116854
2005	43	40327000	7678.72206270351	0.000178743769682843	0	0	-0.0612760898052157
2005	44	40327000	7708.03065860843	0.00017958687727825	0	0	-0.0604344584551164
2005	45	40327000	7746.62015166118	0.000181392119423711	0	0	-0.055717221602588
2005	46	40327000	7779.14633579077	0.000184437225680065	0	0	-0.0438796650758815
2005	47	40327000	7828.43985124382	0.000187303791504451	0	0	-0.0351334182123305
2005	48	40327000	7858.69786537621	0.000189748803531133	0	0	-0.026301795655852
2005	49	40327000	7908.2954542517	0.000191167208073995	0	0	-0.0251755204902792
2005	50	40327000	8004.35849021307	0.000192412031641332	0	0	-0.0306031383417653
2005	51	40327000	8105.52021727689	0.000191747464477893	0	0	-0.0460081780416772
2005	52	40327000	8156.62444041159	0.000192064869690282	0	0	-0.0504160076776616
2006	1	40284000	8531.07381484769	0.000192850759606792	0	0	-0.0893526221190366
2006	2	40284000	8532.17284833792	0.000193471353390924	0	0	-0.0865398370922313
2006	3	40284000	8601.46403488079	0.000193238010128091	0	0	-0.0949912749233638
2006	4	40284000	8636.35324712312	0.000194221030682157	0	0	-0.0940620680833923
2006	5	40284000	8670.00662334379	0.000194360043689802	0	0	-0.0969326391379002
2006	6	40284000	8892.55462640342	0.000192890477608976	0	0	-0.126190355139519
2006	7	40284000	8819.07932513058	0.000193357164134644	0	0	-0.11677855331178
2006	8	40284000	8696.90853522908	0.000193079138119353	0	0	-0.10565921574394
2006	9	40284000	8552.30975267754	0.000191718796544534	0	0	-0.0969457113521835
2006	10	40284000	8453.78516443809	0.000191654254790984	0	0	-0.0867286251278684
2006	11	40284000	8348.42885673062	0.000192498262337404	0	0	-0.0711306123489177
2006	12	40284000	8207.4742826715	0.000191222321517228	0	0	-0.0614408605258968
2006	13	40284000	8071.84821950429	0.000189276139410188	0	0	-0.05538362557711
2006	14	40284000	8005.0948461651	0.000187975374838646	0	0	-0.0540524321672942
2006	15	40284000	7901.13717304118	0.00018582563797041	0	0	-0.0525667589291225
2006	16	40284000	7786.98362222895	0.000184768146162248	0	0	-0.044148496890064
2006	17	40284000	7717.29412905075	0.000184634097904875	0	0	-0.0362165966952892
2006	18	40284000	7649.87241319766	0.000183641147850263	0	0	-0.0329511918084777
2006	19	40284000	7548.60016859402	0.000181481481481481	0	0	-0.0315025519013965
2006	20	40284000	7499.73894219303	0.000179967232648198	0	0	-0.0333263523063301
2006	21	40284000	7501.04476249001	0.000179038824347135	0	0	-0.0384806079192355
2006	22	40284000	7447.50728451966	0.000179073577599047	0	0	-0.0313806050254488
2006	23	40284000	7460.88761390653	0.000178969317843313	0	0	-0.0336806593143346
2006	24	40284000	7437.56679921782	0.00017894945884222	0	0	-0.0307582849866811
2006	25	40284000	7425.1330228688	0.000181555952735577	0	0	-0.0149940778873467
2006	26	40284000	7358.37992505799	0.000180582861682057	0	0	-0.011385648187679
2006	27	40284000	7371.30174820073	0.000182543938039917	0	0	-0.00240144126579115
2006	28	40284000	7344.33513122526	0.000187652666070897	0	0	0.0292830957373351
2006	29	40284000	7374.35712630989	0.000187394499056697	0	0	0.0236824540361662
2006	30	40284000	7348.89426573545	0.000183606394598352	0	0	0.00646433770125824
2006	31	40284000	7389.76425518988	0.000183313474332241	0	0	-0.000698838963131248
2006	32	40284000	7332.21600241654	0.000178021050541158	0	0	-0.0219327966284048
2006	33	40284000	7275.84408352031	0.00017171581769437	0	0	-0.049264948424635
2006	34	40284000	7250.04340683233	0.000172122927216761	0	0	-0.043619519096163
2006	35	40284000	7257.10450283642	0.000174530831099196	0	0	-0.0311838561437242
2006	36	40284000	7232.03604018986	0.000174252805083904	0	0	-0.0293743060749849
2006	37	40284000	7291.10047733957	0.000173786118558237	0	0	-0.0398157285367019
2006	38	40284000	7324.41283726868	0.000172733591500348	0	0	-0.0499716284978232
2006	39	40284000	7402.96195567015	0.000173835766060967	0	0	-0.0540543039483888
2006	40	40284000	7472.90046035772	0.000174436500844008	0	0	-0.0596689950204924
2006	41	40284000	7554.39477890854	0.000175523781153808	0	0	-0.0640150260956326
2006	42	40284000	7622.71200066452	0.000178011121040612	0	0	-0.0592586996104724
2006	43	40284000	7725.65955690325	0.000181605600238308	0	0	-0.0530517237893331
2006	44	40284000	7755.71608597274	0.00018206235726343	0	0	-0.0543490866994357
2006	45	40284000	7794.96539872399	0.000181883626253599	0	0	-0.0600343137893333
2006	46	40284000	7831.15763226257	0.000182538973289644	0	0	-0.061007280749185
2006	47	40284000	7887.66767978924	0.000183065236818588	0	0	-0.0650468174646718
2006	48	40284000	7925.1808454011	0.000183010624565584	0	0	-0.0697499345673446
2006	49	40284000	7981.44688844969	0.000184455366895045	0	0	-0.0690159185606868
2006	50	40284000	8072.4774888234	0.000185820673220137	0	0	-0.0727010375236037
2006	51	40284000	8171.48901847806	0.000189713037434217	0	0	-0.0647481771414778
2006	52	40284000	8226.44573400501	0.000191415946777877	0	0	-0.0626571609017429
2007	1	40250000	8523.87535360139	0.000192899378881988	0	0	-0.089123235862479
2007	2	40250000	8524.74546673146	0.00019311801242236	0	0	-0.0881839193516346
2007	3	40250000	8593.91724139982	0.000193003726708075	0	0	-0.0960583187167574
2007	4	40250000	8628.67504038288	0.000191716770186335	0	0	-0.105702791693313
2007	5	40250000	8662.41349679495	0.000192491925465839	0	0	-0.105584142010001
2007	6	40250000	8917.6979583533	0.000194464596273292	0	0	-0.122284693140097
2007	7	40250000	8872.15866024293	0.000196730434782609	0	0	-0.107500180820348
2007	8	40250000	8773.86371684628	0.000199562732919255	0	0	-0.0845082327210799
2007	9	40250000	8648.9317803467	0.000199423602484472	0	0	-0.0719316322693627
2007	10	40250000	8553.72045256495	0.000199284472049689	0	0	-0.0622560037492536
2007	11	40250000	8444.75490728346	0.000198981366459627	0	0	-0.0516006576943551
2007	12	40250000	8298.26705744168	0.000197391304347826	0	0	-0.0425711844408377
2007	13	40250000	8154.56151580831	0.000195229813664596	0	0	-0.0363675613009236
2007	14	40250000	8073.28783779283	0.000193619875776398	0	0	-0.0346931564215606
2007	15	40250000	7965.64333933001	0.000191850931677019	0	0	-0.030586774846801
2007	16	40250000	7849.18659228956	0.00018856149068323	0	0	-0.0330717825646486
2007	17	40250000	7774.05564817239	0.000185714285714286	0	0	-0.038468421337155
2007	18	40250000	7703.59208302599	0.000183090683229814	0	0	-0.0433813316468744
2007	19	40250000	7606.90142114642	0.0001832	0	0	-0.0306434129011349
2007	20	40250000	7554.9611572204	0.000179478260869565	0	0	-0.0438071288962342
2007	21	40250000	7552.3524629887	0.000179219875776398	0	0	-0.0448539001124223
2007	22	40250000	7497.02790222811	0.000178946583850932	0	0	-0.0392726165712422
2007	23	40250000	7503.94501020662	0.000177888198757764	0	0	-0.0458352253033307
2007	24	40250000	7480.21814077225	0.000175006211180124	0	0	-0.0583162325700861
2007	25	40250000	7472.4358394157	0.000176119254658385	0	0	-0.051340131606362
2007	26	40250000	7411.2109651805	0.00017551801242236	0	0	-0.0467684656136438
2007	27	40250000	7425.53150270615	0.000178106832298137	0	0	-0.0345741584440908
2007	28	40250000	7408.66950458124	0.000177674534161491	0	0	-0.0347254664851973
2007	29	40250000	7436.70824540119	0.000176934161490683	0	0	-0.0423720058664467
2007	30	40250000	7406.99319978181	0.000178176397515528	0	0	-0.0317798590376376
2007	31	40250000	7439.80632934026	0.000177291925465839	0	0	-0.0408352470335336
2007	32	40250000	7385.44101518266	0.000173590062111801	0	0	-0.0539495223594047
2007	33	40250000	7325.91686458166	0.000171696894409938	0	0	-0.0566641517034688
2007	34	40250000	7296.63462240896	0.000172278260869565	0	0	-0.0496714774912632
2007	35	40250000	7301.32637454628	0.000171140372670807	0	0	-0.0565549810217795
2007	36	40250000	7279.52681874741	0.000171339130434783	0	0	-0.0526307311294908
2007	37	40250000	7332.72298126968	0.000172223602484472	0	0	-0.0546485912932024
2007	38	40250000	7367.75503737459	0.000175483229813665	0	0	-0.0413362056460438
2007	39	40250000	7448.41226632946	0.000176844720496894	0	0	-0.0443600937374389
2007	40	40250000	7522.27232661252	0.000178837267080745	0	0	-0.0430817062373571
2007	41	40250000	7606.5551006943	0.000181565217391304	0	0	-0.0392497124837823
2007	42	40250000	7674.72733711679	0.000183985093167702	0	0	-0.0350927564311319
2007	43	40250000	7774.1715222223	0.00018696149068323	0	0	-0.0320254732624073
2007	44	40250000	7804.98028288088	0.00018895900621118	0	0	-0.0255452641332348
2007	45	40250000	7844.89603055692	0.000190946583850932	0	0	-0.0203056904688654
2007	46	40250000	7884.74894147218	0.000192934161490683	0	0	-0.0151113170953964
2007	47	40250000	7948.46019406613	0.000195990062111801	0	0	-0.00753104281893666
2007	48	40250000	7993.2076192263	0.000196263354037267	0	0	-0.0117108955109765
2007	49	40250000	8056.12629395955	0.000198260869565217	0	0	-0.00944949113032514
2007	50	40250000	8142.16661195432	0.000200591304347826	0	0	-0.00839661176350107
2007	51	40250000	8239.05857841098	0.000202996273291925	0	0	-0.00830902921243527
2007	52	40250000	8297.86546366638	0.000205505590062112	0	0	-0.00316532773173861
2008	1	40148000	8525.56948943272	0.000209534721530338	0	0	-0.0132741266812718
2008	2	40148000	8526.35544819091	0.000209200956461094	0	0	-0.0149366806210191
2008	3	40148000	8595.51854267273	0.000208080103616619	0	0	-0.0280981934334393
2008	4	40148000	8630.24572647102	0.000205190794061971	0	0	-0.0454501226156178
2008	5	40148000	8664.03264076014	0.000201225465776626	0	0	-0.0675473725718553
2008	6	40148000	8952.11072631958	0.000200049815681977	0	0	-0.10282611045161
2008	7	40148000	8934.40704850285	0.000200433396433197	0	0	-0.0993246718764118
2008	8	40148000	8859.82130918512	0.000199955165886221	0	0	-0.0939094909648517
2008	9	40148000	8754.35784390171	0.000201310152435987	0	0	-0.0767797999449994
2008	10	40148000	8662.34612468405	0.000201504433595696	0	0	-0.0660728763831207
2008	11	40148000	8549.66955452473	0.000199257746338547	0	0	-0.0643147142726381
2008	12	40148000	8397.51382127675	0.000199342432997908	0	0	-0.0469560193253479
2008	13	40148000	8245.60561681766	0.000197748331174654	0	0	-0.0371598680626587
2008	14	40148000	8149.77233220042	0.000195745740759191	0	0	-0.0357031240063924
2008	15	40148000	8038.33850694595	0.000194580053800937	0	0	-0.0281573744064606
2008	16	40148000	7919.46269736763	0.000193070638637043	0	0	-0.0212214772377795
2008	17	40148000	7838.82587005289	0.000191680781109893	0	0	-0.0182713422172147
2008	18	40148000	7765.25329619026	0.000190754209425127	0	0	-0.0137604392431963
2008	19	40148000	7673.03207389376	0.000187839992029491	0	0	-0.0171551575213167
2008	20	40148000	7617.96655621556	0.000186679286639434	0	0	-0.016167904559133
2008	21	40148000	7611.45067696815	0.000185130018929959	0	0	-0.0234975807580734
2008	22	40148000	7554.285062815	0.000180447344824151	0	0	-0.0409946222891939
2008	23	40148000	7554.76081544142	0.000179226860615722	0	0	-0.0475409909347912
2008	24	40148000	7530.60470714691	0.000179391252366245	0	0	-0.0436093408056906
2008	25	40148000	7527.4549852987	0.00017814087874863	0	0	-0.0498780777875092
2008	26	40148000	7471.6792064753	0.000177129620404503	0	0	-0.0482193087416097
2008	27	40148000	7487.41117318941	0.000177084786290724	0	0	-0.0504595199128722
2008	28	40148000	7480.60732443705	0.000176307661651888	0	0	-0.0537666671960115
2008	29	40148000	7506.69792694728	0.000178808408887118	0	0	-0.0436807142285825
2008	30	40148000	7472.71201626122	0.000177881837202351	0	0	-0.0443094843666793
2008	31	40148000	7497.52407114276	0.000176780910630667	0	0	-0.0533674940348369
2008	32	40148000	7446.2765624435	0.000176850652585434	0	0	-0.0464764583401317
2008	33	40148000	7383.54546790625	0.000176262827538109	0	0	-0.041571555188552
2008	34	40148000	7350.75964608674	0.000173114476437182	0	0	-0.0544922790802967
2008	35	40148000	7353.09262653387	0.000172935139982066	0	0	-0.055771448472448
2008	36	40148000	7334.53127109023	0.00017399621400817	0	0	-0.0475737655473052
2008	37	40148000	7381.92873809278	0.000176128325196772	0	0	-0.0420931641468351
2008	38	40148000	7418.71276002567	0.000178165786589618	0	0	-0.0358165585622095
2008	39	40148000	7501.55801510817	0.000180432400119558	0	0	-0.0343339363088901
2008	40	40148000	7579.40786946249	0.000182071336056591	0	0	-0.0355710992343799
2008	41	40148000	7666.55985784457	0.000184024110790077	0	0	-0.0363083133773155
2008	42	40148000	7734.65890515203	0.00018566304672711	0	0	-0.0362858800360396
2008	43	40148000	7830.71290163412	0.000186465079206934	0	0	-0.0439950877987405
2008	44	40148000	7862.30460911631	0.000185797549068447	0	0	-0.0512451029497312
2008	45	40148000	7902.92717246433	0.000187655674006177	0	0	-0.0466823449607072
2008	46	40148000	7946.47357896418	0.000189967121649895	0	0	-0.0402283573697919
2008	47	40148000	8017.43378546571	0.000192358274384776	0	0	-0.0367491386083948
2008	48	40148000	8069.44214044452	0.000195596293713261	0	0	-0.0268472264468811
2008	49	40148000	8139.05924198307	0.000198276377403607	0	0	-0.0219508467344125
2008	50	40148000	8220.21459414442	0.000200164391750523	0	0	-0.0223856192605357
2008	51	40148000	8315.09400738529	0.000204030088671914	0	0	-0.014875839921404
2008	52	40148000	8377.80277735717	0.000209350403507024	0	0	0.00324634314815029
2009	1	40067000	8485.12261408403	0.000217001522449896	0	0	0.0246876085877967
2009	2	40067000	8485.87370537785	0.000224249382284673	0	0	0.0588184919963913
2009	3	40067000	8554.70046350444	0.00022992487583298	0	0	0.0768816557986339
2009	4	40067000	8589.24915547581	0.000233528839194349	0	0	0.0893618092374075
2009	5	40067000	8622.89106430323	0.000232570444505453	0	0	0.0806584393227484
2009	6	40067000	8942.11260842977	0.000227923228592108	0	0	0.0212575483998083
2009	7	40067000	8952.17082245596	0.000222961539421469	0	0	-0.00209679002202147
2009	8	40067000	8901.50666625269	0.000219242768362992	0	0	-0.013155825260084
2009	9	40067000	8815.88932581742	0.000212534005540719	0	0	-0.0340622839873929
2009	10	40067000	8727.5052449167	0.000207372650809893	0	0	-0.0479753644560191
2009	11	40067000	8611.70080974743	0.000203394314523174	0	0	-0.053682869384426
2009	12	40067000	8454.66938521387	0.000201262884668181	0	0	-0.0462075295217456
2009	13	40067000	8295.36784386413	0.000198522474854619	0	0	-0.0411275124003668
2009	14	40067000	8185.5505906567	0.000195472583422767	0	0	-0.0431920353727034
2009	15	40067000	8070.90269001867	0.000193376095040807	0	0	-0.040008249686619
2009	16	40067000	7950.21035604661	0.000190735518007338	0	0	-0.0387424158924734
2009	17	40067000	7864.50151770624	0.000187780467716575	0	0	-0.0433214383567962
2009	18	40067000	7788.20199186027	0.000184785484313774	0	0	-0.0493569622695995
2009	19	40067000	7700.87733532285	0.000184850375620835	0	0	-0.0382394527922328
2009	20	40067000	7642.97882600832	0.000184860358898844	0	0	-0.0309014104820793
2009	21	40067000	7632.61320373557	0.000183362867197444	0	0	-0.0374463104714493
2009	22	40067000	7573.89996859325	0.000182494322010632	0	0	-0.0345792748358536
2009	23	40067000	7567.97171876034	0.000181560885516759	0	0	-0.0387649068551742
2009	24	40067000	7543.50898943389	0.000181016796865251	0	0	-0.0385376341224068
2009	25	40067000	7544.97861947073	0.000181520952404722	0	0	-0.0360476328943936
2009	26	40067000	7494.89115994347	0.000181540918960741	0	0	-0.0294989153578501
2009	27	40067000	7511.94908399219	0.000181166546035391	0	0	-0.0336995207451086
2009	28	40067000	7515.16905782773	0.000180642423939901	0	0	-0.0369078933146324
2009	29	40067000	7539.19600844464	0.000179933611201238	0	0	-0.0437441881170401
2009	30	40067000	7501.13610778064	0.000177847106097287	0	0	-0.0500372346785327
2009	31	40067000	7517.87711077949	0.00017705842713455	0	0	-0.0563559505610973
2009	32	40067000	7469.98014736546	0.000176319664561859	0	0	-0.054267901569783
2009	33	40067000	7404.37199504588	0.000175695709686276	0	0	-0.0492644069328144
2009	34	40067000	7368.2667841977	0.000175061771532683	0	0	-0.0480529267692977
2009	35	40067000	7368.24431300859	0.000174158284872838	0	0	-0.0529629985693627
2009	36	40067000	7352.99233594706	0.000175750617715327	0	0	-0.0423218632264463
2009	37	40067000	7394.3934922808	0.000176489380288018	0	0	-0.0436808634295673
2009	38	40067000	7432.73659734154	0.000178086704769511	0	0	-0.0400036505326844
2009	39	40067000	7517.34769797778	0.000179703995807023	0	0	-0.0421887759778757
2009	40	40067000	7598.77826333649	0.000181635760101829	0	0	-0.0422670924464468
2009	41	40067000	7688.35042236776	0.000184795467591784	0	0	-0.0369585680617624
2009	42	40067000	7756.04068062411	0.000185803778670727	0	0	-0.0401545960688604
2009	43	40067000	7848.25238551017	0.000188289614895051	0	0	-0.0387414128107713
2009	44	40067000	7880.46643464275	0.000190935183567524	0	0	-0.0292198991712586
2009	45	40067000	7921.59103737439	0.000192552474605037	0	0	-0.026079487870516
2009	46	40067000	7968.5926042646	0.000192412708712906	0	0	-0.0325267731877632
2009	47	40067000	8046.40417191893	0.000194763770684104	0	0	-0.0301754879236977
2009	48	40067000	8105.3681968933	0.000195462600144758	0	0	-0.0337761580033138
2009	49	40067000	8181.2938055714	0.000197089874460279	0	0	-0.034773693786386
2009	50	40067000	8257.19762830268	0.000200858561908803	0	0	-0.0253594061482729
2009	51	40067000	8349.60932347149	0.000203723762697482	0	0	-0.0223973740838137
2009	52	40067000	8415.88525644287	0.000206653854793221	0	0	-0.0161462819777451
2009	53	40067000	0	0.000206678812988245	0	0	Inf
2010	1	39990000	8468.81647208383	0.000208027006751688	0	0	-0.0176903670752195
2010	2	39990000	8469.55452710553	0.000208717179294824	0	0	-0.0145172366164038
2010	3	39990000	8538.24600136397	0.000208242060515129	0	0	-0.0246708751809584
2010	4	39990000	8572.72325449262	0.000207601900475119	0	0	-0.0315796097057893
2010	5	39990000	8606.30612447402	0.000207726931732933	0	0	-0.0347775363954203
2010	6	39990000	8957.32489418324	0.000209072268067017	0	0	-0.0665963221419613
2010	7	39990000	8994.95392612472	0.000208082020505126	0	0	-0.0749035438822971
2010	8	39990000	8967.86131431216	0.000207211802950738	0	0	-0.0759892788735026
2010	9	39990000	8901.66230300877	0.0002071967991998	0	0	-0.0691850894861071
2010	10	39990000	8816.62096782505	0.000204581145286322	0	0	-0.0720708046930818
2010	11	39990000	8697.3930973966	0.000201770442610653	0	0	-0.0722737365504106
2010	12	39990000	8535.09107153095	0.000199299824956239	0	0	-0.06620797209954
2010	13	39990000	8368.01846273643	0.000197194298574644	0	0	-0.0576263621888262
2010	14	39990000	8244.03707927039	0.000195103775943986	0	0	-0.0535947467268665
2010	15	39990000	8125.88125056251	0.000194488622155539	0	0	-0.0428607359402892
2010	16	39990000	8003.04898165949	0.000193858464616154	0	0	-0.0313191862543758
2010	17	39990000	7912.07106760654	0.000193548387096774	0	0	-0.0217479173450589
2010	18	39990000	7832.85240065534	0.000192353088272068	0	0	-0.017956728080765
2010	19	39990000	7750.13776049864	0.000191532883220805	0	0	-0.0117078900146937
2010	20	39990000	7689.26813116354	0.000190342585646412	0	0	-0.0100748380524763
2010	21	39990000	7675.05668267137	0.000190447611902976	0	0	-0.00769462495367769
2010	22	39990000	7614.64349191217	0.000188877219304826	0	0	-0.0080691226027102
2010	23	39990000	7602.34757719006	0.000188677169292323	0	0	-0.00751709608246877
2010	24	39990000	7577.51272934523	0.000190982745686422	0	0	0.00790328869034423
2010	25	39990000	7583.5673885523	0.000193148287071768	0	0	0.0185180145771084
2010	26	39990000	7538.97786427134	0.000196864216054014	0	0	0.0442529666136525
2010	27	39990000	7557.39960454831	0.00019730432608152	0	0	0.0440363634141299
2010	28	39990000	7570.56358974729	0.00019536384096024	0	0	0.0319707254794739
2010	29	39990000	7592.61277333391	0.00019086271567892	0	0	0.00526659634303107
2010	30	39990000	7550.40839365384	0.000187076769192298	0	0	-0.00916617884034064
2010	31	39990000	7559.19538149883	0.000181295323830958	0	0	-0.0409032133572826
2010	32	39990000	7514.48558160344	0.00018046511627907	0	0	-0.0396148982349798
2010	33	39990000	7445.84021899449	0.00018114528632158	0	0	-0.0271077827428513
2010	34	39990000	7406.34235430543	0.000182205551387847	0	0	-0.0161945463182248
2010	35	39990000	7403.98416032459	0.000182920730182546	0	0	-0.0120184158147487
2010	36	39990000	7391.97081232172	0.000184906226556639	0	0	0.000328625171818467
2010	37	39990000	7427.54227508939	0.000185696424106027	0	0	-0.000207642721140647
2010	38	39990000	7467.53883484034	0.000187916979244811	0	0	0.00632888106843917
2010	39	39990000	7554.13926031517	0.000188812203050763	0	0	-0.000468519336645594
2010	40	39990000	7639.34960001145	0.000190297574393598	0	0	-0.00384189774629597
2010	41	39990000	7731.5725369267	0.000190957739434859	0	0	-0.0123095963301319
2010	42	39990000	7799.04777146037	0.000191807951987997	0	0	-0.0164953177913767
2010	43	39990000	7887.70934059334	0.000192833208302076	0	0	-0.0223524134802966
2010	44	39990000	7920.63130009455	0.000192883220805201	0	0	-0.0261634827128082
2010	45	39990000	7962.36949277786	0.000194203550887722	0	0	-0.0246370747998808
2010	46	39990000	8012.92913373554	0.000195753938484621	0	0	-0.0230538833742842
2010	47	39990000	8097.75145924178	0.000200500125031258	0	0	-0.00984859311170351
2010	48	39990000	8163.7755665235	0.000203895973993498	0	0	-0.00122193052004074
2010	49	39990000	8246.16592905527	0.000208597149287322	0	0	0.011597398326386
2010	50	39990000	8317.07897237077	0.000211507876969242	0	0	0.0169676190520768
2010	51	39990000	8407.30392171599	0.000213393348337084	0	0	0.0150221854068805
2010	52	39990000	8477.30267596777	0.000211767941985496	0	0	-0.0010265854954599
2011	1	39226000	8307.02187004411	0.000213169836333044	0	0	0.00659419594806037
2011	2	39226000	8307.74154646059	0.000210686789374395	0	0	-0.00521700707926553
2011	3	39226000	8375.11959790348	0.000210498138989446	0	0	-0.0141036311807474
2011	4	39226000	8408.93635075778	0.000209330546066385	0	0	-0.0235150252671331
2011	5	39226000	8441.87965317556	0.000208983837250803	0	0	-0.0289366424554119
2011	6	39226000	8817.96202385046	0.000210243206036812	0	0	-0.064749884645244
2011	7	39226000	8881.90133568452	0.000210671493397237	0	0	-0.0695911058143823
2011	8	39226000	8878.30476762587	0.000210197318105338	0	0	-0.0713091951894288
2011	9	39226000	8832.20277292149	0.000210202416764391	0	0	-0.0664390059884673
2011	10	39226000	8751.8865794211	0.00020995258247081	0	0	-0.0589914614107407
2011	11	39226000	8631.3694088739	0.000209350940702595	0	0	-0.04858665977646
2011	12	39226000	8466.71631889711	0.000206944373629735	0	0	-0.0412339690793594
2011	13	39226000	8294.9334759421	0.000204012644674451	0	0	-0.0352424135515926
2011	14	39226000	8159.2551458786	0.000203196859226024	0	0	-0.023121613738712
2011	15	39226000	8039.70677624626	0.00020135624330801	0	0	-0.0175761106939576
2011	16	39226000	7916.8985908176	0.000199581909957681	0	0	-0.011127917050723
2011	17	39226000	7822.33890122445	0.000200163157089685	0	0	0.00374070967073223
2011	18	39226000	7741.63071632128	0.000199138326620099	0	0	0.00901222058185153
2011	19	39226000	7664.84554384186	0.000195890480803549	0	0	0.00249900093205787
2011	20	39226000	7602.12109618672	0.000194896242288278	0	0	0.00564038684345408
2011	21	39226000	7584.39656071166	0.000192810890735736	0	0	-0.00279475902162923
2011	22	39226000	7523.36188684601	0.000190501198184877	0	0	-0.00674723449562667
2011	23	39226000	7505.05386946024	0.000187819303523173	0	0	-0.01834148986197
2011	24	39226000	7480.28362039301	0.000187385917503697	0	0	-0.0173634620001458
2011	25	39226000	7490.71526013025	0.000187589863865803	0	0	-0.0176639019820314
2011	26	39226000	7452.26472392888	0.000187467496048539	0	0	-0.0132395624127612
2011	27	39226000	7471.70315876174	0.000186162239331056	0	0	-0.0226592458458687
2011	28	39226000	7494.3540678011	0.000186325396420741	0	0	-0.0247591808610052
2011	29	39226000	7514.09177293538	0.000187462397389487	0	0	-0.0213853886525798
2011	30	39226000	7468.56592445746	0.000185876714424106	0	0	-0.0237483241430102
2011	31	39226000	7469.43041792156	0.000185810431856422	0	0	-0.0242093985490103
2011	32	39226000	7428.6045772017	0.000188737062152654	0	0	-0.00339290871384571
2011	33	39226000	7358.17297519867	0.000189680314077398	0	0	0.0111749241392509
2011	34	39226000	7316.03989825002	0.000187967164635701	0	0	0.00781298387446596
2011	35	39226000	7311.43964365629	0.00018779381022791	0	0	0.00751703618197706
2011	36	39226000	7302.79812146744	0.00018756437057054	0	0	0.00747684348168584
2011	37	39226000	7332.05974032899	0.00018689644623464	0	0	-0.000117257681939665
2011	38	39226000	7372.98326037837	0.000187666343751593	0	0	-0.00157104118771287
2011	39	39226000	7460.03727004732	0.000189736399326977	0	0	-0.00233742398544427
2011	40	39226000	7547.47468168427	0.000194126344771325	0	0	0.00892024434068104
2011	41	39226000	7640.69953175279	0.000198475500943252	0	0	0.0189381178576481
2011	42	39226000	7706.80294593572	0.000200061183908632	0	0	0.0182691908761639
2011	43	39226000	7790.46917599155	0.000201927293121909	0	0	0.0167295218123831
2011	44	39226000	7823.51638058247	0.000203232549839392	0	0	0.0189791408612697
2011	45	39226000	7865.1357748199	0.000203278437770866	0	0	0.013815937612671
2011	46	39226000	7918.30199474086	0.000204027940651609	0	0	0.0107217437924859
2011	47	39226000	8008.51368627704	0.000206383521133942	0	0	0.0108742167566232
2011	48	39226000	8080.29791182132	0.000209524295110386	0	0	0.0171407155639714
2011	49	39226000	8167.58355131399	0.000212043032682405	0	0	0.0183672989377469
2011	50	39226000	8232.40145902547	0.000213404374649467	0	0	0.016835736408673
2011	51	39226000	8318.93637693736	0.000213389078672309	0	0	0.00618632247330477
2011	52	39226000	8391.36754453771	0.000212716055677357	0	0	-0.00564479440166386
2012	1	39385000	8363.54519781876	0.000210882315602387	0	0	-0.00692830569432167
2012	2	39385000	8364.2681285474	0.000209140535736956	0	0	-0.0152156921073619
2012	3	39385000	8432.10423530758	0.000209211628792688	0	0	-0.0228061975920971
2012	4	39385000	8466.1504121968	0.000211410435444966	0	0	-0.0165069607073675
2012	5	39385000	8499.31861984927	0.000215122508569252	0	0	-0.00314361904104531
2012	6	39385000	8909.92933275753	0.000217549828614955	0	0	-0.0383537646590699
2012	7	39385000	9001.48272456535	0.000219885743303288	0	0	-0.0379140564958233
2012	8	39385000	9020.94896684765	0.000220424019296687	0	0	-0.0376400496328611
2012	9	39385000	8993.43981294048	0.000218793957090263	0	0	-0.041834917536126
2012	10	39385000	8915.68678979724	0.000215071727815158	0	0	-0.0499217615300912
2012	11	39385000	8790.76744606683	0.000212380347848166	0	0	-0.0484789807808538
2012	12	39385000	8619.51928962616	0.000211192078202361	0	0	-0.0350041898495767
2012	13	39385000	8438.6325801122	0.000208779992382887	0	0	-0.0255767244352915
2012	14	39385000	8287.90489972014	0.000207546020058398	0	0	-0.0137193779484584
2012	15	39385000	8163.87555938375	0.000206718293766662	0	0	-0.0027285520488061
2012	16	39385000	8037.89733794643	0.000205245651897931	0	0	0.00568589770832324
2012	17	39385000	7937.34829638566	0.0002021023232195	0	0	0.00282861514651753
2012	18	39385000	7853.07179743504	0.000200101561508188	0	0	0.00355634117264534
2012	19	39385000	7780.13482381659	0.000199344928272185	0	0	0.00913418312056297
2012	20	39385000	7713.95114182891	0.000196455503364225	0	0	0.00303979863755408
2012	21	39385000	7692.30299720162	0.000194388726672591	0	0	-0.00471939251675634
2012	22	39385000	7629.06778851473	0.000192860225974356	0	0	-0.00436066232952045
2012	23	39385000	7604.3559091653	0.000192875460200584	0	0	-0.00104623051055694
2012	24	39385000	7579.00572702525	0.00019019423638441	0	0	-0.0116381660341969
2012	25	39385000	7594.02397688249	0.000190915323092548	0	0	-0.00985300772163281
2012	26	39385000	7560.62347714828	0.000189011044814015	0	0	-0.015398660904113
2012	27	39385000	7581.57084075193	0.000188340738859972	0	0	-0.0216011752962378
2012	28	39385000	7614.15875758611	0.000189920020312302	0	0	-0.0176196428072168
2012	29	39385000	7632.13214665909	0.000189772756125428	0	0	-0.0206930571463205
2012	30	39385000	7582.14998664124	0.000186908721594516	0	0	-0.0291144315306566
2012	31	39385000	7575.22893798374	0.000189315729338581	0	0	-0.0157129162640754
2012	32	39385000	7537.16948201539	0.000192905928653041	0	0	0.00801766739209023
2012	33	39385000	7463.14506873512	0.00018871143836486	0	0	-0.00411958610638824
2012	34	39385000	7417.31855364938	0.000187446997587914	0	0	-0.00468074188782056
2012	35	39385000	7410.38837275816	0.000190057128348356	0	0	0.0101224960782892
2012	36	39385000	7404.84602335651	0.000189422368922178	0	0	0.00750238107156609
2012	37	39385000	7428.64824823282	0.000187848165545258	0	0	-0.00407183746249012
2012	38	39385000	7471.54973847274	0.000190625872794211	0	0	0.00485177276416961
2012	39	39385000	7561.31573008625	0.000193972324489019	0	0	0.0103532602933458
2012	40	39385000	7653.22321400768	0.000196861749396979	0	0	0.0130894896426078
2012	41	39385000	7749.85980696678	0.000198852354957471	0	0	0.0105731193949551
2012	42	39385000	7816.33031943189	0.000201213660022851	0	0	0.0138773153302448
2012	43	39385000	7897.24893722426	0.000203529262409547	0	0	0.0150370165255905
2012	44	39385000	7931.27944249572	0.000205088231560239	0	0	0.0184233273538905
2012	45	39385000	7973.86444972357	0.000204615970547163	0	0	0.0106517424282741
2012	46	39385000	8030.98302131256	0.000206657356861749	0	0	0.0134749355589784
2012	47	39385000	8128.85241763624	0.000208394058651771	0	0	0.00968741690929304
2012	48	39385000	8208.17941699152	0.000211339342389234	0	0	0.0140616544966785
2012	49	39385000	8302.55719612063	0.000213558461343151	0	0	0.0130613739017714
2012	50	39385000	8363.05557964685	0.000215366256188904	0	0	0.0142465178209639
2012	51	39385000	8448.20410610401	0.00021724514409039	0	0	0.0127832960164829
2012	52	39385000	8524.91654425281	0.000218001777326393	0	0	0.00716528489517826
2013	1	39558000	8377.33086309641	0.000217528692047121	0	0	0.0271768109227382
2013	2	39558000	8378.05434494609	0.000219434754032054	0	0	0.0360878125881696
2013	3	39558000	8446.00211707572	0.000224773749936802	0	0	0.0527584384597059
2013	4	39558000	8480.1041636467	0.000229253248394762	0	0	0.069420826088077
2013	5	39558000	8513.32731869706	0.000233520400424693	0	0	0.085075159710151
2013	6	39558000	8956.62234424637	0.000238257748116689	0	0	0.0522940052345196
2013	7	39558000	9075.51637031629	0.000242620961625967	0	0	0.0575266032675907
2013	8	39558000	9118.09251438451	0.000244466353202892	0	0	0.0605946347598329
2013	9	39558000	9109.42182416848	0.000244016381010162	0	0	0.0596501277819706
2013	10	39558000	9034.64355984954	0.00024231255371859	0	0	0.0609605056914532
2013	11	39558000	8905.93951212884	0.00023933464785884	0	0	0.0630658323140692
2013	12	39558000	8728.93951522845	0.000235613529500986	0	0	0.0677585729331377
2013	13	39558000	8539.82742986981	0.000232094645836493	0	0	0.0751036921292886
2013	14	39558000	8374.73698609296	0.000227908387683907	0	0	0.0765233600734273
2013	15	39558000	8246.83681697085	0.000223418777491279	0	0	0.0716836280563493
2013	16	39558000	8118.31666946115	0.000217730926740482	0	0	0.0609342245049039
2013	17	39558000	8012.25728423841	0.00021149704231761	0	0	0.0442001177943015
2013	18	39558000	7924.82199565214	0.000204889023712018	0	0	0.0227359055442142
2013	19	39558000	7856.13451783275	0.000199919106122655	0	0	0.00665282424182106
2013	20	39558000	7786.81011963723	0.000198842206380505	0	0	0.0101440614512441
2013	21	39558000	7761.32435722484	0.000198715809697154	0	0	0.012816838750279
2013	22	39558000	7696.19924510647	0.000197932150260377	0	0	0.0173593160258266
2013	23	39558000	7665.16722832236	0.00020052581020274	0	0	0.034863266999607
2013	24	39558000	7639.36445872987	0.00019852368673846	0	0	0.0279912736753605
2013	25	39558000	7658.92294127809	0.000196117093887456	0	0	0.0129361607998339
2013	26	39558000	7630.77637855803	0.000193958238535821	0	0	0.00548091299851076
2013	27	39558000	7653.13591644115	0.000193745892107791	0	0	0.00144569280875823
2013	28	39558000	7695.55476046475	0.000193103796956368	0	0	-0.00737500573140256
2013	29	39558000	7711.6605072669	0.000196182820162799	0	0	0.00634616794748418
2013	30	39558000	7657.45190470243	0.000195576116082714	0	0	0.0103360878112681
2013	31	39558000	7642.73114500007	0.000194923909196623	0	0	0.00890635215455141
2013	32	39558000	7607.6519174889	0.00019293189746701	0	0	0.00320047273129464
2013	33	39558000	7530.39197901428	0.000188513069417058	0	0	-0.00971954437673992
2013	34	39558000	7481.08368326581	0.000187481672480914	0	0	-0.0086462985851234
2013	35	39558000	7471.8437177303	0.000186167146974063	0	0	-0.0143798133083723
2013	36	39558000	7469.44968551967	0.000186516001820112	0	0	-0.012216386663206
2013	37	39558000	7487.63339371291	0.000187638404368269	0	0	-0.00868544041799904
2013	38	39558000	7532.30483738667	0.000189620304363213	0	0	-0.00415607680019696
2013	39	39558000	7624.3391589712	0.000190570807422013	0	0	-0.0112454544824797
2013	40	39558000	7720.27354129028	0.000194423378330553	0	0	-0.00379177514031318
2013	41	39558000	7819.84621136476	0.000197623742353001	0	0	-0.00028724495393457
2013	42	39558000	7886.34406058279	0.000198918044390515	0	0	-0.00222461262760265
2013	43	39558000	7964.08073538271	0.000199464078062592	0	0	-0.00925163089512188
2013	44	39558000	7998.9261163867	0.000199742150765964	0	0	-0.0121924012008195
2013	45	39558000	8042.26407000103	0.000200702765559432	0	0	-0.0127904367608031
2013	46	39558000	8103.06707731149	0.000200692653824764	0	0	-0.020247527972572
2013	47	39558000	8208.13958509088	0.000203564386470499	0	0	-0.0189494322651865
2013	48	39558000	8294.64836510275	0.000205783912230143	0	0	-0.0185961306993685
2013	49	39558000	8395.67552362482	0.000208534304059861	0	0	-0.0174465441419983
2013	50	39558000	8451.51726509498	0.000208862935436574	0	0	-0.0224003879015739
2013	51	39558000	8534.83217265664	0.000208675868345215	0	0	-0.0328105072240074
2013	52	39558000	8615.45878447959	0.000208423074978513	0	0	-0.0430225242499352
2014	1	39834000	8435.78036714043	0.000206542149922177	0	0	-0.024701966868664
2014	2	39834000	8436.50863801721	0.000205010794798413	0	0	-0.0320166374037752
2014	3	39834000	8504.93043335218	0.000206652608324547	0	0	-0.0321143641905754
2014	4	39834000	8539.27032118679	0.000208424963598936	0	0	-0.0277389416516176
2014	5	39834000	8572.72537982442	0.000209047547321384	0	0	-0.0286402945325012
2014	6	39834000	9051.33021404598	0.00020918310990611	0	0	-0.0794060317157192
2014	7	39834000	9198.39891136463	0.000210568860772205	0	0	-0.088123913647965
2014	8	39834000	9264.46316440788	0.000210207360546267	0	0	-0.0961807660730047
2014	9	39834000	9274.6933853283	0.0002109203193252	0	0	-0.0941156056661814
2014	10	39834000	9202.50602977945	0.000211357132098208	0	0	-0.085118773869276
2014	11	39834000	9069.30952261999	0.000212341216046593	0	0	-0.0673600918676674
2014	12	39834000	8885.58108725952	0.000212361299392479	0	0	-0.0479857291349111
2014	13	39834000	8687.18798902111	0.000210910277652257	0	0	-0.0328976406844527
2014	14	39834000	8506.76819908591	0.000207917859115329	0	0	-0.0263987678787397
2014	15	39834000	8374.29090902508	0.000205276899131395	0	0	-0.0235591181591811
2014	16	39834000	8242.52750980098	0.000201511271777878	0	0	-0.0261482305694093
2014	17	39834000	8130.35643952013	0.000198162373851484	0	0	-0.0291200565782455
2014	18	39834000	8039.27443684589	0.000196078726715871	0	0	-0.0284446610999892
2014	19	39834000	7974.49972772594	0.000197027664808957	0	0	-0.0158128700271339
2014	20	39834000	7901.64471323815	0.000194065371290857	0	0	-0.021672034045172
2014	21	39834000	7872.16005306848	0.000195687101471105	0	0	-0.00980163672337941
2014	22	39834000	7804.78494712912	0.000196455289451223	0	0	0.00266696046231665
2014	23	39834000	7767.22349297528	0.000194994226038058	0	0	2.2724597132812e-05
2014	24	39834000	7740.82829782708	0.000192388411909424	0	0	-0.00997674859275203
2014	25	39834000	7765.06258598793	0.000194848621780389	0	0	-0.00044591861940346
2014	26	39834000	7742.05418243524	0.00019329718331074	0	0	-0.00545774822024738
2014	27	39834000	7765.95568929566	0.000194165788020284	0	0	-0.00406333625353495
2014	28	39834000	7818.49400902224	0.000197123060701913	0	0	0.00431105925755883
2014	29	39834000	7832.80612401466	0.000197293769141939	0	0	0.00334412413260548
2014	30	39834000	7774.05570071363	0.000195471205502837	0	0	0.00158788408027997
2014	31	39834000	7751.40564141368	0.000193533162624893	0	0	-0.00544490165605364
2014	32	39834000	7719.1395901792	0.000191379223778682	0	0	-0.0124028836453496
2014	33	39834000	7638.21059314893	0.000190887181804489	0	0	-0.00450505949388082
2014	34	39834000	7585.13441603738	0.000192554099512979	0	0	0.0112147760734158
2014	35	39834000	7573.51965996341	0.000193573329316664	0	0	0.018126359499971
2014	36	39834000	7574.28264967652	0.000196058643369985	0	0	0.0310943440080808
2014	37	39834000	7586.90613540855	0.000196143997589998	0	0	0.0298268965705695
2014	38	39834000	7633.59725553364	0.00019555655972285	0	0	0.0204625341418336
2014	39	39834000	7728.40608872958	0.000195491288848722	0	0	0.00760750801593565
2014	40	39834000	7828.90612217504	0.000197153185720741	0	0	0.00312864625564775
2014	41	39834000	7931.96445426568	0.000198749811718632	0	0	-0.00188660127663976
2014	42	39834000	7998.84406573228	0.000201029271476628	0	0	0.00111965356420551
2014	43	39834000	8073.79175031869	0.000203469398001707	0	0	0.00386537709250179
2014	44	39834000	8109.64341779639	0.000205638399357333	0	0	0.0100814028424728
2014	45	39834000	8153.97046265008	0.000207345483757594	0	0	0.0129298404786787
2014	46	39834000	8218.80677514509	0.000209916152030928	0	0	0.0173982950040073
2014	47	39834000	8331.68953669796	0.000213340362504393	0	0	0.0199851977883508
2014	48	39834000	8425.88710280938	0.000217035698147311	0	0	0.0260522001437013
2014	49	39834000	8534.14306504389	0.000220233970979565	0	0	0.0279649559583376
2014	50	39834000	8585.5969832749	0.000221730180248029	0	0	0.0287461684034187
2014	51	39834000	8667.50995454151	0.000223552743887132	0	0	0.0274000314627908
2014	52	39834000	8752.5062798614	0.000226163578852237	0	0	0.0293051740766829
2015	1	40509000	8578.72742470771	0.000223871238490212	0	0	0.0571264887005058
2015	2	40509000	8579.46792628941	0.000224700683798662	0	0	0.0609515739441381
2015	3	40509000	8649.04913048165	0.000230087141129132	0	0	0.0776444739054171
2015	4	40509000	8683.97088438442	0.000235483472808512	0	0	0.0984836461339897
2015	5	40509000	8717.99288811431	0.0002415710089116	0	0	0.122483136381252
2015	6	40509000	9237.45677344126	0.000249184131921301	0	0	0.0927466560949951
2015	7	40509000	9414.79126100602	0.000259507763706831	0	0	0.116583438608993
2015	8	40509000	9505.51050782952	0.000263274827816041	0	0	0.121980770124385
2015	9	40509000	9535.14183813216	0.000261611000024686	0	0	0.111425522546392
2015	10	40509000	9464.88453648385	0.0002573798415167	0	0	0.101566528340691
2015	11	40509000	9325.78501130203	0.000248566985114419	0	0	0.0797160762120316
2015	12	40509000	9133.37111043628	0.000237285541484608	0	0	0.052426303910566
2015	13	40509000	8923.5409890673	0.000228433187686687	0	0	0.0369874482940208
2015	14	40509000	8725.68202583681	0.000224068725468414	0	0	0.0402396022595741
2015	15	40509000	8587.220011592	0.000218079932854427	0	0	0.0287613439593483
2015	16	40509000	8450.8415929828	0.000214717717050532	0	0	0.0292466027552126
2015	17	40509000	8331.31738232086	0.000210748228788664	0	0	0.0247118922772074
2015	18	40509000	8235.60818333162	0.000207993285442741	0	0	0.0230695550879786
2015	19	40509000	8174.19395347772	0.000204389148090548	0	0	0.0128949774280108
2015	20	40509000	8097.01175782613	0.000202350095040608	0	0	0.0123487831269632
2015	21	40509000	8063.14913507191	0.000201816880199462	0	0	0.0139214670406921
2015	22	40509000	7992.80886150141	0.000201091115554568	0	0	0.0191661205907804
2015	23	40509000	7948.20147229465	0.000198617591152583	0	0	0.0122793223153134
2015	24	40509000	7920.94090849561	0.000197694339529487	0	0	0.0110415028359308
2015	25	40509000	7950.1943604751	0.000204522451800834	0	0	0.0421128873514599
2015	26	40509000	7932.20933836108	0.000205687624972228	0	0	0.050426135339686
2015	27	40509000	7957.92399865447	0.000205593818657582	0	0	0.0465543527945436
2015	28	40509000	8021.32032577927	0.000207000913377274	0	0	0.0453889957555534
2015	29	40509000	8033.94123355314	0.000204937174455059	0	0	0.0333408919308707
2015	30	40509000	7969.97062160531	0.000198380606778741	0	0	0.00830986480867991
2015	31	40509000	7938.99383351995	0.000196627909847194	0	0	0.00330094304512576
2015	32	40509000	7909.28440638348	0.000194322249376682	0	0	-0.00473929175605666
2015	33	40509000	7823.80630132608	0.000193473055370412	0	0	0.00173747893932642
2015	34	40509000	7766.35511458209	0.000194065516305019	0	0	0.0122380298113653
2015	35	40509000	7752.19821009665	0.000192850971389074	0	0	0.00773997107365045
2015	36	40509000	7756.19578690513	0.000191137771853168	0	0	-0.00172710788551111
2015	37	40509000	7763.26001126988	0.000191730232787776	0	0	0.000455992550162757
2015	38	40509000	7812.47612548216	0.000192860845737984	0	0	1.58559867384106e-05
2015	39	40509000	7911.05720997892	0.000196084820657138	0	0	0.00406302080340552
2015	40	40509000	8017.21634513547	0.00019796094695006	0	0	0.00024742439010402
2015	41	40509000	8124.85394793005	0.000201476215162063	0	0	0.00452267232192015
2015	42	40509000	8192.78387270992	0.000204078106099879	0	0	0.00905871904387667
2015	43	40509000	8265.62094785579	0.000205593818657582	0	0	0.00759520095831337
2015	44	40509000	8302.85530727016	0.000204848305314868	0	0	-0.000560687510245149
2015	45	40509000	8348.63103104213	0.000205544446913032	0	0	-0.00266283549476204
2015	46	40509000	8418.22989108144	0.000203954676738503	0	0	-0.018558520390011
2015	47	40509000	8540.20857912683	0.000204695252906761	0	0	-0.0290635265903789
2015	48	40509000	8643.19237417472	0.000204468142881829	0	0	-0.0416966739339913
2015	49	40509000	8759.90181799798	0.000206285023081291	0	0	-0.0460623676362384
2015	50	40509000	8807.38154103616	0.000205924609346071	0	0	-0.052862651500549
2015	51	40509000	8888.67029247766	0.000209869411735664	0	0	-0.0435464788029358
2015	52	40509000	8978.9715057051	0.000213073637956997	0	0	-0.0387095009138031
2015	53	40509000	0	0.000208817793576736	0	0	Inf
2016	1	40694000	8641.51621866187	0.000216351304860667	0	0	0.0188258376448809
2016	2	40694000	8642.26209116716	0.000219196933208827	0	0	0.0321371772694448
2016	3	40694000	8712.35256122679	0.00022279451516194	0	0	0.0406374095039325
2016	4	40694000	8747.52989903384	0.000222573352336954	0	0	0.0354237258452105
2016	5	40694000	8781.80092824023	0.000222681476384725	0	0	0.0318840149130865
2016	6	40694000	9338.04158696936	0.000222406251535853	0	0	-0.0307817848413163
2016	7	40694000	9544.61588405371	0.000223787290509657	0	0	-0.0458704561160152
2016	8	40694000	9659.65809056501	0.000223998623875756	0	0	-0.0563434114812621
2016	9	40694000	9708.81953205357	0.000225418980685113	0	0	-0.0551683477363268
2016	10	40694000	9641.21222393026	0.000226146360642847	0	0	-0.0454727282988429
2016	11	40694000	9497.43144349281	0.000226111957536738	0	0	-0.0311696320477927
2016	12	40694000	9298.01085908133	0.000223787290509657	0	0	-0.0205647059332665
2016	13	40694000	9078.53206838015	0.000222234236005308	0	0	-0.00384776614953125
2016	14	40694000	8864.77381644889	0.000217796235317246	0	0	-0.000200097203336895
2016	15	40694000	8721.53853203176	0.000214660637931882	0	0	0.00158933746807749
2016	16	40694000	8581.76635595436	0.000211244900968202	0	0	0.00170520187088112
2016	17	40694000	8455.88547945947	0.000209971986042168	0	0	0.0104914524630243
2016	18	40694000	8356.37379086194	0.000207460559296211	0	0	0.010294681795127
2016	19	40694000	8298.99242665107	0.000205391458200226	0	0	0.00713430863712951
2016	20	40694000	8218.13602994212	0.000203150341573696	0	0	0.00594587019244327
2016	21	40694000	8180.12638018256	0.000200501302403303	0	0	-0.00255819766223346
2016	22	40694000	8107.43703417163	0.000196736619649088	0	0	-0.0125116030804917
2016	23	40694000	8056.05732019269	0.000197169115840173	0	0	-0.00402893362133034
2016	24	40694000	8028.17737879487	0.000196407332776331	0	0	-0.00443156361851686
2016	25	40694000	8062.27937057971	0.00019626480562245	0	0	-0.00936203858863361
2016	26	40694000	8049.6038622179	0.000196721875460756	0	0	-0.00549143324000999
2016	27	40694000	8076.92384865668	0.000199680542586131	0	0	0.00605133244526649
2016	28	40694000	8150.80248899742	0.000198107829164005	0	0	-0.0109194756120722
2016	29	40694000	8161.5724828443	0.000197218263134614	0	0	-0.0166600839642251
2016	30	40694000	8092.88766345734	0.000195055782179191	0	0	-0.0191881649560675
2016	31	40694000	8053.69949539149	0.000195561999311938	0	0	-0.0118578419080749
2016	32	40694000	8026.89231840848	0.000195458789993611	0	0	-0.00908101361236836
2016	33	40694000	7937.59292928395	0.000195114758932521	0	0	0.000303249453265101
2016	34	40694000	7876.22648663347	0.00019678576694353	0	0	0.0167305388678397
2016	35	40694000	7859.60763153957	0.000198609131567307	0	0	0.0283210535303562
2016	36	40694000	7866.87382250181	0.000196412247505775	0	0	0.0160071434141984
2016	37	40694000	7868.18467924911	0.000194672433282548	0	0	0.00683961077995772
2016	38	40694000	7919.5043369546	0.000195507937288052	0	0	0.00460832666952389
2016	39	40694000	8020.98563896964	0.000199218558018381	0	0	0.0107236647591614
2016	40	40694000	8131.90054385643	0.000203248636162579	0	0	0.0171054054821974
2016	41	40694000	8243.17426334418	0.000208060156288396	0	0	0.0271285950668588
2016	42	40694000	8311.51839770229	0.000211092544355433	0	0	0.0335295657138595
2016	43	40694000	8381.49044911982	0.000214537769695778	0	0	0.0416285806203863
2016	44	40694000	8419.77724799384	0.000216125227306237	0	0	0.0445644511671097
2016	45	40694000	8466.58984116899	0.00021567798692682	0	0	0.0366393275982978
2016	46	40694000	8540.38239900307	0.000217240870890057	0	0	0.0351292936288139
2016	47	40694000	8670.47546207725	0.000219880080601563	0	0	0.0319849285238971
2016	48	40694000	8781.44032034115	0.000221605150636457	0	0	0.0269385967482909
2016	49	40694000	8905.6559562076	0.00022368408119133	0	0	0.022114490472218
2016	50	40694000	8948.61398242381	0.000227925492701627	0	0	0.0364957096392408
2016	51	40694000	9028.47530990411	0.000233729788175161	0	0	0.0534890636036989
2016	52	40694000	9123.32320146446	0.000240974099375829	0	0	0.0748495678006813
2017	1	40843000	8649.45976324849	0.000245363954655633	0	0	0.158615714079725
2017	2	40843000	8650.20629845409	0.000250603530592758	0	0	0.183255016915516
2017	3	40843000	8720.36119489757	0.000258364958499621	0	0	0.21008749112071
2017	4	40843000	8755.57086403525	0.000262111010454668	0	0	0.222695831744558
2017	5	40843000	8789.87340139269	0.000262732904047205	0	0	0.220813942360055
2017	6	40843000	9379.616588606	0.000264324364028108	0	0	0.150985213309712
2017	7	40843000	9614.31327108899	0.000262042455255491	0	0	0.113194431908473
2017	8	40843000	9753.09317989635	0.000252645496168254	0	0	0.058002810971776
2017	9	40843000	9821.57561298656	0.000243997747472027	0	0	0.0146640816798278
2017	10	40843000	9757.06114476859	0.000233606737996719	0	0	-0.0221235822514373
2017	11	40843000	9609.49112629907	0.000225125480498494	0	0	-0.0431543274090918
2017	12	40843000	9404.29821159986	0.000217222045393335	0	0	-0.056601587872159
2017	13	40843000	9176.51868608524	0.000212339935851921	0	0	-0.0549139279637006
2017	14	40843000	8948.13551986146	0.000207927919104865	0	0	-0.0509307798088102
2017	15	40843000	8801.0126356608	0.000208388218299341	0	0	-0.0329294647852799
2017	16	40843000	8658.71828090421	0.000206498053522023	0	0	-0.0259528343126487
2017	17	40843000	8527.24521148716	0.000207301128712386	0	0	-0.0070884805101809
2017	18	40843000	8424.54158470811	0.000208505741497931	0	0	0.0108561889536989
2017	19	40843000	8371.58558959787	0.000208368631099576	0	0	0.0165816151452375
2017	20	40843000	8287.54868072641	0.000206233626325196	0	0	0.0163680871750486
2017	21	40843000	8245.60886039972	0.000203564870357222	0	0	0.0083185051294022
2017	22	40843000	8171.01934385204	0.000200411331195064	0	0	0.00175995864687086
2017	23	40843000	8113.15115163131	0.000199671914403937	0	0	0.00518280105754439
2017	24	40843000	8084.82664100571	0.00019861420561663	0	0	0.00336103174513004
2017	25	40843000	8123.59086694824	0.000197551600029381	0	0	-0.0067692807095904
2017	26	40843000	8116.33812469396	0.000196542859241486	0	0	-0.0109579127098422
2017	27	40843000	8145.10032083426	0.000198075557623093	0	0	-0.00676484250210181
2017	28	40843000	8229.05202884874	0.000195935656048772	0	0	-0.0275186045798298
2017	29	40843000	8237.89144079214	0.000197027642435668	0	0	-0.0231480885810023
2017	30	40843000	8164.90314172132	0.000194559655265284	0	0	-0.0267612656180585
2017	31	40843000	8117.70333923778	0.000195039541659525	0	0	-0.0186879629493852
2017	32	40843000	8093.98768880165	0.000192924124084911	0	0	-0.0264872763641908
2017	33	40843000	8001.41295321139	0.000192728252087261	0	0	-0.0162237537258083
2017	34	40843000	7936.49841373932	0.000191117204906594	0	0	-0.0164680198906187
2017	35	40843000	7917.50794225974	0.000193213035281444	0	0	-0.00329749492518795
2017	36	40843000	7928.01726551043	0.00019478001126264	0	0	0.00345391963368818
2017	37	40843000	7923.52926935252	0.000196831770438019	0	0	0.0145983849766138
2017	38	40843000	7976.63786646476	0.000198486888818157	0	0	0.0163179193683176
2017	39	40843000	8080.39030099606	0.000202296599172441	0	0	0.0225248647929177
2017	40	40843000	8195.38332578592	0.000204602991944764	0	0	0.0196716453404719
2017	41	40843000	8309.60491088996	0.000206517640721788	0	0	0.0150663106673054
2017	42	40843000	8377.92942707991	0.000206865313517616	0	0	0.00848307132910051
2017	43	40843000	8444.57178242979	0.000208481257498225	0	0	0.00834005789574201
2017	44	40843000	8483.67347837849	0.000209313713488235	0	0	0.00770026354597526
2017	45	40843000	8531.23076246522	0.000210312660676248	0	0	0.00686527409297912
2017	46	40843000	8608.77244027919	0.000212432975050804	0	0	0.00785565656311072
2017	47	40843000	8746.19926447668	0.000215797076610435	0	0	0.00772915565711917
2017	48	40843000	8864.48475742719	0.000218637220576353	0	0	0.00736819390637278
2017	49	40843000	8995.45717075773	0.00021972920696325	0	0	-0.00234086721308371
2017	50	40843000	9033.59335234904	0.000221359841343682	0	0	0.000819900493864041
2017	51	40843000	9111.50844478882	0.000223940454912715	0	0	0.00382939393873236
2017	52	40843000	9210.32572158076	0.000225414391695027	0	0	-0.000404515724349926
2018	1	40962000	8674.66080192316	0.000226478199306674	0	0	0.0694366283397847
2018	2	40962000	8675.40950077787	0.000228484937258923	0	0	0.0788193916564763
2018	3	40962000	8745.76879920893	0.000231165470436014	0	0	0.0826949828420444
2018	4	40962000	8781.08105336339	0.000232542356330257	0	0	0.0847639307863479
2018	5	40962000	8815.48353638418	0.000237224744885504	0	0	0.10228780530236
2018	6	40962000	9440.01846729825	0.000244934329378448	0	0	0.0628157174433431
2018	7	40962000	9703.37770775592	0.000258815487525023	0	0	0.0925680025344304
2018	8	40962000	9866.21393277372	0.000273404618915092	0	0	0.135106138616998
2018	9	40962000	9954.17262232229	0.000282486206728187	0	0	0.162447190643602
2018	10	40962000	9892.62222035769	0.000285464576924955	0	0	0.182012184386962
2018	11	40962000	9740.96398912532	0.000280318343830868	0	0	0.17877450453762
2018	12	40962000	9529.58244689294	0.000268258385821005	0	0	0.153083050725135
2018	13	40962000	9293.03807224247	0.000252243542795762	0	0	0.111843072166251
2018	14	40962000	9049.555064498	0.000238811581465749	0	0	0.0809592217827603
2018	15	40962000	8898.24402834064	0.000227049460475563	0	0	0.0451949812096076
2018	16	40962000	8753.13851385979	0.000218797910258288	0	0	0.0239070232704375
2018	17	40962000	8615.8003768623	0.000212538450270983	0	0	0.010469093896364
2018	18	40962000	8509.69239209588	0.000207489868658757	0	0	-0.00123299311096403
2018	19	40962000	8461.06488685478	0.000203803525218495	0	0	-0.0133393241115696
2018	20	40962000	8373.67386669247	0.0002035886919584	0	0	-0.00409305010418383
2018	21	40962000	8327.71281730519	0.000203749816903472	0	0	0.0021959430033191
2018	22	40962000	8251.06986430465	0.000200385723353352	0	0	-0.00519567341080332
2018	23	40962000	8186.58358376808	0.000198481519457058	0	0	-0.00688731547062859
2018	24	40962000	8157.75768607708	0.000199599628924369	0	0	0.00223619217742297
2018	25	40962000	8201.27141770463	0.000198754943606269	0	0	-0.00730026049075548
2018	26	40962000	8199.43604584665	0.000197563595527562	0	0	-0.0130296821939078
2018	27	40962000	8229.7019423867	0.000199541038035252	0	0	-0.00681700780653446
2018	28	40962000	8323.91016964973	0.000204116009960451	0	0	0.00445581819053029
2018	29	40962000	8330.83379802087	0.000212225965529027	0	0	0.043496990909267
2018	30	40962000	8253.3897144709	0.000215985547580685	0	0	0.0719474429382579
2018	31	40962000	8198.06995029492	0.000217552853864557	0	0	0.0870119496454669
2018	32	40962000	8177.4040439274	0.000217416141789952	0	0	0.0890742284666133
2018	33	40962000	8081.36236441093	0.000212733753234705	0	0	0.0782835377330817
2018	34	40962000	8012.76312874128	0.000203510570772912	0	0	0.0403652106098798
2018	35	40962000	7991.35829070103	0.000198711000439432	0	0	0.0185502518979121
2018	36	40962000	8005.1382269739	0.000197070455544163	0	0	0.0084023249966445
2018	37	40962000	7994.83056462905	0.00019574239539085	0	0	0.00289805208298717
2018	38	40962000	8049.83757084267	0.000197563595527562	0	0	0.00531221018821762
2018	39	40962000	8156.07364123024	0.000199414091108833	0	0	0.00151131038192795
2018	40	40962000	8275.38317588435	0.0002003515453347	0	0	-0.00828761332577422
2018	41	40962000	8392.78607640859	0.000201332942727406	0	0	-0.0173704029962567
2018	42	40962000	8461.22759327285	0.000203827938088961	0	0	-0.0132401110876528
2018	43	40962000	8524.66745790149	0.000206142278209072	0	0	-0.00946282752962077
2018	44	40962000	8564.66412244428	0.000205766320003906	0	0	-0.0158866851634865
2018	45	40962000	8613.06285460569	0.000208764220497046	0	0	-0.00715922496405767
2018	46	40962000	8694.51606673903	0.000212177139788096	0	0	-0.000381397505459216
2018	47	40962000	8839.56441125993	0.000215550998486402	0	0	-0.00114987693816496
2018	48	40962000	8965.41886200209	0.00021648845271227	0	0	-0.0108883771639294
2018	49	40962000	9103.41930583747	0.0002218153410478	0	0	-0.00191349044268409
2018	50	40962000	9136.80346746172	0.000221258727601191	0	0	-0.00805571310840157
2018	51	40962000	9212.92464789854	0.00022187881451101	0	0	-0.0134945907678618
2018	52	40962000	9315.91621201727	0.000224232215223866	0	0	-0.0140529615163764
2019	1	41058000	8694.99105011574	0.000226318865994447	0	0	0.0686842512478853
2019	2	41058000	8695.74149760448	0.000226840079886989	0	0	0.0710529979031381
2019	3	41058000	8766.26569220777	0.000232178868917142	0	0	0.0874413729524074
2019	4	41058000	8801.66070477785	0.000235729943007453	0	0	0.0996333901789825
2019	5	41058000	8836.14381539262	0.000237537142578791	0	0	0.103739391725444
2019	6	41058000	9495.27952079155	0.000239534317307224	0	0	0.0357567650815344
2019	7	41058000	9787.26511554199	0.000242866189293195	0	0	0.0188341566598919
2019	8	41058000	9974.14148934186	0.000243484826343222	0	0	0.00229177726048613
2019	9	41058000	10081.5729723273	0.000242418042768766	0	0	-0.0127334268848399
2019	10	41058000	10023.0255987068	0.000239266403624141	0	0	-0.0198767923662181
2019	11	41058000	9867.35458315003	0.000235593550586975	0	0	-0.0196967263629019
2019	12	41058000	9649.88828490009	0.000230965950606459	0	0	-0.0172943229986643
2019	13	41058000	9404.69075395668	0.000225583321155439	0	0	-0.0151722962178894
2019	14	41058000	9146.20490901278	0.000222222222222222	0	0	-0.00242777296525461
2019	15	41058000	8990.7783361104	0.000220254274441035	0	0	0.00583060352840194
2019	16	41058000	8842.93466148569	0.00021672268498222	0	0	0.00624966039328713
2019	17	41058000	8699.7902345482	0.000212718593209606	0	0	0.00390926269885656
2019	18	41058000	8590.32555419577	0.000211817429002874	0	0	0.0123946927427245
2019	19	41058000	8546.0689836661	0.000210424277850845	0	0	0.010944332009566
2019	20	41058000	8455.36258244532	0.000207964343124361	0	0	0.00984433449696051
2019	21	41058000	8405.39319955502	0.000210219689220128	0	0	0.0268645136621256
2019	22	41058000	8326.73279167897	0.000209328267329144	0	0	0.0321695453694291
2019	23	41058000	8255.64132325116	0.000207550294705051	0	0	0.0322153865865988
2019	24	41058000	8226.32932781101	0.00020885089385747	0	0	0.0423847208511611
2019	25	41058000	8274.58464311903	0.000208290710701934	0	0	0.0335261972468507
2019	26	41058000	8278.18445744642	0.000204783477032491	0	0	0.0156816441118091
2019	27	41058000	8309.94318481199	0.000204676311559258	0	0	0.0112704519279002
2019	28	41058000	8414.38517839784	0.000211057528374495	0	0	0.0298553983774245
2019	29	41058000	8419.38354551499	0.000208446587753909	0	0	0.0165114766103111
2019	30	41058000	8337.51446878282	0.000207930245019241	0	0	0.0239502470388316
2019	31	41058000	8274.0803296155	0.000206819621023917	0	0	0.0262892867508099
2019	32	41058000	8256.48572954236	0.00020532417555653	0	0	0.0210397348397372
2019	33	41058000	8157.0196021885	0.000200535827366165	0	0	0.00938828169432822
2019	34	41058000	8084.76214639359	0.000198119733060548	0	0	0.00613968014242119
2019	35	41058000	8060.94675222109	0.000197583905694384	0	0	0.00638302787011123
2019	36	41058000	8078.0006743279	0.000198407131375128	0	0	0.00844259965078263
2019	37	41058000	8061.85903418884	0.000201480831993765	0	0	0.0261156843500109
2019	38	41058000	8118.73954430149	0.000200306882946076	0	0	0.0129897572305466
2019	39	41058000	8227.40819513727	0.000204832188611233	0	0	0.0221931136187762
2019	40	41058000	8350.98185670397	0.000208081250913342	0	0	0.0230413796362838
2019	41	41058000	8471.50974680293	0.000210638608797311	0	0	0.0208806055217992
2019	42	41058000	8540.03001723718	0.000210891909006771	0	0	0.0139074432435365
2019	43	41058000	8600.22119408903	0.000213468751522237	0	0	0.019113323041499
2019	44	41058000	8641.09353517002	0.000214881387305763	0	0	0.0210050341535164
2019	45	41058000	8690.30940954896	0.000216454771299138	0	0	0.0226563383617496
2019	46	41058000	8775.6413543328	0.000219606410443762	0	0	0.0274576678715608
2019	47	41058000	8928.25358352644	0.000223206196112816	0	0	0.0264493402057117
2019	48	41058000	9061.62888957399	0.000226693945150762	0	0	0.0271442489450235
2019	49	41058000	9206.5992347743	0.000228744702615812	0	0	0.0201160885255195
2019	50	41058000	9235.19947593854	0.000228077353987043	0	0	0.0139900090299163
2019	51	41058000	9309.47800348945	0.000228423206196113	0	0	0.00742490572346196
2019	52	41058000	9416.59928291212	0.000229222076087486	0	0	-0.000552140189458204
2020	1	41154000	8739.19888909877	0.000227715410409681	0	0	0.0723408539986242
2020	2	41154000	8739.95314873442	0.000227297468046848	0	0	0.0702803368407675
2020	3	41154000	8810.83590849261	0.000231734460805754	0	0	0.0823944628009291
2020	4	41154000	8846.41087925392	0.000232385673324586	0	0	0.0810711971821238
2020	5	41154000	8881.0693121873	0.000233658939592749	0	0	0.0827524999499974
2020	6	41154000	9576.84787070316	0.000233838752004665	0	0	0.00486090307847995
2020	7	41154000	9898.4342193224	0.000234237255187831	0	0	-0.0261288011408442
2020	8	41154000	10109.9904794149	0.000233673518977499	0	0	-0.0488022694402672
2020	9	41154000	10237.2773607133	0.000235345288428828	0	0	-0.0539086068754211
2020	10	41154000	10181.583422426	0.000235039121349079	0	0	-0.0499709525834058
2020	11	41154000	10021.4544848945	0.00023726004762599	0	0	-0.025670374024274
2020	12	41154000	9797.27932220058	0.000241959469310395	0.048	0	0.0163637957566579
2020	13	41154000	9542.71663763548	0.000244384506973806	0.035	0	0.0539346793904229
2020	14	41154000	9268.44716585735	0.000243655537736308	0.023	0	0.0818856514539391
2020	15	41154000	9108.45773239065	0.000241478349613646	0.017	0	0.0910518873749747
2020	16	41154000	8957.4562170319	0.000236370705156242	0.014	0	0.0859779567221026
2020	17	41154000	8808.08217301423	0.000228220829081013	0.01	0	0.0663161191633029
2020	18	41154000	8694.94152149327	0.000220503474753365	0.008	0	0.0436642934938947
2020	19	41154000	8654.95922136097	0.000215298634397628	0.008	0	0.0237367702590655
2020	20	41154000	8560.67126121324	0.000210555474558974	0.008	0	0.0122103437449309
2020	21	41154000	8506.53495156915	0.000209374544394227	0.006	0	0.0129388815842752
2020	22	41154000	8425.63002992557	0.000207207075861399	0.006	0	0.0120786184193907
2020	23	41154000	8347.70082607848	0.000205010448559071	0.005	0	0.0106974573936028
2020	24	41154000	8317.82043872273	0.000205642221898236	0.006	0	0.0174540388731408
2020	25	41154000	8370.97643478957	0.00020537493317782	0.008	0	0.00967910563858511
2020	26	41154000	8380.04989211849	0.000202808961461826	0.009	0	-0.00401547634580728
2020	27	41154000	8413.39788430564	0.000202638868639743	0.01	0	-0.00879524364866649
2020	28	41154000	8528.41229331491	0.000204101666909656	0.009	0	-0.0151039008064698
2020	29	41154000	8531.48933080917	0.000204004471011323	0.009	0	-0.0159279728943033
2020	30	41154000	8444.94855141256	0.000205131943431987	0.007	0	-0.000349149718865252
2020	31	41154000	8373.18305451591	0.00021326238032755	0.007	0	0.0481796400314587
2020	32	41154000	8358.62816468253	0.000215356951936628	0.008	0	0.060317533617267
2020	33	41154000	8255.4460658024	0.000213840695922632	0.011	0	0.0660114462445624
2020	34	41154000	8179.31233063188	0.00021220294503572	0.011	0	0.0676936699549349
2020	35	41154000	8153.00764985212	0.000211935656315303	0.015	0	0.0697892574844084
2020	36	41154000	8173.400533291	0.000206886329396899	0.021	0	0.0416961661576341
2020	37	41154000	8151.34788294947	0.000206414929289984	0.035	0	0.0421343956830674
2020	38	41154000	8210.26786411529	0.000209423142343393	0.056	0	0.0497343256813112
2020	39	41154000	8321.68085656775	0.000211789862467804	0.07	0	0.0473845549028763
2020	40	41154000	8449.8812563601	0.000213845555717549	0.077	0	0.0415057600218838
2020	41	41154000	8573.88089862035	0.000216810030616708	0.086	0	0.0406722586309498
2020	42	41154000	8642.66809765135	0.000220143849929533	0.091	0	0.0482642509969816
2020	43	41154000	8699.75794204739	0.000223574865140691	0.089	0	0.0576156326752523
2020	44	41154000	8741.62306708447	0.000229319142732177	0.099	0	0.0795935637553849
2020	45	41154000	8791.79563751378	0.000235860426689994	0.113	0	0.104052050366461
2020	46	41154000	8881.26158539856	0.000242221898235894	0.111	0	0.12240810656774
2020	47	41154000	9041.89626718465	0.000251402050833455	0.117	0	0.144251127669867
2020	48	41154000	9183.19692063415	0.000263527239150508	0.161	0	0.180983060009464
2020	49	41154000	9335.56902839919	0.000274821402536813	0.134	0	0.211495514156074
2020	50	41154000	9359.44021048097	0.000286421733002867	0.105	0	0.259412928008252
2020	51	41154000	9432.06968646574	0.000295256840161345	0.098	0	0.288264442896951
2020	52	41154000	9543.63654487353	0.000299582057637168	0.087	0.00677144384506974	0.291855567008433
2020	53	41154000	0	0.000307187636681732	0.074	0.00912687363570216	Inf
2021	1	41230000	8731.41607438528	0.000298796992481203	0.064	0.0131638612660684	0.410928066541295
2021	2	41230000	8732.16966040292	0.000293878243997089	0.06	0.016478171234538	0.38758183489542
2021	3	41230000	8802.98929447108	0.00028523890371089	0.062	0.0156612660683968	0.335955276849693
2021	4	41230000	8838.53258335523	0.000276148435605142	0.06	0.0205461314576764	0.288177634989028
2021	5	41230000	8873.1601508306	0.000267271404317245	0.066	0.021212175600291	0.241902525445624
2021	6	41230000	9601.56710898801	0.000255804026194519	0.076	0.0222203492602474	0.0984456891549674
2021	7	41230000	9950.92297765146	0.000246160562697065	0.088	0.0281786805723987	0.0199254906096498
2021	8	41230000	10185.9505173717	0.000238239146252729	0.105	0.0374045597865632	-0.035671733997928
2021	9	41230000	10332.3607712744	0.000231093863691487	0.117	0.0438726412806209	-0.0778486919959877
2021	10	41230000	10279.8525983613	0.000226771768130002	0.115	0.0354891826340044	-0.090473339910489
2021	11	41230000	10116.2125585095	0.000226403104535532	0.118	0.0508646373999515	-0.077263358592841
2021	12	41230000	9886.65335067355	0.000227184089255397	0.108	0.0473526558331312	-0.0525813267882132
2021	13	41230000	9624.22749893523	0.00023018190637885	0.098	0.0809649527043415	-0.0139052717685689
2021	14	41230000	9335.78182693916	0.000233844288139704	0.083	0.0901404802328402	0.0327362162833493
2021	15	41230000	9172.17300193789	0.000236468590831919	0.058	0.0863962891098714	0.062954220111212
2021	16	41230000	9018.90605262079	0.000238593257336891	0.043	0.115330996846956	0.0907309536882713
2021	17	41230000	8864.17855516649	0.000238413776376425	0.031	0.124105821004123	0.108935242992222
2021	18	41230000	8748.02640792685	0.000234605869512491	0.022	0.12284268736357	0.105712254278883
2021	19	41230000	8712.56659204081	0.000229235993208829	0.014	0.125443827310211	0.0848008907770222
2021	20	41230000	8615.2509865198	0.00022604899345137	0.009	0.118943414989086	0.0818024935759749
2021	21	41230000	8557.26106925051	0.000220640310453553	0.007	0.122612345379578	0.0630737950357709
2021	22	41230000	8474.58784841911	0.000221290322580645	0.009	0.150865777346592	0.0766069292327878
2021	23	41230000	8390.2680884215	0.000219359689546447	0.013	0.146919063788504	0.0779393345584412
2021	24	41230000	8359.99662772658	0.000218539898132428	0.018	0.141536648071792	0.0777994778270968
2021	25	41230000	8417.74863701232	0.000215163715740965	0.025	0.125380305602716	0.0538684846199717
2021	26	41230000	8432.25272041164	0.000214974533106961	0.034	0.111650448702401	0.0511307350341496
2021	27	41230000	8466.99620565577	0.000211166626243027	0.051	0.10284710162503	0.028274938186971
2021	28	41230000	8591.91821990275	0.00021085132185302	0.073	0.0814872422992966	0.0118113065673945
2021	29	41230000	8593.0521120428	0.000210579674993936	0.081	0.0736829735629396	0.0103744149104207
2021	30	41230000	8502.34632240864	0.000211074460344409	0.087	0.0644825612418142	0.0235527547335462
2021	31	41230000	8422.65947228992	0.000210827067669173	0.08	0.0615594227504244	0.0320255767905035
2021	32	41230000	8411.23750392176	0.000209206888188212	0.072	0.0497196458889158	0.0254852506516777
2021	33	41230000	8304.94525563207	0.000209430026679602	0.062	0.0412889400921659	0.0397178710051382
2021	34	41230000	8225.37986045212	0.000213349502789231	0.063	0.0353059665292263	0.0694217348299458
2021	35	41230000	8196.73669296808	0.000215110356536503	0.063	0.0325933058452583	0.0820159695514744
2021	36	41230000	8220.35486801586	0.000217162260489935	0.075	0.0349269706524375	0.0891987199770514
2021	37	41230000	8192.50850187857	0.000220276497695853	0.1	0.0335492602473927	0.108573765644243
2021	38	41230000	8253.12154986971	0.000222769827795295	0.117	0.0258760368663594	0.112888007828383
2021	39	41230000	8366.62234967695	0.000223599320882852	0.148	0.0241505699733204	0.101878346445978
2021	40	41230000	8498.69717247946	0.000227436332767402	0.167	0.023738612660684	0.103369117606086
2021	41	41230000	8625.43742917342	0.000232389037108901	0.192	0.0234944457918991	0.11083061916295
2021	42	41230000	8694.08260690733	0.000238108173659956	0.203	0.0281113267038564	0.129181817550292
2021	43	41230000	8747.72454446659	0.000244758670870725	0.199	0.0317062090710648	0.153602853942556
2021	44	41230000	8790.33572860383	0.000252752849866602	0.191	0.0477456948823672	0.185506483681843
2021	45	41230000	8841.16863526921	0.000261882124666505	0.171	0.0699427116177541	0.221263890039037
2021	46	41230000	8934.24534277999	0.000272204705311666	0.159	0.120991292747999	0.256177726199294
2021	47	41230000	9101.96293201377	0.000280785835556634	0.205	0.157080839194761	0.271901466361903
2021	48	41230000	9250.36315343186	0.000285947125879214	0.206	0.181106257579432	0.274501314645803
2021	49	41230000	9409.24278190516	0.000286572883822459	0.226	0.192866674751395	0.255722726458085
2021	50	41230000	9428.23495224735	0.000283385884065001	0.318	0.101038685423236	0.239256346408185
2021	51	41230000	9498.77945889266	0.000273994664079554	0.402	0.0675152316274557	0.189289639673026
2021	52	41230000	9614.13728046443	0.000264186272131943	0.436	0.100737868546648	0.132956570334497
2022	1	41277000	8741.36942384631	0.000256026358504736	0.429	0.108511640865373	0.208963891992789
2022	2	41277000	8742.1238678032	0.000250972696659156	0.439	0.085285364730964	0.184998080175132
2022	3	41277000	8813.02423245621	0.000247852314848463	0.431	0.062954938585653	0.160850093016108
2022	4	41277000	8848.60803876113	0.000246912324054558	0.475	0.0422523196937762	0.151796978163689
2022	5	41277000	8883.27507985134	0.000249121786951571	0.502	0.0339570705235361	0.157568566499023
2022	6	41277000	9645.78437507924	0.000249969716791434	0.527	0.027493979698137	0.0696900945305688
2022	7	41277000	10023.591117257	0.000250672287230177	0.517	0.0245285025559028	0.0322647720721805
2022	8	41277000	10282.5243125537	0.000252154953121593	0.471	0.021426629842285	0.0122222601791312
2022	9	41277000	10448.3049143517	0.000254228747244228	0.449	0.0212405455822855	0.00435430302055705
2022	10	41277000	10398.8645075278	0.00025454853792669	0.482	0.0208284274535456	0.010398778866088
2022	11	41277000	10231.3895179055	0.000255512755287448	0.442	0.0202892409816605	0.0308277269223851
2022	12	41277000	9995.99308383903	0.000256632022676067	0.353	0.0193226494173511	0.0597246227717166
2022	13	41277000	9725.1903648659	0.000253632773699639	0.348	0.0189217481890641	0.0765033492631643
2022	14	41277000	9422.01503093657	0.000249824357390314	0.315	0.0104495239479613	0.09445802900348
2022	15	41277000	9254.46093168859	0.00024587058167987	0.257	0.00937444581728323	0.0966386994243036
2022	16	41277000	9098.62072629527	0.000241970104416503	0.219	0.0131427429318991	0.0977268204108093
2022	17	41277000	8938.23455858326	0.000237158708239455	0.258	0.0117540761198731	0.0952050917705635
2022	18	41277000	8818.83858949574	0.000233563485718439	0.343	0.00881708942025826	0.0932051768679962
2022	19	41277000	8787.8219469574	0.000227831480000969	0.389	0.00763381544201371	0.0701400252261612
2022	20	41277000	8687.28623068914	0.000224720788817017	0.439	0.00453722411996996	0.0677442591026692
2022	21	41277000	8625.33150245613	0.000222012258642828	0.459	0.00564905395256438	0.0624519182121273
2022	22	41277000	8540.72417895547	0.000220481139617705	0.464	0.00436383458100153	0.0655770879973588
2022	23	41277000	8449.85153799193	0.000220994742834993	0.481	0.00466862901858178	0.0795455942611514
2022	24	41277000	8419.12871337189	0.000223945538677714	0.465	0.00628534050439712	0.0979520939403504
2022	25	41277000	8481.58736384902	0.000224110279332316	0.418	0.00594803401409986	0.0906684802220794
2022	26	41277000	8501.54111540358	0.000226290670349105	0.364	0.00579075514208881	0.0986949158048726
2022	27	41277000	8537.74969112235	0.000231945151052644	0.333	0.00687855222036485	0.121372767575413
2022	28	41277000	8672.81313752679	0.000235094604743562	0.314	0.00625222278750878	0.118898775532396
2022	29	41277000	8672.0103065639	0.00023869951789132	0.279	0.00573331395207985	0.136161011310417
2022	30	41277000	8576.96378292735	0.000242604840468057	0.252	0.00451854543692613	0.167546028343166
2022	31	41277000	8489.20816362649	0.000244320081401265	0.251	0.00417891319621097	0.187955319933148
2022	32	41277000	8480.89027257236	0.00023915497734816	0.267	0.00395103810838966	0.16398157301071
2022	33	41277000	8371.27652435194	0.000234081934249098	0.306	0.00403277854495239	0.154208676764264
2022	34	41277000	8288.12329125768	0.000230414032027521	0.401	0.00373595464786685	0.14752153965084
2022	35	41277000	8257.08704691333	0.000226513554764154	0.471	0.00319221358141338	0.132336373212288
2022	36	41277000	8283.97339131378	0.000225239237347675	0.453	0.0055152506238341	0.122311668667194
2022	37	41277000	8250.28569383663	0.0002285195144996	0.424	0.0065911040046515	0.143305862371119
2022	38	41277000	8312.71218980891	0.000234488940572232	0.363	0.0101464495966277	0.164361255267097
2022	39	41277000	8428.52903607033	0.000242255977905371	0.299	0.0108903505584224	0.18639918747461
2022	40	41277000	8564.7412586023	0.000250153838699518	0.24	0.015137485766892	0.205593921430974
2022	41	41277000	8694.47492419612	0.000255566053734525	0.217	0.0164665309978923	0.213299260964325
2022	42	41277000	8763.1181132038	0.000255047605203867	0.216	0.0158425999951547	0.201353201452069
2022	43	41277000	8813.42752328704	0.000253676381519975	0.232	0.0118041524335586	0.18807353578767
2022	44	41277000	8856.8705820324	0.00025198052184025	0.252	0.0148862320420573	0.174342551769935
2022	45	41277000	8908.46643614912	0.000251578360830487	0.278	0.0127940499551809	0.165677625260144
2022	46	41277000	9005.3374679791	0.000254083387843109	0.339	0.0108447077064709	0.164620430638185
2022	47	41277000	9180.46633909397	0.000262897012864307	0.312	0.00865048332000872	0.182031456701681
2022	48	41277000	9336.25400814034	0.000276851515371757	0.233	0.00750083581655644	0.224002687805645
2022	49	41277000	9501.95001275594	0.000293572691813843	0.162	0.00635753567361969	0.275296121715268
2022	50	41277000	9516.11291134458	0.000305715047120673	0.135	0.00349938222254524	0.326066653218914
2022	51	41277000	9584.71985318926	0.00031090437774063	0.153	0.0015133851781864	0.338922805941984
2022	52	41277000	9704.09678593259	0.000307813067810161	0.177	0.00157336818412837	0.309302687337011
2023	1	41319000	8750.2639060472	0.00029614463079939	0.191	0.0030005808465839	0.398403537468575
2023	2	41319000	8751.01911700662	0.000278167429027808	0.219	0.00236315012464	0.313401313186882
2023	3	41319000	8821.9916238944	0.000264938648079576	0.26	0.00185694232677461	0.24087626317282
2023	4	41319000	8857.61163727296	0.000255664464290036	0.272	0.00131150318255524	0.192623975016851
2023	5	41319000	8892.31395263859	0.000251690505578547	0.314	0.00108279484014618	0.169504366961105
2023	6	41319000	9688.891007666	0.000251777632566132	0.32	0.000786950313415136	0.0737245358389138
2023	7	41319000	10095.1280733338	0.000253050654662504	0.302	0.000605943996708536	0.0357273255025806
2023	8	41319000	10377.9376317068	0.000255175585081924	0.264	0.000612744742128319	0.0159629373553984
2023	9	41319000	10563.0547512927	0.000257900723638036	0.251	0.000501222198020281	0.00881802195486279
2023	10	41319000	10516.6827413372	0.000259681986495317	0.238	0.000453786393668772	0.0202646845877707
2023	11	41319000	10345.3946749452	0.00025893656671265	0.22	0.000430189501197996	0.034179974391039
2023	12	41319000	10104.1920028328	0.00025625499165033	0.202	0.000514097630629977	0.0479017022866856
2023	13	41319000	9825.04915861602	0.000251927684600305	0.209	0.000268036496527021	0.0594756150274868
2023	14	41319000	9507.18585058529	0.000247915002783223	0.185	7.57520753164404e-05	0.0774586887211609
2023	15	41319000	9335.70605653841	0.000242517969941189	0.171	0.000114233161499552	0.0733628436150163
2023	16	41319000	9177.3104052877	0.000238306832207943	0.141	9.83808901473898e-05	0.0729287302221662
2023	17	41319000	9011.28361548743	0.000235359035794671	0.13	4.8670103342288e-05	0.0791803271274545
2023	18	41319000	8888.65596543317	0.0002318449139621	0.117	5.28570391345386e-05	0.0777332408019637
2023	19	41319000	8862.08752775747	0.000228142016989763	0.113	2.16607371911227e-05	0.0636997175298013
2023	20	41319000	8758.34315808003	0.000225605653573417	0.1	3.18981582322902e-05	0.0643337251978022
2023	21	41319000	8692.43027614215	0.00022435683341804	0.081	1.91195333865776e-05	0.0664681459043327
2023	22	41319000	8605.89771962989	0.000223287107626032	0.08	1.33594714296087e-05	0.0720555020025004
2023	23	41319000	8508.47984126805	0.000222202860669426	0.099	1.89985236815993e-05	0.079064670926187
2023	24	41319000	8477.30977880503	0.000218291827004526	0.117	1.90227256225949e-05	0.0639696124530928
2023	25	41319000	8544.4696744618	0.000216442798712457	0.16	1.61668965851061e-05	0.0466653099290589
2023	26	41319000	8569.87062465048	0.000214714780125366	0.189	2.49522011665336e-05	0.035231497483876
2023	27	41319000	8607.54164679629	0.000210929596553644	0.225	9.24514146034512e-06	0.0125306803765341
2023	28	41319000	8752.72932163426	0.000207807546165202	0.273	7.21217841670902e-06	-0.019003137823895
2023	29	41319000	8749.99028423752	0.000207183136087514	0.271	7.69621723662238e-06	-0.0216446279464669
2023	30	41319000	8650.61497936707	0.000207444517050267	0.278	4.93719596311624e-06	-0.00915715004725206
2023	31	41319000	8554.80044898406	0.000208456158183886	0.304	7.59940947263971e-06	0.0068265240509349
2023	32	41319000	8549.58794821257	0.000211878312640674	0.301	1.72559839299112e-05	0.0239791733858108
2023	33	41319000	8436.66443307386	0.000212023524286648	0.278	2.1128294489218e-05	0.0383961658657695
2023	34	41319000	8349.93220580989	0.000215881313681357	0.303	2.29918439458845e-05	0.068272146424549
2023	35	41319000	8316.50573355736	0.00021603620610373	0.349	1.89743217406036e-05	0.0733353990224162
2023	36	41319000	8346.65807654497	0.000213451438805392	0	2.42987487596505e-05	0.0566624293361254
2023	37	41319000	8307.13099347342	0.0002122897456376	0	0.00111689537500908	0.055912084074694
2023	38	41319000	8371.36396098185	0.000214830949442145	0	0.00411234541010189	0.0603528936709732
2023	39	41319000	8489.48468030734	0.000216316948619279	0	0.00441697524141436	0.0528318663125759
2023	40	41319000	8629.82010150485	0.000220707180715893	0	0.00842723686439652	0.0567311824275193
2023	41	41319000	8762.53224331191	0.00022771122244004	0	0.00989815823229023	0.073753538217376
2023	42	41319000	8831.16556859125	0.000234066652145502	0	0.0100798180014037	0.0951442281183257
2023	43	41319000	8878.13629774047	0.000240886759118081	0	0.00732007066966771	0.121091146407962
2023	44	41319000	8922.40672219218	0.000246080495655752	0	0	0.139580420012711
2023	45	41319000	8974.75997279799	0.000250528812410755	0	0	0.153412462436337
2023	46	41319000	9075.41512913443	0.000255891962535395	0	0	0.165037615310543
2023	47	41319000	9257.93553468907	0.000262774994554563	0	0	0.172788464481856
2023	48	41319000	9421.09199056873	0.000267939688763039	0	0	0.175129168793061
2023	49	41319000	9593.58308936499	0.000274009535564752	0	0	0.180143007522479
2023	50	41319000	9602.91690010133	0.000276023137055592	0	0	0.187659970261708
2023	51	41319000	9669.57822177673	0.000274648466807038	0	0	0.173598241797441
2023	52	41319000	9792.96104547513	0.000270679348483748	0	0	0.142065198469026
2024	1	41342000	8779.1213643512	0.000268453388805573	0	0	0.264181179345183
2024	2	41342000	8779.87906552459	0.000264588070243336	0	0	0.245871374578714
2024	3	41342000	8851.08563233677	0.000263610855788302	0	0	0.231283986247321
2024	4	41342000	8886.8231168008	0.000264317159305307	0	0	0.229618262497138
2024	5	41342000	8921.63987678873	0.000263160950123361	0	0	0.219461909497744
2024	6	41342000	9754.23165525488	0.00025819263702772	0	0	0.0943147935439392
2024	7	41342000	10189.9114861295	0.000253137245416284	0	0	0.0270157904948685
2024	8	41342000	10497.2955069405	0.000247143340912389	0	0	-0.0266635827061786
2024	9	41342000	10702.1989465592	0.000240791446954671	0	0	-0.0698360169056227
2024	10	41342000	10658.7908827492	0.000234686275458372	0	0	-0.0897278962754663
2024	11	41342000	10483.2927083625	0.000231730443616661	0	0	-0.086145902197517
2024	12	41342000	10235.7240109299	0.000229969522519472	0	0	-0.0711551044315143
2024	13	41342000	9947.59078973826	0.000228087659039234	0	0	-0.0520719841303292
2024	14	41342000	9614.28835703315	0.000225035073291084	0	0	-0.0323360757955344
2024	15	41342000	9438.48285074228	0.000225402738135552	0	0	-0.0127014958482288
2024	16	41342000	9277.16415854581	0.00022562043442504	0	0	0.00543655804643007
2024	17	41342000	9105.10479886103	0.000222771031880412	0	0	0.0114985168706756
2024	18	41342000	8978.9566805578	0.000222945188912002	0	0	0.0265112448930325
2024	19	41342000	8956.78675304299	0.000221310047893184	0	0	0.0215047262224447
2024	20	41342000	8849.58963805341	0.000218634802380146	0	0	0.0213806933072901
2024	21	41342000	8779.55899577151	0.000215509651202167	0	0	0.0148117922883278
2024	22	41342000	8690.8984482287	0.000215161337138987	0	0	0.0235075295135848
2024	23	41342000	8586.69582160935	0.000214996855498041	0	0	0.035136236878379
2024	24	41342000	8555.00692066568	0.000219447535194233	0	0	0.0604783940132763
2024	25	41342000	8627.03343705634	0.000219002467224614	0	0	0.0494917014126408
2024	26	41342000	8657.95116057903	0.000220173189492526	0	0	0.0513341818610173
2024	27	41342000	8697.17538822261	0.000220947220744038	0	0	0.0502720242217334
2024	28	41342000	8852.83917133677	0.000217285085385322	0	0	0.0147027214822404
2024	29	41342000	8848.1539339617	0.000213990614871075	0	0	-0.000153018807290983
2024	30	41342000	8744.21446463902	0.000213937400222534	0	0	0.0114802233827784
2024	31	41342000	8640.10450615428	0.000215354844951865	0	0	0.0304504990255987
2024	32	41342000	8637.99251061325	0.000213144018189734	0	0	0.0201212827139168
2024	33	41342000	8521.49317092641	0.00021559189202264	0	0	0.045943453948814
2024	34	41342000	8430.97532519288	0.000216927095931498	0	0	0.063720347182351
2024	35	41342000	8395.07637665623	0.000216612645735572	0	0	0.0667204916564285
2024	36	41342000	8428.57156652941	0.00021675777659523	0	0	0.063193202936747
2024	37	41342000	8383.10028738744	0.000220032896328189	0	0	0.0851116756513141
2024	38	41342000	8449.29060596377	0.000222296937738861	0	0	0.0876889467517276
2024	39	41342000	8569.99124679475	0.000225354361182333	0	0	0.0871189633343541
2024	40	41342000	8714.7809104375	0.000232460935610275	0	0	0.102770121104231
2024	41	41342000	8850.78120979802	0.000234187992840211	0	0	0.0938921401968479
2024	42	41342000	8919.56152241088	0.000235687678390015	0	0	0.092407959238599
2024	43	41342000	8963.29337690941	0.000237753374292487	0	0	0.0966058553122084
2024	44	41342000	9008.49460758993	0.00023900149968555	0	0	0.0968314274923495
2024	45	41342000	9061.72691239675	0.000241183300275749	0	0	0.100342141889018
2024	46	41342000	9166.40529952668	0.000244172995984713	0	0	0.101260490905988
2024	47	41342000	9356.75063788974	0.000248086691500169	0	0	0.0961497636227658
2024	48	41342000	9527.66383628138	0.000249634754003193	0	0	0.0832036244498756
2024	49	41342000	9707.35660077691	0.000250921580958831	0	0	0.0686328345215804
2024	50	41342000	9711.87409847226	0.00024838662861013	0	0	0.0573448436296503
2024	51	41342000	9776.73780041626	0.000247974215083934	0	0	0.048585960806223
2024	52	41342000	9904.41760679505	0.000246601519036331	0	0	0.0293386653048226
