# Supplementary material for: Cohort-resolved excess mortality in Germany (2000-2024): Patterns and implications for the SARS-CoV-2 era
Source: PLoS One. 2025 Oct 27;20(10):e0334884. doi: 10.1371/journal.pone.0334884 (PMC12558607; doi:10.1371/journal.pone.0334884)
Supplement: S1 Data — For each sex and 10-year age cohort, they contain cohort sizes, weekly death counts, all-cause mortality rates (AMR) PCR-incidence, mRNA-I rates, and modelled excess mortality rates. Data_all_age_0-29.csvData_all_age_30-39.csvData_all_age_40-49.csvData_all_age_50-59.csvData_all_age_60-69.csvData_all_age_70-79.csvData_all_age_80+.csvData_all_population.csvData_female_age_0-29.csvData_female_age_30-39.csvData_female_age_40-49.csvData_female_age_50-59.csvData_female_age_60-69.csvData_female_age_70-79.csvData_female_age_80+.csvData_female_population.csvData_male_age_0-29.csvData_male_age_30-39.csvData_male_age_40-49.csvData_male_age_50-59.csvData_male_age_60-69.csvData_male_age_70-79.csvData_male_age_80+.csvData_male_population.csv (ZIP) [file pone.0334884.s001.zip › S1_data_tables/Data_female_age_80+.csv]

2000	1	3971000	6014.1978021978	0.00272746618027056	0	0	-0.00546448087431697
2000	2	3971000	6102.34615384615	0.00276744186046512	0	0	-0.00546448087431701
2000	3	3971000	6226.82637362637	0.00282389420884633	0	0	-0.00546448087431702
2000	4	3971000	6303.64615384615	0.00285873233014136	0	0	-0.00546448087431692
2000	5	3971000	6288.16153846154	0.00285170998632011	0	0	-0.00546448087431712
2000	6	3971000	6177.75824175824	0.00280164158686731	0	0	-0.00546448087431677
2000	7	3971000	5995.16043956044	0.00271883264933881	0	0	-0.00546448087431676
2000	8	3971000	5697.33296703297	0.00258376652986776	0	0	-0.00546448087431708
2000	9	3971000	5454.60659340659	0.00247368901048792	0	0	-0.00546448087431712
2000	10	3971000	5302.77692307692	0.00240483356133151	0	0	-0.00546448087431683
2000	11	3971000	5171.25824175824	0.00234518923848609	0	0	-0.00546448087431692
2000	12	3971000	5069.3010989011	0.00229895120839033	0	0	-0.0054644808743169
2000	13	3971000	4997.50879120879	0.00226639306885545	0	0	-0.00546448087431731
2000	14	3971000	4971.56703296703	0.0022546283629731	0	0	-0.00546448087431682
2000	15	3971000	4918.07472527473	0.00223036935704514	0	0	-0.00546448087431713
2000	16	3971000	4864.78351648352	0.0022062015503876	0	0	-0.00546448087431688
2000	17	3971000	4827.98241758242	0.00218951208390333	0	0	-0.00546448087431711
2000	18	3971000	4778.31098901099	0.00216698586411309	0	0	-0.00546448087431698
2000	19	3971000	4663.28241758242	0.00211481988144095	0	0	-0.0054644808743168
2000	20	3971000	4625.27472527472	0.00209758321933425	0	0	-0.00546448087431686
2000	21	3971000	4612.60549450549	0.00209183766529868	0	0	-0.00546448087431688
2000	22	3971000	4542.42197802198	0.00206000911992704	0	0	-0.00546448087431691
2000	23	3971000	4603.55604395604	0.00208773369813041	0	0	-0.00546448087431684
2000	24	3971000	4597.92527472527	0.00208518011855905	0	0	-0.00546448087431694
2000	25	3971000	4559.91758241758	0.00206794345645235	0	0	-0.0054644808743168
2000	26	3971000	4514.06703296703	0.00204715002279982	0	0	-0.0054644808743168
2000	27	3971000	4526.93736263736	0.00205298677610579	0	0	-0.00546448087431698
2000	28	3971000	4444.88901098901	0.00201577747378021	0	0	-0.00546448087431702
2000	29	3971000	4493.15274725275	0.00203766529867761	0	0	-0.00546448087431677
2000	30	3971000	4491.34285714286	0.00203684450524396	0	0	-0.005464480874317
2000	31	3971000	4564.94505494505	0.00207022343821249	0	0	-0.00546448087431692
2000	32	3971000	4522.91538461538	0.00205116279069767	0	0	-0.00546448087431705
2000	33	3971000	4488.52747252747	0.00203556771545828	0	0	-0.00546448087431705
2000	34	3971000	4451.12307692308	0.00201860465116279	0	0	-0.00546448087431691
2000	35	3971000	4474.24945054945	0.00202909256725946	0	0	-0.0054644808743169
2000	36	3971000	4417.53956043956	0.00200337437300502	0	0	-0.0054644808743173
2000	37	3971000	4500.39230769231	0.00204094847241222	0	0	-0.00546448087431725
2000	38	3971000	4523.31758241758	0.00205134518923849	0	0	-0.00546448087431684
2000	39	3971000	4619.64395604396	0.00209502963976288	0	0	-0.00546448087431696
2000	40	3971000	4677.56043956044	0.00212129502963976	0	0	-0.00546448087431695
2000	41	3971000	4749.15164835165	0.00215376196990424	0	0	-0.0054644808743169
2000	42	3971000	4786.15384615385	0.00217054263565891	0	0	-0.00546448087431704
2000	43	3971000	4885.8989010989	0.00221577747378021	0	0	-0.00546448087431691
2000	44	3971000	4928.33076923077	0.00223502051983584	0	0	-0.00546448087431696
2000	45	3971000	4962.11538461538	0.00225034199726402	0	0	-0.00546448087431697
2000	46	3971000	5017.81978021978	0.00227560419516644	0	0	-0.00546448087431681
2000	47	3971000	5042.15274725275	0.00228663930688554	0	0	-0.00546448087431697
2000	48	3971000	5053.81648351648	0.00229192886456908	0	0	-0.00546448087431679
2000	49	3971000	5041.34835164835	0.00228627450980392	0	0	-0.0054644808743168
2000	50	3971000	5141.09340659341	0.00233150934792522	0	0	-0.00546448087431685
2000	51	3971000	5254.51318681319	0.00238294573643411	0	0	-0.0054644808743167
2000	52	3971000	5308.40769230769	0.00240738714090287	0	0	-0.00546448087431709
2001	1	3911000	7141.50259354289	0.0022664118895966	0	0	-0.252622269601092
2001	2	3911000	7223.31114830063	0.00230292993630573	0	0	-0.249180896592566
2001	3	3911000	7338.53379143929	0.00228552016985138	0	0	-0.26655648758083
2001	4	3911000	7239.97918969461	0.00226658174097665	0	0	-0.262732687464374
2001	5	3911000	7031.82178259235	0.00225095541401274	0	0	-0.246141303933085
2001	6	3911000	6996.18999334095	0.00223099787685775	0	0	-0.24901982293208
2001	7	3911000	7042.11335700455	0.00221834394904459	0	0	-0.258148834709731
2001	8	3911000	6823.15114171529	0.00221944798301486	0	0	-0.233960982038861
2001	9	3911000	6663.73109921747	0.00221435244161359	0	0	-0.21743540932911
2001	10	3911000	6555.33181641357	0.00222870488322718	0	0	-0.199338775367817
2001	11	3911000	6404.13223147691	0.00223991507430998	0	0	-0.17631307266379
2001	12	3911000	6271.57506112517	0.00222929936305732	0	0	-0.162889712898037
2001	13	3911000	6155.37403873937	0.00220220806794055	0	0	-0.157451688985883
2001	14	3911000	6087.08872214874	0.00219728237791932	0	0	-0.149905605750171
2001	15	3911000	6002.81118424694	0.00219380042462845	0	0	-0.139336580574434
2001	16	3911000	5916.98867740235	0.00218581740976645	0	0	-0.130030446118771
2001	17	3911000	5849.87209139666	0.00216246284501062	0	0	-0.129451051162362
2001	18	3911000	5781.75159470409	0.00213477707006369	0	0	-0.130471118025038
2001	19	3911000	5653.01638941021	0.00210547770700637	0	0	-0.122875353892734
2001	20	3911000	5567.78966413342	0.00206607218683652	0	0	-0.126116413602472
2001	21	3911000	5541.18994192632	0.00202768577494692	0	0	-0.138235640711503
2001	22	3911000	5463.10427468797	0.00201222929936306	0	0	-0.132581081793344
2001	23	3911000	5508.93588873707	0.0020011889596603	0	0	-0.144517181687439
2001	24	3911000	5513.5250466813	0.00199583864118896	0	0	-0.147514528327184
2001	25	3911000	5506.1205571158	0.00201868365180467	0	0	-0.136597182955574
2001	26	3911000	5465.20182617415	0.00202709129511677	0	0	-0.126509843216194
2001	27	3911000	5480.97071705509	0.00201282377919321	0	0	-0.135153197361562
2001	28	3911000	5411.70604510669	0.0020343949044586	0	0	-0.114696925504284
2001	29	3911000	5446.99319010843	0.00204178343949045	0	0	-0.117237743433955
2001	30	3911000	5425.76729937483	0.00199779193205945	0	0	-0.132878404029216
2001	31	3911000	5512.90021549304	0.00200229299363057	0	0	-0.144660738326408
2001	32	3911000	5472.92812300255	0.00202012738853503	0	0	-0.130739543242895
2001	33	3911000	5433.53272634107	0.00199660297239915	0	0	-0.134632984318783
2001	34	3911000	5395.55410629373	0.00194870488322718	0	0	-0.149447876975813
2001	35	3911000	5398.34656991236	0.00197588110403397	0	0	-0.138032369775113
2001	36	3911000	5335.84302686516	0.00196475583864119	0	0	-0.132845554731697
2001	37	3911000	5426.96537165965	0.00196823779193206	0	0	-0.14589467915059
2001	38	3911000	5466.65352900722	0.0020191932059448	0	0	-0.130144250999646
2001	39	3911000	5563.71677376742	0.00205732484076433	0	0	-0.129179252465928
2001	40	3911000	5661.26305416487	0.00205511677282378	0	0	-0.145102434969974
2001	41	3911000	5745.55999988282	0.00207082802547771	0	0	-0.151205452540839
2001	42	3911000	5793.01413821784	0.00206573248407643	0	0	-0.160229910728889
2001	43	3911000	5896.37363611965	0.00205248407643312	0	0	-0.180241908282299
2001	44	3911000	5968.14038109278	0.00207753715498938	0	0	-0.180213653234452
2001	45	3911000	6019.93147780083	0.00210887473460722	0	0	-0.175007220877156
2001	46	3911000	6090.8678617248	0.0021431847133758	0	0	-0.171349614770539
2001	47	3911000	6126.78953295698	0.00217987261146497	0	0	-0.16210603083629
2001	48	3911000	6168.11013530909	0.00219677282377919	0	0	-0.161266597626867
2001	49	3911000	6167.59581110666	0.00223397027600849	0	0	-0.146993389137799
2001	50	3911000	6278.83218511593	0.00228585987261147	0	0	-0.142643115584302
2001	51	3911000	6415.59320652434	0.00232484076433121	0	0	-0.146610481095934
2001	52	3911000	6507.33186307984	0.00236501061571125	0	0	-0.14410389431653
2002	1	3860000	6265.13032309481	0.00232915980230642	0	0	-0.0973531740986224
2002	2	3860000	6333.56369652936	0.00234151565074135	0	0	-0.10236949174201
2002	3	3860000	6396.5411573984	0.00231499176276771	0	0	-0.121275098261684
2002	4	3860000	6263.77076646501	0.00228566721581549	0	0	-0.114016108362161
2002	5	3860000	6011.31353655387	0.00224275123558484	0	0	-0.0941414107104277
2002	6	3860000	6028.47882540247	0.00222397034596376	0	0	-0.104284819373235
2002	7	3860000	6206.99452133284	0.00220510708401977	0	0	-0.137424725992778
2002	8	3860000	6110.52311076395	0.00222141680395387	0	0	-0.117325979751399
2002	9	3860000	6019.59814904929	0.00224448105436573	0	0	-0.0946903987501754
2002	10	3860000	5937.15835192305	0.00228212520593081	0	0	-0.0667252460589555
2002	11	3860000	5814.80727711649	0.00227693574958814	0	0	-0.0492548185119762
2002	12	3860000	5691.65138144355	0.00228550247116969	0	0	-0.025028128375534
2002	13	3860000	5570.20389044215	0.00227561779242175	0	0	-0.0080793973303877
2002	14	3860000	5488.64473901765	0.00224794069192751	0	0	-0.005583297967858
2002	15	3860000	5398.9914766567	0.0022173805601318	0	0	-0.00281376192616451
2002	16	3860000	5311.97985326427	0.00220345963756178	0	0	0.00715743428739884
2002	17	3860000	5247.35287489573	0.00216441515650741	0	0	0.0014954445205721
2002	18	3860000	5170.34564257651	0.00212413509060956	0	0	-0.0025038253670904
2002	19	3860000	5078.33245847278	0.00209118616144975	0	0	-0.00018361509026861
2002	20	3860000	5011.60395438072	0.00204711696869852	0	0	-0.00822171000657489
2002	21	3860000	4987.93012478175	0.00203097199341021	0	0	-0.0113734802538427
2002	22	3860000	4922.81044376549	0.00200757825370675	0	0	-0.00983390368540304
2002	23	3860000	4962.75311998074	0.0020341845140033	0	0	-0.00478627878648725
2002	24	3860000	4958.26762980891	0.00201416803953872	0	0	-0.0136877705835986
2002	25	3860000	4942.88733969788	0.00201334431630972	0	0	-0.011023382883983
2002	26	3860000	4905.88906112842	0.00199398682042834	0	0	-0.0131452342939014
2002	27	3860000	4925.11328061306	0.00197586490939045	0	0	-0.0259310341379923
2002	28	3860000	4886.2808382767	0.00191836902800659	0	0	-0.0467596615583164
2002	29	3860000	4914.10912391245	0.00196441515650741	0	0	-0.0294069830906402
2002	30	3860000	4895.71335260649	0.00196285008237232	0	0	-0.0265361436117008
2002	31	3860000	4966.31380940329	0.0019666392092257	0	0	-0.0385222957600979
2002	32	3860000	4922.94491024179	0.00198714991762768	0	0	-0.0199362194847243
2002	33	3860000	4884.85304960701	0.00200971993410214	0	0	-0.00107537515533604
2002	34	3860000	4849.15182943107	0.00196334431630972	0	0	-0.0169414842679215
2002	35	3860000	4857.6640083973	0.00195840197693575	0	0	-0.0211344399735822
2002	36	3860000	4804.37447609361	0.00195807248764415	0	0	-0.010443498179268
2002	37	3860000	4879.19342216609	0.00195980230642504	0	0	-0.0247568423127732
2002	38	3860000	4908.68247805183	0.00196515650741351	0	0	-0.0279672760798159
2002	39	3860000	4997.4180697178	0.00199596375617792	0	0	-0.0302592393928608
2002	40	3860000	5073.80163424502	0.00204761120263591	0	0	-0.020143009445861
2002	41	3860000	5155.98408109726	0.0021006589785832	0	0	-0.0107804989742
2002	42	3860000	5205.1823313003	0.00212899505766063	0	0	-0.00691278979488038
2002	43	3860000	5299.06750985174	0.00214612850082372	0	0	-0.016657177831315
2002	44	3860000	5349.05805061279	0.00217191103789127	0	0	-0.0141441820030574
2002	45	3860000	5384.80605934636	0.00217471169686985	0	0	-0.019426151693021
2002	46	3860000	5431.70660373772	0.00216350906095552	0	0	-0.0329006363515188
2002	47	3860000	5461.75940721263	0.00217751235584843	0	0	-0.0319969068908185
2002	48	3860000	5500.97587099795	0.00223542009884679	0	0	-0.0133387007539516
2002	49	3860000	5520.62521906375	0.00230164744645799	0	0	0.0122766495182845
2002	50	3860000	5625.47324676566	0.00238624382207578	0	0	0.0299222386900718
2002	51	3860000	5753.34178915483	0.00246285008237232	0	0	0.0393611607208968
2002	52	3860000	5823.61848080994	0.00251820428336079	0	0	0.0498970734685984
2003	1	3897000	5860.64577999691	0.00247298387096774	0	0	0.046471708106412
2003	2	3897000	5921.09483597567	0.00245975806451613	0	0	0.0302486565383345
2003	3	3897000	5959.04100215073	0.00241201612903226	0	0	0.00381923833735268
2003	4	3897000	5828.17641512602	0.00237540322580645	0	0	0.0107792867612806
2003	5	3897000	5576.93799902184	0.00234556451612903	0	0	0.0430454849991639
2003	6	3897000	5618.89699366386	0.00237112903225806	0	0	0.0465399181780743
2003	7	3897000	5846.56690234389	0.00245137096774194	0	0	0.0398239003410298
2003	8	3897000	5803.37068166233	0.00254975806451613	0	0	0.0896081513422671
2003	9	3897000	5746.46952851877	0.00261959677419355	0	0	0.130537622754016
2003	10	3897000	5674.69497570798	0.00265451612903226	0	0	0.160097596114171
2003	11	3897000	5566.38787462541	0.00262282258064516	0	0	0.168549541732704
2003	12	3897000	5446.84995173827	0.00249596774193548	0	0	0.136436666118288
2003	13	3897000	5322.55788035355	0.00236153225806452	0	0	0.100335615253277
2003	14	3897000	5232.96962708735	0.00225661290322581	0	0	0.0694501208322383
2003	15	3897000	5138.78740955645	0.00218032258064516	0	0	0.0522326706772089
2003	16	3897000	5049.6005399501	0.00211548387096774	0	0	0.0389732729337531
2003	17	3897000	4985.16134297496	0.00208346774193548	0	0	0.0364759823232782
2003	18	3897000	4902.54050439155	0.00203217741935484	0	0	0.0279976260237928
2003	19	3897000	4828.07589051522	0.00199790322580645	0	0	0.0262473317235409
2003	20	3897000	4766.57407700366	0.00197806451612903	0	0	0.0291668441002663
2003	21	3897000	4742.66660605822	0.00198822580645161	0	0	0.0396682730558073
2003	22	3897000	4684.07437231221	0.00199072580645161	0	0	0.0539969282261706
2003	23	3897000	4717.52307325038	0.00199137096774194	0	0	0.0468629243178879
2003	24	3897000	4709.93822394286	0.00198838709677419	0	0	0.046977638673128
2003	25	3897000	4695.44002055395	0.00196653225806452	0	0	0.0386672981980998
2003	26	3897000	4662.18743517679	0.0019316935483871	0	0	0.027543415319238
2003	27	3897000	4683.23204653729	0.00195298387096774	0	0	0.0342003026694208
2003	28	3897000	4662.30322752664	0.00200233870967742	0	0	0.0650958888048059
2003	29	3897000	4685.19181177336	0.00200645161290323	0	0	0.0620696440849804
2003	30	3897000	4665.77394153142	0.00213024193548387	0	0	0.132288033283068
2003	31	3897000	4727.58733766734	0.0022891935483871	0	0	0.200866233557773
2003	32	3897000	4684.06302585987	0.00226766129032258	0	0	0.200624323146809
2003	33	3897000	4646.14377341622	0.00222298387096774	0	0	0.186575420145985
2003	34	3897000	4612.04425368337	0.00221040322580645	0	0	0.188583564787352
2003	35	3897000	4619.95260097678	0.00208403225806452	0	0	0.118712776167286
2003	36	3897000	4572.49543685375	0.00194346774193548	0	0	0.0540852509448142
2003	37	3897000	4637.99616446488	0.00191879032258065	0	0	0.0260034358068585
2003	38	3897000	4663.97251317837	0.00192508064516129	0	0	0.023633819991473
2003	39	3897000	4746.81733146516	0.00193370967741935	0	0	0.0102769213829802
2003	40	3897000	4815.97243529363	0.00195258064516129	0	0	0.00548748255133141
2003	41	3897000	4896.47825995207	0.00195548387096774	0	0	-0.00957387278434123
2003	42	3897000	4946.4991235219	0.00200806451612903	0	0	0.00677264377118677
2003	43	3897000	5033.69022631834	0.0020275	0	0	-0.00109069610395146
2003	44	3897000	5075.56364258118	0.00204701612903226	0	0	0.00020418568100005
2003	45	3897000	5105.32903154533	0.00206588709677419	0	0	0.00353962856125618
2003	46	3897000	5141.45767242431	0.00205403225806452	0	0	-0.00923039251666853
2003	47	3897000	5170.83416878284	0.00202032258064516	0	0	-0.0310267480151275
2003	48	3897000	5212.2417656881	0.00204725806451613	0	0	-0.0259085767235652
2003	49	3897000	5243.81022442045	0.00206790322580645	0	0	-0.0220088484291403
2003	50	3897000	5344.45734084876	0.00209927419354839	0	0	-0.0258692944917032
2003	51	3897000	5468.00950786692	0.00216185483870968	0	0	-0.0194969499803435
2003	52	3897000	5530.78844300938	0.00222467741935484	0	0	-0.00245687267726864
2004	1	3955000	5804.09389796453	0.00219559748427673	0	0	-0.0376447903506792
2004	2	3955000	5859.4116426186	0.00220322327044025	0	0	-0.0434193154766819
2004	3	3955000	5883.86337664591	0.00220227987421384	0	0	-0.047802499589351
2004	4	3955000	5766.55494113571	0.00219253144654088	0	0	-0.032732704892696
2004	5	3955000	5543.91428462067	0.00216941823899371	0	0	-0.0044939880635941
2004	6	3955000	5598.54274224084	0.00214111635220126	0	0	-0.0270682477955303
2004	7	3955000	5833.68485756695	0.00214064465408805	0	0	-0.0664905402052728
2004	8	3955000	5818.85581781038	0.00213867924528302	0	0	-0.0649708172271992
2004	9	3955000	5781.29573035489	0.00214858490566038	0	0	-0.0545372084495554
2004	10	3955000	5714.424856136	0.00216831761006289	0	0	-0.034688505164812
2004	11	3955000	5610.49763550934	0.00215314465408805	0	0	-0.0236873169089698
2004	12	3955000	5488.22053958239	0.00215314465408805	0	0	-0.0019351517501521
2004	13	3955000	5358.02234392585	0.00212602201257862	0	0	0.0094396127577711
2004	14	3955000	5258.94771650111	0.00209025157232704	0	0	0.0111528554115221
2004	15	3955000	5158.7722159355	0.00203058176100629	0	0	0.00136229780465849
2004	16	3955000	5064.38523081853	0.00202586477987421	0	0	0.0176556018363982
2004	17	3955000	4997.0154494557	0.00198852201257862	0	0	0.0123642904788352
2004	18	3955000	4907.14775189953	0.00195345911949685	0	0	0.0127267918672903
2004	19	3955000	4840.77899058475	0.00191698113207547	0	0	0.00744115967395072
2004	20	3955000	4777.18601094917	0.00190463836477987	0	0	0.0142791151306412
2004	21	3955000	4751.45790248968	0.00189001572327044	0	0	0.0119420394065982
2004	22	3955000	4695.61826541521	0.00189276729559748	0	0	0.0254666644146831
2004	23	3955000	4722.98490989445	0.00188899371069182	0	0	0.017492135097124
2004	24	3955000	4713.64575461716	0.00188254716981132	0	0	0.0160288340100292
2004	25	3955000	4702.2146605868	0.0018684748427673	0	0	0.0108853685141662
2004	26	3955000	4671.89855572664	0.00183812893081761	0	0	0.000920705837692316
2004	27	3955000	4693.90348241752	0.00182169811320755	0	0	-0.0126767588299174
2004	28	3955000	4685.84451071931	0.00184308176100629	0	0	0.000630727134443276
2004	29	3955000	4705.43294576254	0.0018309748427673	0	0	-0.010080463648994
2004	30	3955000	4683.06588552683	0.00186485849056604	0	0	0.0130542930566285
2004	31	3955000	4739.06126193538	0.0019	0	0	0.0199488322347644
2004	32	3955000	4696.7206028543	0.00190267295597484	0	0	0.0305914294877107
2004	33	3955000	4656.32385471325	0.00187633647798742	0	0	0.0251434713176671
2004	34	3955000	4622.5081730307	0.0018812893081761	0	0	0.0353686398919033
2004	35	3955000	4627.90091524251	0.00186312893081761	0	0	0.0241792308882287
2004	36	3955000	4584.1342932625	0.00183694968553459	0	0	0.0194291224994002
2004	37	3955000	4642.28833743872	0.00182704402515723	0	0	0.00123035497713793
2004	38	3955000	4668.50596770318	0.00184143081761006	0	0	0.00344736247702246
2004	39	3955000	4748.00851266791	0.00185904088050314	0	0	-0.0039192247904061
2004	40	3955000	4815.46548469181	0.00187672955974843	0	0	-0.00852783283824866
2004	41	3955000	4897.03602455359	0.00191996855345912	0	0	-0.00258034135142795
2004	42	3955000	4949.61567201906	0.00195196540880503	0	0	0.00326981508330577
2004	43	3955000	5033.08346561923	0.00195243710691824	0	0	-0.0131298171529728
2004	44	3955000	5073.28959102954	0.00196981132075472	0	0	-0.0122385268799416
2004	45	3955000	5102.8107788169	0.00197649371069182	0	0	-0.0146215060779106
2004	46	3955000	5134.53171839349	0.00197940251572327	0	0	-0.0192679145478997
2004	47	3955000	5166.64260451021	0.00197916666666667	0	0	-0.0254793324383018
2004	48	3955000	5212.88565973176	0.0020190251572327	0	0	-0.0146724222866797
2004	49	3955000	5253.99620758301	0.0020374213836478	0	0	-0.0134747351893456
2004	50	3955000	5354.01386404884	0.00207154088050314	0	0	-0.0156917531747492
2004	51	3955000	5477.03001128927	0.00210794025157233	0	0	-0.0208927121183216
2004	52	3955000	5539.54058754568	0.00214064465408805	0	0	-0.0169220869608641
2004	53	3955000	0	0.00222012578616352	0	0	Inf
2005	1	4038000	5787.02913285079	0.00210368098159509	0	0	-0.0519487851105213
2005	2	4038000	5837.05258488337	0.00211894171779141	0	0	-0.0532550598718959
2005	3	4038000	5853.29114826022	0.00212645705521472	0	0	-0.0525330349151718
2005	4	4038000	5762.61830275239	0.00214294478527607	0	0	-0.0301630775492047
2005	5	4038000	5582.59652909332	0.00220076687116564	0	0	0.028123735987093
2005	6	4038000	5643.22881498423	0.00228849693251534	0	0	0.0576214780007416
2005	7	4038000	5864.23697352252	0.00240812883435583	0	0	0.0709662703530726
2005	8	4038000	5868.85776521395	0.00251372699386503	0	0	0.117048710714667
2005	9	4038000	5844.91347308904	0.00258029141104295	0	0	0.151325854691141
2005	10	4038000	5782.22309578868	0.00257492331288344	0	0	0.161387218852031
2005	11	4038000	5681.22501765054	0.00248312883435583	0	0	0.139895001497077
2005	12	4038000	5556.4201975948	0.00235920245398773	0	0	0.107331659809198
2005	13	4038000	5421.98251130408	0.00222476993865031	0	0	0.070125177995913
2005	14	4038000	5315.35946731592	0.00209125766871166	0	0	0.0260830022008068
2005	15	4038000	5210.71822086752	0.00200858895705521	0	0	0.0053124690223363
2005	16	4038000	5111.68943715116	0.00197990797546012	0	0	0.0101552653945599
2005	17	4038000	5041.86161655428	0.00194854294478528	0	0	0.00792135653120462
2005	18	4038000	4946.67663772014	0.00193450920245399	0	0	0.0199170816075962
2005	19	4038000	4885.2616473703	0.00195697852760736	0	0	0.0447342165894718
2005	20	4038000	4818.60590231086	0.00193696319018405	0	0	0.0483530096489958
2005	21	4038000	4790.60297086928	0.00190168711656442	0	0	0.0352767762551715
2005	22	4038000	4737.73145312435	0.00188734662576687	0	0	0.0389360496053441
2005	23	4038000	4757.64905890294	0.00189302147239264	0	0	0.0376973876964389
2005	24	4038000	4745.94557499905	0.00185207055214724	0	0	0.0177529269287856
2005	25	4038000	4739.48575376396	0.00182906441717791	0	0	0.00648050185859149
2005	26	4038000	4713.36182767131	0.00184900306748466	0	0	0.023091410400475
2005	27	4038000	4735.47061496701	0.00182944785276074	0	0	0.00754505474494151
2005	28	4038000	4737.56064612003	0.00181073619631902	0	0	-0.00320009541881985
2005	29	4038000	4753.73495967021	0.00178098159509202	0	0	-0.0229156569717064
2005	30	4038000	4729.04965397319	0.00179018404907975	0	0	-0.0127403301681484
2005	31	4038000	4776.91085746003	0.00178796012269939	0	0	-0.0238461342191753
2005	32	4038000	4737.02410320764	0.00179118098159509	0	0	-0.0138534450697016
2005	33	4038000	4692.96786634015	0.00178611963190184	0	0	-0.00740850296238302
2005	34	4038000	4660.799700813	0.00181786809815951	0	0	0.0172074116750842
2005	35	4038000	4662.56354387803	0.00180713190184049	0	0	0.010817323055725
2005	36	4038000	4623.66921585012	0.00178688650306748	0	0	0.00790082128380911
2005	37	4038000	4673.19327163567	0.00179670245398773	0	0	0.0026976689453108
2005	38	4038000	4701.1980997077	0.00179953987730061	0	0	-0.00170128965809763
2005	39	4038000	4775.12331680023	0.00179923312883436	0	0	-0.0173238074311477
2005	40	4038000	4842.0756822003	0.00183243865030675	0	0	-0.01302657916566
2005	41	4038000	4924.57640087149	0.00187308282208589	0	0	-0.00803650865574577
2005	42	4038000	4979.53606668893	0.00188872699386503	0	0	-0.0107913801545496
2005	43	4038000	5057.52834234465	0.0018965490797546	0	0	-0.0220124010799001
2005	44	4038000	5097.86397256672	0.00191863496932515	0	0	-0.0184516442715826
2005	45	4038000	5128.96468298459	0.00195337423312883	0	0	-0.00673911503022445
2005	46	4038000	5157.72000602003	0.00199823619631902	0	0	0.0104076983468104
2005	47	4038000	5193.86060101573	0.00204179447852761	0	0	0.0252489254252648
2005	48	4038000	5246.74593274879	0.00209302147239264	0	0	0.0403781829664888
2005	49	4038000	5297.24579693363	0.00212998466257669	0	0	0.0486581542460379
2005	50	4038000	5394.5367970409	0.00214585889570552	0	0	0.0374199325268915
2005	51	4038000	5514.91966219616	0.00214593558282209	0	0	0.0148107937752465
2005	52	4038000	5578.7216158328	0.00215713190184049	0	0	0.00843891977573991
2006	1	4139000	5790.01655834607	0.00211311844077961	0	0	-0.0262894858438111
2006	2	4139000	5836.63093044143	0.0021143928035982	0	0	-0.0334835169073562
2006	3	4139000	5850.19358711897	0.00212316341829085	0	0	-0.0317243496911978
2006	4	4139000	5787.56069553891	0.00212151424287856	0	0	-0.0220059369117429
2006	5	4139000	5652.04837044814	0.0021215892053973	0	0	0.00147762881781499
2006	6	4139000	5716.84571714737	0.00210704647676162	0	0	-0.016660536572062
2006	7	4139000	5918.26498759689	0.00211431784107946	0	0	-0.0468490323055761
2006	8	4139000	5937.20086139026	0.00210044977511244	0	0	-0.0561208672519521
2006	9	4139000	5923.43969914907	0.00208883058470765	0	0	-0.0591615204927996
2006	10	4139000	5864.19119753653	0.00208718140929535	0	0	-0.0504061323342772
2006	11	4139000	5765.29069349857	0.00209827586206897	0	0	-0.0289821801504294
2006	12	4139000	5637.84556035727	0.00207203898050975	0	0	-0.0194481312379754
2006	13	4139000	5499.39171949616	0.00205832083958021	0	0	-0.00141683296873246
2006	14	4139000	5385.59538740195	0.00203973013493253	0	0	0.0104732362052288
2006	15	4139000	5276.36619654275	0.00200224887556222	0	0	0.0124392055085676
2006	16	4139000	5172.59068382331	0.00196529235382309	0	0	0.0136893329677411
2006	17	4139000	5100.10292350854	0.00195727136431784	0	0	0.0239009052012623
2006	18	4139000	5000.76167750563	0.00192248875562219	0	0	0.0256837519516501
2006	19	4139000	4942.42696196965	0.00188718140929535	0	0	0.0187302794239893
2006	20	4139000	4873.05325114561	0.00187053973013493	0	0	0.0241217862387923
2006	21	4139000	4842.42529979034	0.00184857571214393	0	0	0.0184979002595113
2006	22	4139000	4792.31040013638	0.00186731634182909	0	0	0.0395820771246845
2006	23	4139000	4804.18669796247	0.00188238380809595	0	0	0.0453798563094958
2006	24	4139000	4790.27228202096	0.0018883808095952	0	0	0.051756498040742
2006	25	4139000	4789.64808550193	0.00191446776611694	0	0	0.0664249040469387
2006	26	4139000	4768.26043650908	0.00191731634182909	0	0	0.0728021399236031
2006	27	4139000	4790.42253010708	0.0019455772113943	0	0	0.0835787380709335
2006	28	4139000	4801.55029379729	0.00203830584707646	0	0	0.132592531005067
2006	29	4139000	4814.26823376339	0.00204835082458771	0	0	0.13516732650518
2006	30	4139000	4787.94663928568	0.00201011994002999	0	0	0.120104379609402
2006	31	4139000	4827.46687142756	0.00200434782608696	0	0	0.107744525736875
2006	32	4139000	4790.35862505598	0.0019236131934033	0	0	0.0713602888009288
2006	33	4139000	4742.62148624328	0.00180637181409295	0	0	0.016189045231509
2006	34	4139000	4712.39403183605	0.00179865067466267	0	0	0.0183358962727235
2006	35	4139000	4709.97957196967	0.00183748125937032	0	0	0.0408537712510429
2006	36	4139000	4676.08945881494	0.00184857571214393	0	0	0.0547274690612763
2006	37	4139000	4717.01874262921	0.00185149925037481	0	0	0.0472292499831394
2006	38	4139000	4747.09693251205	0.00183628185907046	0	0	0.0320412811556932
2006	39	4139000	4815.17435834356	0.00181964017991004	0	0	0.00822932643919248
2006	40	4139000	4882.40577109519	0.00180374812593703	0	0	-0.0143383762795045
2006	41	4139000	4965.72298428943	0.00181026986506747	0	0	-0.0273722446297277
2006	42	4139000	5022.86579098975	0.00180982008995502	0	0	-0.0386762854261871
2006	43	4139000	5095.07423084622	0.001852023988006	0	0	-0.0302005866596885
2006	44	4139000	5136.11171941354	0.00188950524737631	0	0	-0.0184792941817819
2006	45	4139000	5169.39190900913	0.00189347826086956	0	0	-0.0227477256665718
2006	46	4139000	5195.66647726262	0.0018924287856072	0	0	-0.0282286166566822
2006	47	4139000	5236.33927603972	0.00193125937031484	0	0	-0.0159919500294593
2006	48	4139000	5296.4366710283	0.00193230884557721	0	0	-0.0266285957500013
2006	49	4139000	5356.48191948291	0.0019335832083958	0	0	-0.0369051781475993
2006	50	4139000	5450.48997236568	0.00196019490254873	0	0	-0.0404899327371654
2006	51	4139000	5568.29595728623	0.00199970014992504	0	0	-0.0418612730131952
2006	52	4139000	5634.15545017866	0.0020099700149925	0	0	-0.0481980755731641
2007	1	4258000	5773.03325596305	0.0019880706921944	0	0	-0.0646857967737028
2007	2	4258000	5818.57117282097	0.00199756995581738	0	0	-0.067571773403323
2007	3	4258000	5834.12175985605	0.00199101620029455	0	0	-0.073108134765185
2007	4	4258000	5797.35756174275	0.00198954344624448	0	0	-0.0679201787278385
2007	5	4258000	5705.16996636731	0.00200228276877761	0	0	-0.0467943931453636
2007	6	4258000	5773.52998665087	0.00204543446244477	0	0	-0.0377810433400731
2007	7	4258000	5954.20418001106	0.00209771723122239	0	0	-0.0431298914594135
2007	8	4258000	5984.02138210081	0.00214484536082474	0	0	-0.0265074891903413
2007	9	4258000	5977.78061691002	0.00216944035346097	0	0	-0.0143164532783176
2007	10	4258000	5921.06397190861	0.00218232695139912	0	0	0.00103630498175603
2007	11	4258000	5823.52661702152	0.00216966126656848	0	0	0.011895435109029
2007	12	4258000	5693.56267141395	0.00214374079528719	0	0	0.0226285958408622
2007	13	4258000	5551.2171750027	0.00211892488954345	0	0	0.0367095753188941
2007	14	4258000	5430.5084142285	0.00207761413843888	0	0	0.039092396066503
2007	15	4258000	5316.84902620925	0.00204963181148748	0	0	0.047011109880801
2007	16	4258000	5208.74175092454	0.00199086892488954	0	0	0.0381009960880155
2007	17	4258000	5133.29238883082	0.0019419734904271	0	0	0.0274887149378456
2007	18	4258000	5031.00161021832	0.00188726067746686	0	0	0.0188428462414204
2007	19	4258000	4974.71749566399	0.00188483063328424	0	0	0.0290433586353287
2007	20	4258000	4903.66513737696	0.00183681885125184	0	0	0.0173614755979402
2007	21	4258000	4870.41951588979	0.00184624447717231	0	0	0.029562234555046
2007	22	4258000	4822.59519590104	0.00183622974963181	0	0	0.0341319968631967
2007	23	4258000	4826.31288725388	0.00183534609720177	0	0	0.0328381347103875
2007	24	4258000	4810.54885521354	0.00179035346097202	0	0	0.0108202091597188
2007	25	4258000	4815.51351565711	0.00178674521354934	0	0	0.00774299235619581
2007	26	4258000	4798.9658228908	0.0017800441826215	0	0	0.00742538672378762
2007	27	4258000	4821.38678944376	0.0018179675994109	0	0	0.0241036895879584
2007	28	4258000	4841.37070234692	0.00180839469808542	0	0	0.0145060773014211
2007	29	4258000	4851.16870691186	0.00180427098674521	0	0	0.0101483366303051
2007	30	4258000	4824.12682648416	0.0018079528718704	0	0	0.0178836868554549
2007	31	4258000	4855.70693835734	0.00179131075110457	0	0	0.00195503183432902
2007	32	4258000	4821.54507263245	0.00175014727540501	0	0	-0.0141334513326964
2007	33	4258000	4770.61732545041	0.00173107511045655	0	0	-0.0144671686580711
2007	34	4258000	4741.93326284645	0.00173100147275405	0	0	-0.00854783494403624
2007	35	4258000	4735.20829689443	0.00172091310751105	0	0	-0.0129262100116205
2007	36	4258000	4706.26339996729	0.00173902798232695	0	0	0.00359873610831655
2007	37	4258000	4739.08062708205	0.00174918998527246	0	0	0.00247292119298009
2007	38	4258000	4770.54422670509	0.00178969072164948	0	0	0.0189193871822147
2007	39	4258000	4833.25927576111	0.00181362297496318	0	0	0.0191466501089622
2007	40	4258000	4900.77946954513	0.0018419734904271	0	0	0.0208172049138016
2007	41	4258000	4984.23389970526	0.00186303387334315	0	0	0.0152011526383671
2007	42	4258000	5043.00345181457	0.00189212076583211	0	0	0.0190355904180247
2007	43	4258000	5109.69654635638	0.00190986745213549	0	0	0.0151679171043704
2007	44	4258000	5151.03014884437	0.00194248895434462	0	0	0.0242223104020515
2007	45	4258000	5186.52679350576	0.0019879234167894	0	0	0.041004937400601
2007	46	4258000	5210.6285498649	0.00202061855670103	0	0	0.0532318601260277
2007	47	4258000	5255.72337538333	0.00205736377025037	0	0	0.063183809515556
2007	48	4258000	5322.21321572385	0.00207577319587629	0	0	0.0592961558442984
2007	49	4258000	5391.38596326712	0.0021159057437408	0	0	0.0659225733706333
2007	50	4258000	5481.7328390206	0.00215920471281296	0	0	0.0698076999038437
2007	51	4258000	5597.13043257225	0.00221273932253314	0	0	0.0737287744852676
2007	52	4258000	5665.3295456762	0.00225677466863034	0	0	0.0819141147187064
2008	1	4415000	5753.02638205839	0.00227048170952553	0	0	0.0896525730440107
2008	2	4415000	5798.86590346698	0.00226149945671858	0	0	0.0767622676473499
2008	3	4415000	5819.13697974615	0.00223223469757334	0	0	0.0591261249651585
2008	4	4415000	5802.97547947817	0.00218507787033683	0	0	0.0396390647065963
2008	5	4415000	5751.27909515445	0.00212473741398044	0	0	0.02001657421608
2008	6	4415000	5822.61649847868	0.0021074972835929	0	0	-0.000655461076593129
2008	7	4415000	5982.47269626782	0.0021145961608113	0	0	-0.0240824661611415
2008	8	4415000	6020.33740782072	0.00212640347700109	0	0	-0.0248054880822335
2008	9	4415000	6019.6989390621	0.00214132560666425	0	0	-0.0178578596953628
2008	10	4415000	5964.46624727564	0.00215624773632742	0	0	-0.00185536254492108
2008	11	4415000	5867.55175007833	0.00214306410720753	0	0	0.00842740755051962
2008	12	4415000	5735.01490894859	0.00213654473017023	0	0	0.0285936642981579
2008	13	4415000	5588.72576031762	0.00211879753712423	0	0	0.0467502344698223
2008	14	4415000	5461.34261647498	0.00209344440420138	0	0	0.0583478104017384
2008	15	4415000	5343.60098436804	0.00206975733429917	0	0	0.0694286524606289
2008	16	4415000	5231.63483294191	0.00203534951104672	0	0	0.0741575395544037
2008	17	4415000	5153.21222682313	0.00200811300253531	0	0	0.0759114424088116
2008	18	4415000	5048.40981149168	0.00198493299529156	0	0	0.0855695564819203
2008	19	4415000	4993.75676507479	0.00194052879391525	0	0	0.0728996729418721
2008	20	4415000	4921.27854561877	0.00193364722926476	0	0	0.0848400370982719
2008	21	4415000	4885.64445565722	0.00190503440782325	0	0	0.0765826387365402
2008	22	4415000	4839.24784735645	0.00186251358203549	0	0	0.0626444774489393
2008	23	4415000	4835.77720100037	0.00183013400941688	0	0	0.0449199353011338
2008	24	4415000	4818.95845025616	0.00182535313292285	0	0	0.0458276517682164
2008	25	4415000	4828.65041335131	0.00180985150307859	0	0	0.0348647287000106
2008	26	4415000	4816.37018947765	0.00179905831220572	0	0	0.031316075091543
2008	27	4415000	4839.12594047264	0.00179471206084752	0	0	0.0239865754591258
2008	28	4415000	4867.67284920837	0.00178565737051793	0	0	0.0128453889011453
2008	29	4415000	4875.19002476593	0.00181760231800072	0	0	0.0293752601450535
2008	30	4415000	4847.38944036886	0.00180659181455994	0	0	0.0290074815240008
2008	31	4415000	4872.39311992522	0.0018114451285766	0	0	0.0264771082504029
2008	32	4415000	4841.1984088251	0.00181977544367983	0	0	0.0378421985021185
2008	33	4415000	4787.76143231086	0.00181477725461789	0	0	0.0465433733154041
2008	34	4415000	4759.90498553291	0.0017787033683448	0	0	0.0317432837265287
2008	35	4415000	4749.23240972279	0.00176609923940601	0	0	0.0267343392202247
2008	36	4415000	4724.67627658329	0.00176631655197392	0	0	0.0321977029771706
2008	37	4415000	4750.48650250399	0.00177442955450924	0	0	0.0313048984388491
2008	38	4415000	4782.69537611234	0.00181289387902934	0	0	0.0465646683248916
2008	39	4415000	4841.46587440258	0.00184223107569721	0	0	0.0505909020018943
2008	40	4415000	4908.90925292244	0.0018698297718218	0	0	0.0516796571308646
2008	41	4415000	4991.66063814584	0.00189974646867077	0	0	0.0507925879248756
2008	42	4415000	5051.12823549119	0.00191575516117349	0	0	0.0471719887914579
2008	43	4415000	5113.22795671603	0.00191568272365085	0	0	0.0344150592881031
2008	44	4415000	5154.56357053093	0.00191626222383194	0	0	0.0264302549779269
2008	45	4415000	5192.29651565099	0.00192901122781601	0	0	0.0257503561181436
2008	46	4415000	5214.9408187977	0.00193871785584933	0	0	0.0264354258259989
2008	47	4415000	5264.53082858525	0.0019751539297356	0	0	0.0358757841039193
2008	48	4415000	5335.75690824143	0.00201470481709526	0	0	0.0425137605890926
2008	49	4415000	5412.35151755287	0.00207055414704817	0	0	0.0562506853924338
2008	50	4415000	5499.39456545043	0.00211944947482796	0	0	0.0640807693202319
2008	51	4415000	5612.96633501097	0.00219543643607389	0	0	0.0799280876121891
2008	52	4415000	5683.06200923083	0.00230047084389714	0	0	0.117636934047752
2009	1	4568000	5817.14974860353	0.0023846318036286	0	0	0.152316905991491
2009	2	4568000	5864.69992643554	0.00250793311988616	0	0	0.202073437418775
2009	3	4568000	5890.45865259191	0.0025883315546069	0	0	0.235183952407256
2009	4	4568000	5890.50289807664	0.00265193881181074	0	0	0.265528619370353
2009	5	4568000	5878.26430009415	0.00264304517965137	0	0	0.263910504990565
2009	6	4568000	5953.72451150905	0.00257047314123088	0	0	0.213626862652498
2009	7	4568000	6093.16404446346	0.00246908573461402	0	0	0.139079786684318
2009	8	4568000	6139.73694768476	0.00239416577730345	0	0	0.0961381663978005
2009	9	4568000	6144.97113707668	0.00229121309142654	0	0	0.0481090726593646
2009	10	4568000	6090.44467026965	0.00219445037353255	0	0	0.0128324504960807
2009	11	4568000	5991.09873927125	0.00213141230878691	0	0	5.02847210278639e-05
2009	12	4568000	5852.77198192795	0.00207129135538954	0	0	-0.00518933285317337
2009	13	4568000	5699.05842372748	0.00202205620775525	0	0	-0.00264226519678887
2009	14	4568000	5561.79296377166	0.0019849163998577	0	0	0.0032016718968749
2009	15	4568000	5438.09735266317	0.00194478833155461	0	0	0.00527806794830073
2009	16	4568000	5320.53115443371	0.00190999644254714	0	0	0.0091097757271662
2009	17	4568000	5236.96508082203	0.00186581287797937	0	0	0.00149608008781005
2009	18	4568000	5125.14250768461	0.00183038064745642	0	0	0.00391354821554991
2009	19	4568000	5073.03482814075	0.00180135183208823	0	0	-0.00185979959932741
2009	20	4568000	4995.49580458045	0.0017948772678762	0	0	0.00998983832071087
2009	21	4568000	4957.37045524209	0.00177858413376023	0	0	0.0085185372243566
2009	22	4568000	4910.40550103641	0.0017797936677339	0	0	0.0188567927728265
2009	23	4568000	4901.13601125403	0.00177573817146923	0	0	0.0184577592905493
2009	24	4568000	4884.09432997171	0.00178192813945215	0	0	0.0255739675750732
2009	25	4568000	4896.84093201481	0.00180156527926005	0	0	0.0341769459757261
2009	26	4568000	4887.23851032852	0.00178562789043045	0	0	0.0270421608014781
2009	27	4568000	4910.83986823933	0.00178164354322305	0	0	0.0198255561926066
2009	28	4568000	4950.88260245547	0.0017723941657773	0	0	0.00632561909850029
2009	29	4568000	4957.42234749233	0.00174784774101743	0	0	-0.00892043170675085
2009	30	4568000	4926.17129765875	0.00171810743507649	0	0	-0.0196037230180465
2009	31	4568000	4947.18346188876	0.00172614727854856	0	0	-0.0191995026302301
2009	32	4568000	4918.72593244349	0.00172671647100676	0	0	-0.0131997458966445
2009	33	4568000	4862.50315914516	0.00172301672002846	0	0	-0.00392866770877652
2009	34	4568000	4833.20292718818	0.00172315901814301	0	0	0.00219255697959896
2009	35	4568000	4819.00506807055	0.00171362504446816	0	0	-0.000416075111402793
2009	36	4568000	4797.68322995224	0.00171326929918179	0	0	0.00381783647853343
2009	37	4568000	4817.63363036096	0.00171198861615084	0	0	-0.00108634876840329
2009	38	4568000	4850.28293493517	0.00172258982568481	0	0	-0.00166648730467844
2009	39	4568000	4908.43600814668	0.0017607257203842	0	0	0.00834563021405083
2009	40	4568000	4976.09505051019	0.00178427605834223	0	0	0.00793894591819798
2009	41	4568000	5058.51211146291	0.00182853077196727	0	0	0.0161090626535086
2009	42	4568000	5119.29421663081	0.00186332266097474	0	0	0.0231488518445004
2009	43	4568000	5179.57220337109	0.00190821771611526	0	0	0.0356067623710071
2009	44	4568000	5221.19957936809	0.00192088224831021	0	0	0.0341684737233325
2009	45	4568000	5261.9094849029	0.00194877267876201	0	0	0.0410669388588108
2009	46	4568000	5284.68651957974	0.00194251156172181	0	0	0.0332495560085248
2009	47	4568000	5339.53205529722	0.00194286730700818	0	0	0.0228237125352365
2009	48	4568000	5414.07001500354	0.00193539665599431	0	0	0.00486325166159621
2009	49	4568000	5497.05787821511	0.00194727854855923	0	0	-0.00423096840716935
2009	50	4568000	5583.97960021007	0.00198783351120598	0	0	0.000684171516275675
2009	51	4568000	5698.81807330062	0.00202604055496265	0	0	-0.000634881348040706
2009	52	4568000	5772.24950367292	0.00207883315546069	0	0	0.0123609515288061
2009	53	4568000	0	0.00213020277481323	0	0	Inf
2010	1	4708000	5942.22582060664	0.00208485484435117	0	0	0.00309213751682808
2010	2	4708000	5991.79329969215	0.00210640083945435	0	0	0.00507472450850525
2010	3	4708000	6023.40972774344	0.00210290311297657	0	0	-0.00186102693492813
2010	4	4708000	6040.29634894335	0.00211178733823015	0	0	-0.000446393485945587
2010	5	4708000	6064.82844785448	0.00212367960825463	0	0	0.00111652822561165
2010	6	4708000	6144.75378147853	0.00213920951381602	0	0	-0.0046794033579013
2010	7	4708000	6264.31764824461	0.00213431269674711	0	0	-0.0259114651202422
2010	8	4708000	6319.64887966059	0.00213109478838755	0	0	-0.0358958043366436
2010	9	4708000	6331.0503797622	0.00213823015040224	0	0	-0.0344098319701546
2010	10	4708000	6276.68467379138	0.00209492829660721	0	0	-0.0457701300482644
2010	11	4708000	6173.01018817497	0.00205246589716684	0	0	-0.0494102842660536
2010	12	4708000	6026.88110760402	0.0020186778593914	0	0	-0.0423902683730869
2010	13	4708000	5863.67371349534	0.00198034277719482	0	0	-0.0344278558731399
2010	14	4708000	5714.81865681004	0.00193844001399091	0	0	-0.0302404445684564
2010	15	4708000	5584.31232555272	0.00192703742567331	0	0	-0.013414780761802
2010	16	4708000	5460.23230241766	0.00189401888772298	0	0	-0.00828395202116797
2010	17	4708000	5370.51339468333	0.0018784889821616	0	0	1.61260777708251e-05
2010	18	4708000	5247.35215161116	0.00186351871283666	0	0	0.0153311319813242
2010	19	4708000	5199.72598274734	0.00185211612451906	0	0	0.0183613554963161
2010	20	4708000	5112.90794745155	0.00181713885974117	0	0	0.0160949607139832
2010	21	4708000	5072.17068476516	0.00182763203917454	0	0	0.0301703796551006
2010	22	4708000	5023.22715855519	0.00180706540748513	0	0	0.0285021634351083
2010	23	4708000	5009.18683312693	0.00180104931794334	0	0	0.0279512766317936
2010	24	4708000	4992.28117401523	0.00184008394543547	0	0	0.0537867993859007
2010	25	4708000	5007.19570606247	0.00189345925148653	0	0	0.0811241097378557
2010	26	4708000	4999.15905500736	0.00196726128016789	0	0	0.125069224266105
2010	27	4708000	5023.95669870844	0.00199356418328087	0	0	0.13448430028572
2010	28	4708000	5078.34113712034	0.0019770549143057	0	0	0.113040626334365
2010	29	4708000	5084.87374111576	0.00190234347674012	0	0	0.0696037457178988
2010	30	4708000	5046.9056037167	0.00186155998600909	0	0	0.054547165708938
2010	31	4708000	5065.12670066698	0.00178076250437216	0	0	0.00514761048910863
2010	32	4708000	5039.14257392777	0.00176984959776146	0	0	0.00413908234709385
2010	33	4708000	4979.66415269977	0.00177005946135012	0	0	0.0162532742808272
2010	34	4708000	4947.6662416186	0.00179167541098286	0	0	0.035316399661638
2010	35	4708000	4930.12998476693	0.00178845750262329	0	0	0.0371328982803133
2010	36	4708000	4911.95405173921	0.0018030080447709	0	0	0.0494397841882925
2010	37	4708000	4926.93542873314	0.00181049317943337	0	0	0.05059221393753
2010	38	4708000	4960.07938306964	0.00184519062609304	0	0	0.0635716875835998
2010	39	4708000	5019.55039094298	0.00184784889821616	0	0	0.0524847025208423
2010	40	4708000	5087.8893282155	0.00185995103182931	0	0	0.0451485197428743
2010	41	4708000	5169.6602991118	0.00187883875480937	0	0	0.0390624701052206
2010	42	4708000	5231.70002096104	0.00189758656873033	0	0	0.0369860615600461
2010	43	4708000	5291.65430649762	0.0018966771598461	0	0	0.0247457006671036
2010	44	4708000	5333.91840830212	0.00190591115774746	0	0	0.0215754315849216
2010	45	4708000	5378.10568578679	0.00192123119972018	0	0	0.0213261547679002
2010	46	4708000	5402.49515904797	0.00192801678908709	0	0	0.0203063284135101
2010	47	4708000	5463.65943243089	0.00196880027981812	0	0	0.0302252674441735
2010	48	4708000	5540.67421451707	0.00200748513466247	0	0	0.03586671545536
2010	49	4708000	5629.02362204856	0.00206547743966422	0	0	0.0490629275154708
2010	50	4708000	5717.45337289182	0.00210877929345925	0	0	0.0544904534919885
2010	51	4708000	5835.11501407278	0.00214641483036027	0	0	0.0516673596321785
2010	52	4708000	5912.5977258959	0.0021485834207765	0	0	0.0389342019829739
2011	1	4718000	5969.06158077191	0.00211475524475524	0	0	0.0132581006506975
2011	2	4718000	6020.33240572105	0.00207776223776224	0	0	-0.0129448675702679
2011	3	4718000	6058.50642434253	0.00206076923076923	0	0	-0.0271859783264
2011	4	4718000	6094.99303921037	0.00202727272727273	0	0	-0.0487273795556043
2011	5	4718000	6153.11931234767	0.00202097902097902	0	0	-0.0606390504404676
2011	6	4718000	6235.72274252219	0.00204811188811189	0	0	-0.0606381582593019
2011	7	4718000	6333.77270741142	0.00206020979020979	0	0	-0.0697171698148753
2011	8	4718000	6396.86089970469	0.00207272727272727	0	0	-0.073295465863004
2011	9	4718000	6413.8933976027	0.00208265734265734	0	0	-0.0713285003729089
2011	10	4718000	6360.36388405811	0.00207258741258741	0	0	-0.0680407429428376
2011	11	4718000	6253.63455295245	0.00208552447552448	0	0	-0.0462186510108739
2011	12	4718000	6101.9914417198	0.00204412587412587	0	0	-0.0419193380002035
2011	13	4718000	5931.90964478743	0.00199202797202797	0	0	-0.0395672993761254
2011	14	4718000	5774.17799414439	0.00197426573426573	0	0	-0.0221292094344809
2011	15	4718000	5639.44053907204	0.00195062937062937	0	0	-0.0107529352693581
2011	16	4718000	5511.20804761224	0.00190146853146853	0	0	-0.013247194985476
2011	17	4718000	5416.79355763467	0.00191293706293706	0	0	0.0100071087791285
2011	18	4718000	5283.49991350501	0.00191188811188811	0	0	0.0349200510107692
2011	19	4718000	5241.76249636635	0.00185496503496503	0	0	0.0121023231551646
2011	20	4718000	5146.01033643844	0.00183447552447552	0	0	0.0195471165009711
2011	21	4718000	5103.30636070262	0.00180853146853147	0	0	0.0135389949992869
2011	22	4718000	5052.82026191265	0.00178370629370629	0	0	0.00961438079512436
2011	23	4718000	5034.16166640494	0.00174804195804196	0	0	-0.00690515496093892
2011	24	4718000	5017.10443904998	0.00175587412587413	0	0	0.000935910545029279
2011	25	4718000	5033.53868468048	0.00174832167832168	0	0	-0.00662330951820168
2011	26	4718000	5027.14937606733	0.00175020979020979	0	0	-0.00428659951301944
2011	27	4718000	5052.9432588684	0.00173734265734266	0	0	-0.0166523260914765
2011	28	4718000	5121.74269284549	0.00175097902097902	0	0	-0.0222468600393884
2011	29	4718000	5128.97363267643	0.00176916083916084	0	0	-0.0134868372564309
2011	30	4718000	5084.36987277651	0.00176363636363636	0	0	-0.00793999527702829
2011	31	4718000	5098.64587364249	0.00176643356643357	0	0	-0.00914867884502936
2011	32	4718000	5075.45829857696	0.00179307692307692	0	0	0.0103915150751654
2011	33	4718000	5013.22316540797	0.00178636363636364	0	0	0.0191048416222337
2011	34	4718000	4978.95244237275	0.00176342657342657	0	0	0.0129439994402783
2011	35	4718000	4958.35826277797	0.00175076923076923	0	0	0.00985038487208277
2011	36	4718000	4944.44924627713	0.0017472027972028	0	0	0.0106282320042899
2011	37	4718000	4954.33873026053	0.00173531468531469	0	0	0.00174821912893681
2011	38	4718000	4987.22875403154	0.0017472027972028	0	0	0.00195925361565928
2011	39	4718000	5046.90157854872	0.00177671328671329	0	0	0.0068355645368469
2011	40	4718000	5114.96720551009	0.00181692307692308	0	0	0.0159204920028007
2011	41	4718000	5194.19365265218	0.00187685314685315	0	0	0.0334231565007546
2011	42	4718000	5256.08901135748	0.00192426573426573	0	0	0.0470522831915751
2011	43	4718000	5314.69154548914	0.00195783216783217	0	0	0.0535700806103235
2011	44	4718000	5356.5729944364	0.00198440559440559	0	0	0.0595207058495697
2011	45	4718000	5403.60194240404	0.00201097902097902	0	0	0.0643641151408026
2011	46	4718000	5429.73330397757	0.00201958041958042	0	0	0.0637723211504277
2011	47	4718000	5496.58373071025	0.00204265734265734	0	0	0.0628419917193031
2011	48	4718000	5574.63440408985	0.00208174825174825	0	0	0.068016226433069
2011	49	4718000	5666.74408358031	0.0021134965034965	0	0	0.0666795448756091
2011	50	4718000	5754.53673083193	0.00214818181818182	0	0	0.0676445885004873
2011	51	4718000	5872.57423475324	0.00216699300699301	0	0	0.0553463868235663
2011	52	4718000	5953.08230885274	0.0021548951048951	0	0	0.0352620172637454
2012	1	4775000	5989.69511875933	0.00214520069808028	0	0	0.0260956322720229
2012	2	4775000	6043.16261446616	0.00211630017452007	0	0	0.00331571179068934
2012	3	4775000	6089.345134914	0.0021016404886562	0	0	-0.0111908806947528
2012	4	4775000	6146.96409582577	0.00211106457242583	0	0	-0.0160671340008047
2012	5	4775000	6236.16861315111	0.00216460732984293	0	0	-0.00554324542768374
2012	6	4775000	6320.84451699318	0.00220788830715532	0	0	0.000752349309341632
2012	7	4775000	6397.67803079222	0.00225577661431065	0	0	0.010179000708436
2012	8	4775000	6468.09711588222	0.0022739965095986	0	0	0.00725141927795329
2012	9	4775000	6490.29416018916	0.00227183246073298	0	0	0.00285130987195574
2012	10	4775000	6437.38503524156	0.00222568935427574	0	0	-0.00944250420144083
2012	11	4775000	6327.72460415211	0.00216272251308901	0	0	-0.0207854501230672
2012	12	4775000	6170.94137096505	0.00212788830715532	0	0	-0.0120794164915865
2012	13	4775000	5994.39133027884	0.00209626527050611	0	0	0.00190322404604003
2012	14	4775000	5828.48364927045	0.00206624781849913	0	0	0.0156672569101184
2012	15	4775000	5690.09842510485	0.00205033158813264	0	0	0.0323547259012053
2012	16	4775000	5558.18448969395	0.00204258289703316	0	0	0.0528617772315492
2012	17	4775000	5459.3993772029	0.00199448516579407	0	0	0.0466719148375713
2012	18	4775000	5316.38491537887	0.00195483420593368	0	0	0.053460215756571
2012	19	4775000	5280.43153086342	0.00192383944153578	0	0	0.043816204752255
2012	20	4775000	5175.7983524431	0.00187602094240838	0	0	0.0384484931610534
2012	21	4775000	5131.09803945806	0.00184125654450262	0	0	0.0280840396020116
2012	22	4775000	5078.92272968646	0.0018294589877836	0	0	0.0319904985684958
2012	23	4775000	5055.49071589069	0.00181535776614311	0	0	0.0287824253443759
2012	24	4775000	5037.75266174156	0.00180237347294939	0	0	0.0250205491856885
2012	25	4775000	5055.51064395226	0.00180977312390925	0	0	0.0256135067587375
2012	26	4775000	5050.94134067963	0.00179574171029668	0	0	0.0185824092955591
2012	27	4775000	5077.82135008899	0.00178561954624782	0	0	0.00747931982883698
2012	28	4775000	5160.9614670924	0.00180760907504363	0	0	0.00345643598026035
2012	29	4775000	5169.44911760881	0.00179434554973822	0	0	-0.00554200591920297
2012	30	4775000	5118.47467760165	0.00176809773123909	0	0	-0.0103301629747299
2012	31	4775000	5127.80520358786	0.00177926701570681	0	0	-0.00589047407002246
2012	32	4775000	5107.37241653952	0.00182191972076789	0	0	0.0220128031189575
2012	33	4775000	5042.07384612843	0.00177759162303665	0	0	0.0100605733711173
2012	34	4775000	5005.76004320516	0.00177340314136126	0	0	0.0149907219177826
2012	35	4775000	4982.12258038868	0.00178603839441536	0	0	0.027072280425665
2012	36	4775000	4973.23331472847	0.00178910994764398	0	0	0.0306775643965255
2012	37	4775000	4978.08878440392	0.00177012216404887	0	0	0.018744385573921
2012	38	4775000	5010.57052132897	0.00180537521815009	0	0	0.0322976152081196
2012	39	4775000	5070.02101947859	0.00182883071553229	0	0	0.0334473920068376
2012	40	4775000	5137.85623941367	0.00186394415357766	0	0	0.0393829159784787
2012	41	4775000	5213.99901293489	0.00188460732984293	0	0	0.0355583088153964
2012	42	4775000	5275.163078566	0.00191643979057592	0	0	0.0408398599674321
2012	43	4775000	5332.09307414737	0.00194282722513089	0	0	0.0439052587036959
2012	44	4775000	5373.25653149059	0.00195497382198953	0	0	0.042384626003745
2012	45	4775000	5423.18409752975	0.00197312390924956	0	0	0.042376562981687
2012	46	4775000	5451.33736415002	0.00198771378708551	0	0	0.0446610839848363
2012	47	4775000	5524.20595328332	0.00199015706806283	0	0	0.0321483391854954
2012	48	4775000	5603.2452219941	0.0020273647469459	0	0	0.0366135640825819
2012	49	4775000	5698.92445227023	0.00206848167539267	0	0	0.0398804282515502
2012	50	4775000	5785.00803277732	0.00209905759162304	0	0	0.0395491183290258
2012	51	4775000	5902.66013799448	0.00214492146596859	0	0	0.0410899249381359
2012	52	4775000	5986.03818205049	0.00216844677137871	0	0	0.0378483750118516
2013	1	4752000	5943.72847355744	0.0021759608665269	0	0	0.0477598409324135
2013	2	4752000	5999.49421531223	0.00220181691125087	0	0	0.0503552089302336
2013	3	4752000	6054.57458939564	0.00224849755415793	0	0	0.0628657562945889
2013	4	4752000	6132.9515649889	0.00229343116701607	0	0	0.0702514002345429
2013	5	4752000	6249.9900126507	0.00237134870719776	0	0	0.0858897352256135
2013	6	4752000	6335.46212603412	0.00245359888190077	0	0	0.108395861312767
2013	7	4752000	6390.81693913764	0.00254011180992313	0	0	0.137538450754149
2013	8	4752000	6467.58468823346	0.00259503843466108	0	0	0.14834213358072
2013	9	4752000	6494.35017133024	0.00261474493361286	0	0	0.152293886621018
2013	10	4752000	6442.46369079865	0.00260447239692523	0	0	0.157010789311247
2013	11	4752000	6331.11050652242	0.00256722571628232	0	0	0.160523101347004
2013	12	4752000	6171.10347406684	0.00250426275331936	0	0	0.16141303255068
2013	13	4752000	5990.15359474214	0.00244682040531097	0	0	0.1690518263416
2013	14	4752000	5818.27871436384	0.00237707896575821	0	0	0.169280526765527
2013	15	4752000	5678.03357581352	0.00228490566037736	0	0	0.151701537633664
2013	16	4752000	5544.10394921412	0.00218315863032844	0	0	0.126999070947378
2013	17	4752000	5442.10625016799	0.00208127183787561	0	0	0.0945394533258388
2013	18	4752000	5291.51297384766	0.0019685534591195	0	0	0.0647238375574283
2013	19	4752000	5261.19518416588	0.00189133473095737	0	0	0.028853674976931
2013	20	4752000	5149.2710711659	0.00185932914046122	0	0	0.0334278243376929
2013	21	4752000	5103.01113194288	0.00184703004891684	0	0	0.0358981909544396
2013	22	4752000	5049.4891712824	0.00183556953179595	0	0	0.0403824667804593
2013	23	4752000	5021.42763631975	0.00185946890286513	0	0	0.0598181205495569
2013	24	4752000	5002.76679158123	0.00183053808525507	0	0	0.0472205118208404
2013	25	4752000	5021.31020142216	0.00181341719077568	0	0	0.0335947774208537
2013	26	4752000	5018.7364567176	0.00178399720475192	0	0	0.0173477017638312
2013	27	4752000	5046.52524592654	0.00177714884696017	0	0	0.00786179641239029
2013	28	4752000	5142.80896321647	0.00178036338225017	0	0	-0.00921849587561269
2013	29	4752000	5153.05240920149	0.001817749825297	0	0	0.0095763805371726
2013	30	4752000	5096.84570055009	0.00180517120894479	0	0	0.0136465381799581
2013	31	4752000	5100.37740893699	0.00181034241788959	0	0	0.0158463942141597
2013	32	4752000	5082.91027589564	0.00180314465408805	0	0	0.0152844964572328
2013	33	4752000	5015.04669989578	0.00175835080363382	0	0	0.00346024696132565
2013	34	4752000	4977.17066167784	0.00174304682040531	0	0	0.00229635250608553
2013	35	4752000	4950.84463204843	0.00173487071977638	0	0	0.00289957957045187
2013	36	4752000	4947.5803950666	0.00173570929419986	0	0	0.00404634252196624
2013	37	4752000	4947.39049274376	0.00174703004891684	0	0	0.0106337891325547
2013	38	4752000	4978.90175626775	0.00176093640810622	0	0	0.0122312603689337
2013	39	4752000	5037.3118598513	0.00176785464709993	0	0	0.00442460994451152
2013	40	4752000	5104.1703502076	0.00180943396226415	0	0	0.0145821249460011
2013	41	4752000	5176.03089703315	0.00185227113906359	0	0	0.0241824489569018
2013	42	4752000	5235.3414344741	0.00185310971348707	0	0	0.013038035127265
2013	43	4752000	5289.89091516337	0.00186533892382949	0	0	0.00920795638658749
2013	44	4752000	5329.52412842278	0.00187714884696017	0	0	0.0080449718481546
2013	45	4752000	5381.92371194222	0.00188420684835779	0	0	0.00198373084220588
2013	46	4752000	5412.02770246372	0.00186932215234102	0	0	-0.0114610836961313
2013	47	4752000	5490.40556848543	0.00191083158630328	0	0	-0.0039351498201605
2013	48	4752000	5569.46500856729	0.00193633822501747	0	0	-0.00496726499308941
2013	49	4752000	5667.50233166925	0.00196512928022362	0	0	-0.00764046120056838
2013	50	4752000	5750.14083306094	0.00198266946191475	0	0	-0.0131719961753738
2013	51	4752000	5865.73552537814	0.00199993011879804	0	0	-0.0241973960066997
2013	52	4752000	5951.04215259624	0.00200153738644305	0	0	-0.0374122963486496
2014	1	4591000	6072.90898781094	0.00193859231553893	0	0	-0.0611747991871123
2014	2	4591000	6133.81095432671	0.00192750765045903	0	0	-0.0758110997859662
2014	3	4591000	6199.75441881026	0.00192573954437266	0	0	-0.0864799446222502
2014	4	4591000	6299.3939768233	0.00194716082964978	0	0	-0.0909284256439151
2014	5	4591000	6448.33840891975	0.00194593675620537	0	0	-0.112484544532653
2014	6	4591000	6537.26456300964	0.00196497789867392	0	0	-0.115991108467629
2014	7	4591000	6572.41249039741	0.00197993879632778	0	0	-0.114023958705017
2014	8	4591000	6659.08196742859	0.00198646718803128	0	0	-0.122671859488168
2014	9	4591000	6690.89984678593	0.0019790547432846	0	0	-0.130102059023359
2014	10	4591000	6638.27851220203	0.00198279496769806	0	0	-0.121549361136156
2014	11	4591000	6521.21918207431	0.00198000680040802	0	0	-0.107038141578349
2014	12	4591000	6352.77819672199	0.00198714722883373	0	0	-0.080056029184903
2014	13	4591000	6161.61729102018	0.0019698061883713	0	0	-0.059792303484526
2014	14	4591000	5978.46058466933	0.00195402924175451	0	0	-0.0387492033088545
2014	15	4591000	5832.48785822496	0.00193743624617477	0	0	-0.0230584034624784
2014	16	4591000	5692.79511372876	0.00189894593675621	0	0	-0.0189704901671798
2014	17	4591000	5584.00694717622	0.00185929955797348	0	0	-0.0207390406694927
2014	18	4591000	5423.17794290269	0.00182461747704862	0	0	-0.010506375321366
2014	19	4591000	5395.78205526311	0.00181258075484529	0	0	-0.0120431208298577
2014	20	4591000	5275.3204358093	0.00177007820469228	0	0	-0.0131784289988124
2014	21	4591000	5226.28069970137	0.00176456987419245	0	0	-0.00701850930116926
2014	22	4591000	5169.37419164235	0.00176171370282217	0	0	0.00228766731121424
2014	23	4591000	5135.72306933713	0.00175987759265556	0	0	0.0078035614696891
2014	24	4591000	5114.89330469206	0.00173655219313159	0	0	-0.00150409876292031
2014	25	4591000	5133.42872685119	0.00175158109486569	0	0	0.00350083231014852
2014	26	4591000	5132.49011102944	0.0017587215232914	0	0	0.00777593100175658
2014	27	4591000	5162.30691669374	0.00177402244134648	0	0	0.0106721828429255
2014	28	4591000	5273.90556758569	0.00180217613056783	0	0	0.00498576094648355
2014	29	4591000	5287.58687007535	0.00181020061203672	0	0	0.00684870637863112
2014	30	4591000	5226.90063859289	0.00180034002040122	0	0	0.0129903677345173
2014	31	4591000	5224.44989422083	0.00177137028221693	0	0	-0.00284238427422936
2014	32	4591000	5209.25135078861	0.00174165249914995	0	0	-0.016710913896568
2014	33	4591000	5136.26938825663	0.00172451547092826	0	0	-0.0125517926306643
2014	34	4591000	5094.92337268063	0.00173117987079225	0	0	-0.00069154576485289
2014	35	4591000	5065.37445940912	0.00174484869092146	0	0	0.0130741648266233
2014	36	4591000	5067.43004300723	0.00177667460047603	0	0	0.0311341164364939
2014	37	4591000	5062.50826289816	0.00177925875552533	0	0	0.0336378190925366
2014	38	4591000	5093.19788911906	0.00179401564093846	0	0	0.0359306892967771
2014	39	4591000	5152.56420473401	0.00180632437946277	0	0	0.0310206314594082
2014	40	4591000	5220.21446993922	0.00181645698741925	0	0	0.0233679153918358
2014	41	4591000	5290.56348166036	0.00181734104046243	0	0	0.010251557991441
2014	42	4591000	5350.16278292315	0.0018471948316899	0	0	0.0154083567961657
2014	43	4591000	5404.80631645103	0.0018584155049303	0	0	0.0112480780974381
2014	44	4591000	5443.34574142552	0.00187970078204692	0	0	0.0155886218890544
2014	45	4591000	5499.91776862576	0.00189520571234274	0	0	0.013433333821044
2014	46	4591000	5532.8888190639	0.00192240734444067	0	0	0.0218531737922321
2014	47	4591000	5618.3281978022	0.00195192111526692	0	0	0.021763022360572
2014	48	4591000	5699.3336034882	0.00200238014280857	0	0	0.0332786970735865
2014	49	4591000	5802.86333678135	0.00203107786467188	0	0	0.0293883645574947
2014	50	4591000	5884.46830543077	0.00207004420265216	0	0	0.0345879498376071
2014	51	4591000	6001.32503615273	0.00211791907514451	0	0	0.0379041232522711
2014	52	4591000	6091.80663630067	0.00216402584155049	0	0	0.0447475404217474
2015	1	4456000	6222.34818530755	0.00213641465830307	0	0	0.0399932320213203
2015	2	4456000	6289.19619748172	0.00217438098382304	0	0	0.0472244454127864
2015	3	4456000	6366.39101291476	0.00224872895344998	0	0	0.0698997259487358
2015	4	4456000	6486.3148136188	0.00230736216573126	0	0	0.0774993506830337
2015	5	4456000	6669.20861961942	0.00240508418620007	0	0	0.0923335009447819
2015	6	4456000	6761.9705606019	0.00252208649719379	0	0	0.129759429079797
2015	7	4456000	6775.31009247228	0.00263842852426543	0	0	0.179547488000484
2015	8	4456000	6873.61748134455	0.00267547045229449	0	0	0.179000725890667
2015	9	4456000	6910.95577947439	0.00268794981842192	0	0	0.178100433543684
2015	10	4456000	6857.60832587516	0.00261010234400792	0	0	0.152880074846072
2015	11	4456000	6734.05739797163	0.00248827996038296	0	0	0.119236079316791
2015	12	4456000	6556.19255781503	0.00234394189501486	0	0	0.0829151122989801
2015	13	4456000	6353.73561149447	0.00222931660614064	0	0	0.0627763591207583
2015	14	4456000	6158.26219391269	0.00213403763618356	0	0	0.0496467666462024
2015	15	4456000	6006.20640325099	0.00207038626609442	0	0	0.0441199617458324
2015	16	4456000	5860.30344519952	0.00199742489270386	0	0	0.0324038774743031
2015	17	4456000	5743.90551240887	0.00195635523275008	0	0	0.0316673885387169
2015	18	4456000	5573.25993291891	0.00191013535820403	0	0	0.0381356817444859
2015	19	4456000	5547.60539336927	0.00185744470122153	0	0	0.0141673030177433
2015	20	4456000	5419.39524352351	0.00180931000330142	0	0	0.0112567461377528
2015	21	4456000	5367.53445204402	0.00179557609772202	0	0	0.0132771477468278
2015	22	4456000	5306.70322065177	0.00176480686695279	0	0	0.00732974461372814
2015	23	4456000	5267.33522806047	0.00173383955100693	0	0	-0.00294935245011816
2015	24	4456000	5243.91323839145	0.00172386926378343	0	0	-0.00425507390703856
2015	25	4456000	5261.43397310738	0.00180224496533509	0	0	0.0375498443774892
2015	26	4456000	5261.82809503493	0.00182172334103665	0	0	0.0486849627806713
2015	27	4456000	5293.90711616883	0.00183070320237702	0	0	0.047468321282718
2015	28	4456000	5420.94829873889	0.00185288874215913	0	0	0.0353170129487572
2015	29	4456000	5439.09633806446	0.00184364476724992	0	0	0.0267146696628003
2015	30	4456000	5375.14485330583	0.00177906899966986	0	0	0.0025404239451844
2015	31	4456000	5366.58060607342	0.00177451304060746	0	0	0.0015688563248367
2015	32	4456000	5353.65773661425	0.00174097061736547	0	0	-0.0149911967784866
2015	33	4456000	5274.93900828277	0.00174156487289534	0	0	4.94776748728268e-05
2015	34	4456000	5229.31059759877	0.00175087487619676	0	0	0.0141681013239587
2015	35	4456000	5196.67099926982	0.00172816110927699	0	0	0.00729871118173643
2015	36	4456000	5203.8640377856	0.00169864641795972	0	0	-0.0112731688144873
2015	37	4456000	5194.18872115234	0.00171502145922747	0	0	0.000117685144008773
2015	38	4456000	5223.65949157041	0.00171152195444041	0	0	-0.00755399383020413
2015	39	4456000	5284.49750337155	0.0017320567844173	0	0	-0.00720929536767554
2015	40	4456000	5352.80146503245	0.00176018487949818	0	0	-0.0039608166248931
2015	41	4456000	5422.2510726532	0.00179300099042588	0	0	0.001613523097616
2015	42	4456000	5482.57061925104	0.00181855397821063	0	0	0.0047111806746748
2015	43	4456000	5538.15414171069	0.00184285242654341	0	0	0.00791705271600968
2015	44	4456000	5575.2415338987	0.00184555959062397	0	0	0.00268301669270269
2015	45	4456000	5636.41569739734	0.00184305051172004	0	0	-0.00954785812235115
2015	46	4456000	5672.47034088215	0.00182793000990426	0	0	-0.0239173292638225
2015	47	4456000	5764.87488916816	0.00183466490590954	0	0	-0.0360241797369037
2015	48	4456000	5847.64975524507	0.0018320897986134	0	0	-0.051003354805502
2015	49	4456000	5956.90204451688	0.00184905909541103	0	0	-0.0597797381685431
2015	50	4456000	6037.87544030088	0.00186517002310994	0	0	-0.064306633043349
2015	51	4456000	6156.36377416627	0.00191086167051832	0	0	-0.0598346341572641
2015	52	4456000	6252.76236538271	0.00194625288874216	0	0	-0.0571847040537302
2015	53	4456000	0	0.00188048861010234	0	0	Inf
2016	1	4364000	6384.91064697433	0.00192039578678583	0	0	-0.0576845420928274
2016	2	4364000	6457.70523632005	0.00195869773380147	0	0	-0.0497243563416397
2016	3	4364000	6546.61962932323	0.00198295563357804	0	0	-0.0510216948953485
2016	4	4364000	6687.27433516881	0.0019827002872646	0	0	-0.0711013652704899
2016	5	4364000	6908.21643565242	0.0019827002872646	0	0	-0.100809875043622
2016	6	4364000	7004.82278705361	0.0019809766996489	0	0	-0.113981868110819
2016	7	4364000	6992.12315907508	0.00197465687839132	0	0	-0.115204372226996
2016	8	4364000	7103.53290621434	0.00198991382061921	0	0	-0.122352203852536
2016	9	4364000	7147.4367087515	0.00199993616342164	0	0	-0.123350054666731
2016	10	4364000	7093.65782278826	0.00200823491860836	0	0	-0.113038694961054
2016	11	4364000	6963.4727797353	0.00200651133099266	0	0	-0.0972320566407148
2016	12	4364000	6775.54315247275	0.00200185126077242	0	0	-0.0743472724085456
2016	13	4364000	6561.18407397908	0.0019660389403128	0	0	-0.061206036814561
2016	14	4364000	6352.60330770885	0.00191024577082668	0	0	-0.0578980442966621
2016	15	4364000	6194.48126161165	0.00186262368337057	0	0	-0.0579356440765603
2016	16	4364000	6042.13769778602	0.00182234280242579	0	0	-0.0550695324120047
2016	17	4364000	5917.93288106225	0.0018	0	0	-0.0470659074139851
2016	18	4364000	5737.1153010055	0.00177497606128312	0	0	-0.0306975355671584
2016	19	4364000	5713.35449819468	0.00177140121289499	0	0	-0.028626702272082
2016	20	4364000	5576.91255699755	0.00175365464411108	0	0	-0.0148312450934474
2016	21	4364000	5522.18544767414	0.00172575805936802	0	0	-0.0208948882226947
2016	22	4364000	5457.13410068809	0.00167558250877753	0	0	-0.0380298700488092
2016	23	4364000	5411.95172712499	0.00167839131822534	0	0	-0.0283727081960803
2016	24	4364000	5385.85435747185	0.00165694222789658	0	0	-0.0361417789179174
2016	25	4364000	5401.95433918661	0.0016533035429301	0	0	-0.0411248087706098
2016	26	4364000	5403.42194937954	0.00166549632939674	0	0	-0.0343156523989073
2016	27	4364000	5437.76131845334	0.00169588254069582	0	0	-0.0229067278165811
2016	28	4364000	5581.04927194288	0.00168624321736355	0	0	-0.0534038058831044
2016	29	4364000	5604.1711183234	0.00169160548994574	0	0	-0.0543115318745761
2016	30	4364000	5536.78445419705	0.00167934886690073	0	0	-0.0497372539016395
2016	31	4364000	5521.86226213657	0.00168368975422917	0	0	-0.044706341885654
2016	32	4364000	5511.45534562584	0.00169684008937121	0	0	-0.0354271845422465
2016	33	4364000	5426.42564064849	0.00169154165336738	0	0	-0.0233718563649818
2016	34	4364000	5376.01482434488	0.00170430896903926	0	0	-0.00677357215980454
2016	35	4364000	5340.19983569466	0.00173214171720396	0	0	0.0162166523669199
2016	36	4364000	5352.66709603916	0.00172007660389403	0	0	0.00678781312361504
2016	37	4364000	5337.9730266353	0.00169256303862113	0	0	-0.00658921026011007
2016	38	4364000	5366.19747613467	0.00169383977018832	0	0	-0.011068820407529
2016	39	4364000	5428.67872277453	0.00171854452601341	0	0	-0.00819328699411448
2016	40	4364000	5497.35896077831	0.00173795084583466	0	0	-0.00952438455481414
2016	41	4364000	5565.98589196813	0.00178372167251835	0	0	0.00402697895160138
2016	42	4364000	5626.9699745521	0.00182413022661985	0	0	0.0156443033899268
2016	43	4364000	5683.75835638422	0.001868560485158	0	0	0.0299874894266634
2016	44	4364000	5719.37849657773	0.00190169166932652	0	0	0.0417215792878627
2016	45	4364000	5785.61654364875	0.00192167251835302	0	0	0.0406151106936404
2016	46	4364000	5825.08451329276	0.00193009894669646	0	0	0.0380965265312166
2016	47	4364000	5924.85026543243	0.00195199489307373	0	0	0.0321948616457822
2016	48	4364000	6009.25393221561	0.00198180657516757	0	0	0.0332397449063607
2016	49	4364000	6123.95384631951	0.00200185126077242	0	0	0.024142271054075
2016	50	4364000	6204.41464364653	0.00204992020427705	0	0	0.0351339117182779
2016	51	4364000	6324.31850357639	0.00213526970954357	0	0	0.0577898624518882
2016	52	4364000	6426.69348433312	0.002230194701564	0	0	0.0872153802002972
2017	1	4266000	6440.89099774796	0.00222759047324466	0	0	0.118137227057264
2017	2	4266000	6517.97810867445	0.0023159294772657	0	0	0.148730461373504
2017	3	4266000	6618.07988684491	0.00242814723167337	0	0	0.186174862531387
2017	4	4266000	6778.04058351386	0.00248320445406743	0	0	0.184442598282295
2017	5	4266000	7038.10095307616	0.00250788741107331	0	0	0.15201530271546
2017	6	4266000	7136.57343257217	0.00254407670893907	0	0	0.152513888872792
2017	7	4266000	7092.47981124035	0.00251128982369316	0	0	0.144733607437669
2017	8	4266000	7216.02724049592	0.00238620476337767	0	0	0.0690924164900769
2017	9	4266000	7266.8781876224	0.00226971852768327	0	0	0.00978712048575986
2017	10	4266000	7213.94171600789	0.00213263223012682	0	0	-0.0442395750577955
2017	11	4266000	7079.78864318862	0.00199802041447572	0	0	-0.0875998810762938
2017	12	4266000	6884.84815883375	0.00188128673059078	0	0	-0.116581824365131
2017	13	4266000	6662.06492349378	0.00181973399319517	0	0	-0.116910437295066
2017	14	4266000	6443.44991752106	0.00176145994432416	0	0	-0.116187745245809
2017	15	4266000	6282.15210297596	0.00174964429322611	0	0	-0.0995760835971522
2017	16	4266000	6125.8865747221	0.00173306526446025	0	0	-0.0853568815458877
2017	17	4266000	5996.18240023956	0.00173832353850912	0	0	-0.0627369841558738
2017	18	4266000	5808.21847373124	0.00173888029693783	0	0	-0.0320956373411833
2017	19	4266000	5787.06247779315	0.00173702443550882	0	0	-0.0295940260625043
2017	20	4266000	5644.309645307	0.00172786885245902	0	0	-0.0102952617695801
2017	21	4266000	5587.55939158576	0.00169774203526137	0	0	-0.0176748710240977
2017	22	4266000	5519.22786140878	0.00167281163006496	0	0	-0.0201165569164312
2017	23	4266000	5468.84057061902	0.00166291370244355	0	0	-0.0169397095093103
2017	24	4266000	5440.67428433126	0.0016556758428704	0	0	-0.0161513591402316
2017	25	4266000	5455.01016559838	0.0016421280544386	0	0	-0.0267662499547996
2017	26	4266000	5457.51061180274	0.00163402412619858	0	0	-0.0320128762415778
2017	27	4266000	5493.36619887909	0.00164256108877204	0	0	-0.0333067544116074
2017	28	4266000	5651.12589541188	0.00162808536962573	0	0	-0.0685749888754936
2017	29	4266000	5679.01892579773	0.00163612743581813	0	0	-0.0685715140037205
2017	30	4266000	5608.937768855	0.00163093102381689	0	0	-0.0599289531649804
2017	31	4266000	5587.42161349875	0.00165437673987009	0	0	-0.0427427228548087
2017	32	4266000	5580.24041239755	0.00164317970924838	0	0	-0.0479980059286501
2017	33	4266000	5490.02147158574	0.0016516548097742	0	0	-0.0273626382634807
2017	34	4266000	5435.51695708055	0.00163142592019796	0	0	-0.0296415149382749
2017	35	4266000	5396.98964136721	0.00161930095886174	0	0	-0.0299777565120965
2017	36	4266000	5414.92390278275	0.00162282709557686	0	0	-0.031085183430971
2017	37	4266000	5394.91867299805	0.0016467058459635	0	0	-0.0131825292110523
2017	38	4266000	5421.48750737988	0.00165648004948964	0	0	-0.0121899215464251
2017	39	4266000	5484.50392128955	0.00170083513764306	0	0	0.00260663114032112
2017	40	4266000	5551.85002740561	0.00173417878131766	0	0	0.00986157268732506
2017	41	4266000	5617.9646158479	0.00174902567274977	0	0	0.00652111336706356
2017	42	4266000	5677.90504540565	0.00174574698422518	0	0	-0.00597140056667327
2017	43	4266000	5734.70437298037	0.0017587998762759	0	0	-0.00845804244224128
2017	44	4266000	5768.25041529724	0.00175688215279926	0	0	-0.0152993384377358
2017	45	4266000	5838.95235230703	0.00177469842251779	0	0	-0.0173579687231017
2017	46	4266000	5881.5153339167	0.00178954531394989	0	0	-0.0163079289045778
2017	47	4266000	5987.81332010047	0.00182369316424374	0	0	-0.0153333638161803
2017	48	4266000	6072.14643108456	0.00185252087844108	0	0	-0.0136601500023023
2017	49	4266000	6189.63788918958	0.00188747293535416	0	0	-0.0141264950801554
2017	50	4266000	6267.77504843741	0.00191450665017012	0	0	-0.0124725357616183
2017	51	4266000	6386.46674054653	0.00195836684194247	0	0	-0.00862241091727981
2017	52	4266000	6492.52040202985	0.00197024435508815	0	0	-0.0189018123056624
2018	1	4182000	6521.96839567703	0.00191330548926014	0	0	-0.0166465688102672
2018	2	4182000	6603.39771689004	0.00192786396181384	0	0	-0.0213825855936092
2018	3	4182000	6715.69947837888	0.00193884248210024	0	0	-0.0322675961121457
2018	4	4182000	6897.17395786339	0.00195017899761337	0	0	-0.0522205123524186
2018	5	4182000	7201.96554029466	0.00201849642004773	0	0	-0.0605342441386944
2018	6	4182000	7302.57989072483	0.00211479713603819	0	0	-0.0292745706207695
2018	7	4182000	7221.49708100225	0.00226378281622912	0	0	0.0507793487810776
2018	8	4182000	7359.3402537049	0.0024554892601432	0	0	0.118415471530397
2018	9	4182000	7418.73462225077	0.00257153937947494	0	0	0.161896258446408
2018	10	4182000	7367.10487147435	0.00261485680190931	0	0	0.189748232570754
2018	11	4182000	7228.72647041971	0.0025785799522673	0	0	0.19570162674839
2018	12	4182000	7025.69820001748	0.00245173031026253	0	0	0.169734276371215
2018	13	4182000	6793.39940102914	0.00226175417661098	0	0	0.115995034658419
2018	14	4182000	6563.2741159501	0.00209701670644391	0	0	0.0709898559497313
2018	15	4182000	6398.33166660872	0.0019445107398568	0	0	0.0187030525497452
2018	16	4182000	6237.40890935954	0.00183418854415274	0	0	-0.0143022384223802
2018	17	4182000	6101.73712009961	0.00176133651551313	0	0	-0.0324066927511917
2018	18	4182000	5905.41998579105	0.00169260143198091	0	0	-0.0392554613133064
2018	19	4182000	5887.44748038766	0.0016596062052506	0	0	-0.055108343890703
2018	20	4182000	5737.15539408266	0.00166515513126492	0	0	-0.0271136797589788
2018	21	4182000	5678.14911472812	0.00165650357995227	0	0	-0.0221109224487381
2018	22	4182000	5606.35960579908	0.0016126491646778	0	0	-0.0358092630361099
2018	23	4182000	5550.30554471287	0.00159516706443914	0	0	-0.0366296131041898
2018	24	4182000	5519.96559317943	0.00158806682577566	0	0	-0.0356461629801747
2018	25	4182000	5532.56064470019	0.00157661097852029	0	0	-0.0447822736362648
2018	26	4182000	5535.9939505976	0.00156330548926014	0	0	-0.0534310465721643
2018	27	4182000	5573.35380813915	0.00159570405727924	0	0	-0.0402906070329173
2018	28	4182000	5747.14353608002	0.00167261336515513	0	0	-0.0244545025189828
2018	29	4182000	5780.00080390188	0.0017714200477327	0	0	0.0273008951818133
2018	30	4182000	5706.46763423979	0.00182374701670644	0	0	0.0712756808291951
2018	31	4182000	5677.87831069607	0.00184379474940334	0	0	0.0885051883477791
2018	32	4182000	5674.29353644545	0.00184403341288783	0	0	0.0893338457552014
2018	33	4182000	5578.05935156796	0.00178042959427208	0	0	0.0699061490484905
2018	34	4182000	5519.01136408408	0.00168502386634845	0	0	0.0234079307675719
2018	35	4182000	5477.42808229847	0.00162786396181384	0	0	-0.00380252957876068
2018	36	4182000	5501.12480168493	0.00163150357995227	0	0	-0.00587603496561739
2018	37	4182000	5475.07495572067	0.00162064439140811	0	0	-0.00779440575075188
2018	38	4182000	5500.25139044907	0.00162678997613365	0	0	-0.00859076923849773
2018	39	4182000	5563.79801567348	0.00163997613365155	0	0	-0.0119698837890725
2018	40	4182000	5629.67864298845	0.00164194510739857	0	0	-0.0223598274379698
2018	41	4182000	5693.55699200711	0.00162929594272076	0	0	-0.04077538739544
2018	42	4182000	5752.69422874009	0.00164099045346062	0	0	-0.0438219412880735
2018	43	4182000	5809.56365553337	0.00166282816229117	0	0	-0.0405819902341234
2018	44	4182000	5841.27687976078	0.00165525059665871	0	0	-0.0501391880216392
2018	45	4182000	5917.08747330051	0.00168210023866348	0	0	-0.0470987583938933
2018	46	4182000	5963.00985116185	0.00171915274463007	0	0	-0.0336088412000198
2018	47	4182000	6076.58173986797	0.00175710023866348	0	0	-0.0307379622070265
2018	48	4182000	6161.23003044509	0.00176414081145585	0	0	-0.0402241158373346
2018	49	4182000	6281.79584334345	0.00181712410501193	0	0	-0.030372818235669
2018	50	4182000	6357.90533969755	0.00183299522673031	0	0	-0.0336125387654341
2018	51	4182000	6475.2989711761	0.00185918854415274	0	0	-0.0375733958013538
2018	52	4182000	6585.32949174006	0.00187368735083532	0	0	-0.0462739931422237
2019	1	4116000	6693.76137336366	0.00182757437070938	0	0	-0.0454992875269788
2019	2	4116000	6781.49629670051	0.00184897025171625	0	0	-0.0468180299464276
2019	3	4116000	6909.08664511955	0.00187946224256293	0	0	-0.0489915183447073
2019	4	4116000	7114.59776911709	0.00189799771167048	0	0	-0.067354161776676
2019	5	4116000	7463.63160910479	0.00192254004576659	0	0	-0.0994732387647739
2019	6	4116000	7567.84019117093	0.00195663615560641	0	0	-0.0961225624213903
2019	7	4116000	7451.11915084335	0.00197557208237986	0	0	-0.0730788408854962
2019	8	4116000	7604.49457235171	0.00199771167048055	0	0	-0.0815957676671498
2019	9	4116000	7672.86168834442	0.00200463386727689	0	0	-0.0866250058115982
2019	10	4116000	7621.65718357185	0.00198489702517162	0	0	-0.0895418367862113
2019	11	4116000	7476.97058731352	0.00194364988558352	0	0	-0.0912094784043479
2019	12	4116000	7263.04571246217	0.0018954233409611	0	0	-0.0876554737043428
2019	13	4116000	7017.53752675844	0.00183443935926773	0	0	-0.0861181752792985
2019	14	4116000	6772.56051059976	0.00178655606407323	0	0	-0.0777786347977737
2019	15	4116000	6601.26840443479	0.00175497711670481	0	0	-0.0705725590739224
2019	16	4116000	6433.22289656394	0.00172288329519451	0	0	-0.0637352230999077
2019	17	4116000	6289.15230561085	0.00169159038901602	0	0	-0.0596824957277594
2019	18	4116000	6081.69208077591	0.0016762585812357	0	0	-0.0364194829060882
2019	19	4116000	6065.84653208869	0.00164982837528604	0	0	-0.049135191685448
2019	20	4116000	5906.23022870497	0.00163237986270023	0	0	-0.0337660776811091
2019	21	4116000	5844.02805663679	0.00163203661327231	0	0	-0.0236870965189129
2019	22	4116000	5766.90634010755	0.00161613272311213	0	0	-0.0202719332017746
2019	23	4116000	5704.67381815492	0.00160183066361556	0	0	-0.0183487823303415
2019	24	4116000	5671.65176080703	0.0016262585812357	0	0	0.00242402738616129
2019	25	4116000	5681.50752560016	0.00161006864988558	0	0	-0.00927703173192423
2019	26	4116000	5685.72743342935	0.00158941647597254	0	0	-0.0227108026090277
2019	27	4116000	5725.46979917394	0.00160326086956522	0	0	-0.0210410330330131
2019	28	4116000	5917.82864404367	0.00167660183066362	0	0	-0.00953536295790952
2019	29	4116000	5957.44304349668	0.00166281464530892	0	0	-0.0242122404601312
2019	30	4116000	5879.73236209012	0.00166967963386728	0	0	-0.00723372416818671
2019	31	4116000	5843.41329024726	0.00166464530892448	0	0	-0.00407523634978954
2019	32	4116000	5843.56108256392	0.00165045766590389	0	0	-0.0125883996974745
2019	33	4116000	5740.2504339332	0.00160606407322654	0	0	-0.0218545227907847
2019	34	4116000	5675.40263171366	0.00157820366132723	0	0	-0.027839898235723
2019	35	4116000	5630.68005114018	0.00157562929061785	0	0	-0.0217167464728207
2019	36	4116000	5660.92228739229	0.00158506864988558	0	0	-0.0211135714861312
2019	37	4116000	5628.59677044788	0.00160646453089245	0	0	-0.00220246199069806
2019	38	4116000	5652.13664216381	0.00158483981693364	0	0	-0.0197335360457799
2019	39	4116000	5717.94848321026	0.0016204233409611	0	0	-0.00926004901333677
2019	40	4116000	5783.08805301645	0.00165360411899313	0	0	-0.000361061944295163
2019	41	4116000	5844.54632230537	0.00167225400457666	0	0	0.000282943722820121
2019	42	4116000	5902.70563639762	0.00167368421052632	0	0	-0.00872576739724671
2019	43	4116000	5961.00838366948	0.00169382151029748	0	0	-0.00661102637893349
2019	44	4116000	5990.54427827863	0.00170686498855835	0	0	-0.00389685430809262
2019	45	4116000	6072.83959133873	0.0017341533180778	0	0	-0.00168612906445482
2019	46	4116000	6123.49226172791	0.00176132723112128	0	0	0.00556998144429117
2019	47	4116000	6246.7020586283	0.0018012585812357	0	0	0.0080839362751335
2019	48	4116000	6331.85747838477	0.001825	0	0	0.00763480886615901
2019	49	4116000	6456.0217517931	0.00183747139588101	0	0	-0.00499096084739043
2019	50	4116000	6530.5653070276	0.00183072082379863	0	0	-0.0199623311150889
2019	51	4116000	6648.89980782888	0.00184118993135011	0	0	-0.0318999855553749
2019	52	4116000	6764.58594408381	0.00185148741418764	0	0	-0.0431343391148725
2020	1	4081000	6883.52391773037	0.00178915198237885	0	0	-0.0559777117557279
2020	2	4081000	6978.4079592197	0.00178849118942731	0	0	-0.0691573152558511
2020	3	4081000	7122.81800811712	0.00180644273127753	0	0	-0.0788758055416935
2020	4	4081000	7353.48215929234	0.00180060572687225	0	0	-0.110652632544177
2020	5	4081000	7746.10214572516	0.001796640969163	0	0	-0.157589213614853
2020	6	4081000	7854.2231207917	0.00178722466960352	0	0	-0.173540157928988
2020	7	4081000	7701.50823799003	0.00181277533039648	0	0	-0.145102518033751
2020	8	4081000	7870.93775734294	0.00182053964757709	0	0	-0.159922209544681
2020	9	4081000	7948.55441399925	0.00184476872246696	0	0	-0.157054270371555
2020	10	4081000	7897.64194532578	0.00184955947136564	0	0	-0.149416997313254
2020	11	4081000	7746.05680683533	0.00186596916299559	0	0	-0.125077420808531
2020	12	4081000	7520.4299888017	0.00187340308370044	0.109	0	-0.0952379039321161
2020	13	4081000	7260.51552441455	0.00188601321585903	0.151	0	-0.0565408231735237
2020	14	4081000	6999.65765394876	0.001871640969163	0.143	0	-0.0288382180855488
2020	15	4081000	6821.41231346986	0.00185220264317181	0.105	0	-0.0138112621170579
2020	16	4081000	6645.67148248043	0.00182356828193833	0.083	0	-0.00338137124889113
2020	17	4081000	6492.34873087653	0.00177202643171806	0.06	0	-0.00867925202608783
2020	18	4081000	6272.9690504183	0.00168777533039648	0.045	0	-0.0227912889844024
2020	19	4081000	6258.83008001182	0.00164355726872247	0.027	0	-0.0462434794221598
2020	20	4081000	6089.41127563068	0.00159939427312775	0.019	0	-0.0460489960257513
2020	21	4081000	6023.79049627822	0.00158557268722467	0.014	0	-0.0439906561229082
2020	22	4081000	5940.29235626962	0.00155556167400881	0.008	0	-0.0489020302111939
2020	23	4081000	5871.90308888937	0.00155055066079295	0.005	0	-0.0409242259709748
2020	24	4081000	5835.97031495256	0.00155121145374449	0.005	0	-0.0346078379520006
2020	25	4081000	5841.84860231019	0.00154361233480176	0.003	0	-0.0403037836716754
2020	26	4081000	5846.46462903554	0.00151563876651982	0.003	0	-0.0584395272552786
2020	27	4081000	5889.02646772973	0.00151161894273128	0.002	0	-0.067723667046699
2020	28	4081000	6101.1138726527	0.00152318281938326	0.002	0	-0.0932475420927266
2020	29	4081000	6149.08508438417	0.0015295704845815	0.003	0	-0.0965485232741138
2020	30	4081000	6067.13261636747	0.00156756607929515	0.003	0	-0.0615995462764804
2020	31	4081000	6022.68910621432	0.00164284140969163	0.003	0	-0.00927975946104421
2020	32	4081000	6026.78106392443	0.00167736784140969	0.003	0	0.0108547059170879
2020	33	4081000	5916.04177497334	0.0016840859030837	0.003	0	0.0339007452373111
2020	34	4081000	5844.53626045352	0.00166800660792952	0.002	0	0.0365578602005117
2020	35	4081000	5796.91505355111	0.00165308370044053	0.002	0	0.0357233018831342
2020	36	4081000	5834.22696232702	0.00161007709251101	0.003	0	0.00232645006109955
2020	37	4081000	5795.62054006711	0.00160556167400881	0.004	0	0.00617353390987756
2020	38	4081000	5817.00486789196	0.00161674008810573	0.006	0	0.00945420080557189
2020	39	4081000	5885.98655256408	0.00162968061674009	0.008	0	0.00560882141695324
2020	40	4081000	5950.27894695125	0.00163606828193833	0.009	0	-0.00135774255682378
2020	41	4081000	6008.64089752996	0.00165121145374449	0.015	0	-0.00190407410345698
2020	42	4081000	6065.15197638644	0.00167064977973568	0.026	0	0.00043659641569905
2020	43	4081000	6125.68678071176	0.00169939427312775	0.049	0	0.00759314358590785
2020	44	4081000	6152.414227659	0.00174807268722467	0.066	0	0.0319526229975246
2020	45	4081000	6241.82123302713	0.00179906387665198	0.085	0	0.046841900153407
2020	46	4081000	6298.08944112785	0.00186905286343612	0.099	0	0.0778506820926229
2020	47	4081000	6431.90180476049	0.00196227973568282	0.119	0	0.108070399135299
2020	48	4081000	6516.83923908557	0.00207924008810573	0.138	0	0.158813302422303
2020	49	4081000	6643.76706100132	0.00220209251101322	0.156	0	0.203835102369555
2020	50	4081000	6716.50142807196	0.00233970264317181	0.18	0	0.265212267279958
2020	51	4081000	6836.34731090036	0.00241987885462555	0.194	0	0.285628070122505
2020	52	4081000	6958.18658449895	0.00246740088105727	0.221	0	0.287921772601519
2020	53	4081000	0	0.00258727973568282	0.218	3.4	Inf
2021	1	4143000	6988.30996764648	0.002403643182427	0.188	4.5	0.283972811958977
2021	2	4143000	7089.56693821698	0.00235521028663273	0.167	4.7	0.240132165563723
2021	3	4143000	7249.39729928384	0.00226171979641039	0.156	5.5	0.164648542691138
2021	4	4143000	7501.00551675988	0.00217010447361372	0.137	6.7	0.0799885404562793
2021	5	4143000	7929.0573550696	0.00207420305384409	0.113	7.9	-0.0234652552930064
2021	6	4143000	8039.78789461428	0.00195028127511385	0.091	8.9	-0.0944537224822787
2021	7	4143000	7854.77080486927	0.00185100455397803	0.076	11.5	-0.120305331415078
2021	8	4143000	8037.67314544646	0.00177626573801232	0.066	12.7	-0.175034878874552
2021	9	4143000	8123.06998284808	0.00172376105009376	0.054	13.1	-0.20783644440007
2021	10	4143000	8072.78074398175	0.00166825609429413	0.051	14	-0.228568172789448
2021	11	4143000	7915.8604673913	0.00164987945352264	0.053	11.8	-0.221941818533631
2021	12	4143000	7681.21557487425	0.00165529065095098	0.057	11.7	-0.19554399433697
2021	13	4143000	7409.59559399382	0.00165116528261452	0.062	9.20000000000001	-0.168132737905919
2021	14	4143000	7135.95978105804	0.0016451647468524	0.06	6.1	-0.139372952142757
2021	15	4143000	6952.8706274739	0.00166332708277525	0.059	6.39999999999999	-0.106958789731442
2021	16	4143000	6771.62324962247	0.00167061344762925	0.058	5.8	-0.0790391358013477
2021	17	4143000	6610.39412063877	0.00165914813822663	0.052	4.40000000000001	-0.0630513269000817
2021	18	4143000	6382.65174594416	0.00163830699169569	0.045	4.8	-0.0418089152543423
2021	19	4143000	6368.88604017871	0.00161055451379587	0.037	3.30000000000001	-0.0560044626216453
2021	20	4143000	6192.93692698006	0.00159142780605411	0.027	2.8	-0.0407136274683505
2021	21	4143000	6124.77911036686	0.00157085454058398	0.021	3.19999999999999	-0.0425777167907097
2021	22	4143000	6034.71631149504	0.00158944548620413	0.013	2.30000000000001	-0.0167889104086055
2021	23	4143000	5961.68691062986	0.00158992767211358	0.008	1.99999999999999	-0.00444285502189589
2021	24	4143000	5923.24501031322	0.00159142780605411	0.005	1.40000000000001	0.0029637453213926
2021	25	4143000	5923.00490006094	0.0015720867934637	0.004	1.40000000000001	-0.00918535455886244
2021	26	4143000	5927.23193323857	0.00157642646664881	0.002	1.59999999999999	-0.00715881101271249
2021	27	4143000	5972.52561937036	0.00154803107420305	0.003	0.900000000000006	-0.0324361303268526
2021	28	4143000	6201.31744761256	0.00154920975087061	0.003	0.799999999999997	-0.0674239709778974
2021	29	4143000	6259.17009920143	0.00155076346102331	0.003	0.700000000000003	-0.0751170030131343
2021	30	4143000	6175.1564985978	0.00157230109831235	0.005	0.600000000000009	-0.0495139675678233
2021	31	4143000	6123.35158978804	0.00157369407982856	0.006	0.59999999999998	-0.0406234373676801
2021	32	4143000	6131.43646307398	0.00156967586391642	0.009	0.300000000000011	-0.0443348740072725
2021	33	4143000	6014.86702503936	0.00157117599785695	0.013	0.5	-0.0248828485178981
2021	34	4143000	5936.58364881388	0.00161071524243236	0.019	0.399999999999991	0.0128384194841334
2021	35	4143000	5887.43814708231	0.00161548352531476	0.024	0.5	0.0243164937518094
2021	36	4143000	5931.38491238375	0.00162368068577552	0.028	0.300000000000011	0.0218861344414214
2021	37	4143000	5887.60023661808	0.00163728904366461	0.028	0.675496688741719	0.0381139605889437
2021	38	4143000	5905.58577933706	0.00165202250200911	0.026	0.560927152317886	0.0442655869257871
2021	39	4143000	5978.24164087123	0.00164982587731047	0.029	1.21192052980132	0.0302025863080461
2021	40	4143000	6040.43092747516	0.00168668631127779	0.034	1.80198675496688	0.0423759621785518
2021	41	4143000	6094.08526654958	0.00174106616662202	0.042	2.39933774834437	0.0665095277998793
2021	42	4143000	6147.14757616617	0.00179405304045004	0.062	3.08940397350993	0.0894809205437819
2021	43	4143000	6210.44341766399	0.0018583444950442	0.079	3.6	0.117021689670167
2021	44	4143000	6232.97709560383	0.00192799357085454	0.102	5.80000000000001	0.154697007482386
2021	45	4143000	6328.78523229173	0.0019882132333244	0.118	9.49999999999999	0.172736904095007
2021	46	4143000	6390.87734311976	0.00205454058398071	0.143	12.3	0.200085620209387
2021	47	4143000	6534.01985298607	0.00212279667827485	0.152	13.4	0.212790927835721
2021	48	4143000	6616.05982423854	0.0021518885614787	0.142	8.83243243243244	0.214166771976633
2021	49	4143000	6742.25977639625	0.00215879989284758	0.13	2.89999999999999	0.195266908613159
2021	50	4143000	6811.95561914295	0.00214422716313957	0.112	4.40000000000002	0.175051695508122
2021	51	4143000	6932.50249008406	0.00208566836324672	0.101	4.3	0.12308650608297
2021	52	4143000	7059.10197197612	0.0020025180819716	0.093	2.83243243243243	0.0589732277103433
2022	1	4195000	7027.59862369059	0.00193970627503338	0.081	2.02432432432433	0.0336674572608357
2022	2	4195000	7135.89340489495	0.0018871562082777	0.086	1.91351351351352	-0.00959843442279608
2022	3	4195000	7310.28420498471	0.00185895861148198	0.123	1.47567567567567	-0.047670404489485
2022	4	4195000	7579.13099143415	0.00185292389853138	0.161	1.67027027027028	-0.084433293494649
2022	5	4195000	8024.97550583317	0.00188886515353805	0.205	1.92702702702703	-0.118526904554635
2022	6	4195000	8137.37636339349	0.00190702269692924	0.24	2.11891891891891	-0.122346112424166
2022	7	4195000	7932.83079175034	0.00193409879839786	0.259	2.24594594594594	-0.0869337579300842
2022	8	4195000	8124.25363621828	0.00194777036048064	0.273	2.24594594594596	-0.102145215225526
2022	9	4195000	8214.47479397463	0.00197313751668892	0.269	2.37567567567567	-0.100441575958067
2022	10	4195000	8164.47411303366	0.00197457943925234	0.309	1.3	-0.0942711192880097
2022	11	4195000	8003.22608721778	0.00198990654205607	0.35	1.43783783783784	-0.0688504961890105
2022	12	4195000	7762.2558930717	0.00198275033377837	0.354	1.59999999999999	-0.0433966488237475
2022	13	4195000	7481.57547506961	0.00196587449933244	0.322	1.00000000000001	-0.0159559273935552
2022	14	4195000	7198.91799830696	0.00192614152202937	0.284	0.899999999999995	0.00201169143702558
2022	15	4195000	7012.69170820406	0.00188160213618158	0.272	0.599999999999994	0.00483527484264976
2022	16	4195000	6828.03678903182	0.0018381308411215	0.234	0.600000000000009	0.00816680001750435
2022	17	4195000	6660.15965693924	0.0018037917222964	0.204	0.5	0.0142699796936148
2022	18	4195000	6425.11236964389	0.00175855807743658	0.164	5.9	0.0250093105165439
2022	19	4195000	6411.78893834939	0.00170734312416555	0.139	0.699999999999996	-0.00277441109188613
2022	20	4195000	6230.06075594831	0.00168160213618158	0.112	0.599999999999998	0.0108408644309291
2022	21	4195000	6160.05625848117	0.00165714285714286	0.091	0.900000000000009	0.00745833148123866
2022	22	4195000	6062.88161072246	0.00163983978638184	0.088	0.800000000000001	0.0129176840826042
2022	23	4195000	5987.04963415706	0.00165564753004005	0.109	0.699999999999996	0.0356353093560041
2022	24	4195000	5946.05378363401	0.00168016021361816	0.138	0.5	0.0582144442283258
2022	25	4195000	5937.65280353107	0.00167364485981308	0.183	0.399999999999999	0.0556023074088458
2022	26	4195000	5940.46095282331	0.00169666221628838	0.203	0.500000000000007	0.0696139660643926
2022	27	4195000	5988.92267863288	0.00175097463284379	0.22	0.5	0.0949214661587325
2022	28	4195000	6232.43091537739	0.00177158878504673	0.253	0.5	0.0645284464574374
2022	29	4195000	6302.20607601023	0.00180704939919893	0.271	0.799999999999997	0.0738144577278361
2022	30	4195000	6216.39261918966	0.00184630173564753	0.249	-0.400000000000006	0.112284957461605
2022	31	4195000	6157.91420772001	0.00187455273698264	0.217	1.10000000000001	0.140028873932502
2022	32	4195000	6169.18908081731	0.00184090787716956	0.192	1.7	0.117521267331076
2022	33	4195000	6048.40618459989	0.00180907877169559	0.177	1.79999999999999	0.120129798367398
2022	34	4195000	5963.49415366489	0.00178584779706275	0.144	1.5	0.121490157895075
2022	35	4195000	5914.30199593076	0.00175765020026702	0.132	1.5	0.112963119659584
2022	36	4195000	5965.08476728904	0.00173409879839786	0.133	1.09999999999999	0.0887020475572264
2022	37	4195000	5918.21920578853	0.0017603738317757	0.141	1.00000000000001	0.113949951963906
2022	38	4195000	5931.72374923405	0.00180475300400534	0.172	0.799999999999997	0.139432698778791
2022	39	4195000	6008.69067643982	0.0018645126835781	0.267	0.600000000000001	0.162083451454557
2022	40	4195000	6068.88566343971	0.00194291054739653	0.343	0.499999999999993	0.198935093444487
2022	41	4195000	6115.80679845541	0.00199198931909212	0.372	0.200000000000003	0.219790004138797
2022	42	4195000	6163.52117122152	0.00197794392523364	0.36	0.199999999999996	0.201813021197421
2022	43	4195000	6230.30007047835	0.00196913217623498	0.306	0.200000000000003	0.183634803553501
2022	44	4195000	6247.30895922707	0.00194205607476636	0.245	0.100000000000001	0.164181257476953
2022	45	4195000	6348.37121981747	0.00192277703604806	0.198	0.0999999999999943	0.134275194481623
2022	46	4195000	6416.99752969923	0.00192795727636849	0.17	0	0.125167956911839
2022	47	4195000	6568.39778665824	0.00202077436582109	0.171	0.100000000000001	0.152153119497687
2022	48	4195000	6645.2788147287	0.00213671562082777	0.193	0	0.204163169536881
2022	49	4195000	6767.3603462151	0.00232202937249666	0.22	0	0.284991422817253
2022	50	4195000	6832.66930416381	0.00247124165554072	0.252	0	0.354492598428575
2022	51	4195000	6953.80576418167	0.00256635514018692	0.304	0.100000000000001	0.382120859559417
2022	52	4195000	7084.47726280911	0.00254088117489987	0.282	0	0.343161908353265
2023	1	4267000	7095.94106398651	0.00243989361702128	0.223	0.100000000000009	0.292851775018272
2023	2	4267000	7212.04009030362	0.00226122340425532	0.161	0	0.178889730720017
2023	3	4267000	7401.03618651037	0.00211090425531915	0.121	0	0.0724174021019532
2023	4	4267000	7685.58789129494	0.001985	0.109	0	-0.0288836578846982
2023	5	4267000	8145.01585802531	0.0019488829787234	0.117	0	-0.100333243331885
2023	6	4267000	8259.5224566718	0.00193329787234043	0.152	0	-0.119900691821699
2023	7	4267000	8039.64329754986	0.00193792553191489	0.181	0	-0.0936662572802644
2023	8	4267000	8238.77609874021	0.00195292553191489	0.203	0	-0.108726840977895
2023	9	4267000	8332.96643991909	0.00197595744680851	0.244	0	-0.108408745724873
2023	10	4267000	8282.52726084932	0.00197047872340426	0.36	0	-0.105466270540201
2023	11	4267000	8116.06038275514	0.00196436170212766	0.389	0	-0.0899525568225639
2023	12	4267000	7868.03159346899	0.00193718085106383	0.388	0	-0.0742538443737243
2023	13	4267000	7577.13758002296	0.00190367021276596	0.353	0	-0.0553424793458332
2023	14	4267000	7284.94322717353	0.00185856382978723	0.341	0	-0.0407337734722002
2023	15	4267000	7095.04030538041	0.00181962765957447	0.337	0	-0.0356925816458539
2023	16	4267000	6906.60004897723	0.00179265957446808	0.303	0	-0.0240639457618289
2023	17	4267000	6731.21772888373	0.00177521276595745	0.277	0	-0.00838150408382086
2023	18	4267000	6488.67959219642	0.0017306914893617	0.283	0	0.00288508741071081
2023	19	4267000	6474.4932232366	0.00170787234042553	0.258	0	-0.00816947696335011
2023	20	4267000	6287.16825623437	0.00167702127659574	0.247	0	0.00293164474282323
2023	21	4267000	6215.23723151695	0.00166122340425532	0.196	0	0.00498175167410208
2023	22	4267000	6109.3343877751	0.00162957446808511	0.192	0	0.00292431402357763
2023	23	4267000	6031.51828139747	0.00162595744680851	0.159	0	0.01360879877554
2023	24	4267000	5987.71587287073	0.00160196808510638	0.167	0	0.00595955584515091
2023	25	4267000	5968.84645288659	0.00158202127659574	0.135	0	-0.00342552837436563
2023	26	4267000	5969.12245873271	0.00157164893617021	0.11	0	-0.0100052326192999
2023	27	4267000	6021.48750062196	0.00155771276595745	0.11	0	-0.0273167553042277
2023	28	4267000	6279.84830336688	0.00154196808510638	0.124	0	-0.0767611381804296
2023	29	4267000	6364.21914042358	0.00154127659574468	0.161	0	-0.0894091054799397
2023	30	4267000	6277.21148268227	0.00154984042553192	0.213	0	-0.07165785061141
2023	31	4267000	6212.422382739	0.00156457446808511	0.25	0	-0.0530585917105133
2023	32	4267000	6226.59772981966	0.00159244680851064	0.317	0	-0.0383833580054609
2023	33	4267000	6101.48507552665	0.00158117021276596	0.363	0	-0.0256142682629041
2023	34	4267000	6008.6576300252	0.00160452127659574	0.359	0	0.00405121600757586
2023	35	4267000	5960.22870377651	0.00162425531914894	0.37	0	0.0246586672303977
2023	36	4267000	6017.90642965305	0.00160367021276596	0.413	0	0.00197636345562665
2023	37	4267000	5969.09970546608	0.00159585106382979	0.429	0	0.005243721177125
2023	38	4267000	5977.21961031698	0.00163526595744681	0.403	0	0.0286722591532706
2023	39	4267000	6060.217054503	0.0016438829787234	0.431	0	0.0199304652639886
2023	40	4267000	6118.55748867712	0.00167308510638298	0.459	0	0.0281508364743866
2023	41	4267000	6158.12709077071	0.00173324468085106	0	0	0.0582763077051695
2023	42	4267000	6199.55090017372	0.00179148936170213	0	0	0.0865303162219784
2023	43	4267000	6271.613809536	0.00183367021276596	0	0	0.0993342717494418
2023	44	4267000	6282.15529129588	0.00187287234042553	0	0	0.12095286943271
2023	45	4267000	6388.95777549506	0.00189840425531915	0	0	0.117240127549114
2023	46	4267000	6465.3476804697	0.00192148936170213	0	0	0.117465039324092
2023	47	4267000	6625.54938150244	0.00196675531914894	0	0	0.116133859125063
2023	48	4267000	6695.89231861739	0.00200654255319149	0	0	0.126750497319506
2023	49	4267000	6811.94522145927	0.00204867021276596	0	0	0.130807684086139
2023	50	4267000	6872.90667686194	0.00207765957446809	0	0	0.136636996148889
2023	51	4267000	6995.8663538923	0.00208191489361702	0	0	0.118946475534761
2023	52	4267000	7131.2151413985	0.00204781914893617	0	0	0.0797318335413441
2024	1	4438000	7249.10717604441	0.00202810839532412	0	0	0.0530676143438541
2024	2	4438000	7377.89201129682	0.0020182252922423	0	0	0.0296436961083601
2024	3	4438000	7586.26025076189	0.00200844845908608	0	0	-0.00348791761516882
2024	4	4438000	7893.4861012773	0.00201328374070138	0	0	-0.0399679048305729
2024	5	4438000	8359.05918692243	0.00201301806588735	0	0	-0.0935582784419023
2024	6	4438000	8477.24015552892	0.00198549415515409	0	0	-0.118415915688576
2024	7	4438000	8250.19721170688	0.0019365568544102	0	0	-0.116481726078407
2024	8	4438000	8456.68073281303	0.00188910733262487	0	0	-0.159173649253431
2024	9	4438000	8554.63681701933	0.00183257173219979	0	0	-0.19367704935446
2024	10	4438000	8503.07866284469	0.00179117959617428	0	0	-0.207110710446553
2024	11	4438000	8329.35163251625	0.00176333687566419	0	0	-0.203155264319783
2024	12	4438000	8071.902429275	0.00175446333687566	0	0	-0.181878118837329
2024	13	4438000	7768.24326490221	0.00174011689691817	0	0	-0.156849267376483
2024	14	4438000	7464.63905856342	0.00171795961742827	0	0	-0.133729045802722
2024	15	4438000	7269.04524358265	0.00171110520722635	0	0	-0.113968921064844
2024	16	4438000	7075.02387384253	0.00171291179596174	0	0	-0.0887097888337812
2024	17	4438000	6890.68816660609	0.00169128586609989	0	0	-0.0761445234380008
2024	18	4438000	6632.34167167373	0.00169505844845909	0	0	-0.0380169907033907
2024	19	4438000	6621.98461372531	0.00168544102019129	0	0	-0.0419790485693876
2024	20	4438000	6420.7030159715	0.00166402763018066	0	0	-0.0244993446325438
2024	21	4438000	6345.72362354772	0.00163294367693943	0	0	-0.0314107003979925
2024	22	4438000	6230.20745089192	0.00162242295430393	0	0	-0.0198079200194615
2024	23	4438000	6149.18408042939	0.00160170031880978	0	0	-0.0195772445343644
2024	24	4438000	6100.84762943499	0.00162731137088204	0	0	0.00399163723537683
2024	25	4438000	6072.31305932742	0.00161854410201913	0	0	0.00327501900483115
2024	26	4438000	6069.82138362406	0.00163379383634431	0	0	0.0131434866586314
2024	27	4438000	6127.42063099888	0.00164447396386823	0	0	0.0101803634445361
2024	28	4438000	6407.24701748406	0.00163241232731137	0	0	-0.0410233937862553
2024	29	4438000	6507.71997844305	0.00160361317747078	0	0	-0.0724862132983024
2024	30	4438000	6413.78619118599	0.00161036131774708	0	0	-0.0549419922463663
2024	31	4438000	6340.46590471212	0.00161354941551541	0	0	-0.0421208644168627
2024	32	4438000	6356.45332644505	0.00159744952178533	0	0	-0.0540636906772104
2024	33	4438000	6224.91359990052	0.00161434643995749	0	0	-0.0238579375467789
2024	34	4438000	6124.02998669398	0.0016345908607864	0	0	0.00466523079868859
2024	35	4438000	6075.36963443111	0.00164160467587673	0	0	0.0170574585259121
2024	36	4438000	6142.68786376671	0.00165085015940489	0	0	0.0115767132907332
2024	37	4438000	6092.0704630495	0.00168379383634431	0	0	0.0403359643393701
2024	38	4438000	6095.66673129232	0.00170031880977683	0	0	0.0499261659344612
2024	39	4438000	6184.16570617699	0.00172656748140276	0	0	0.0508774034804306
2024	40	4438000	6243.73469007459	0.00177125398512221	0	0	0.0677904060526886
2024	41	4438000	6275.6386163384	0.00179564293304995	0	0	0.076989994676193
2024	42	4438000	6311.36464740543	0.0018028692879915	0	0	0.0752032847269709
2024	43	4438000	6388.65661527636	0.00180637619553666	0	0	0.0642613008409246
2024	44	4438000	6393.1999065169	0.0018182784272051	0	0	0.0705124350989831
2024	45	4438000	6506.07934342724	0.00182343251859724	0	0	0.0549210419534382
2024	46	4438000	6591.61633873423	0.00184309245483528	0	0	0.0524580988177122
2024	47	4438000	6762.65010875618	0.00187518597236982	0	0	0.0437032652127229
2024	48	4438000	6828.93381441681	0.00190818278427205	0	0	0.0517600836659125
2024	49	4438000	6941.05200506956	0.00192986184909671	0	0	0.0465272403512564
2024	50	4438000	6997.37413280582	0.00193916046758767	0	0	0.0431055795316225
2024	51	4438000	7123.03329855618	0.00193989107332625	0	0	0.0250899713581358
2024	52	4438000	7265.8054783485	0.00194093163301452	0	0	0.00548613480459238
