# Supplementary material for: Cohort-resolved excess mortality in Germany (2000-2024): Patterns and implications for the SARS-CoV-2 era
Source: PLoS One. 2025 Oct 27;20(10):e0334884. doi: 10.1371/journal.pone.0334884 (PMC12558607; doi:10.1371/journal.pone.0334884)
Supplement: S1 Data — For each sex and 10-year age cohort, they contain cohort sizes, weekly death counts, all-cause mortality rates (AMR) PCR-incidence, mRNA-I rates, and modelled excess mortality rates. Data_all_age_0-29.csvData_all_age_30-39.csvData_all_age_40-49.csvData_all_age_50-59.csvData_all_age_60-69.csvData_all_age_70-79.csvData_all_age_80+.csvData_all_population.csvData_female_age_0-29.csvData_female_age_30-39.csvData_female_age_40-49.csvData_female_age_50-59.csvData_female_age_60-69.csvData_female_age_70-79.csvData_female_age_80+.csvData_female_population.csvData_male_age_0-29.csvData_male_age_30-39.csvData_male_age_40-49.csvData_male_age_50-59.csvData_male_age_60-69.csvData_male_age_70-79.csvData_male_age_80+.csvData_male_population.csv (ZIP) [file pone.0334884.s001.zip › S1_data_tables/Data_male_age_50-59.csv]

2000	1	2679000	806.406593406593	0.000162315320785266	0	0	-0.00546448087431693
2000	2	2679000	837.325549450549	0.000168538757336572	0	0	-0.00546448087431698
2000	3	2679000	849.03956043956	0.000170896579639749	0	0	-0.00546448087431683
2000	4	2679000	865.730769230769	0.000174256223436551	0	0	-0.005464480874317
2000	5	2679000	866.736263736264	0.000174458611617082	0	0	-0.00546448087431691
2000	6	2679000	860.502197802198	0.000173203804897794	0	0	-0.00546448087431696
2000	7	2679000	839.789010989011	0.000169034608378871	0	0	-0.00546448087431689
2000	8	2679000	819.88021978022	0.000165027322404372	0	0	-0.00546448087431701
2000	9	2679000	791.525274725275	0.000159319975713418	0	0	-0.00546448087431699
2000	10	2679000	771.013186813187	0.000155191256830601	0	0	-0.00546448087431704
2000	11	2679000	764.175824175824	0.000153815017202995	0	0	-0.00546448087431687
2000	12	2679000	747.886813186813	0.000150536328678405	0	0	-0.00546448087431707
2000	13	2679000	738.234065934066	0.000148593402145315	0	0	-0.00546448087431688
2000	14	2679000	749.495604395604	0.000150860149767254	0	0	-0.0054644808743169
2000	15	2679000	745.875824175824	0.000150131552317345	0	0	-0.00546448087431698
2000	16	2679000	748.49010989011	0.000150657761586723	0	0	-0.00546448087431686
2000	17	2679000	741.451648351648	0.000149241044323012	0	0	-0.005464480874317
2000	18	2679000	737.831868131868	0.000148512446873103	0	0	-0.00546448087431693
2000	19	2679000	721.542857142857	0.000145233758348512	0	0	-0.00546448087431699
2000	20	2679000	724.157142857143	0.000145759967617891	0	0	-0.00546448087431686
2000	21	2679000	721.341758241758	0.000145193280712406	0	0	-0.00546448087431701
2000	22	2679000	720.135164835165	0.00014495041489577	0	0	-0.00546448087431699
2000	23	2679000	722.347252747253	0.000145395668892937	0	0	-0.00546448087431674
2000	24	2679000	719.12967032967	0.00014474802671524	0	0	-0.00546448087431694
2000	25	2679000	714.906593406593	0.000143897996357013	0	0	-0.00546448087431693
2000	26	2679000	712.091208791209	0.000143331309451528	0	0	-0.00546448087431693
2000	27	2679000	718.727472527473	0.000144667071443028	0	0	-0.00546448087431714
2000	28	2679000	710.482417582418	0.00014300748836268	0	0	-0.00546448087431695
2000	29	2679000	713.297802197802	0.000143574175268164	0	0	-0.00546448087431695
2000	30	2679000	709.275824175824	0.000142764622546043	0	0	-0.00546448087431708
2000	31	2679000	716.515384615385	0.000144221817445861	0	0	-0.00546448087431691
2000	32	2679000	710.08021978022	0.000142926533090468	0	0	-0.00546448087431683
2000	33	2679000	707.868131868132	0.000142481279093301	0	0	-0.00546448087431692
2000	34	2679000	719.330769230769	0.000144788504351346	0	0	-0.00546448087431708
2000	35	2679000	718.124175824176	0.00014454563853471	0	0	-0.00546448087431689
2000	36	2679000	700.427472527473	0.000140983606557377	0	0	-0.00546448087431695
2000	37	2679000	693.59010989011	0.000139607366929771	0	0	-0.00546448087431708
2000	38	2679000	688.16043956044	0.000138514470754908	0	0	-0.00546448087431688
2000	39	2679000	681.725274725275	0.000137219186399514	0	0	-0.0054644808743168
2000	40	2679000	680.71978021978	0.000137016798218984	0	0	-0.00546448087431692
2000	41	2679000	692.383516483516	0.000139364501113135	0	0	-0.00546448087431706
2000	42	2679000	696.807692307692	0.000140255009107468	0	0	-0.00546448087431688
2000	43	2679000	707.264835164835	0.000142359846184983	0	0	-0.00546448087431683
2000	44	2679000	710.884615384615	0.000143088443634892	0	0	-0.00546448087431706
2000	45	2679000	718.928571428571	0.000144707549079134	0	0	-0.00546448087431696
2000	46	2679000	716.716483516484	0.000144262295081967	0	0	-0.00546448087431705
2000	47	2679000	730.592307692308	0.000147055251973285	0	0	-0.00546448087431694
2000	48	2679000	733.80989010989	0.000147702894150982	0	0	-0.00546448087431705
2000	49	2679000	728.581318681319	0.000146650475612224	0	0	-0.00546448087431685
2000	50	2679000	734.413186813187	0.0001478243270593	0	0	-0.00546448087431683
2000	51	2679000	737.42967032967	0.000148431491600891	0	0	-0.00546448087431697
2000	52	2679000	735.418681318681	0.00014802671523983	0	0	-0.00546448087431688
2001	1	2736000	750.002928970994	0.000151476620180476	0	0	-0.0152038459191607
2001	2	2736000	767.447786816682	0.00015188679245283	0	0	-0.0349832096435437
2001	3	2736000	769.031162149737	0.000151968826907301	0	0	-0.0364499691681928
2001	4	2736000	778.951367949016	0.000152502050861362	0	0	-0.0453832798857479
2001	5	2736000	778.746078470275	0.000152296964725185	0	0	-0.0464157438086603
2001	6	2736000	770.737587562348	0.000149138638228056	0	0	-0.0564882111174141
2001	7	2736000	761.472809407628	0.000148974569319114	0	0	-0.0460591750280776
2001	8	2736000	755.536256609906	0.000147456931911403	0	0	-0.0483580454151124
2001	9	2736000	738.096526097362	0.00014622641509434	0	0	-0.034001685700999
2001	10	2736000	722.233627876435	0.000144708777686628	0	0	-0.0230308133468423
2001	11	2736000	713.498081904643	0.00014532403609516	0	0	-0.00686488447392631
2001	12	2736000	698.638740452481	0.000145406070549631	0	0	0.0148306398537374
2001	13	2736000	689.788476597231	0.000144216570959803	0	0	0.0194429507853319
2001	14	2736000	693.091238494648	0.00014397046759639	0	0	0.0128536634292213
2001	15	2736000	691.344300301033	0.000143068088597211	0	0	0.00904860240583877
2001	16	2736000	695.714100910821	0.000144175553732568	0	0	0.0104725476738803
2001	17	2736000	692.643323208848	0.000144585726004922	0	0	0.0178398843634362
2001	18	2736000	690.043792222081	0.000145242001640689	0	0	0.0263116746829249
2001	19	2736000	681.201625652005	0.000146103363412633	0	0	0.0457990309669829
2001	20	2736000	682.385257900535	0.000146882690730107	0	0	0.0495537406589083
2001	21	2736000	677.834511260092	0.000147128794093519	0	0	0.058370425351102
2001	22	2736000	676.625588601771	0.000146021328958162	0	0	0.0522806290423174
2001	23	2736000	679.093380124855	0.0001467596390484	0	0	0.0537578791718344
2001	24	2736000	677.012136142082	0.000146185397867104	0	0	0.052861480536897
2001	25	2736000	673.956269017219	0.000146062346185398	0	0	0.0567451224076433
2001	26	2736000	672.231834329083	0.000142575881870386	0	0	0.0341670306254392
2001	27	2736000	675.32561073799	0.0001415504511895	0	0	0.0220255074374496
2001	28	2736000	667.658804950534	0.000141837571780148	0	0	0.0358584277956762
2001	29	2736000	666.81708302403	0.000140771123872026	0	0	0.0293677493791264
2001	30	2736000	667.271229096868	0.000140894175553733	0	0	0.0295663443032522
2001	31	2736000	675.946541347595	0.000144216570959803	0	0	0.0403189556944417
2001	32	2736000	672.562606885185	0.000143355209187859	0	0	0.0393084492717391
2001	33	2736000	670.000373602629	0.000141427399507793	0	0	0.0292531574153951
2001	34	2736000	680.707425268216	0.000140237899917966	0	0	0.00454317760756825
2001	35	2736000	678.002435025361	0.000139253486464315	0	0	0.00147132948659885
2001	36	2736000	661.827961908991	0.000135110746513536	0	0	-0.0045751495604048
2001	37	2736000	654.915474909432	0.000136054142739951	0	0	0.0129551452296052
2001	38	2736000	652.817117150928	0.000135561936013126	0	0	0.0125347247094021
2001	39	2736000	648.296019837308	0.000136505332239541	0	0	0.026691479869079
2001	40	2736000	649.687143808825	0.000137284659557014	0	0	0.0303420752265584
2001	41	2736000	661.303856054679	0.000139048400328138	0	0	0.0252473107368981
2001	42	2736000	666.301505616312	0.000138146021328958	0	0	0.0109537413951015
2001	43	2736000	674.930664630311	0.000137489745693191	0	0	-0.00671278527964426
2001	44	2736000	675.855485636137	0.000139048400328138	0	0	0.0031730368539433
2001	45	2736000	681.146522899435	0.000140935192780968	0	0	0.00888718784733323
2001	46	2736000	678.290598702876	0.000141837571780148	0	0	0.0196219751867069
2001	47	2736000	688.861384885288	0.000142863002461034	0	0	0.011233922069823
2001	48	2736000	692.091625034152	0.000146513535684988	0	0	0.0322332681958796
2001	49	2736000	692.236511925607	0.000148031173092699	0	0	0.0427072070962506
2001	50	2736000	698.647374223139	0.000147087776866284	0	0	0.0265550640585902
2001	51	2736000	703.451217719202	0.000145570139458573	0	0	0.00902519196907921
2001	52	2736000	702.71941817865	0.000149794913863823	0	0	0.0393906602055971
2002	1	2797000	728.572933805168	0.000147838441242135	0	0	-0.000237359634353841
2002	2	2797000	738.235765343347	0.000146174142480211	0	0	-0.0244309016035807
2002	3	2797000	735.435325470097	0.000144022731885529	0	0	-0.0351292963165488
2002	4	2797000	741.928246721806	0.000144834584940126	0	0	-0.0381819223718383
2002	5	2797000	740.883451854312	0.000140612949056221	0	0	-0.0649001563389858
2002	6	2797000	733.351759624592	0.000140531763750761	0	0	-0.0558419054527878
2002	7	2797000	729.285501090205	0.000139070428252486	0	0	-0.0604502640245848
2002	8	2797000	729.901702739899	0.000142886137609093	0	0	-0.0354865629750821
2002	9	2797000	719.192874871746	0.000144591029023747	0	0	-0.00944513649826833
2002	10	2797000	706.32434984082	0.000145362289425614	0	0	0.0139817495480731
2002	11	2797000	696.627925598258	0.000144591029023747	0	0	0.022640600271941
2002	12	2797000	682.682388530562	0.00014641769839659	0	0	0.0567139450495799
2002	13	2797000	674.157017626685	0.000145281104120154	0	0	0.0617704500353875
2002	14	2797000	672.770089082347	0.000143089100872742	0	0	0.0479062779999838
2002	15	2797000	671.635116096532	0.000142480211081794	0	0	0.045210387568692
2002	16	2797000	676.566878843993	0.000140450578445301	0	0	0.0228109321319082
2002	17	2797000	675.59179269695	0.000138705094377918	0	0	0.011557581645389
2002	18	2797000	673.65480324988	0.000137000202963264	0	0	0.00199686359190271
2002	19	2797000	669.3724601803	0.000138299167850619	0	0	0.0179683816338377
2002	20	2797000	669.767856236954	0.00013797442662878	0	0	0.0149785387125192
2002	21	2797000	664.262047611678	0.000138502131114268	0	0	0.0273054172725001
2002	22	2797000	662.991341270414	0.000138258575197889	0	0	0.0274643989990805
2002	23	2797000	665.426597852104	0.000139354576821595	0	0	0.0318192903864084
2002	24	2797000	663.967430923037	0.000136675461741425	0	0	0.0142063731406975
2002	25	2797000	661.641426942819	0.000136919017657804	0	0	0.0195854922764698
2002	26	2797000	660.394176654785	0.000137000202963264	0	0	0.0221168263766361
2002	27	2797000	661.287145503181	0.000135985386645017	0	0	0.0131755993686971
2002	28	2797000	654.024443193776	0.000132778567079359	0	0	0.000268425451144593
2002	29	2797000	651.10103822657	0.000133671605439415	0	0	0.0115173549620738
2002	30	2797000	653.850556145298	0.000133225086259387	0	0	0.00389912317232284
2002	31	2797000	663.22784580681	0.000133509234828496	0	0	-0.00818398359044575
2002	32	2797000	661.585443553372	0.000133955754008524	0	0	-0.00239643052733499
2002	33	2797000	658.854323118615	0.000134889385021311	0	0	0.00872070908511085
2002	34	2797000	668.728259524169	0.000135376496854069	0	0	-0.00258439732365849
2002	35	2797000	665.261216508016	0.000133996346661254	0	0	-0.00760786347140807
2002	36	2797000	650.343878654558	0.000133184493606657	0	0	0.00900465359581275
2002	37	2797000	643.690192157923	0.000134970570326771	0	0	0.0331056898204979
2002	38	2797000	643.859758325538	0.000135620052770449	0	0	0.0378036386957347
2002	39	2797000	640.75815127728	0.000136310127866856	0	0	0.0481333692926736
2002	40	2797000	643.769115727588	0.000139395169474325	0	0	0.0668421072417836
2002	41	2797000	655.061409711366	0.000140612949056221	0	0	0.0576107670657359
2002	42	2797000	660.494925941034	0.000139029835599756	0	0	0.0371010784436417
2002	43	2797000	667.831372159595	0.000141059468236249	0	0	0.040681868167632
2002	44	2797000	667.106110568342	0.000144022731885529	0	0	0.0636988460433314
2002	45	2797000	670.707435003209	0.000144509843718287	0	0	0.0615656884683155
2002	46	2797000	667.693846395719	0.000144022731885529	0	0	0.0627625278119535
2002	47	2797000	675.950146169833	0.000144712806981936	0	0	0.0548115183347533
2002	48	2797000	679.277330576358	0.000145849401258372	0	0	0.0578889764954718
2002	49	2797000	683.112357133185	0.000144631621676477	0	0	0.043166607306835
2002	50	2797000	689.836706605328	0.000145402882078344	0	0	0.0385066395283447
2002	51	2797000	695.961591587166	0.000146011771869292	0	0	0.0336777326452478
2002	52	2797000	696.209433705996	0.000148731479602192	0	0	0.0525568378170748
2003	1	2929000	709.951884491058	0.000147088454563772	0	0	0.0282386960960238
2003	2	2929000	714.769373596152	0.000147289945597421	0	0	0.0227075011932712
2003	3	2929000	710.633363488681	0.000146524279669555	0	0	0.0233124946878225
2003	4	2929000	715.249588902313	0.000147733225871449	0	0	0.0250967094231195
2003	5	2929000	713.538856252157	0.000145718315534959	0	0	0.0135397584352842
2003	6	2929000	707.596407168651	0.000143985492645577	0	0	0.00989772243102881
2003	7	2929000	706.013787553008	0.00014342131775136	0	0	0.00819560828556479
2003	8	2929000	709.6214215753	0.00014551682450131	0	0	0.0177257591756128
2003	9	2929000	703.520435772544	0.000146927261736853	0	0	0.0365015185369242
2003	10	2929000	693.075064232397	0.000148337698972396	0	0	0.0622226047266105
2003	11	2929000	682.939233040698	0.000148740681039694	0	0	0.0809160819671476
2003	12	2929000	669.867219617001	0.000147733225871449	0	0	0.0945452748370193
2003	13	2929000	661.491421489141	0.000144912351400363	0	0	0.0872401011353205
2003	14	2929000	657.142401502879	0.000141124319967761	0	0	0.0658268259637353
2003	15	2929000	656.034039326727	0.000138101954463026	0	0	0.0447628612433144
2003	16	2929000	660.864397944641	0.000136127342333266	0	0	0.0222974669254213
2003	17	2929000	660.991297016277	0.000135684062059238	0	0	0.0187728689314615
2003	18	2929000	659.519675706031	0.000134676606890993	0	0	0.0134648360330761
2003	19	2929000	658.373807576899	0.000135039290751562	0	0	0.0179627322457237
2003	20	2929000	658.233107915954	0.00013532137819867	0	0	0.0203072314705759
2003	21	2929000	652.234660006378	0.000136812411847673	0	0	0.0410363656438622
2003	22	2929000	650.884484249046	0.000137134797501511	0	0	0.0456540545519958
2003	23	2929000	653.146604946853	0.000135603465645779	0	0	0.0303965371675818
2003	24	2929000	652.072595539215	0.000136409429780375	0	0	0.038227959020685
2003	25	2929000	650.330297830888	0.000136409429780375	0	0	0.0410094720453075
2003	26	2929000	649.337894520688	0.000135119887165021	0	0	0.0327442856157448
2003	27	2929000	648.691541908752	0.000135925851299617	0	0	0.0399395651360175
2003	28	2929000	641.888966930641	0.000136933306467862	0	0	0.0587500876509588
2003	29	2929000	637.808588486366	0.000134797501511183	0	0	0.0489040318313313
2003	30	2929000	641.736960987419	0.000136772113640943	0	0	0.05775425332453
2003	31	2929000	651.262945767465	0.000139552689905299	0	0	0.0634721420912751
2003	32	2929000	650.843345897854	0.000139230304251461	0	0	0.0616994156201267
2003	33	2929000	648.024688861272	0.000136973604674592	0	0	0.0490341057754521
2003	34	2929000	656.903342666214	0.000139592988112029	0	0	0.0546452651437119
2003	35	2929000	653.01209678469	0.000137497481362079	0	0	0.0450036122761133
2003	36	2929000	639.449744872348	0.000134313923030425	0	0	0.0424587785754326
2003	37	2929000	633.221514502773	0.000131976627040097	0	0	0.03439315468352
2003	38	2929000	635.153207282218	0.000132661696554503	0	0	0.0366002917898398
2003	39	2929000	633.2809418666	0.00013334676606891	0	0	0.045033817138631
2003	40	2929000	637.570525307998	0.000132984082208342	0	0	0.0351795978667094
2003	41	2929000	648.349962757961	0.000134636308684264	0	0	0.0306162387325521
2003	42	2929000	654.079066003737	0.000136369131573645	0	0	0.0347372896904997
2003	43	2929000	660.236039325614	0.000136490026193834	0	0	0.0259967036817888
2003	44	2929000	658.311902631041	0.000133991537376587	0	0	0.0101594659647331
2003	45	2929000	660.568661307839	0.000134273624823695	0	0	0.00882775558957989
2003	46	2929000	657.64573392359	0.000130687084424743	0	0	-0.0137547215118725
2003	47	2929000	664.031487936204	0.000130566189804554	0	0	-0.0241426622493899
2003	48	2929000	667.375149255449	0.000132701994761233	0	0	-0.0131487503920983
2003	49	2929000	673.900560138407	0.000134354221237155	0	0	-0.0105365102188802
2003	50	2929000	680.729403808093	0.00013540197461213	0	0	-0.0128236032691696
2003	51	2929000	687.890205589992	0.000140157163006246	0	0	0.0112078851353843
2003	52	2929000	689.054379765528	0.000140157163006246	0	0	0.0094994247575916
2004	1	3066000	702.775976435991	0.00013943129846888	0	0	-0.00224250186237647
2004	2	3066000	704.675243584788	0.000141618612050109	0	0	0.0106783323008939
2004	3	3066000	700.810674005106	0.000141101610658183	0	0	0.0125416554297951
2004	4	3066000	704.403913084074	0.000140544839928415	0	0	0.00340158092739102
2004	5	3066000	702.209075133475	0.000142533306820441	0	0	0.0207786048104715
2004	6	3066000	698.118079841362	0.00014018691588785	0	0	0.00985781683265038
2004	7	3066000	697.640627172598	0.000136448598130841	0	0	-0.0163990265575048
2004	8	3066000	702.310603620343	0.000134539669914496	0	0	-0.0366085938156246
2004	9	3066000	699.36932682709	0.000133465897792802	0	0	-0.040278184567929
2004	10	3066000	690.814665818178	0.000131397892225094	0	0	-0.0434482174500886
2004	11	3066000	680.530604273349	0.000130363889441241	0	0	-0.0366340677653562
2004	12	3066000	668.170841289209	0.000129409425333068	0	0	-0.0259976045283455
2004	13	3066000	659.775094020441	0.000130761582819646	0	0	-0.00329672041299224
2004	14	3066000	653.48295325704	0.000129250347981706	0	0	-0.00532983031872531
2004	15	3066000	651.99917303337	0.000129409425333068	0	0	-0.00183922477660595
2004	16	3066000	656.330903386774	0.000128653807914098	0	0	-0.0142167667842922
2004	17	3066000	656.915674527152	0.000129767349373633	0	0	-0.00656960199687464
2004	18	3066000	655.778281489137	0.000128454961224896	0	0	-0.0149109565918112
2004	19	3066000	656.737839451707	0.000128375422549215	0	0	-0.0169593386929039
2004	20	3066000	656.260589839014	0.000127580035792404	0	0	-0.0223395859297449
2004	21	3066000	650.058807111686	0.00012805726784649	0	0	-0.00932039847072669
2004	22	3066000	648.592591079899	0.000129051501292503	0	0	0.000628143037253483
2004	23	3066000	650.574279049473	0.000129091270630344	0	0	-0.00211240913409818
2004	24	3066000	649.701534944839	0.000128614038576258	0	0	-0.00446595057696098
2004	25	3066000	648.411443614194	0.000128892423941141	0	0	-0.000326094821855476
2004	26	3066000	647.469166406905	0.000129846888049314	0	0	0.00854223471951206
2004	27	3066000	645.773928105994	0.000127778882481607	0	0	-0.00491492141112507
2004	28	3066000	639.394412979129	0.000128097037184331	0	0	0.00751584143264691
2004	29	3066000	634.722506264615	0.000128852654603301	0	0	0.0209185803313079
2004	30	3066000	639.044854368933	0.000128097037184331	0	0	0.00806695429252452
2004	31	3066000	648.405020577008	0.000129648041360111	0	0	0.00554434236149575
2004	32	3066000	648.761206852372	0.000127420958441042	0	0	-0.0122713978090611
2004	33	3066000	645.905898855106	0.000126903957049115	0	0	-0.0119303738652406
2004	34	3066000	653.732551857208	0.000127102803738318	0	0	-0.0222301181361124
2004	35	3066000	649.66679079186	0.000128216345197852	0	0	-0.00749121066497457
2004	36	3066000	637.420357829857	0.000126705110359913	0	0	-0.000345702529186711
2004	37	3066000	631.734380831828	0.000129210578643866	0	0	0.0285968592438865
2004	38	3066000	635.065490334331	0.000130125273414198	0	0	0.0304449068008569
2004	39	3066000	634.276399345703	0.000130642274806124	0	0	0.0358260226578468
2004	40	3066000	639.616196605924	0.00012881288526546	0	0	0.0127948657921778
2004	41	3066000	649.788376589257	0.000129807118711473	0	0	0.00463477575045424
2004	42	3066000	655.760939237887	0.000129409425333068	0	0	-0.00756516428632139
2004	43	3066000	660.894297186162	0.000128932193278982	0	0	-0.0189051369324238
2004	44	3066000	658.131076013332	0.000126943726386956	0	0	-0.0299804654915465
2004	45	3066000	659.376652825576	0.000129409425333068	0	0	-0.0130072133867991
2004	46	3066000	656.730612351561	0.000129290117319547	0	0	-0.00994412660036728
2004	47	3066000	661.60986598395	0.000131119506860211	0	0	-0.00334013456807121
2004	48	3066000	664.977884114397	0.00013330682044144	0	0	0.00815382889436035
2004	49	3066000	673.545046503769	0.000137442831576854	0	0	0.0262119862478005
2004	50	3066000	680.371322762565	0.000135454364684828	0	0	0.00121797790369918
2004	51	3066000	688.426847768253	0.000135215748657785	0	0	-0.0122407308715094
2004	52	3066000	690.454577901801	0.000134539669914496	0	0	-0.0200658788358004
2004	53	3066000	0	0.000140982302644661	0	0	Inf
2005	1	3203000	716.330993158538	0.000130273474851788	0	0	-0.0490429612763707
2005	2	3203000	716.385899906626	0.000131229680627271	0	0	-0.0421363679974164
2005	3	3203000	713.534051454543	0.000133601070950469	0	0	-0.020929696941722
2005	4	3203000	716.545790017065	0.000136699177663033	0	0	-0.00243639700544918
2005	5	3203000	714.051390246185	0.000138267355134825	0	0	0.0125321648778384
2005	6	3203000	711.768305123248	0.00014021801491681	0	0	0.0301104934323267
2005	7	3203000	711.829656894709	0.000140256263147829	0	0	0.0303026755015939
2005	8	3203000	716.649316997452	0.000138649837445018	0	0	0.0116523979085538
2005	9	3203000	715.974713063377	0.000138764582138076	0	0	0.0134436129670566
2005	10	3203000	708.870273036128	0.00013799961751769	0	0	0.0179577666719608
2005	11	3203000	698.522931562231	0.00013520749665328	0	0	0.0121357052928956
2005	12	3203000	686.619659138895	0.000132109389940715	0	0	0.0060882918300762
2005	13	3203000	678.000903826111	0.000133180340409256	0	0	0.0271372738149143
2005	14	3203000	670.174735191803	0.000129661503155479	0	0	0.0116764545084754
2005	15	3203000	667.980493315378	0.000128820042073054	0	0	0.00841268082055931
2005	16	3203000	671.568885273565	0.000128934786766112	0	0	0.00391786276007071
2005	17	3203000	672.240380853604	0.000128169822145726	0	0	-0.00303519531363657
2005	18	3203000	671.370998602054	0.00012847580799388	0	0	0.000638993043845653
2005	19	3203000	673.821860773123	0.000130541212468923	0	0	0.0130273885991243
2005	20	3203000	673.135807084229	0.000130502964237904	0	0	0.0137627397298914
2005	21	3203000	666.855406790848	0.000128896538535093	0	0	0.0107138566117865
2005	22	3203000	665.198003260604	0.000129776247848537	0	0	0.0201473796880073
2005	23	3203000	666.797700447149	0.000128437559762861	0	0	0.00720203376470977
2005	24	3203000	666.001161071079	0.000126104417670683	0	0	-0.00991163598042741
2005	25	3203000	665.069899292436	0.000126066169439663	0	0	-0.00882598851441206
2005	26	3203000	663.983608005675	0.000127175368139224	0	0	0.00153074862401784
2005	27	3203000	661.545508452095	0.000125607190667432	0	0	-0.00717336659604656
2005	28	3203000	655.481885401001	0.000124727481353987	0	0	-0.00500682852432012
2005	29	3203000	650.436752901872	0.000124536240198891	0	0	0.00117343783960979
2005	30	3203000	654.629612015058	0.000124153757888698	0	0	-0.0082941741641429
2005	31	3203000	663.70812437207	0.000123580034423408	0	0	-0.0263792527605936
2005	32	3203000	664.473051867524	0.000123503537961369	0	0	-0.0281020453952836
2005	33	3203000	661.604405023036	0.000125530694205393	0	0	-0.00786633973946206
2005	34	3203000	668.37184127169	0.000125989672977625	0	0	-0.0143211318619855
2005	35	3203000	664.294985174597	0.0001251482118952	0	0	-0.0148954687231248
2005	36	3203000	653.268380759904	0.00012292981449608	0	0	-0.0160246248987692
2005	37	3203000	648.238906523016	0.000123006310958118	0	0	-0.00777322445831463
2005	38	3203000	652.815266609064	0.000122011856951616	0	0	-0.02269442423738
2005	39	3203000	653.076223575681	0.000122164849875693	0	0	-0.0218599652847821
2005	40	3203000	659.417738914729	0.000123235800344234	0	0	-0.0227742416202591
2005	41	3203000	668.930116061224	0.000126754637598011	0	0	-0.00916406051101322
2005	42	3203000	675.198994103034	0.000126984126984127	0	0	-0.0165862126585532
2005	43	3203000	679.451491312132	0.000128781793842035	0	0	-0.00890643613195347
2005	44	3203000	676.078872561815	0.000130694205393001	0	0	0.0108288067196113
2005	45	3203000	676.603061490035	0.000133562822719449	0	0	0.0322152525617653
2005	46	3203000	674.383378338576	0.0001340600497227	0	0	0.0394680867239006
2005	47	3203000	677.980212756467	0.000136584432969975	0	0	0.0534230742461846
2005	48	3203000	681.477230299574	0.000135092751960222	0	0	0.0365716836782204
2005	49	3203000	691.889661338803	0.000135704723656531	0	0	0.0255970563672353
2005	50	3203000	698.706236230721	0.000135131000191241	0	0	0.0112976861518558
2005	51	3203000	707.725943741204	0.000137158156435265	0	0	0.0133866171539713
2005	52	3203000	710.612724333851	0.000137655383438516	0	0	0.0129286675449859
2006	1	3337000	725.201878025703	0.000133259218084121	0	0	-0.00827614793558227
2006	2	3337000	724.654151002423	0.000132888641838058	0	0	-0.0102864945879512
2006	3	3337000	723.709689686199	0.000132703353715027	0	0	-0.0103766604112422
2006	4	3337000	726.500866795983	0.000130220492866407	0	0	-0.0326233152349952
2006	5	3337000	723.72651092242	0.000130998702983139	0	0	-0.0231116460016114
2006	6	3337000	723.328072125577	0.000132666296090421	0	0	-0.0101310489775996
2006	7	3337000	723.536174140184	0.00013337039095794	0	0	-0.00516376965481182
2006	8	3337000	727.744092807105	0.00013514915693904	0	0	0.00227539764219571
2006	9	3337000	728.511651236247	0.000136483231424866	0	0	0.011102566101761
2006	10	3337000	722.724963540548	0.000134370946822309	0	0	0.00342458969083766
2006	11	3337000	712.407271324899	0.000133740967204002	0	0	0.0131844929904112
2006	12	3337000	700.96861867467	0.000132592180841208	0	0	0.0208730903717108
2006	13	3337000	692.02687256268	0.000128589957383732	0	0	0.00285122950502345
2006	14	3337000	683.293100103545	0.000127404113396331	0	0	0.006303151452579
2006	15	3337000	680.277975263993	0.000127774689642394	0	0	0.0137032581899919
2006	16	3337000	682.943010733657	0.000127552343894756	0	0	0.00799040209882332
2006	17	3337000	683.290850430421	0.000128071150639244	0	0	0.0115750848479772
2006	18	3337000	682.564106824199	0.000128589957383732	0	0	0.0167543137142234
2006	19	3337000	685.852989761946	0.000126477672781175	0	0	-0.00474298400751345
2006	20	3337000	685.004194088837	0.000125847693162868	0	0	-0.00847322416260098
2006	21	3337000	678.844187606777	0.000126366499907356	0	0	0.00464880225954178
2006	22	3337000	676.990900610784	0.000126996479525662	0	0	0.0124212886489744
2006	23	3337000	678.202631796367	0.000128627015008338	0	0	0.0235878887129361
2006	24	3337000	677.368990455972	0.00012999814711877	0	0	0.0357722450915819
2006	25	3337000	676.772305208281	0.000131443394478414	0	0	0.0482107416935126
2006	26	3337000	675.524134802585	0.000131332221604595	0	0	0.0492593283985909
2006	27	3337000	672.641529780862	0.000132221604595145	0	0	0.0608919735189139
2006	28	3337000	666.963688374597	0.000133518621456365	0	0	0.0804186383161521
2006	29	3337000	662.033585895374	0.000133333333333333	0	0	0.0869539179447669
2006	30	3337000	665.694544519404	0.000130405780989439	0	0	0.0572416520374305
2006	31	3337000	674.185809169542	0.000129961089494163	0	0	0.04036600957825
2006	32	3337000	675.258113591897	0.000126403557531962	0	0	0.0102803450538001
2006	33	3337000	672.349399886501	0.000123142486566611	0	0	-0.0115258523140035
2006	34	3337000	678.004214112776	0.000122623679822123	0	0	-0.0238998722655141
2006	35	3337000	673.981218288307	0.00012473596442468	0	0	-0.00115910987889326
2006	36	3337000	664.228034104079	0.000123661293311099	0	0	0.00477541707525037
2006	37	3337000	659.795205478349	0.000122475449323698	0	0	0.00182601284708806
2006	38	3337000	665.378686187991	0.000123142486566611	0	0	-0.00117029024847739
2006	39	3337000	666.578978890411	0.000122178988326848	0	0	-0.0107698849165042
2006	40	3337000	673.824422276227	0.000123587178061886	0	0	-0.0101278939299557
2006	41	3337000	682.749154797398	0.000122438391699092	0	0	-0.0321481976845669
2006	42	3337000	689.224810879782	0.000124698906800074	0	0	-0.0235406657213504
2006	43	3337000	692.622200553022	0.000125921808412081	0	0	-0.0188013040047297
2006	44	3337000	688.807811166934	0.000127478228645544	0	0	-0.00117276714032213
2006	45	3337000	688.610989514156	0.000125365944042987	0	0	-0.0174423436411178
2006	46	3337000	686.8898400384	0.00012751528627015	0	0	0.00190738002694432
2006	47	3337000	689.510772607146	0.000127107652399481	0	0	-0.00509168637622831
2006	48	3337000	692.996968151344	0.000128182323513063	0	0	-0.00172723432620131
2006	49	3337000	704.558382863297	0.000128997591254401	0	0	-0.0118632934709097
2006	50	3337000	711.265407772655	0.000129071706503613	0	0	-0.0206187558292488
2006	51	3337000	721.087958817966	0.00013207337409672	0	0	-0.0114936863341226
2006	52	3337000	724.926750500125	0.000134482119696127	0	0	0.00120460377448124
2007	1	3477000	727.831608054066	0.000130678733031674	0	0	-0.00801230393065365
2007	2	3477000	727.601528141006	0.0001310407239819	0	0	-0.00494986335475091
2007	3	3477000	729.003895915844	0.00013172850678733	0	0	-0.00165142590127234
2007	4	3477000	731.732087100106	0.00012952036199095	0	0	-0.0220464393792523
2007	5	3477000	728.743627256861	0.000129303167420815	0	0	-0.019682679505347
2007	6	3477000	730.084949596668	0.000129556561085973	0	0	-0.0195661472059649
2007	7	3477000	730.27912788021	0.000130389140271493	0	0	-0.013527879276636
2007	8	3477000	733.459708361797	0.00012952036199095	0	0	-0.0243499515490599
2007	9	3477000	735.051789099547	0.00013020814479638	0	0	-0.0212934507903458
2007	10	3477000	730.452842842916	0.000129773755656109	0	0	-0.0184171270941429
2007	11	3477000	720.333407094535	0.000129158371040724	0	0	-0.00934762573582937
2007	12	3477000	709.418096913993	0.000126986425339367	0	0	-0.0110204362533209
2007	13	3477000	700.155480643458	0.000128723981900452	0	0	0.0157743810651772
2007	14	3477000	691.006417914417	0.000127457013574661	0	0	0.0190932844377969
2007	15	3477000	687.120029764485	0.000125466063348416	0	0	0.0088484834848998
2007	16	3477000	688.723939621734	0.000125321266968326	0	0	0.00533749470112092
2007	17	3477000	688.44227637711	0.000125900452488688	0	0	0.0103969844219283
2007	18	3477000	687.773187395578	0.000125140271493213	0	0	0.00527326838395049
2007	19	3477000	691.285916893847	0.000124814479638009	0	0	-0.00243881272950316
2007	20	3477000	690.36016156512	0.000123800904977376	0	0	-0.00921281661256463
2007	21	3477000	684.549084741232	0.000123185520361991	0	0	-0.0057688846998086
2007	22	3477000	682.511201379567	0.00012372850678733	0	0	0.00159528315173735
2007	23	3477000	683.305936819645	0.000122280542986425	0	0	-0.0112774328516911
2007	24	3477000	682.327067974723	0.000121447963800905	0	0	-0.0166006428681545
2007	25	3477000	682.021974108341	0.000122859728506787	0	0	-0.00472414999905765
2007	26	3477000	680.56549285379	0.000121990950226244	0	0	-0.00964711394087777
2007	27	3477000	677.54111402489	0.000122859728506787	0	0	0.00185802152673975
2007	28	3477000	672.324457927357	0.000122678733031674	0	0	0.00814419586864846
2007	29	3477000	667.937919308466	0.000121918552036199	0	0	0.00847695650726908
2007	30	3477000	670.684580855927	0.000123221719457014	0	0	0.0150822300568827
2007	31	3477000	678.276314435982	0.000124995475113122	0	0	0.0181691226742382
2007	32	3477000	679.488758371614	0.000123837104072398	0	0	0.00693350930437236
2007	33	3477000	676.552334744552	0.000122352941176471	0	0	-0.000816396184281739
2007	34	3477000	681.001573106067	0.000122859728506787	0	0	-0.0032328458450187
2007	35	3477000	677.163314504582	0.000122570135746606	0	0	5.41752552635486e-05
2007	36	3477000	668.774705661964	0.000121085972850679	0	0	0.000336876284537503
2007	37	3477000	664.947349760149	0.000119782805429864	0	0	-0.00473323152770495
2007	38	3477000	671.244291779765	0.000125248868778281	0	0	0.0309212435389237
2007	39	3477000	673.247900512281	0.000125393665158371	0	0	0.0290414563088004
2007	40	3477000	681.195632908568	0.000126262443438914	0	0	0.024081726744766
2007	41	3477000	689.505317599134	0.000126986425339367	0	0	0.0175411009779873
2007	42	3477000	696.048724482101	0.000128253393665158	0	0	0.018032179467375
2007	43	3477000	698.639961548312	0.000127384615384615	0	0	0.00738583352754751
2007	44	3477000	694.638932421811	0.000127203619909502	0	0	0.0117486469549522
2007	45	3477000	693.79802368229	0.000123981900452489	0	0	-0.0126809581203407
2007	46	3477000	692.679026439821	0.000124597285067873	0	0	-0.00617750253218148
2007	47	3477000	694.58423822751	0.00012579185520362	0	0	0.000598576457120532
2007	48	3477000	697.940759901783	0.00012510407239819	0	0	-0.00965806883485599
2007	49	3477000	709.91641381978	0.000127638009049774	0	0	-0.00664361849925782
2007	50	3477000	716.357437331758	0.000132199095022624	0	0	0.0196027317320062
2007	51	3477000	726.724063881487	0.00013393665158371	0	0	0.0182681939106363
2007	52	3477000	731.545295538164	0.000135565610859729	0	0	0.0238600460809408
2008	1	3644000	729.680447741458	0.000133700088731145	0	0	0.0325067669442968
2008	2	3644000	730.394497431511	0.000134019520851819	0	0	0.0339617873022317
2008	3	3644000	734.266512213997	0.000134090505767524	0	0	0.0290541478211736
2008	4	3644000	736.988256853257	0.000134942324755989	0	0	0.0317667790891343
2008	5	3644000	733.842679923974	0.000132386867790594	0	0	0.0165666571441249
2008	6	3644000	736.681934656852	0.000131925465838509	0	0	0.00911935670891343
2008	7	3644000	736.853745055139	0.000131925465838509	0	0	0.00888406279915287
2008	8	3644000	738.872766428145	0.000130896184560781	0	0	-0.00172257861701629
2008	9	3644000	740.849165869089	0.000130044365572316	0	0	-0.0108647836022695
2008	10	3644000	737.275624599898	0.000130683229813665	0	0	-0.0011876489208132
2008	11	3644000	727.456021605112	0.000129760425909494	0	0	0.00514667317843816
2008	12	3644000	717.050531658271	0.000130257320319432	0	0	0.0236377599533068
2008	13	3644000	707.452259380072	0.000128979591836735	0	0	0.0273484752693875
2008	14	3644000	698.174312668534	0.000127808340727595	0	0	0.0315475475562541
2008	15	3644000	693.389950841495	0.000128269742679681	0	0	0.0424148765392585
2008	16	3644000	693.863787848862	0.000126992014196983	0	0	0.0313263388748463
2008	17	3644000	692.744696636236	0.000126637089618456	0	0	0.0301053237434094
2008	18	3644000	692.073001516949	0.000126743566992014	0	0	0.0319720584888457
2008	19	3644000	695.308686498106	0.000124543034605146	0	0	0.00933587286905281
2008	20	3644000	694.400085423472	0.000122661934338953	0	0	-0.00460841738163135
2008	21	3644000	689.108293821412	0.000123584738243123	0	0	0.0105813647056149
2008	22	3644000	686.893186850073	0.000119751552795031	0	0	-0.0176056293490541
2008	23	3644000	687.246419062784	0.000120035492457853	0	0	-0.0157824308165563
2008	24	3644000	686.018243010448	0.000119645075421473	0	0	-0.0172273013594881
2008	25	3644000	685.949712201402	0.000119006211180124	0	0	-0.0223773141505388
2008	26	3644000	684.219131592205	0.000118580301685892	0	0	-0.0234122824875245
2008	27	3644000	681.300916317062	0.000118970718722272	0	0	-0.016000149208649
2008	28	3644000	676.570022166045	0.000117231588287489	0	0	-0.0236043892617605
2008	29	3644000	673.044210829394	0.000119396628216504	0	0	-0.000362845152613938
2008	30	3644000	674.586498082583	0.000120319432120674	0	0	0.00506013969612452
2008	31	3644000	681.065669714363	0.00012	0	0	-0.00714420052386981
2008	32	3644000	682.246390452884	0.000121029281277728	0	0	-0.000361145850431669
2008	33	3644000	679.287638443943	0.000120496894409938	0	0	-0.000423441304779111
2008	34	3644000	682.472445632776	0.000118651286601597	0	0	-0.0203267483127677
2008	35	3644000	678.938271477816	0.00011776397515528	0	0	-0.0225915552594043
2008	36	3644000	671.93191972951	0.000119041703637977	0	0	-0.001684575023562
2008	37	3644000	668.709748150549	0.000118012422360248	0	0	-0.00554762086362387
2008	38	3644000	675.464569267384	0.000119680567879326	0	0	-0.0015760549343665
2008	39	3644000	678.135181824654	0.000121739130434783	0	0	0.0115977144176249
2008	40	3644000	686.595720569385	0.000124081632653061	0	0	0.0183576434472423
2008	41	3644000	694.295862693594	0.000125039929015084	0	0	0.0148411330962425
2008	42	3644000	700.800669302508	0.000127453416149068	0	0	0.0248277883564368
2008	43	3644000	702.678233323909	0.000125714285714286	0	0	0.00814279766291455
2008	44	3644000	698.747239272395	0.00012511091393079	0	0	0.00894853013532642
2008	45	3644000	697.366955547343	0.000125678793256433	0	0	0.0155342095957993
2008	46	3644000	696.945683131279	0.000125430346051464	0	0	0.0141392896279194
2008	47	3644000	698.371807397239	0.000125181898846495	0	0	0.0100636831675012
2008	48	3644000	701.525779016439	0.000127488908606921	0	0	0.0240536007204453
2008	49	3644000	713.302054474317	0.000127559893522626	0	0	0.00770773824524411
2008	50	3644000	719.355603484007	0.00012773735581189	0	0	0.000617770284739509
2008	51	3644000	730.04213857184	0.000129299023957409	0	0	-0.00197541826100845
2008	52	3644000	735.87733570279	0.000135297249334516	0	0	0.0360422355879187
2009	1	3803000	726.840902179094	0.000136073854729141	0	0	0.0747881656878907
2009	2	3803000	728.86028994012	0.000140114962550078	0	0	0.103640863828768
2009	3	3803000	735.091560020094	0.000140811705277826	0	0	0.0997269509908423
2009	4	3803000	737.773951394861	0.000141647796551124	0	0	0.102234632250889
2009	5	3803000	734.552883785011	0.000138477617139871	0	0	0.0822910338375047
2009	6	3803000	738.60651624444	0.000136840271729664	0	0	0.0636245182272501
2009	7	3803000	738.841345477032	0.000134506183591709	0	0	0.0451499563839782
2009	8	3803000	739.71890831188	0.00013422748650061	0	0	0.0417470627573839
2009	9	3803000	741.764737100763	0.000130325727225222	0	0	0.00867561179086248
2009	10	3803000	739.09174844818	0.000128026476223654	0	0	-0.00553618472506469
2009	11	3803000	729.727261208747	0.000126702665040934	0	0	-0.00318922059303691
2009	12	3803000	719.886224963767	0.000125727225222087	0	0	0.00265844097284911
2009	13	3803000	710.0270891132	0.00012461243685769	0	0	0.00756719140605068
2009	14	3803000	700.835875428146	0.00012635429367706	0	0	0.0350497533489532
2009	15	3803000	695.18618604926	0.000126389130813447	0	0	0.0437491632616895
2009	16	3803000	694.497320419968	0.000125796899494862	0	0	0.0398888214043499
2009	17	3803000	692.424410007797	0.000126040759449573	0	0	0.0450238171006302
2009	18	3803000	691.720964207284	0.000124124716948267	0	0	0.0301841882393193
2009	19	3803000	694.269395512709	0.000122417697265285	0	0	0.0122871676937325
2009	20	3803000	693.48156037737	0.000123671834175231	0	0	0.0238195801682757
2009	21	3803000	688.885374224613	0.000122278348719735	0	0	0.0190374571243415
2009	22	3803000	686.520249295039	0.000121163560355339	0	0	0.0132257580374129
2009	23	3803000	686.404291236628	0.000120710677582303	0	0	0.009609072739754
2009	24	3803000	684.84491429964	0.000120257794809267	0	0	0.00811145061366278
2009	25	3803000	684.956659227396	0.000119421703535969	0	0	0.000939243036675569
2009	26	3803000	682.893021538087	0.000119595889217906	0	0	0.00542834433065881
2009	27	3803000	680.298175387873	0.000118794635080996	0	0	0.0025015863244914
2009	28	3803000	676.095339069198	0.00011914300644487	0	0	0.0116916364808613
2009	29	3803000	673.687592169905	0.000120013934854555	0	0	0.0227292412804798
2009	30	3803000	673.799512846746	0.000116843755443303	0	0	-0.0044516399753287
2009	31	3803000	678.962434783592	0.00011621668698833	0	0	-0.01732413191216
2009	32	3803000	679.93849399535	0.000115519944260582	0	0	-0.0246176590135283
2009	33	3803000	676.989379923636	0.000116321198397492	0	0	-0.0135738908115109
2009	34	3803000	678.830774562799	0.00011701794112524	0	0	-0.0103571830068069
2009	35	3803000	675.744024860274	0.000119352029263195	0	0	0.0139934276765247
2009	36	3803000	670.173919424097	0.000119386866399582	0	0	0.0227195958162426
2009	37	3803000	667.591759006983	0.000121302908900888	0	0	0.0431524814444509
2009	38	3803000	674.529475802918	0.000121790628810312	0	0	0.03657441977271
2009	39	3803000	677.718615009826	0.000119735237763456	0	0	0.0142852575918011
2009	40	3803000	686.436485612082	0.000119317192126807	0	0	-0.0020926708329049
2009	41	3803000	693.465400657336	0.000121442257446438	0	0	0.0053854155364115
2009	42	3803000	699.783881846357	0.000120222957672879	0	0	-0.0136954881285209
2009	43	3803000	701.038743458074	0.000121511931719213	0	0	-0.0049052117164187
2009	44	3803000	697.461396708077	0.000123079602856645	0	0	0.0131026653733901
2009	45	3803000	695.666934647321	0.000123846019857168	0	0	0.0220408137702453
2009	46	3803000	696.037719348579	0.00012461243685769	0	0	0.0278178611778996
2009	47	3803000	697.161161319976	0.000126180107995123	0	0	0.0390710788140452
2009	48	3803000	700.042732064577	0.000127434244905069	0	0	0.0450790594487763
2009	49	3803000	711.014188757163	0.000128270336178366	0	0	0.0357036633645957
2009	50	3803000	716.522195080552	0.000133391395227312	0	0	0.0687735917432505
2009	51	3803000	727.22886651661	0.000135342274865006	0	0	0.0684394360221027
2009	52	3803000	734.055850854301	0.000136944783138826	0	0	0.0710356699493816
2009	53	3803000	0	0.000133774603727574	0	0	Inf
2010	1	3943000	727.619258540738	0.000131215846994536	0	0	0.0560468142927513
2010	2	3943000	731.096891047313	0.00013323087431694	0	0	0.0671636134060771
2010	3	3943000	739.51470288141	0.000129064207650273	0	0	0.0220216001860907
2010	4	3943000	742.118464073061	0.000128654371584699	0	0	0.0152017992720745
2010	5	3943000	738.890892610732	0.000129713114754098	0	0	0.0280272873794617
2010	6	3943000	743.945378294355	0.000131693989071038	0	0	0.0366352456791003
2010	7	3943000	744.394190653511	0.000130430327868852	0	0	0.0260692649004321
2010	8	3943000	744.253582546674	0.000130054644808743	0	0	0.0233071332945016
2010	9	3943000	746.170328275691	0.000128995901639344	0	0	0.0123693899027557
2010	10	3943000	744.267554783524	0.000125068306010929	0	0	-0.0159452803057844
2010	11	3943000	735.407098483639	0.000124556010928962	0	0	-0.00816839883110396
2010	12	3943000	726.089779832929	0.000123189890710383	0	0	-0.00645895309806948
2010	13	3943000	715.965110957491	0.000121960382513661	0	0	-0.0024653588987468
2010	14	3943000	706.871741368149	0.000121106557377049	0	0	0.00329374976476636
2010	15	3943000	700.3399380659	0.000122472677595628	0	0	0.0240741117530181
2010	16	3943000	698.470214897301	0.000123053278688525	0	0	0.0316832194568992
2010	17	3943000	695.380610466393	0.000123531420765027	0	0	0.0402936019668635
2010	18	3943000	694.634636916196	0.000125136612021858	0	0	0.0549430751873205
2010	19	3943000	696.23351508491	0.000126024590163934	0	0	0.0599891904226938
2010	20	3943000	695.650625830531	0.000126366120218579	0	0	0.0637523672411287
2010	21	3943000	691.846861533385	0.000126229508196721	0	0	0.0684445375117598
2010	22	3943000	689.331272341937	0.000125068306010929	0	0	0.0624789986848285
2010	23	3943000	688.712159804656	0.000122916666666667	0	0	0.0451390900433083
2010	24	3943000	686.74751528356	0.000122096994535519	0	0	0.0411395514183618
2010	25	3943000	686.991857870448	0.000123497267759563	0	0	0.0527053439058086
2010	26	3943000	684.516069751068	0.000123258196721311	0	0	0.0544675748262433
2010	27	3943000	682.38525977221	0.000123565573770492	0	0	0.0603980517421316
2010	28	3943000	678.700084370554	0.000122916666666667	0	0	0.0605568152648206
2010	29	3943000	677.543260499444	0.000122233606557377	0	0	0.0564639067804406
2010	30	3943000	676.064223473041	0.000117725409836066	0	0	0.0197256060355503
2010	31	3943000	679.807125004197	0.000117178961748634	0	0	0.00940395409324947
2010	32	3943000	680.423834299132	0.000115744535519126	0	0	-0.00385617635195667
2010	33	3943000	677.494975173851	0.00011806693989071	0	0	0.0205241741056166
2010	34	3943000	677.934483857518	0.000117827868852459	0	0	0.0177974663183199
2010	35	3943000	675.401921840564	0.000119467213114754	0	0	0.0358276714604141
2010	36	3943000	671.270558530723	0.000118510928961749	0	0	0.0338603282691664
2010	37	3943000	669.361423077036	0.00011905737704918	0	0	0.0415897540001499
2010	38	3943000	676.319844870292	0.000120150273224044	0	0	0.0403361742770394
2010	39	3943000	679.937736631812	0.000120286885245902	0	0	0.0359772109272332
2010	40	3943000	688.760320618874	0.000121448087431694	0	0	0.0325798085478609
2010	41	3943000	695.097048842993	0.000121687158469945	0	0	0.0251805862017986
2010	42	3943000	701.153021059482	0.000122301912568306	0	0	0.0214603353170766
2010	43	3943000	701.886560136646	0.00012073087431694	0	0	0.00728527963601224
2010	44	3943000	698.893155940193	0.000119501366120219	0	0	0.00129754319683838
2010	45	3943000	696.79936467824	0.000117827868852459	0	0	-0.00975799494504438
2010	46	3943000	698.054249489159	0.000119706284153005	0	0	0.0042199449584286
2010	47	3943000	699.000501752598	0.000121243169398907	0	0	0.0157360376992902
2010	48	3943000	701.599253376153	0.000121618852459016	0	0	0.0151094040833639
2010	49	3943000	711.395825944413	0.000125375683060109	0	0	0.0320555353629088
2010	50	3943000	716.263255082024	0.000126092896174863	0	0	0.0309058781961961
2010	51	3943000	726.819157564906	0.000127254098360656	0	0	0.0252894303125918
2010	52	3943000	734.666682362275	0.000127185792349727	0	0	0.0137930817893386
2011	1	3950000	717.737056848456	0.000128192032686415	0	0	0.0491307266568921
2011	2	3950000	722.615136014834	0.00012822608103507	0	0	0.0423252468164991
2011	3	3950000	732.841319550871	0.000131086142322097	0	0	0.0507049472482015
2011	4	3950000	735.279593456006	0.00013037112700034	0	0	0.0415085728145123
2011	5	3950000	732.197989099434	0.000130881852230167	0	0	0.0499892262003948
2011	6	3950000	737.998264450422	0.000130813755532857	0	0	0.041194860494988
2011	7	3950000	738.824469383647	0.000132073544433095	0	0	0.0500464347738769
2011	8	3950000	737.817306280781	0.000131256384065373	0	0	0.0449741330770455
2011	9	3950000	739.413475260205	0.000131086142322097	0	0	0.0413659282163224
2011	10	3950000	738.21290771337	0.000130711610486891	0	0	0.0400793483526001
2011	11	3950000	730.063309570855	0.000130473272046306	0	0	0.0497719717629752
2011	12	3950000	721.420242417192	0.000126012938372489	0	0	0.0260316476841357
2011	13	3950000	711.237446518957	0.000124276472591079	0	0	0.0263801541564965
2011	14	3950000	702.372572398964	0.000123186925434116	0	0	0.030222460892135
2011	15	3950000	695.074606590587	0.000120701395982295	0	0	0.0200343866361605
2011	16	3950000	692.057126532982	0.000121212121212121	0	0	0.0288168024031862
2011	17	3950000	688.0014705562	0.000122642151855635	0	0	0.0470907851659209
2011	18	3950000	687.231641800142	0.000123663602315288	0	0	0.0569944045318691
2011	19	3950000	687.684905020895	0.000122267620020429	0	0	0.0443736582791185
2011	20	3950000	687.377002995261	0.000125025536261491	0	0	0.0684093253045056
2011	21	3950000	684.506283069035	0.000122505958461015	0	0	0.0512686556705071
2011	22	3950000	681.881632580322	0.000119237316990126	0	0	0.0271577448854313
2011	23	3950000	680.738128506743	0.000117943479741233	0	0	0.0177188128417534
2011	24	3950000	678.360371150022	0.000118522301668369	0	0	0.0262981589265526
2011	25	3950000	678.698897312212	0.000117364657814096	0	0	0.0157670842403999
2011	26	3950000	675.794510913956	0.000115934627170582	0	0	0.00770276911394882
2011	27	3950000	674.273290604888	0.000116207013959823	0	0	0.012349160957632
2011	28	3950000	671.163779899229	0.000114436499829758	0	0	0.00154391540754243
2011	29	3950000	671.325886374937	0.000114232209737828	0	0	-0.000485436926462812
2011	30	3950000	668.17887086075	0.000112325502213143	0	0	-0.0125398620431627
2011	31	3950000	670.359244740612	0.000113517194416071	0	0	-0.00530945872461084
2011	32	3950000	670.466505230426	0.000114708886618999	0	0	0.00497190350833184
2011	33	3950000	667.630386919192	0.000116887980932925	0	0	0.0284133458459607
2011	34	3950000	666.614540058528	0.00011504937010555	0	0	0.0137792673119096
2011	35	3950000	664.776280807664	0.000115968675519237	0	0	0.0247056335589807
2011	36	3950000	662.174314773839	0.000114674838270344	0	0	0.0172547997879737
2011	37	3950000	661.021660175669	0.000116104868913858	0	0	0.0317362366291532
2011	38	3950000	667.74013838958	0.000115423901940756	0	0	0.0153650514931809
2011	39	3950000	671.653746624921	0.000117671092951992	0	0	0.0291016814441962
2011	40	3950000	680.281416186853	0.000119543752128022	0	0	0.0322198773795798
2011	41	3950000	685.759864019005	0.000121450459652707	0	0	0.0403058525749895
2011	42	3950000	691.36335601807	0.000122914538644876	0	0	0.0443133754707262
2011	43	3950000	691.655215529195	0.000123459312223357	0	0	0.0484992865197144
2011	44	3950000	689.50716422454	0.000123731699012598	0	0	0.0540862194193468
2011	45	3950000	687.267436576063	0.000124242424242424	0	0	0.0618864813904649
2011	46	3950000	689.458809889232	0.000123765747361253	0	0	0.0544502290380466
2011	47	3950000	690.290598332294	0.000120837589376915	0	0	0.0282625921819586
2011	48	3950000	692.566004854281	0.000120394960844399	0	0	0.0211301089616696
2011	49	3950000	700.727658850021	0.000121586653047327	0	0	0.0192262157484817
2011	50	3950000	704.772267366543	0.000119713993871297	0	0	-0.00223088710970161
2011	51	3950000	714.82350097404	0.000121212121212121	0	0	-0.00394992745788713
2011	52	3950000	723.547551448144	0.000122335716717739	0	0	-0.00683790780335246
2012	1	4010000	727.061079180204	0.000118307053941909	0	0	-0.0196146920645017
2012	2	4010000	733.429316097514	0.000115352697095436	0	0	-0.0523967548802
2012	3	4010000	745.510770301854	0.000117211618257261	0	0	-0.052729983077156
2012	4	4010000	747.81217221869	0.000118406639004149	0	0	-0.0460171330410318
2012	5	4010000	744.888294818851	0.000120730290456432	0	0	-0.0234777414821697
2012	6	4010000	751.45497847192	0.000122788381742739	0	0	-0.0155098825689076
2012	7	4010000	752.845778572055	0.000125112033195021	0	0	0.00126748592487971
2012	8	4010000	751.086359463695	0.000124116182572614	0	0	-0.00437547483360229
2012	9	4010000	752.258566927677	0.000123053941908714	0	0	-0.0144346204949515
2012	10	4010000	751.65026249483	0.000121195020746888	0	0	-0.0285375573789246
2012	11	4010000	744.054290552377	0.000120863070539419	0	0	-0.0213079754443816
2012	12	4010000	735.868772666913	0.000120730290456432	0	0	-0.0115085365509133
2012	13	4010000	725.406521503789	0.000118605809128631	0	0	-0.0148971937574897
2012	14	4010000	716.509273858606	0.000118307053941909	0	0	-0.00517686789820688
2012	15	4010000	708.2693041166	0.000118406639004149	0	0	0.00724399017941269
2012	16	4010000	704.030834655751	0.000117875518672199	0	0	0.00876263515825311
2012	17	4010000	698.913969194228	0.000116647302904564	0	0	0.00556009892069011
2012	18	4010000	698.109276819011	0.000119236514522822	0	0	0.0290652536139397
2012	19	4010000	697.291268592003	0.000119701244813278	0	0	0.0342880120330123
2012	20	4010000	697.304062467627	0.000118439834024896	0	0	0.0233699162381248
2012	21	4010000	695.362889745119	0.000118008298755187	0	0	0.0224876974102156
2012	22	4010000	692.563427920067	0.000117676348547718	0	0	0.0237329483731134
2012	23	4010000	690.838229310454	0.000117145228215768	0	0	0.0216574156651405
2012	24	4010000	687.950338074173	0.000115651452282158	0	0	0.0128638092548957
2012	25	4010000	688.363114533952	0.000115850622406639	0	0	0.0139997121614701
2012	26	4010000	684.905631613827	0.000116580912863071	0	0	0.0255427427935603
2012	27	4010000	684.047850267458	0.000115419087136929	0	0	0.0165955491682398
2012	28	4010000	681.435935968874	0.000115751037344398	0	0	0.0234270944464179
2012	29	4010000	682.961971736326	0.000114655601659751	0	0	0.0114765222487375
2012	30	4010000	677.986317170285	0.000115286307053942	0	0	0.0245044515043534
2012	31	4010000	678.584705187857	0.000113858921161826	0	0	0.0109275890768723
2012	32	4010000	678.064097100735	0.000114522821576763	0	0	0.0176029123947144
2012	33	4010000	675.268640838709	0.00011146887966805	0	0	-0.00543286125970979
2012	34	4010000	672.72097208123	0.000111668049792531	0	0	0.00011747503355664
2012	35	4010000	671.61984690453	0.0001109377593361	0	0	-0.00479415091642937
2012	36	4010000	670.509748424642	0.000113029045643154	0	0	0.0156451887537874
2012	37	4010000	670.130512207779	0.000112630705394191	0	0	0.0126385646346972
2012	38	4010000	676.647437139329	0.000113858921161826	0	0	0.0138219142604175
2012	39	4010000	680.887224334379	0.000114356846473029	0	0	0.0119150064440589
2012	40	4010000	689.389708636738	0.000114290456431535	0	0	-0.00114551845907259
2012	41	4010000	694.093875558407	0.000113360995850622	0	0	-0.0159832494552436
2012	42	4010000	699.291922676279	0.000115585062240664	0	0	-0.00413550132999001
2012	43	4010000	699.240511493117	0.000116580912863071	0	0	0.00451845746199127
2012	44	4010000	698.091724673375	0.000117278008298755	0	0	0.0121879045774474
2012	45	4010000	695.750803142569	0.000117576763485477	0	0	0.0181806428397886
2012	46	4010000	699.004369227954	0.00011754356846473	0	0	0.0131553266000357
2012	47	4010000	699.809141115809	0.000116514522821577	0	0	0.00313065199562576
2012	48	4010000	701.817611631573	0.000118473029045643	0	0	0.0170733651732823
2012	49	4010000	708.262402733611	0.000120066390041494	0	0	0.0213728657739893
2012	50	4010000	711.482595601267	0.000121792531120332	0	0	0.0313674635707332
2012	51	4010000	721.096169816579	0.000124879668049793	0	0	0.0434114498089534
2012	52	4010000	730.916055146853	0.000127767634854772	0	0	0.0531989201486821
2013	1	4002000	735.967357637283	0.000124230211188135	0	0	0.0470573076418774
2013	2	4002000	743.775909765079	0.000124649363211349	0	0	0.0395604238435405
2013	3	4002000	757.53047742559	0.000127583427373851	0	0	0.0447104421323263
2013	4	4002000	759.662354093247	0.000127551184910527	0	0	0.0415153465705125
2013	5	4002000	756.986332551518	0.000127583427373851	0	0	0.0454614118758075
2013	6	4002000	764.224264796228	0.000129453490246655	0	0	0.0507386862599961
2013	7	4002000	766.349006186141	0.000131226825729486	0	0	0.0621792335205096
2013	8	4002000	763.958220003494	0.000130324036756408	0	0	0.0581730503486211
2013	9	4002000	764.564423363481	0.000130485249073029	0	0	0.0586419865565776
2013	10	4002000	764.493213383118	0.000130324036756408	0	0	0.0574325394238368
2013	11	4002000	757.519449346895	0.00012926003546671	0	0	0.0584546716144151
2013	12	4002000	749.82222217076	0.000127293245203934	0	0	0.0530496118320984
2013	13	4002000	739.130628853598	0.000125261970014509	0	0	0.0512350180984077
2013	14	4002000	730.16800673654	0.000122843785265194	0	0	0.0435954368991486
2013	15	4002000	720.99437267122	0.000120457842979204	0	0	0.0363465074376253
2013	16	4002000	715.524099282067	0.000118039658229889	0	0	0.0233058547359415
2013	17	4002000	709.35036736659	0.000115524746090601	0	0	0.0102201013306352
2013	18	4002000	708.523166192835	0.000116008383040464	0	0	0.0156336932025601
2013	19	4002000	706.303626477056	0.00011436401741093	0	0	0.00438391282002584
2013	20	4002000	706.695315472583	0.000116459777527003	0	0	0.0222227092547159
2013	21	4002000	705.766923165814	0.000115943898113816	0	0	0.019033304612705
2013	22	4002000	702.79866404786	0.000115008866677414	0	0	0.0150844566082132
2013	23	4002000	700.458359139959	0.000114621957117524	0	0	0.0150496324620698
2013	24	4002000	697.021206879303	0.000114912139287442	0	0	0.0226374649221098
2013	25	4002000	697.48267964393	0.000113300016121232	0	0	0.00762358766928025
2013	26	4002000	693.420480814801	0.000112622924391424	0	0	0.00746952149309543
2013	27	4002000	693.314624830572	0.000114235047557633	0	0	0.0220468090849275
2013	28	4002000	691.217050432319	0.000112945349024665	0	0	0.0135745343113464
2013	29	4002000	694.166405270969	0.000114235047557633	0	0	0.0207927013169088
2013	30	4002000	687.274581792862	0.000113783653071095	0	0	0.0269549008473606
2013	31	4002000	686.194331553261	0.0001145897146542	0	0	0.0358581633734021
2013	32	4002000	684.929201327823	0.000113267773657907	0	0	0.0257994529039205
2013	33	4002000	682.197810246233	0.000110398194422054	0	0	0.00381442114689301
2013	34	4002000	678.039077624624	0.000108818313719168	0	0	-0.00448215703919467
2013	35	4002000	677.775021982192	0.000106948250846365	0	0	-0.0212091350609989
2013	36	4002000	678.217127334218	0.000106013219409963	0	0	-0.0303990071959035
2013	37	4002000	678.668463102883	0.000106883765919716	0	0	-0.0230870652678433
2013	38	4002000	684.846864756524	0.000109817830082218	0	0	-0.00532508060443699
2013	39	4002000	689.343103967193	0.000111623408028373	0	0	0.00443450585813381
2013	40	4002000	697.551221522328	0.000113106561341286	0	0	0.00580427408447009
2013	41	4002000	701.40767588398	0.000113203288731259	0	0	0.00112961996747664
2013	42	4002000	706.082855349259	0.000114299532484282	0	0	0.00413144807105914
2013	43	4002000	705.775112418145	0.00011336450104788	0	0	-0.00364863024047772
2013	44	4002000	705.85389166809	0.000111655650491698	0	0	-0.0187771036251827
2013	45	4002000	703.503449492495	0.000112300499758182	0	0	-0.00981295755902145
2013	46	4002000	707.900877319144	0.000115105594067387	0	0	0.00861578630041244
2013	47	4002000	708.729724946304	0.000114009350314364	0	0	-0.00215840382089285
2013	48	4002000	710.459037296517	0.000115460261163953	0	0	0.00808063857605229
2013	49	4002000	714.865403303657	0.000117394808963405	0	0	0.0186532970188774
2013	50	4002000	717.133706925087	0.000116556504916976	0	0	0.00818019431838745
2013	51	4002000	726.083337541299	0.000115492503627277	0	0	-0.013336399612322
2013	52	4002000	737.007342638804	0.000119168144446236	0	0	0.00297508211159123
2014	1	3868000	747.047592748127	0.000115384615384615	0	0	-0.0161269413958064
2014	2	3868000	756.284478764509	0.000114819466248038	0	0	-0.032903595754287
2014	3	3868000	771.629546654407	0.000116263736263736	0	0	-0.0402130099721344
2014	4	3868000	773.608764433495	0.000116357927786499	0	0	-0.0418929644071797
2014	5	3868000	771.286357122012	0.000111177394034537	0	0	-0.0817936899045038
2014	6	3868000	779.188871897047	0.000111648351648352	0	0	-0.0872559585348267
2014	7	3868000	782.203031528864	0.000111868131868132	0	0	-0.0889833313389503
2014	8	3868000	779.249998249106	0.000112025117739403	0	0	-0.0842476719879564
2014	9	3868000	779.127095970287	0.000112244897959184	0	0	-0.0823063352589808
2014	10	3868000	779.551170758373	0.000114442700156986	0	0	-0.0648465073937295
2014	11	3868000	773.215573748946	0.0001138147566719	0	0	-0.0623572201413016
2014	12	3868000	766.007025058209	0.000113532182103611	0	0	-0.0558833322122026
2014	13	3868000	755.090805018518	0.000112339089481947	0	0	-0.0522994118800714
2014	14	3868000	746.0061428914	0.00011010989010989	0	0	-0.0597932648630927
2014	15	3868000	735.866407802934	0.000109230769230769	0	0	-0.0544479369870407
2014	16	3868000	729.137349994941	0.000109481946624804	0	0	-0.0435272586093157
2014	17	3868000	721.901991998387	0.000108100470957614	0	0	-0.0461309047038364
2014	18	3868000	721.05768144214	0.000108885400313972	0	0	-0.038079729470774
2014	19	3868000	717.319920495745	0.000111083202511774	0	0	-0.0135503284072011
2014	20	3868000	718.108903711835	0.000110298273155416	0	0	-0.0215968687084524
2014	21	3868000	718.254411416821	0.000110172684458399	0	0	-0.0229088901582426
2014	22	3868000	715.092540773659	0.000111805337519623	0	0	-0.00404498803823238
2014	23	3868000	712.098463918724	0.00010967032967033	0	0	-0.0189558952907176
2014	24	3868000	708.085322816141	0.000108665620094192	0	0	-0.0224341930333522
2014	25	3868000	708.591120794183	0.000110078492935636	0	0	-0.0104307273648856
2014	26	3868000	703.880259335527	0.00010967032967033	0	0	-0.0075016443002842
2014	27	3868000	704.622263488109	0.000108979591836735	0	0	-0.0147912775797278
2014	28	3868000	703.047140382954	0.000111208791208791	0	0	0.00761379900376337
2014	29	3868000	707.426429926747	0.000112119309262166	0	0	0.00957494629364385
2014	30	3868000	698.520887160209	0.00011171114599686	0	0	0.0187240110928725
2014	31	3868000	695.664103331605	0.000109576138147567	0	0	0.00335779387955853
2014	32	3868000	693.534644929442	0.000111585557299843	0	0	0.0248947261637001
2014	33	3868000	690.878313771456	0.000111020408163265	0	0	0.0236245456011573
2014	34	3868000	685.043421020243	0.000109513343799058	0	0	0.0183296103494521
2014	35	3868000	685.694899382774	0.000109638932496075	0	0	0.0185287955746251
2014	36	3868000	687.75817892869	0.000112182103610675	0	0	0.0390279925323767
2014	37	3868000	689.099720253008	0.000109984301412873	0	0	0.0166888469244614
2014	38	3868000	694.83653101504	0.000108194662480377	0	0	-0.00811202457476748
2014	39	3868000	699.557764191527	0.000109199372056515	0	0	-0.00565752307259609
2014	40	3868000	707.363376265243	0.000109921507064364	0	0	-0.0101268690260225
2014	41	3868000	710.306193145762	0.000109136577708006	0	0	-0.0212671567438553
2014	42	3868000	714.350415781848	0.000111177394034537	0	0	-0.00860980220067033
2014	43	3868000	713.87765278811	0.000114191522762951	0	0	0.0189421074592788
2014	44	3868000	715.404630851643	0.00011403453689168	0	0	0.0153694408369535
2014	45	3868000	713.130722855376	0.000114631083202512	0	0	0.0239356917288294
2014	46	3868000	718.754642006721	0.000115792778649922	0	0	0.0262194591754765
2014	47	3868000	719.668964910531	0.000116138147566719	0	0	0.0279726319613784
2014	48	3868000	721.124285795719	0.000116640502354788	0	0	0.030335567162521
2014	49	3868000	723.207568945119	0.000115918367346939	0	0	0.0210070133489354
2014	50	3868000	724.402810328364	0.000114976452119309	0	0	0.0110396999536912
2014	51	3868000	732.507648283906	0.000115949764521193	0	0	0.0083171168661068
2014	52	3868000	744.57094051475	0.00011541601255887	0	0	-0.0125856919802318
2015	1	3760000	757.247273496292	0.000111145178598804	0	0	-0.0425848657696747
2015	2	3760000	767.862820541672	0.000113291430323471	0	0	-0.0375885116059034
2015	3	3760000	784.664994536064	0.000115897593131994	0	0	-0.0365315067393977
2015	4	3760000	786.503484007614	0.000117859880423118	0	0	-0.0225090980111186
2015	5	3760000	784.626992365329	0.000118135827073432	0	0	-0.0178772748093248
2015	6	3760000	793.155084587266	0.000120895293576575	0	0	-0.00574299361597954
2015	7	3760000	797.186948765167	0.000122642955695232	0	0	0.0035287221387532
2015	8	3760000	793.750573761141	0.000124359957074966	0	0	0.0219835132290694
2015	9	3760000	792.746697555535	0.000123010884562318	0	0	0.0121770326817273
2015	10	3760000	793.62014286145	0.000124390617813889	0	0	0.0224034852170505
2015	11	3760000	787.956697265888	0.000122428330522766	0	0	0.0135074716301576
2015	12	3760000	781.260010702738	0.000121079258010118	0	0	0.0109310462333538
2015	13	3760000	770.160943707543	0.000118933006285451	0	0	0.00732191931898126
2015	14	3760000	760.934072691681	0.000118411773723747	0	0	0.0150682269592169
2015	15	3760000	749.844470161912	0.000117154683427871	0	0	0.0191446765420412
2015	16	3760000	741.863997585908	0.000115682967959528	0	0	0.0171675704112028
2015	17	3760000	733.588594604865	0.00011473248505289	0	0	0.0201903430670341
2015	18	3760000	732.73434951698	0.000113628698451633	0	0	0.0115535056990307
2015	19	3760000	727.38222433194	0.000113935305840871	0	0	0.0217461674741751
2015	20	3760000	728.59253022275	0.000114272573969033	0	0	0.0230684080333782
2015	21	3760000	729.868270592119	0.000116112218304461	0	0	0.0377215047114541
2015	22	3760000	726.509383281725	0.000116173539782309	0	0	0.043069803967199
2015	23	3760000	722.842464379661	0.000115866932393071	0	0	0.0455943545716054
2015	24	3760000	718.235496176393	0.000112984822934233	0	0	0.0261258374495574
2015	25	3760000	718.774147418595	0.000114241913230109	0	0	0.0367651684139042
2015	26	3760000	713.389657304081	0.000115100413919975	0	0	0.0524402650261196
2015	27	3760000	715.06005205335	0.000115744289437375	0	0	0.0558553758274692
2015	28	3760000	714.019273359283	0.000113904645101947	0	0	0.04058815738176
2015	29	3760000	719.837407381327	0.000114241913230109	0	0	0.0352337796821907
2015	30	3760000	708.872517066647	0.000111605089682661	0	0	0.0269829658688185
2015	31	3760000	704.164269791945	0.000109213552046604	0	0	0.0116957513486
2015	32	3760000	701.073875831355	0.000108109765445347	0	0	0.00588543420442294
2015	33	3760000	698.508288250816	0.000108140426184271	0	0	0.00986632780899691
2015	34	3760000	690.956120621417	0.000108814962440595	0	0	0.0272721795439562
2015	35	3760000	692.594714108915	0.000107987122489652	0	0	0.0170450129788727
2015	36	3760000	696.323728826646	0.000107435229189023	0	0	0.00642843405738376
2015	37	3760000	698.591796438794	0.000106576728499157	0	0	-0.00485519076531373
2015	38	3760000	703.757889158551	0.000108630998007052	0	0	0.00688036456293041
2015	39	3760000	708.637079629379	0.000109121569829833	0	0	0.00446338536543325
2015	40	3760000	715.882647072129	0.000109520159435842	0	0	-0.00207107558507351
2015	41	3760000	717.857665103079	0.000111053196382033	0	0	0.0091136937236459
2015	42	3760000	721.137585920229	0.000110623946037099	0	0	0.000641228648733876
2015	43	3760000	720.609695949501	0.000109550820174766	0	0	-0.00833973784044392
2015	44	3760000	723.810951250959	0.000109152230568757	0	0	-0.0163177294161497
2015	45	3760000	721.698027949166	0.000109857427564004	0	0	-0.00706393498628877
2015	46	3760000	728.605278058421	0.000109182891307681	0	0	-0.022516002220211
2015	47	3760000	729.667310940669	0.00011022535643109	0	0	-0.0146194173436614
2015	48	3760000	730.839620346854	0.000110010731258623	0	0	-0.0181156302672408
2015	49	3760000	730.284641871527	0.000109489498696919	0	0	-0.0220251679267229
2015	50	3760000	730.278899756485	0.00010893760539629	0	0	-0.0269471016662908
2015	51	3760000	737.293809474563	0.000111206500076652	0	0	-0.0161317093968815
2015	52	3760000	750.494753352165	0.000113414073279166	0	0	-0.0142502706439934
2015	53	3760000	0	0.000107159282538709	0	0	Inf
2016	1	3692000	765.5265498263	0.000113208685162847	0	0	-0.0192371509905722
2016	2	3692000	777.470080629891	0.000115952955367913	0	0	-0.0108944136127131
2016	3	3692000	795.595993503707	0.00011670687575392	0	0	-0.0271444221439594
2016	4	3692000	797.326136719157	0.000117822677925211	0	0	-0.0199744320243781
2016	5	3692000	795.984563546543	0.000117219541616405	0	0	-0.023347894416116
2016	6	3692000	805.106850193483	0.000118546441495778	0	0	-0.0234836533671762
2016	7	3692000	810.245423964052	0.000117249698431846	0	0	-0.0402907847406739
2016	8	3692000	806.387908661559	0.000118848009650181	0	0	-0.0225547884165912
2016	9	3692000	804.355703418493	0.000117943305186972	0	0	-0.027544658817401
2016	10	3692000	805.630913427341	0.00011869722557298	0	0	-0.0228776144511779
2016	11	3692000	800.65613324581	0.000117762364294331	0	0	-0.0245500314424935
2016	12	3692000	794.491015842871	0.000118998793727382	0	0	-0.00665962954566307
2016	13	3692000	783.256956942857	0.000119209891435464	0	0	0.00937501160002932
2016	14	3692000	773.892723673931	0.000117159227985525	0	0	0.00401512539272594
2016	15	3692000	761.891634941182	0.000114113389626055	0	0	-0.0066828860006784
2016	16	3692000	752.69365846831	0.000112726176115802	0	0	-0.0067672397807569
2016	17	3692000	743.419432758069	0.000111821471652593	0	0	-0.00244738390994049
2016	18	3692000	742.558199634248	0.000108504221954162	0	0	-0.0309177107539258
2016	19	3692000	735.517205181482	0.000107629674306393	0	0	-0.029526440752836
2016	20	3692000	737.151096677291	0.000107509047044632	0	0	-0.0327627494365154
2016	21	3692000	739.592481253364	0.000107147165259349	0	0	-0.0392006165398425
2016	22	3692000	736.032357962843	0.000105096501809409	0	0	-0.0530307635806599
2016	23	3692000	731.690022409859	0.000106966224366707	0	0	-0.030463750669232
2016	24	3692000	726.489636065934	0.000106001206272618	0	0	-0.0323330642308045
2016	25	3692000	727.055428896374	0.000107448733413752	0	0	-0.0198821552275825
2016	26	3692000	720.996308406619	0.000105820265379976	0	0	-0.026624697217996
2016	27	3692000	723.669960603963	0.000107659831121834	0	0	-0.0133623904962044
2016	28	3692000	723.169720197857	0.000105699638118215	0	0	-0.0306563170147554
2016	29	3692000	730.398918008914	0.000105729794933655	0	0	-0.0399766720472578
2016	30	3692000	717.370901072123	0.000103709288299156	0	0	-0.0412212162884346
2016	31	3692000	710.761789319493	0.000105006031363088	0	0	-0.0202061921944957
2016	32	3692000	706.63078253983	0.000104372738238842	0	0	-0.0204219557036012
2016	33	3692000	704.168790412273	0.000104312424607961	0	0	-0.0175650931718107
2016	34	3692000	694.900056559094	0.00010524728588661	0	0	0.00446099178096981
2016	35	3692000	697.574701104862	0.000106091676718938	0	0	0.00863749629336372
2016	36	3692000	702.987917429247	0.000104794933655006	0	0	-0.0113628089917361
2016	37	3692000	706.196846205654	0.000104613992762364	0	0	-0.0175543777521262
2016	38	3692000	710.659926407306	0.000105971049457177	0	0	-0.0110600388670309
2016	39	3692000	715.621830294597	0.000106121833534379	0	0	-0.0165196613548391
2016	40	3692000	722.149083305599	0.000107358262967431	0	0	-0.0140540001229971
2016	41	3692000	723.119951828921	0.000110615199034982	0	0	0.0144928212042448
2016	42	3692000	725.492746367068	0.000110524728588661	0	0	0.0103477997134014
2016	43	3692000	725.037427011874	0.000110675512665862	0	0	0.0123615314937105
2016	44	3692000	730.128843892589	0.000110554885404101	0	0	0.00420632075160573
2016	45	3692000	728.261061897203	0.000109650180940893	0	0	-0.00145698013077697
2016	46	3692000	736.479958029822	0.000110042219541616	0	0	-0.00907011515655
2016	47	3692000	737.764057737625	0.000111399276236429	0	0	0.00140416472110527
2016	48	3692000	738.645327215981	0.000109559710494572	0	0	-0.0163073220288023
2016	49	3692000	735.144305082477	0.000109861278648975	0	0	-0.00890206866493023
2016	50	3692000	733.815719661003	0.000110223160434258	0	0	-0.00383709368109952
2016	51	3692000	739.479828275726	0.000110977080820265	0	0	-0.00470577849816387
2016	52	3692000	753.790432583257	0.000112394451145959	0	0	-0.0111309884293743
2017	1	3627000	767.495862364737	0.000114179326779863	0	0	-0.00116725367349502
2017	2	3627000	780.637061627367	0.000115251712838844	0	0	-0.00875831031275094
2017	3	3627000	799.847668697385	0.000119868930592791	0	0	0.00619159309507039
2017	4	3627000	801.5007186813	0.000119183795055109	0	0	-0.00162285404240242
2017	5	3627000	800.76985743931	0.000119541257074769	0	0	0.00228547883475832
2017	6	3627000	810.40029896398	0.000119005064045279	0	0	-0.014067491064051
2017	7	3627000	816.668078209091	0.000118736967530533	0	0	-0.0238384219103841
2017	8	3627000	812.468845619573	0.000115192135835567	0	0	-0.0480865768948716
2017	9	3627000	809.299526078785	0.000113970807268394	0	0	-0.054490982210821
2017	10	3627000	810.916105550438	0.000112153708668454	0	0	-0.0714205885837301
2017	11	3627000	806.653642216592	0.000111379207625856	0	0	-0.072960238616005
2017	12	3627000	801.059835881976	0.000110902591599643	0	0	-0.0704814214281676
2017	13	3627000	789.797238057101	0.00010893655049151	0	0	-0.073939531873722
2017	14	3627000	780.360226158438	0.000107953529937444	0	0	-0.071198177836344
2017	15	3627000	767.570531834872	0.000106881143878463	0	0	-0.0651022020288065
2017	16	3627000	757.264905081065	0.000106464104855526	0	0	-0.0560766843889583
2017	17	3627000	747.100170574859	0.000106225796842419	0	0	-0.0453756697027307
2017	18	3627000	746.237409895144	0.000107327971403038	0	0	-0.0343555677525549
2017	19	3627000	737.504873455276	0.000107596067917784	0	0	-0.0204810490058305
2017	20	3627000	739.545894598694	0.000108013106940721	0	0	-0.0193982479024892
2017	21	3627000	743.149293671564	0.00010747691391123	0	0	-0.0289972605169261
2017	22	3627000	739.407966900727	0.000106821566875186	0	0	-0.0300347952616912
2017	23	3627000	734.428250984033	0.000107208817396485	0	0	-0.0199178762042891
2017	24	3627000	728.674036308892	0.00010601727733095	0	0	-0.0231571806707536
2017	25	3627000	729.258022947434	0.000104438486744117	0	0	-0.0384747538793361
2017	26	3627000	722.572376609996	0.000102889484658922	0	0	-0.0439712029389475
2017	27	3627000	726.28794054564	0.00010327673518022	0	0	-0.0452822340970341
2017	28	3627000	726.325889873219	0.00010163836759011	0	0	-0.0604768334512856
2017	29	3627000	734.875262709171	0.000101846887101579	0	0	-0.0695019485631865
2017	30	3627000	719.897772312653	0.000100148942508192	0	0	-0.0659784960301625
2017	31	3627000	711.414393354493	9.9672326481978e-05	0	0	-0.0593386832608788
2017	32	3627000	706.211311190311	9.89871909442955e-05	0	0	-0.0589218984898096
2017	33	3627000	703.873763136423	9.89871909442955e-05	0	0	-0.0557966004606013
2017	34	3627000	692.976434202388	0.000100506404527852	0	0	-0.0262295127298368
2017	35	3627000	696.697623965334	0.000102710753649091	0	0	-0.010187524287706
2017	36	3627000	703.745733440462	0.000102949061662198	0	0	-0.0178270827719672
2017	37	3627000	707.865603398868	0.000103187369675305	0	0	-0.0212831409331506
2017	38	3627000	711.47958374171	0.00010437890974084	0	0	-0.015010386785164
2017	39	3627000	716.413183678751	0.000102949061662198	0	0	-0.0351936344181749
2017	40	3627000	722.03192049029	0.000104527852249032	0	0	-0.0280208117067062
2017	41	3627000	721.986538017118	0.000105778969317843	0	0	-0.0163251492880866
2017	42	3627000	723.301110610438	0.000106136431337504	0	0	-0.0147948212071832
2017	43	3627000	723.063085954031	0.000104289544235925	0	0	-0.0316197665157589
2017	44	3627000	730.20962357416	0.000106166219839142	0	0	-0.0238419530667717
2017	45	3627000	728.673150947987	0.000104974679773607	0	0	-0.0327624956634243
2017	46	3627000	738.159445626234	0.000106761989871909	0	0	-0.0289360865769501
2017	47	3627000	739.734564693436	0.000106881143878463	0	0	-0.0299223069326345
2017	48	3627000	740.314293976774	0.00010747691391123	0	0	-0.025278849981736
2017	49	3627000	733.616753413164	0.00010548108430146	0	0	-0.0346458192167948
2017	50	3627000	730.869837368443	0.000104229967232648	0	0	-0.0425107670064927
2017	51	3627000	734.889934110843	0.000103663985701519	0	0	-0.0529193996348534
2017	52	3627000	750.187403845738	0.00010583854632112	0	0	-0.0527700193882197
2018	1	3569000	770.017891804972	0.000106855791962175	0	0	-0.0608010441098039
2018	2	3569000	784.388410552336	0.000108776595744681	0	0	-0.0614343734609787
2018	3	3569000	804.64306847632	0.000112706855791962	0	0	-0.0520020243951827
2018	4	3569000	806.295840808452	0.000112706855791962	0	0	-0.0539452625289993
2018	5	3569000	806.225947273013	0.000113297872340426	0	0	-0.0489018585997731
2018	6	3569000	816.379747500072	0.00011613475177305	0	0	-0.0372127647618661
2018	7	3569000	823.782452919301	0.000120330969267139	0	0	-0.0113894789650492
2018	8	3569000	819.252639652249	0.000123611111111111	0	0	0.0211746163614613
2018	9	3569000	814.832988027082	0.000128575650118203	0	0	0.0679489082872984
2018	10	3569000	816.741070775349	0.000130939716312057	0	0	0.085044001961004
2018	11	3569000	813.128953004278	0.0001298463356974	0	0	0.0807633853807399
2018	12	3569000	808.067704985776	0.000127541371158392	0	0	0.0682273213915842
2018	13	3569000	796.765261585742	0.000122901891252955	0	0	0.0439712172497726
2018	14	3569000	787.268034380322	0.000119326241134752	0	0	0.0258259763279759
2018	15	3569000	773.716318042758	0.000115425531914894	0	0	0.00967238480399818
2018	16	3569000	762.355531205915	0.000113002364066194	0	0	0.00320646823434004
2018	17	3569000	751.330964756975	0.000109781323877069	0	0	-0.0110882755373583
2018	18	3569000	750.451279388626	0.000108244680851064	0	0	-0.0237873928380389
2018	19	3569000	739.959011504435	0.00010540780141844	0	0	-0.0358925441700308
2018	20	3569000	742.370809881811	0.000104609929078014	0	0	-0.0462987087103858
2018	21	3569000	747.129256486163	0.000103989361702128	0	0	-0.0579943244224504
2018	22	3569000	743.182946988414	0.000103841607565012	0	0	-0.0543378277879719
2018	23	3569000	737.583222198272	0.000102748226950355	0	0	-0.0571911357643818
2018	24	3569000	731.285530582492	0.000103959810874704	0	0	-0.037858715132022
2018	25	3569000	731.894500746439	0.000103959810874704	0	0	-0.0386592612973344
2018	26	3569000	724.603387046789	0.000102157210401891	0	0	-0.0458228427307162
2018	27	3569000	729.433336846983	0.000101595744680851	0	0	-0.0573504592315595
2018	28	3569000	729.991767452668	0.000103250591016548	0	0	-0.0427289304391925
2018	29	3569000	739.796242817754	0.000106028368794326	0	0	-0.0300031840297167
2018	30	3569000	722.896244466252	0.000107269503546099	0	0	0.00429350070291155
2018	31	3569000	712.526003058289	0.000107624113475177	0	0	0.0222784808885242
2018	32	3569000	706.195113419824	0.000107387706855792	0	0	0.0291773281754884
2018	33	3569000	703.969768126438	0.000106382978723404	0	0	0.0227711935929081
2018	34	3569000	691.502974395238	0.000101625295508274	0	0	-0.00535496524577746
2018	35	3569000	696.273501858307	9.85520094562648e-05	0	0	-0.0420431077445539
2018	36	3569000	704.922039887729	9.98817966903073e-05	0	0	-0.0410287070784952
2018	37	3569000	709.919769970718	0.000100709219858156	0	0	-0.039891507700773
2018	38	3569000	712.575519674224	0.000101507092198582	0	0	-0.0358916619615508
2018	39	3569000	717.410434668118	0.000102866430260047	0	0	-0.0295652720439318
2018	40	3569000	722.007032206827	0.000105230496453901	0	0	-0.0135830148036814
2018	41	3569000	720.977067548434	0.000104373522458629	0	0	-0.0202184898862334
2018	42	3569000	721.096718295334	0.000104639479905437	0	0	-0.0178848661602869
2018	43	3569000	721.242935919012	0.000104787234042553	0	0	-0.0166974750382363
2018	44	3569000	730.64778414802	0.000105023640661939	0	0	-0.027164640170864
2018	45	3569000	729.510787178474	0.000103959810874704	0	0	-0.0355180315820815
2018	46	3569000	740.264351429134	0.00010588061465721	0	0	-0.0319674335032451
2018	47	3569000	742.248221558674	0.000105289598108747	0	0	-0.0399438094932916
2018	48	3569000	742.525641240004	0.000104078014184397	0	0	-0.0513458918083084
2018	49	3569000	732.338756629691	0.00010410756501182	0	0	-0.0378769474899135
2018	50	3569000	728.075504200517	0.000103191489361702	0	0	-0.0407588279365376
2018	51	3569000	730.204896761415	0.000102039007092199	0	0	-0.0542380596693746
2018	52	3569000	746.481106432733	0.000104225768321513	0	0	-0.0550330156767797
2019	1	3529000	766.427976891938	0.000107141800975898	0	0	-0.0545752218774182
2019	2	3529000	781.862157514047	0.000109655478338016	0	0	-0.0514952119463888
2019	3	3529000	802.909859801673	0.000112671891172557	0	0	-0.0509519957966123
2019	4	3529000	804.593915292902	0.000114180097589827	0	0	-0.0402611984470568
2019	5	3529000	805.210582999164	0.000114239242939524	0	0	-0.040499446589114
2019	6	3529000	815.785584309694	0.000114446251663463	0	0	-0.0512212830348706
2019	7	3529000	824.273252511735	0.000115155995859826	0	0	-0.055167691506631
2019	8	3529000	819.490575832986	0.000114564542362857	0	0	-0.0545345817888867
2019	9	3529000	813.790913118541	0.000114712405737099	0	0	-0.0466838748210586
2019	10	3529000	815.92303597287	0.000115244713884371	0	0	-0.0447628444873131
2019	11	3529000	812.950877775355	0.000112524027798314	0	0	-0.0639040798104789
2019	12	3529000	808.433332291801	0.000110158213810439	0	0	-0.0784645186659683
2019	13	3529000	797.18739112375	0.000107999408546503	0	0	-0.0837787850979472
2019	14	3529000	787.699003184513	0.000106225048055597	0	0	-0.0879765023243022
2019	15	3529000	773.536039209108	0.000103740943368328	0	0	-0.0929963641805987
2019	16	3529000	761.270840864832	0.000103267780570753	0	0	-0.082586692527732
2019	17	3529000	749.520899226111	0.000100635812509241	0	0	-0.0919532721466107
2019	18	3529000	748.628214526294	0.00010066538518409	0	0	-0.090603337157435
2019	19	3529000	736.448101744114	0.000100340085760757	0	0	-0.0785501403386253
2019	20	3529000	739.202981173618	0.000100606239834393	0	0	-0.0795491666987833
2019	21	3529000	745.062359979215	0.000102055300901967	0	0	-0.0736345880910498
2019	22	3529000	740.942497529699	0.000103356498595298	0	0	-0.0566069535349038
2019	23	3529000	734.789403362399	0.000103800088718025	0	0	-0.0446242191468119
2019	24	3529000	728.004543435943	0.000103918379417418	0	0	-0.0346214095271795
2019	25	3529000	728.626885779264	0.000103179062546207	0	0	-0.0423081914501343
2019	26	3529000	720.801900386618	0.000101463847404998	0	0	-0.0480047296879464
2019	27	3529000	726.731590528208	0.000100842821233181	0	0	-0.0615517353466032
2019	28	3529000	727.785182628	0.000100783675883484	0	0	-0.0634599106033291
2019	29	3529000	738.716901561563	0.000100813248558332	0	0	-0.0770483272296153
2019	30	3529000	720.091145323126	9.93346148159101e-05	0	0	-0.0670625456746261
2019	31	3529000	707.942851793659	9.89205973680319e-05	0	0	-0.05500846811998
2019	32	3529000	700.506970235056	9.838828922076e-05	0	0	-0.0501165180744394
2019	33	3529000	698.404717596789	9.84474345704569e-05	0	0	-0.0466845609362175
2019	34	3529000	684.517159922986	9.67913647789443e-05	0	0	-0.0437054929731081
2019	35	3529000	690.302501412379	9.72941002513677e-05	0	0	-0.0467947042728188
2019	36	3529000	700.429733360511	9.82108531716694e-05	0	0	-0.0517250077130338
2019	37	3529000	706.229175183156	9.91867514416679e-05	0	0	-0.0501666830373686
2019	38	3529000	707.818779328754	9.78559810734881e-05	0	0	-0.065014917197301
2019	39	3529000	712.436810112811	9.96894869140914e-05	0	0	-0.0536704583059888
2019	40	3529000	715.841281451929	0.000100813248558332	0	0	-0.0475542307128253
2019	41	3529000	713.86936283811	9.95416235398492e-05	0	0	-0.0569703155160237
2019	42	3529000	712.667773718726	9.90684607422741e-05	0	0	-0.0598704968741379
2019	43	3529000	713.357773029196	0.000100369658435605	0	0	-0.048443816463162
2019	44	3529000	725.12148429733	0.000102439745674996	0	0	-0.0445738886479833
2019	45	3529000	724.447391239324	0.000101759574153482	0	0	-0.0500345389846941
2019	46	3529000	736.373787593675	0.000101966582877421	0	0	-0.0635190828105423
2019	47	3529000	738.821742348646	0.000102883335797723	0	0	-0.0582302061277789
2019	48	3529000	738.794189790759	0.000103267780570753	0	0	-0.0546758357726117
2019	49	3529000	724.984143882387	0.000101108975306816	0	0	-0.0568069580968214
2019	50	3529000	719.158005988969	0.000102617181724087	0	0	-0.0349825848832372
2019	51	3529000	719.125992475322	0.000105456158509537	0	0	-0.00824054830075618
2019	52	3529000	736.23186568072	0.000105929321307112	0	0	-0.0269369835851698
2020	1	3504000	758.775292472625	0.000108062108091968	0	0	-0.0460944008319651
2020	2	3504000	775.129785101959	0.000109256494475963	0	0	-0.0559000388512483
2020	3	3504000	796.770577360393	0.000110749477455957	0	0	-0.0689917260028648
2020	4	3504000	798.522511849943	0.000111316810988355	0	0	-0.0662755414713815
2020	5	3504000	799.830226817484	0.000112302179755151	0	0	-0.0595504211024928
2020	6	3504000	810.747000856534	0.000110480740519558	0	0	-0.0872615017777333
2020	7	3504000	820.251025698453	0.000109584950731562	0	0	-0.105151987618679
2020	8	3504000	815.275848124009	0.000108390564347566	0	0	-0.109503854835682
2020	9	3504000	808.295115378069	0.000107196177963571	0	0	-0.111710579044926
2020	10	3504000	810.588754404141	0.000106419826813974	0	0	-0.120639169829126
2020	11	3504000	808.219952704427	0.000108868318901165	0	0	-0.097770356250194
2020	12	3504000	804.23155000209	0.000110152284263959	0.093695652173913	0	-0.0826025166532168
2020	13	3504000	793.104952423841	0.000111257091669155	0.110782608695652	0	-0.0604017819803509
2020	14	3504000	783.674811951315	0.000111914004180352	0.099304347826087	0	-0.043480805343827
2020	15	3504000	769.02773677138	0.000110600179157958	0.0786086956521739	0	-0.0367057459980426
2020	16	3504000	755.997909335931	0.000108748880262765	0.0614782608695652	0	-0.0365052720319999
2020	17	3504000	743.642254988939	0.000108121827411168	0.0420869565217391	0	-0.0261446345450455
2020	18	3504000	742.737445025233	0.00010752463421917	0.0313913043478261	0	-0.0303437576443545
2020	19	3504000	728.956908070653	0.000105524037025978	0.019695652173913	0	-0.0303953605835165
2020	20	3504000	732.021876669171	0.000106061510898776	0.014304347826087	0	-0.0295372001278897
2020	21	3504000	738.912441140908	0.000105733054643177	0.012304347826087	0	-0.0415643849405036
2020	22	3504000	734.643086085888	0.000103015825619588	0.00865217391304348	0	-0.0607684015972198
2020	23	3504000	728.002267632294	0.000100716631830397	0.00730434782608696	0	-0.0733545347406351
2020	24	3504000	720.783411919706	0.000101612421618394	0.00595652173913044	0	-0.055749634710215
2020	25	3504000	721.410821688407	0.000101254105703195	0.00791304347826087	0	-0.0598976621771152
2020	26	3504000	713.119435741895	0.000100716631830397	0.00595652173913044	0	-0.0540154058510843
2020	27	3504000	720.119093451535	0.000101821439235593	0.00495652173913043	0	-0.0529344295939029
2020	28	3504000	721.632965149727	0.00010253807106599	0.00495652173913043	0	-0.0482696423693722
2020	29	3504000	733.561736313014	0.00010253807106599	0.00595652173913044	0	-0.063746149776085
2020	30	3504000	713.403762398218	0.000101970737533592	0.00660869565217391	0	-0.0426178890562775
2020	31	3504000	699.601666595612	0.000104329650641983	0.00760869565217391	0	-0.00114589005985865
2020	32	3504000	691.096429646918	0.000103911615407584	0.00826086956521739	0	0.00709534898854411
2020	33	3504000	689.118608727663	0.000103374141534786	0.00726086956521739	0	0.00476172204723331
2020	34	3504000	673.961036699803	0.00010253807106599	0.00695652173913044	0	0.0190500082364785
2020	35	3504000	680.712418513692	0.000102030456852792	0.00595652173913044	0	0.00394818929875863
2020	36	3504000	692.185507089064	0.000100507614213198	0.00565217391304348	0	-0.0274283510628616
2020	37	3504000	698.703745266157	0.000101194386383995	0.00730434782608696	0	-0.0299178949701979
2020	38	3504000	699.154520901898	0.000102000597193192	0.00995652173913044	0	-0.0228197350155399
2020	39	3504000	703.456526691432	0.000103374141534786	0.00995652173913044	0	-0.015717427121523
2020	40	3504000	705.537104341749	0.000104568527918782	0.0139565217391304	0	-0.00728112569861486
2020	41	3504000	702.685629247146	0.00010510600179158	0.0209565217391304	0	0.00187049613390077
2020	42	3504000	700.059531314898	0.000104090773365184	0.0352608695652174	0	-0.00408469735356282
2020	43	3504000	701.448469110421	0.00010507614213198	0.0562173913043478	0	0.00335239293138818
2020	44	3504000	715.644577827691	0.000105135861451179	0.0726086956521739	0	-0.0159919856619755
2020	45	3504000	715.480503921244	0.000106300388175575	0.0786521739130435	0	-0.00486456849930823
2020	46	3504000	728.484183931632	0.000106569125111974	0.0893478260869565	0	-0.0201571760314425
2020	47	3504000	731.44432750823	0.000108539862645566	0.094	0	-0.00607609812679846
2020	48	3504000	731.117064082384	0.000110928635413556	0.0920869565217391	0	0.0162531234755548
2020	49	3504000	713.610368144133	0.000112869513287549	0.100434782608696	0	0.0594016479414515
2020	50	3504000	706.196861184555	0.000114422215586742	0.113782608695652	0	0.085249796656504
2020	51	3504000	703.774293246844	0.000117079725291132	0.111695652173913	0	0.114277698865803
2020	52	3504000	721.584092191568	0.000120274708868319	0.135608695652174	0	0.116432594229263
2020	53	3504000	0	0.000121379516273514	0.15795652173913	0.7	Inf
2021	1	3555000	742.70581149116	0.000122014868760431	0.126826086956522	0.8	0.0827975054959858
2021	2	3555000	759.706950249726	0.000122379001668943	0.0961739130434782	0.7	0.0617251819729437
2021	3	3555000	781.604133754224	0.000121741769079047	0.0901304347826087	1.1	0.0266066482349426
2021	4	3555000	783.440252748851	0.000120103170990745	0.0814782608695652	0.9	0.0104152770074279
2021	5	3555000	785.414033500221	0.000118859050219997	0.0674347826086956	0.9	-0.00256429528161834
2021	6	3555000	796.519452625416	0.000115369443180094	0.0597391304347826	1.4	-0.0453466045384864
2021	7	3555000	806.890658508629	0.000112547413139129	0.056695652173913	1.6	-0.0806684992845689
2021	8	3555000	801.815441428621	0.000110696404187528	0.059304347826087	2.1	-0.0900649173080929
2021	9	3555000	793.638539109464	0.000107844029737521	0.0592173913043478	0.999999999999999	-0.104378170952253
2021	10	3555000	796.019463037211	0.000106235776058261	0.0671304347826087	1.8	-0.120373266592769
2021	11	3555000	794.22530056378	0.000108268851464118	0.0793913043478261	1.6	-0.101514394601316
2021	12	3555000	790.76784389073	0.000110666059778486	0.0933913043478261	2.5	-0.0776053861633877
2021	13	3555000	779.888419156631	0.000114459110908815	0.112391304347826	3.3	-0.0326821357139701
2021	14	3555000	770.616531128412	0.000118555606129571	0.122869565217391	4	0.0139933007351886
2021	15	3555000	755.706842315338	0.000121438324988621	0.11795652173913	6.9	0.0591408667780887
2021	16	3555000	742.140517997782	0.000123107267485966	0.123565217391304	8.3	0.0933239465068865
2021	17	3555000	729.384302933256	0.000121256258534365	0.114913043478261	9	0.0957186722911047
2021	18	3555000	728.47704138287	0.000119132149901381	0.10295652173913	8.3	0.0778651287478504
2021	19	3555000	713.318410600183	0.00011682597481414	0.0906086956521739	8.8	0.0794618343750937
2021	20	3555000	716.640197676904	0.00011439842209073	0.0633913043478261	9.6	0.0521318821414194
2021	21	3555000	724.426167727847	0.000113397056592323	0.0450869565217391	11.4	0.0317131452390927
2021	22	3555000	720.063905520242	0.000114186011227431	0.0317826086956522	11.4	0.0451850095947398
2021	23	3555000	713.049670198621	0.000110726748596571	0.0228260869565217	10	0.0234911121923845
2021	24	3555000	705.5023811427	0.000110271582460932	0.0138695652173913	7.9	0.0301878766487007
2021	25	3555000	706.121688370747	0.00010829919587316	0.00991304347826087	6.7	0.0108739212457413
2021	26	3555000	697.488473681474	0.00010644818692156	0.00726086956521739	6.2	0.00589475880056408
2021	27	3555000	705.448616978417	0.000103626156880595	0.00726086956521739	5.29999999999999	-0.0318217605621925
2021	28	3555000	707.369744915968	0.000103595812471552	0.0105217391304348	4.40000000000001	-0.0347339493844012
2021	29	3555000	720.076539200543	0.000103595812471552	0.0144782608695652	3.99999999999999	-0.0517674679999009
2021	30	3555000	698.735569522276	0.000104415111515703	0.0207391304347826	3.60000000000001	-0.0150780495251997
2021	31	3555000	683.529605616214	0.000103626156880595	0.0276086956521739	2.59999999999999	-0.000774810062157492
2021	32	3555000	674.073835066812	0.000103413746017296	0.0423913043478261	1.90000000000001	0.0111651936949043
2021	33	3555000	672.232488930073	0.000104111667425277	0.0620869565217391	1.5	0.0207777983062943
2021	34	3555000	656.066891542602	0.000103656501289637	0.075304347826087	1.09999999999999	0.0413572286716071
2021	35	3555000	663.67322892184	0.00010195721438325	0.081	1.2	0.0125464923328119
2021	36	3555000	676.263735655842	0.000102928235472614	0.0764782608695652	1	0.00315892192871557
2021	37	3555000	683.367183621601	0.000103899256561978	0.0689565217391304	0.874172185430461	0.0020967005919205
2021	38	3555000	682.644047372222	0.000105901987558792	0.0604347826086957	0.731788079470202	0.0224948165693232
2021	39	3555000	686.518611435521	0.000106964041875284	0.0624347826086957	0.880132450331129	0.0269204479771263
2021	40	3555000	687.16421452949	0.000109057806099226	0.0644782608695652	0.796688741721854	0.0460381737022953
2021	41	3555000	683.527418511888	0.000109755727507207	0.0754347826086957	1.03443708609272	0.0583335509421389
2021	42	3555000	679.425298182038	0.000110848126232742	0.102347826086957	1.05099337748344	0.0753205715991031
2021	43	3555000	681.638433770891	0.00011048399332423	0.128652173913043	1.39999999999998	0.0683083052866109
2021	44	3555000	698.187915476094	0.000112001213776362	0.163869565217391	2.80000000000001	0.057308474748696
2021	45	3555000	698.563161566529	0.000115217721134881	0.182391304347826	5.60000000000001	0.087088529399467
2021	46	3555000	712.446673525299	0.000120194204217873	0.211782608695652	8.49999999999999	0.111942871569698
2021	47	3555000	715.919051192928	0.000124017599757245	0.228130434782609	10.6	0.141749194462663
2021	48	3555000	715.307584348375	0.000126596874525869	0.222	9.2027027027027	0.166491196594979
2021	49	3555000	694.254360271284	0.00012799271734183	0.210304347826087	4.40000000000001	0.215116603186127
2021	50	3555000	685.314314126329	0.00012696100743438	0.186173913043478	6.2	0.22104555931652
2021	51	3555000	680.343998632635	0.000122682445759369	0.17395652173913	6	0.188516399975799
2021	52	3555000	698.609982244254	0.000119526627218935	0.192869565217391	4.4027027027027	0.127667826144177
2022	1	3595000	722.282038406106	0.000120591900311526	0.183347826086957	2.82702702702702	0.0718804550483687
2022	2	3595000	739.7581546755	0.000116978193146417	0.216913043478261	1.85945945945946	0.0151966494096057
2022	3	3595000	761.699633284116	0.000114299065420561	0.312869565217391	1.17297297297297	-0.0366281301250267
2022	4	3595000	763.650004871377	0.000113271028037383	0.392130434782609	0.989189189189188	-0.0477312965872585
2022	5	3595000	766.245442774297	0.000112866043613707	0.430869565217391	0.71891891891892	-0.0543500038623573
2022	6	3595000	777.443834557794	0.000111433021806854	0.438173913043478	0.743243243243238	-0.0798049091135751
2022	7	3595000	788.526853649883	0.0001101246105919	0.455391304347826	0.562162162162168	-0.103391347133604
2022	8	3595000	783.40284956944	0.000110747663551402	0.454521739130435	0.562162162162161	-0.092420967844619
2022	9	3595000	774.125323592409	0.000109906542056075	0.480086956521739	0.47297297297297	-0.0885196769877128
2022	10	3595000	776.533771105455	0.000109626168224299	0.531739130434783	0.300000000000003	-0.0936646592998944
2022	11	3595000	775.245718632065	0.000110155763239875	0.570434782608696	0.0864864864864865	-0.0877730982534584
2022	12	3595000	772.281019042436	0.000112959501557632	0.567478260869565	0.300000000000001	-0.0609635843449994
2022	13	3595000	761.707682971536	0.000112710280373832	0.524434782608696	0.299999999999996	-0.0500292747775258
2022	14	3595000	752.662156560662	0.000112274143302181	0.492782608695652	0.200000000000002	-0.0423326140193607
2022	15	3595000	737.647044342615	0.000112554517133956	0.515565217391304	0.200000000000001	-0.0203987048521624
2022	16	3595000	723.726759372439	0.000111557632398754	0.470739130434783	0.100000000000001	-0.0104000014853198
2022	17	3595000	710.720339925756	0.000111993769470405	0.396521739130435	0.1	0.0116496737311738
2022	18	3595000	709.809272251459	0.000109595015576324	0.372608695652174	0.999999999999997	-0.00874780380335627
2022	19	3595000	693.453790316001	0.000107196261682243	0.340260869565217	0.199999999999994	-0.00757626591615694
2022	20	3595000	696.972843941599	0.000105202492211838	0.280913043478261	0.200000000000009	-0.0309522015514949
2022	21	3595000	705.522851039302	0.000105233644859813	0.245347826086957	0.0999999999999996	-0.0424123059872869
2022	22	3595000	701.099504013259	0.000101495327102804	0.288391304347826	0.299999999999994	-0.0706026801187449
2022	23	3595000	693.808547902443	0.000103644859813084	0.372304347826087	0.200000000000009	-0.0409458026833614
2022	24	3595000	686.017551121993	0.000106479750778816	0.426	0.1	-0.0035240368384733
2022	25	3595000	686.624386247596	0.000106635514018692	0.472130434782609	0	-0.0029483168500019
2022	26	3595000	677.752533305647	0.000107943925233645	0.500130434782609	0.199999999999994	0.0224971002616338
2022	27	3595000	686.581375973019	0.00011018691588785	0.507217391304348	0.1	0.0303221508120242
2022	28	3595000	688.852011844318	0.000110280373831776	0.525086956521739	0.199999999999994	0.0277969546817695
2022	29	3595000	702.146845800753	0.000108940809968847	0.513565217391304	0.200000000000009	-0.00391206742176685
2022	30	3595000	679.906015244267	0.00011	0.463173913043478	0.899999999999994	0.0386729697431591
2022	31	3595000	663.515139537909	0.000108847352024922	0.40995652173913	0.300000000000009	0.0531786817805912
2022	32	3595000	653.214363263541	0.000107881619937695	0.37595652173913	0.5	0.0602951174246748
2022	33	3595000	651.504137379904	0.000106323987538941	0.35304347826087	0.499999999999995	0.0477293402082617
2022	34	3595000	634.561984265507	0.00010595015576324	0.314478260869565	0.499999999999995	0.0719205008590581
2022	35	3595000	642.9115504004	0.000104672897196262	0.287434782608696	0.399999999999999	0.0452448701248004
2022	36	3595000	656.411322030745	0.000105327102803738	0.290739130434783	0.3	0.0301467651533412
2022	37	3595000	663.973252666426	0.000104704049844237	0.310304347826087	0.300000000000009	0.0123901788220183
2022	38	3595000	662.073554591342	0.000107507788161994	0.361260869565217	0.3	0.0424823574565199
2022	39	3595000	665.443613921775	0.000109657320872274	0.469391304347826	0.100000000000001	0.0579408762389259
2022	40	3595000	664.601324724504	0.000111682242990654	0.539521739130435	0.299999999999994	0.0788422672753723
2022	41	3595000	660.290298554327	0.000112056074766355	0.518521739130435	0.0999999999999996	0.0895207783229448
2022	42	3595000	654.682235397504	0.000111619937694704	0.481434782608696	0.0999999999999996	0.0945768210205087
2022	43	3595000	657.837955485697	0.000108971962616822	0.414260869565217	0	0.0634837867989381
2022	44	3595000	676.665767857398	0.000109283489096573	0.337130434782609	0.100000000000001	0.0368486678756542
2022	45	3595000	677.592468640888	0.00010797507788162	0.271	0	0.0230338028851134
2022	46	3595000	692.189784483179	0.000109626168224299	0.244913043478261	0	0.0167731679621506
2022	47	3595000	696.191073695511	0.000112990654205607	0.247826086956522	0.0999999999999996	0.0419553300927033
2022	48	3595000	695.316029327825	0.000117414330218069	0.268434782608696	0.100000000000009	0.0841113511056434
2022	49	3595000	670.866743777876	0.000120218068535826	0.293695652173913	0	0.150452019209858
2022	50	3595000	660.466790654587	0.000122523364485981	0.318739130434783	0	0.190975853941729
2022	51	3595000	652.844696217116	0.000122959501557632	0.39004347826087	0	0.209169660983919
2022	52	3595000	671.391070962764	0.000122305295950156	0.356304347826087	0	0.169512127818495
2023	1	3661000	695.800503228456	0.000124406396381845	0.253434782608696	0	0.10692647738301
2023	2	3661000	713.49980386449	0.000120529801324503	0.17004347826087	0	0.0458307009453929
2023	3	3661000	735.209032505104	0.000119528347601357	0.145826086956522	0	0.00651646985153505
2023	4	3661000	737.280715651707	0.000115457922791148	0.172304347826087	0	-0.0304913924567192
2023	5	3661000	740.429388319494	0.00011523178807947	0.203434782608696	0	-0.0365050182311664
2023	6	3661000	751.586467589296	0.000115457922791148	0.215565217391304	0	-0.0489450903863242
2023	7	3661000	763.189948930146	0.00011633015667905	0.244608695652174	0	-0.0563292912733067
2023	8	3661000	758.088119107971	0.000116007107090938	0.285869565217391	0	-0.0526167316207332
2023	9	3661000	747.868404906928	0.000117719269907931	0.28104347826087	0	-0.0254970055985997
2023	10	3661000	750.244052502313	0.000115684057502827	0.322	0	-0.0453773040769393
2023	11	3661000	749.402608894304	0.000113713455015345	0.322782608695652	0	-0.0605850691676841
2023	12	3661000	746.900444996748	0.00011083831368115	0.290913043478261	0	-0.0812697935894412
2023	13	3661000	736.721069316169	0.000108770796317235	0.243565217391304	0	-0.0859498553162653
2023	14	3661000	727.982344072142	0.000107607817800032	0.228347826086957	0	-0.0848679155136476
2023	15	3661000	713.058205888682	0.000107123243417865	0.206260869565217	0	-0.0699216494206724
2023	16	3661000	699.001993616095	0.000106024874818285	0.193173913043478	0	-0.0609468842795495
2023	17	3661000	685.934736319495	0.000106218704571152	0.18195652173913	0	-0.0413082102701636
2023	18	3661000	685.02659806026	0.000107252463253109	0.177826086956522	0	-0.030694571743344
2023	19	3661000	667.744828513894	0.00010618639961234	0.162	0	-0.0154921881415647
2023	20	3661000	671.398036788221	0.000105992569859473	0.14295652173913	0	-0.0226364033784259
2023	21	3661000	680.543113455812	0.000108124697141011	0.124652173913043	0	-0.0163738538168827
2023	22	3661000	676.110248287847	0.000110386044257794	0.106086956521739	0	0.0107818979679923
2023	23	3661000	668.660519845314	0.000109933774834437	0.103304347826087	0	0.0178558174145647
2023	24	3661000	660.735000512052	0.000109029235987724	0.0914347826086956	0	0.0215895926156368
2023	25	3661000	661.320975879577	0.000107963172346955	0.0879565217391304	0	0.0107043695552045
2023	26	3661000	652.336859052872	0.000105604910353739	0.0709565217391304	0	0.00224292239020899
2023	27	3661000	661.882942598148	0.000101922145049265	0.0719130434782609	0	-0.046659221156116
2023	28	3661000	664.43530851818	9.80455499919238e-05	0.0883478260869565	0	-0.0864422883339417
2023	29	3661000	678.090037578095	9.6624131804232e-05	0.102173913043478	0	-0.117816267974434
2023	30	3661000	655.309369938341	9.61072524632531e-05	0.142565217391304	0	-0.0920319053945703
2023	31	3661000	638.0266434603	9.59780326280084e-05	0.173434782608696	0	-0.0686909299314037
2023	32	3661000	627.041356420914	9.64949119689872e-05	0.204304347826087	0	-0.0472717726149742
2023	33	3661000	625.463128342683	9.71087061863996e-05	0.256086956521739	0	-0.0387922600761035
2023	34	3661000	608.02360836163	9.94992731384267e-05	0.260782608695652	0	0.0131185558071719
2023	35	3661000	616.969283114311	0.00010069455661444	0.271652173913044	0	0.0104230746354644
2023	36	3661000	631.122380925396	9.92731384267485e-05	0.291739130434783	0	-0.0261793614436068
2023	37	3661000	638.995625239735	9.82070747859796e-05	0.29695652173913	0	-0.0485067878643241
2023	38	3661000	635.965848319987	9.90793086738814e-05	0.282652173913043	0	-0.0354827989263865
2023	39	3661000	638.766097787098	9.86593442093361e-05	0.309695652173913	0	-0.0437814371864481
2023	40	3661000	636.425038290875	9.84009045388467e-05	0.34604347826087	0	-0.0427780754258009
2023	41	3661000	631.565283038793	9.81101599095461e-05	0	0	-0.0382625259617207
2023	42	3661000	624.482350158587	0.000100500726861573	0	0	-0.00365478729384073
2023	43	3661000	628.650337265808	0.000101631400419964	0	0	0.000874353677407775
2023	44	3661000	649.555939238213	0.00010150218058472	0	0	-0.0325698495852785
2023	45	3661000	651.022580632493	0.000102535939266677	0	0	-0.0249186143693082
2023	46	3661000	666.114770667661	0.000105798740106606	0	0	-0.0166859693811036
2023	47	3661000	670.611367271621	0.000106218704571152	0	0	-0.0194022468252485
2023	48	3661000	669.502751496393	0.000108673881440801	0	0	0.00492492151262629
2023	49	3661000	641.999493186125	0.000110224519463738	0	0	0.06292918801754
2023	50	3661000	630.276377484175	0.000111516717816185	0	0	0.095392473308004
2023	51	3661000	619.996736003912	0.000110159909546115	0	0	0.100005790991289
2023	52	3661000	638.58979566538	0.000110095299628493	0	0	0.0673518503217012
2024	1	3815000	669.081546805787	0.000114928631402183	0	0	0.0228947476841107
2024	2	3815000	686.710287126441	0.000115667506297229	0	0	0.00304307786374314
2024	3	3815000	708.031681875047	0.000115667506297229	0	0	-0.0271621770146167
2024	4	3815000	710.186605666028	0.000118858102434929	0	0	-0.00336053319928439
2024	5	3815000	713.871069891128	0.000120201511335013	0	0	0.00270207071028429
2024	6	3815000	724.918107954039	0.000118287153652393	0	0	-0.028304035626794
2024	7	3815000	737.07704023504	0.000118152812762385	0	0	-0.045418644738093
2024	8	3815000	732.084766021339	0.000116104114189756	0	0	-0.0555738459665653
2024	9	3815000	720.984860077423	0.000112745591939547	0	0	-0.068773788220876
2024	10	3815000	723.297041163665	0.000110528967254408	0	0	-0.0900004250797628
2024	11	3815000	722.928779956292	0.000108782535684299	0	0	-0.103922795770885
2024	12	3815000	720.894460788111	0.000107103274559194	0	0	-0.115265777874433
2024	13	3815000	711.152921573653	0.000104819479429051	0	0	-0.122270356959572
2024	14	3815000	702.644202785282	0.00010367758186398	0	0	-0.121319157615439
2024	15	3815000	687.854037433843	0.000104819479429051	0	0	-0.0925400360682847
2024	16	3815000	673.704098206723	0.000106062132661629	0	0	-0.0624964258326414
2024	17	3815000	660.660273253609	0.000104181360201511	0	0	-0.0609394493410895
2024	18	3815000	659.79427997011	0.000106263643996641	0	0	-0.040913176712191
2024	19	3815000	641.826258923179	0.000105188916876574	0	0	-0.0240349451408552
2024	20	3815000	645.65169455962	0.000101830394626364	0	0	-0.0607939154971052
2024	21	3815000	655.317295885911	9.95130142737196e-05	0	0	-0.0957052351275496
2024	22	3815000	650.925126330674	0.000101998320738875	0	0	-0.0668665635570549
2024	23	3815000	643.337538129107	9.99496221662469e-05	0	0	-0.0748246997510766
2024	24	3815000	635.301983678646	0.000101561712846348	0	0	-0.0480117872480545
2024	25	3815000	635.843840234984	0.000101863979848866	0	0	-0.045992173525148
2024	26	3815000	626.748634321738	0.000101662468513854	0	0	-0.0340625143042248
2024	27	3815000	636.845893794589	9.83375314861461e-05	0	0	-0.0804682801505474
2024	28	3815000	639.65110019538	9.71956339210747e-05	0	0	-0.0951317056701583
2024	29	3815000	653.603241126272	9.65239294710327e-05	0	0	-0.120567396499565
2024	30	3815000	630.432688770277	9.55499580184719e-05	0	0	-0.0974452782423256
2024	31	3815000	612.425599693358	9.68933669185558e-05	0	0	-0.0578447401792084
2024	32	3815000	600.852933405333	9.65575146935348e-05	0	0	-0.0430270569851628
2024	33	3815000	599.422496145166	9.66582703610411e-05	0	0	-0.0397424125693758
2024	34	3815000	581.514799823935	9.54156171284635e-05	0	0	-0.0228967514291401
2024	35	3815000	591.021233912248	9.36020151133501e-05	0	0	-0.0568866767944917
2024	36	3815000	605.746719719406	9.21578505457599e-05	0	0	-0.0940107768900264
2024	37	3815000	613.921478084092	9.22921914357683e-05	0	0	-0.104771506422653
2024	38	3815000	609.877497118047	9.424013434089e-05	0	0	-0.0798152044436313
2024	39	3815000	612.119073067758	9.56171284634761e-05	0	0	-0.0697888285912454
2024	40	3815000	608.281964190373	9.92107472712007e-05	0	0	-0.0287399022485268
2024	41	3815000	602.879257121406	9.91099916036944e-05	0	0	-0.0210311716179226
2024	42	3815000	594.377474928346	9.75650713685978e-05	0	0	-0.0225066990130449
2024	43	3815000	599.542512977775	9.76994122586062e-05	0	0	-0.0295934193050847
2024	44	3815000	622.383111366582	9.7296389588581e-05	0	0	-0.0690621428852762
2024	45	3815000	624.354674715601	9.83711167086482e-05	0	0	-0.0617512389623136
2024	46	3815000	639.880247475328	9.91099916036944e-05	0	0	-0.0776399141422846
2024	47	3815000	644.713511627961	0.000101158690176322	0	0	-0.0656314950203473
2024	48	3815000	643.40603253786	0.000100453400503778	0	0	-0.0702605046451746
2024	49	3815000	613.231671485236	9.97481108312343e-05	0	0	-0.0313611843280324
2024	50	3815000	600.273576931785	9.88748950461797e-05	0	0	-0.0191139130101827
2024	51	3815000	587.376666531365	9.86146095717884e-05	0	0	-0.000215647877388663
2024	52	3815000	605.942916117101	9.94122586062133e-05	0	0	-0.0230102799228146
