# Supplementary material for: Cohort-resolved excess mortality in Germany (2000-2024): Patterns and implications for the SARS-CoV-2 era
Source: PLoS One. 2025 Oct 27;20(10):e0334884. doi: 10.1371/journal.pone.0334884 (PMC12558607; doi:10.1371/journal.pone.0334884)
Supplement: S1 Data — For each sex and 10-year age cohort, they contain cohort sizes, weekly death counts, all-cause mortality rates (AMR) PCR-incidence, mRNA-I rates, and modelled excess mortality rates. Data_all_age_0-29.csvData_all_age_30-39.csvData_all_age_40-49.csvData_all_age_50-59.csvData_all_age_60-69.csvData_all_age_70-79.csvData_all_age_80+.csvData_all_population.csvData_female_age_0-29.csvData_female_age_30-39.csvData_female_age_40-49.csvData_female_age_50-59.csvData_female_age_60-69.csvData_female_age_70-79.csvData_female_age_80+.csvData_female_population.csvData_male_age_0-29.csvData_male_age_30-39.csvData_male_age_40-49.csvData_male_age_50-59.csvData_male_age_60-69.csvData_male_age_70-79.csvData_male_age_80+.csvData_male_population.csv (ZIP) [file pone.0334884.s001.zip › S1_data_tables/Data_male_age_40-49.csv]

2000	1	2679000	391.807692307692	6.3360433604336e-05	0	0	-0.00546448087431693
2000	2	2679000	396.416208791209	6.41056910569106e-05	0	0	-0.005464480874317
2000	3	2679000	397.17032967033	6.42276422764228e-05	0	0	-0.005464480874317
2000	4	2679000	398.376923076923	6.44227642276423e-05	0	0	-0.0054644808743169
2000	5	2679000	388.925274725275	6.28943089430894e-05	0	0	-0.00546448087431693
2000	6	2679000	386.512087912088	6.25040650406504e-05	0	0	-0.00546448087431698
2000	7	2679000	373.842857142857	6.04552845528455e-05	0	0	-0.0054644808743171
2000	8	2679000	369.418681318681	5.9739837398374e-05	0	0	-0.00546448087431713
2000	9	2679000	360.972527472527	5.83739837398374e-05	0	0	-0.00546448087431695
2000	10	2679000	363.385714285714	5.87642276422764e-05	0	0	-0.00546448087431689
2000	11	2679000	368.010989010989	5.95121951219512e-05	0	0	-0.00546448087431681
2000	12	2679000	373.440659340659	6.0390243902439e-05	0	0	-0.00546448087431688
2000	13	2679000	373.23956043956	6.03577235772358e-05	0	0	-0.00546448087431692
2000	14	2679000	377.261538461539	6.10081300813008e-05	0	0	-0.00546448087431698
2000	15	2679000	370.021978021978	5.98373983739837e-05	0	0	-0.005464480874317
2000	16	2679000	369.61978021978	5.97723577235772e-05	0	0	-0.00546448087431678
2000	17	2679000	373.23956043956	6.03577235772358e-05	0	0	-0.00546448087431692
2000	18	2679000	382.892307692308	6.19186991869919e-05	0	0	-0.005464480874317
2000	19	2679000	375.049450549451	6.0650406504065e-05	0	0	-0.00546448087431699
2000	20	2679000	383.897802197802	6.20813008130081e-05	0	0	-0.00546448087431708
2000	21	2679000	384.702197802198	6.22113821138211e-05	0	0	-0.00546448087431692
2000	22	2679000	377.261538461538	6.10081300813008e-05	0	0	-0.00546448087431698
2000	23	2679000	368.010989010989	5.95121951219512e-05	0	0	-0.00546448087431697
2000	24	2679000	369.016483516484	5.96747967479675e-05	0	0	-0.00546448087431691
2000	25	2679000	367.80989010989	5.9479674796748e-05	0	0	-0.00546448087431701
2000	26	2679000	362.38021978022	5.86016260162602e-05	0	0	-0.00546448087431711
2000	27	2679000	368.413186813187	5.95772357723577e-05	0	0	-0.00546448087431704
2000	28	2679000	369.61978021978	5.97723577235772e-05	0	0	-0.00546448087431693
2000	29	2679000	373.641758241758	6.04227642276423e-05	0	0	-0.00546448087431683
2000	30	2679000	372.837362637363	6.02926829268293e-05	0	0	-0.00546448087431685
2000	31	2679000	375.049450549451	6.0650406504065e-05	0	0	-0.00546448087431714
2000	32	2679000	364.592307692308	5.89593495934959e-05	0	0	-0.00546448087431678
2000	33	2679000	367.005494505495	5.9349593495935e-05	0	0	-0.00546448087431703
2000	34	2679000	366.804395604396	5.93170731707317e-05	0	0	-0.00546448087431708
2000	35	2679000	365.396703296703	5.90894308943089e-05	0	0	-0.00546448087431707
2000	36	2679000	362.38021978022	5.86016260162602e-05	0	0	-0.00546448087431711
2000	37	2679000	371.831868131868	6.0130081300813e-05	0	0	-0.00546448087431707
2000	38	2679000	360.369230769231	5.82764227642276e-05	0	0	-0.00546448087431692
2000	39	2679000	361.978021978022	5.85365853658537e-05	0	0	-0.00546448087431704
2000	40	2679000	358.358241758242	5.79512195121951e-05	0	0	-0.00546448087431705
2000	41	2679000	358.358241758242	5.79512195121951e-05	0	0	-0.00546448087431689
2000	42	2679000	353.732967032967	5.72032520325203e-05	0	0	-0.00546448087431697
2000	43	2679000	363.184615384615	5.87317073170732e-05	0	0	-0.00546448087431709
2000	44	2679000	358.76043956044	5.80162601626016e-05	0	0	-0.0054644808743168
2000	45	2679000	355.743956043956	5.75284552845528e-05	0	0	-0.005464480874317
2000	46	2679000	357.754945054945	5.78536585365854e-05	0	0	-0.00546448087431687
2000	47	2679000	359.967032967033	5.82113821138211e-05	0	0	-0.00546448087431701
2000	48	2679000	357.956043956044	5.78861788617886e-05	0	0	-0.00546448087431714
2000	49	2679000	358.358241758242	5.79512195121951e-05	0	0	-0.00546448087431705
2000	50	2679000	371.42967032967	6.00650406504065e-05	0	0	-0.005464480874317
2000	51	2679000	379.272527472527	6.13333333333333e-05	0	0	-0.00546448087431685
2000	52	2679000	382.49010989011	6.18536585365854e-05	0	0	-0.00546448087431693
2001	1	2736000	385.396275586011	5.98475222363405e-05	0	0	-0.0223050302521488
2001	2	2736000	388.532890059915	6.11181702668361e-05	0	0	-0.00960765524725354
2001	3	2736000	388.063435620358	6.08005082592122e-05	0	0	-0.0135633381999613
2001	4	2736000	386.865398254469	5.87357052096569e-05	0	0	-0.0441119788212329
2001	5	2736000	378.021018463761	5.78144853875477e-05	0	0	-0.0370905790390737
2001	6	2736000	374.746894779718	5.83227445997459e-05	0	0	-0.020138645269239
2001	7	2736000	366.618046450678	5.81321473951715e-05	0	0	-0.00168580476782578
2001	8	2736000	363.477019101184	5.76556543837357e-05	0	0	-0.00131237760880693
2001	9	2736000	357.513859693822	5.80368487928844e-05	0	0	0.0220582785599756
2001	10	2736000	359.011618192447	5.78144853875477e-05	0	0	0.0138947642771801
2001	11	2736000	362.205972005488	5.79097839898348e-05	0	0	0.0066095762619711
2001	12	2736000	366.453577275234	5.76556543837357e-05	0	0	-0.00942432408741429
2001	13	2736000	366.304470367017	5.71473951715375e-05	0	0	-0.0177570051506604
2001	14	2736000	369.296668414467	5.81639135959339e-05	0	0	-0.00838531370391803
2001	15	2736000	364.154861569346	5.8989834815756e-05	0	0	0.0198957619278532
2001	16	2736000	364.132385040228	5.84498094027954e-05	0	0	0.0106214528524956
2001	17	2736000	366.861073983614	5.84498094027954e-05	0	0	0.00310451584306569
2001	18	2736000	373.221143319977	5.8576874205845e-05	0	0	-0.0118459079800481
2001	19	2736000	366.477316517959	5.67979669631512e-05	0	0	-0.0242233724103463
2001	20	2736000	371.820058770564	5.63532401524778e-05	0	0	-0.0457749881134489
2001	21	2736000	371.447933448844	5.59402795425667e-05	0	0	-0.0518186580555972
2001	22	2736000	365.591715080034	5.52096569250318e-05	0	0	-0.0492125897221033
2001	23	2736000	359.184928041214	5.49237611181703e-05	0	0	-0.037264726318577
2001	24	2736000	360.271032858996	5.71156289707751e-05	0	0	-0.00186257788662951
2001	25	2736000	360.151495664695	5.83227445997459e-05	0	0	0.0195709428397534
2001	26	2736000	356.682881275516	5.87039390088945e-05	0	0	0.0362145743532507
2001	27	2736000	361.076094433962	5.86404066073698e-05	0	0	0.022499150985816
2001	28	2736000	361.479620878717	5.92757306226175e-05	0	0	0.0324233468343024
2001	29	2736000	364.205155145548	5.85451080050826e-05	0	0	0.0120669485106428
2001	30	2736000	363.844959539492	5.58767471410419e-05	0	0	-0.0331046486248883
2001	31	2736000	365.013839541599	5.66073697585769e-05	0	0	-0.0235986656079029
2001	32	2736000	357.033778009979	5.75921219822109e-05	0	0	0.0155901831503064
2001	33	2736000	358.944750284937	5.73379923761118e-05	0	0	0.00572581076455759
2001	34	2736000	358.948537323148	5.66709021601017e-05	0	0	-0.00598564167211947
2001	35	2736000	357.279687634574	5.7433290978399e-05	0	0	0.0120922417785048
2001	36	2736000	355.296678417919	5.77191867852605e-05	0	0	0.0228071976866304
2001	37	2736000	361.71172299534	5.75603557814485e-05	0	0	0.00190283300458298
2001	38	2736000	353.040678619195	5.66709021601016e-05	0	0	0.0106484085502796
2001	39	2736000	355.035169649899	5.6289707750953e-05	0	0	-0.00178903304290956
2001	40	2736000	352.704703611984	5.69885641677255e-05	0	0	0.0172815852059689
2001	41	2736000	351.939407182811	5.51143583227446e-05	0	0	-0.0140348227052764
2001	42	2736000	348.808905868188	5.47013977128335e-05	0	0	-0.0126398890453055
2001	43	2736000	356.929503882214	5.54637865311309e-05	0	0	-0.0216555476589717
2001	44	2736000	352.298219388358	5.6130876747141e-05	0	0	0.00312740897060117
2001	45	2736000	349.760065117722	5.68297331639136e-05	0	0	0.0229870007588547
2001	46	2736000	351.116688771971	5.82274459974587e-05	0	0	0.0440973377887032
2001	47	2736000	353.408078455709	5.74650571791614e-05	0	0	0.0237456981203182
2001	48	2736000	351.205336027345	5.78144853875477e-05	0	0	0.0364307220311093
2001	49	2736000	352.899096428474	5.78780177890724e-05	0	0	0.0325897790272651
2001	50	2736000	364.338075268886	5.75603557814485e-05	0	0	-0.0053194420249816
2001	51	2736000	371.954653632931	5.83227445997459e-05	0	0	-0.0127828851890726
2001	52	2736000	375.620232788536	5.94345616264295e-05	0	0	-0.00378103377976297
2002	1	2797000	380.680560668064	5.87651256593236e-05	0	0	-0.00493999658076469
2002	2	2797000	382.568776524825	5.82997207570586e-05	0	0	-0.017692966442036
2002	3	2797000	381.197813047507	5.83928017375116e-05	0	0	-0.0125861505058233
2002	4	2797000	378.239624889328	5.71517219981384e-05	0	0	-0.0260142624988237
2002	5	2797000	370.000994840951	5.7493018926466e-05	0	0	0.00161892850938439
2002	6	2797000	366.217239456435	5.79894508222153e-05	0	0	0.0207056351438292
2002	7	2797000	361.655017432949	5.99131244182439e-05	0	0	0.0678684972802881
2002	8	2797000	359.538611420072	6.00062053986969e-05	0	0	0.0758232571246074
2002	9	2797000	355.620573996349	6.10921501706485e-05	0	0	0.107360003316465
2002	10	2797000	356.322285965143	6.08749612162581e-05	0	0	0.10125023175897
2002	11	2797000	358.282230113582	5.94166925224946e-05	0	0	0.0689896618053918
2002	12	2797000	361.442787251097	5.87651256593236e-05	0	0	0.0480220199741994
2002	13	2797000	361.290247857926	5.90443686006826e-05	0	0	0.0534466464471728
2002	14	2797000	363.352479025119	5.7399937946013e-05	0	0	0.018294965243437
2002	15	2797000	359.939194625616	5.7213775985107e-05	0	0	0.0246175062529679
2002	16	2797000	360.210620626355	5.7493018926466e-05	0	0	0.028842512626582
2002	17	2797000	362.114289099369	5.75240459199504e-05	0	0	0.0239861037304927
2002	18	2797000	365.658666480286	5.59106422587651e-05	0	0	-0.0143813533285134
2002	19	2797000	359.890257997633	5.60657772261868e-05	0	0	0.0041950065855256
2002	20	2797000	362.407161366069	5.48246974868135e-05	0	0	-0.0248537068972847
2002	21	2797000	361.328704754266	5.51659944151412e-05	0	0	-0.0158545520433047
2002	22	2797000	356.735014798665	5.36766987278933e-05	0	0	-0.030092405716674
2002	23	2797000	352.669767737552	5.57244802978591e-05	0	0	0.0185165638221303
2002	24	2797000	353.711690340429	5.59726962457338e-05	0	0	0.0200397947061047
2002	25	2797000	354.459796216319	5.65001551349674e-05	0	0	0.0274790085861725
2002	26	2797000	352.55625234735	5.61278312131554e-05	0	0	0.0262192135045237
2002	27	2797000	355.525495723454	5.70896680111697e-05	0	0	0.0350875096908629
2002	28	2797000	355.300361320999	5.61898852001241e-05	0	0	0.0194191715802029
2002	29	2797000	356.986616824552	5.65622091219361e-05	0	0	0.0213268027893332
2002	30	2797000	356.924478478404	5.7213775985107e-05	0	0	0.0332718046468037
2002	31	2797000	357.265818442115	5.77102078808563e-05	0	0	0.0412415092553049
2002	32	2797000	351.344105875746	5.7213775985107e-05	0	0	0.0496831847534306
2002	33	2797000	352.769262782777	5.63450201675458e-05	0	0	0.0295681577667561
2002	34	2797000	352.941209936758	5.62519391870928e-05	0	0	0.027366569250931
2002	35	2797000	351.091725510919	5.52590753955942e-05	0	0	0.0145496863580221
2002	36	2797000	349.928901029082	5.44213465715172e-05	0	0	0.00248935989098447
2002	37	2797000	353.838595293339	5.41110766366739e-05	0	0	-0.014239812616149
2002	38	2797000	347.511702988749	5.43592925845486e-05	0	0	0.00831136616813435
2002	39	2797000	349.76561846764	5.48246974868135e-05	0	0	0.0103909056249792
2002	40	2797000	348.523284419741	5.54762643499845e-05	0	0	0.0260433548804957
2002	41	2797000	347.160198499788	5.67483710828421e-05	0	0	0.0536922192715687
2002	42	2797000	345.300210800797	5.64381011479988e-05	0	0	0.0535759568646049
2002	43	2797000	352.197160967439	5.77102078808563e-05	0	0	0.0562265720091707
2002	44	2797000	347.473597180172	5.64691281414831e-05	0	0	0.0475616074255518
2002	45	2797000	345.385866058383	5.64381011479988e-05	0	0	0.0533146713609417
2002	46	2797000	346.216032841938	5.55693453304375e-05	0	0	0.0346141311241149
2002	47	2797000	348.566036074826	5.64381011479988e-05	0	0	0.0437046709906756
2002	48	2797000	346.3384869201	5.59726962457338e-05	0	0	0.0417554318276984
2002	49	2797000	349.013725193656	5.73689109525287e-05	0	0	0.0595571844482918
2002	50	2797000	358.978912123722	5.69345330437481e-05	0	0	0.0223441756754601
2002	51	2797000	366.33347127802	5.88271796462923e-05	0	0	0.035122449163852
2002	52	2797000	370.415950965423	6.05336642879305e-05	0	0	0.0534103593082667
2003	1	2929000	377.642407082682	5.88004230246261e-05	0	0	0.0306045949833893
2003	2	2929000	378.493321206512	5.87399909351866e-05	0	0	0.0272308075625591
2003	3	2929000	376.501862736697	5.98882006345369e-05	0	0	0.0528500367001319
2003	4	2929000	372.311932468818	5.76824293699955e-05	0	0	0.0254841886701454
2003	5	2929000	364.66531033559	5.50234174346578e-05	0	0	-0.0012759928690815
2003	6	2929000	360.644503803156	5.49327693004986e-05	0	0	0.00819504017301432
2003	7	2929000	358.871323958095	5.52953618371355e-05	0	0	0.0198641562197869
2003	8	2929000	357.564825621449	5.63227073576069e-05	0	0	0.0426081462349453
2003	9	2929000	355.30355822888	5.83169663091101e-05	0	0	0.0863949742697075
2003	10	2929000	355.313132990504	5.97975525003777e-05	0	0	0.113947004065786
2003	11	2929000	356.21178133244	5.88306390693458e-05	0	0	0.093169907360775
2003	12	2929000	358.359797270484	5.76824293699955e-05	0	0	0.0654096885533823
2003	13	2929000	358.151537359149	5.69874603414413e-05	0	0	0.0531854833886967
2003	14	2929000	359.375755744892	5.61111950445687e-05	0	0	0.0334586962612022
2003	15	2929000	357.355500546351	5.50234174346578e-05	0	0	0.0191531946288342
2003	16	2929000	357.837377577694	5.53255778818553e-05	0	0	0.0233698963448574
2003	17	2929000	358.983514094474	5.68665961625623e-05	0	0	0.0485161162608226
2003	18	2929000	360.129870774752	5.58090345973712e-05	0	0	0.025741072811609
2003	19	2929000	355.224805856154	5.51442816135368e-05	0	0	0.0275183320046746
2003	20	2929000	355.496118550021	5.60507629551292e-05	0	0	0.0436119570396859
2003	21	2929000	354.07351838836	5.75615651911165e-05	0	0	0.0760477138595445
2003	22	2929000	350.483494643954	5.65644357153649e-05	0	0	0.0682386067290915
2003	23	2929000	348.344973274375	5.61414110892884e-05	0	0	0.066758611462172
2003	24	2929000	349.247747711143	5.49932013899381e-05	0	0	0.0422400785274594
2003	25	2929000	350.68240435125	5.46306088533011e-05	0	0	0.0311324306930854
2003	26	2929000	349.995976858516	5.39960719141864e-05	0	0	0.0211545949983214
2003	27	2929000	351.731761834327	5.36636954222692e-05	0	0	0.00986046340423119
2003	28	2929000	351.032355161881	5.42982323613839e-05	0	0	0.0238372466670786
2003	29	2929000	351.901293598198	5.52047137029763e-05	0	0	0.0383593543057989
2003	30	2929000	352.01047880044	5.66248678048044e-05	0	0	0.0647410306568747
2003	31	2929000	351.708203146246	5.74407010122375e-05	0	0	0.0810097592233487
2003	32	2929000	347.483542443133	5.77126454147152e-05	0	0	0.0993326397969346
2003	33	2929000	348.431493309615	5.75615651911165e-05	0	0	0.0934717650836593
2003	34	2929000	348.737538589959	5.81658860855114e-05	0	0	0.103982099422563
2003	35	2929000	346.778337426959	5.56881704184922e-05	0	0	0.06292683313195
2003	36	2929000	346.251249417959	5.53860099712948e-05	0	0	0.0587687426868411
2003	37	2929000	348.113060081691	5.54464420607342e-05	0	0	0.0542551891442304
2003	38	2929000	343.74709229183	5.55673062396132e-05	0	0	0.0699726870351235
2003	39	2929000	346.147266960252	5.38449916905877e-05	0	0	0.0296195695253759
2003	40	2929000	345.811740640409	5.44190965402629e-05	0	0	0.0416072031936948
2003	41	2929000	344.001453534321	5.17600846049252e-05	0	0	-0.00407397561819151
2003	42	2929000	343.211888026023	5.13672760235685e-05	0	0	-0.00935832393363686
2003	43	2929000	348.978265032607	5.118597975525e-05	0	0	-0.0291658995773155
2003	44	2929000	344.262878211059	5.1427708113008e-05	0	0	-0.0112207224639843
2003	45	2929000	342.598429958709	5.19111648285239e-05	0	0	0.00292345193003754
2003	46	2929000	343.015969495147	5.26967819912373e-05	0	0	0.0168622776174705
2003	47	2929000	345.410462225217	5.26061338570781e-05	0	0	0.00807600834326963
2003	48	2929000	343.294253065206	5.32708868409125e-05	0	0	0.027107202790914
2003	49	2929000	346.689141544318	5.33011028856323e-05	0	0	0.0176263335749761
2003	50	2929000	355.318702759673	5.3210454751473e-05	0	0	-0.00877719842904765
2003	51	2929000	362.381976385171	5.53255778818553e-05	0	0	0.0105359092439268
2003	52	2929000	366.854961911007	5.65040036259254e-05	0	0	0.0194764657176047
2004	1	3066000	375.527921043087	5.5983473513354e-05	0	0	0.0103110281285007
2004	2	3066000	375.532907030495	5.76361221779548e-05	0	0	0.0401218979413739
2004	3	3066000	373.174679917519	5.79312380109193e-05	0	0	0.0520542285633497
2004	4	3066000	368.198738535359	5.66622399291722e-05	0	0	0.0429150342217256
2004	5	3066000	361.130129450725	5.59539619300575e-05	0	0	0.05003700626353
2004	6	3066000	357.103238239935	5.35340120997492e-05	0	0	0.0159527026081937
2004	7	3066000	357.499488966737	5.34454773498598e-05	0	0	0.0131483014055446
2004	8	3066000	356.823176929539	5.2855245683931e-05	0	0	0.00385855841066406
2004	9	3066000	355.881172378789	5.24715951010772e-05	0	0	-0.000790073767908952
2004	10	3066000	355.300293982355	5.26781761841523e-05	0	0	0.00478385761687411
2004	11	3066000	355.278114654053	5.28552456839309e-05	0	0	0.00822421991512908
2004	12	3066000	356.463785067356	5.17042939353696e-05	0	0	-0.0170109428260992
2004	13	3066000	356.154309496207	5.10550391028479e-05	0	0	-0.0285109830920488
2004	14	3066000	356.621471232822	5.14682012689981e-05	0	0	-0.0219321377531861
2004	15	3066000	355.685689014465	5.06123653534012e-05	0	0	-0.0356654467870635
2004	16	3066000	356.299870569846	5.16157591854803e-05	0	0	-0.0182426969716571
2004	17	3066000	356.75967564049	5.15862476021839e-05	0	0	-0.0200686235843111
2004	18	3066000	355.88106987216	5.21469676848163e-05	0	0	-0.00697162642860145
2004	19	3066000	351.753081663621	5.25011066843736e-05	0	0	0.0115049975319014
2004	20	3066000	350.277788416146	5.16452707687767e-05	0	0	-0.000793051758726411
2004	21	3066000	348.807018113139	5.08189464364763e-05	0	0	-0.0126345454199248
2004	22	3066000	346.010190767567	5.1792828685259e-05	0	0	0.0144209892239411
2004	23	3066000	345.445539153841	5.27076877674487e-05	0	0	0.0340269579828737
2004	24	3066000	346.12926692485	5.21174561015199e-05	0	0	0.0204280127420871
2004	25	3066000	348.100503676568	5.25011066843736e-05	0	0	0.0221186015018966
2004	26	3066000	348.303434505901	5.27667109340416e-05	0	0	0.0266909957614615
2004	27	3066000	348.970767134548	5.19403866017412e-05	0	0	0.008680477423154
2004	28	3066000	347.927072808934	5.15567360188874e-05	0	0	0.00423343656236441
2004	29	3066000	348.172197561471	5.07009001032905e-05	0	0	-0.013132000755642
2004	30	3066000	348.336984164043	5.14682012689981e-05	0	0	0.00132921813360615
2004	31	3066000	347.557543850764	5.30913383503025e-05	0	0	0.0352242567190338
2004	32	3066000	344.72389874965	5.2324037184595e-05	0	0	0.0286493082904079
2004	33	3066000	345.205569689034	5.16157591854803e-05	0	0	0.013309258929701
2004	34	3066000	345.604416951249	5.25306182676701e-05	0	0	0.0300794276313238
2004	35	3066000	343.603391168352	5.20879445182234e-05	0	0	0.0273472528885618
2004	36	3066000	343.538534312565	4.99631105208795e-05	0	0	-0.0143754886841058
2004	37	3066000	343.757670744497	5.04943190202154e-05	0	0	-0.00453130468659411
2004	38	3066000	341.017387299836	5.09369927696621e-05	0	0	0.0122651010063804
2004	39	3066000	343.462913962776	5.05533421868083e-05	0	0	-0.00251239341336763
2004	40	3066000	343.882008347709	5.14386896857016e-05	0	0	0.0137197978892811
2004	41	3066000	341.782069731928	5.23535487678914e-05	0	0	0.0380883943920246
2004	42	3066000	341.872702641057	5.26486646008558e-05	0	0	0.0436633204219745
2004	43	3066000	346.596365411811	5.28257341006345e-05	0	0	0.0329017719924447
2004	44	3066000	341.985521082531	5.34454773498598e-05	0	0	0.0591091659479652
2004	45	3066000	340.711904074824	5.20879445182234e-05	0	0	0.0360659424522993
2004	46	3066000	340.819073522371	5.11730854360336e-05	0	0	0.01754868474882
2004	47	3066000	343.250836244901	5.08779696030692e-05	0	0	0.00451321188914307
2004	48	3066000	341.356951079136	4.99926221041759e-05	0	0	-0.00749054932396269
2004	49	3066000	345.250587520004	5.06123653534012e-05	0	0	-0.00651870728496261
2004	50	3066000	352.653723491718	5.32093846834883e-05	0	0	0.0225328019497521
2004	51	3066000	359.386823785502	5.48620333480891e-05	0	0	0.0345398756797688
2004	52	3066000	364.215771639575	5.54227534307216e-05	0	0	0.0312568242423365
2004	53	3066000	0	5.53342186808322e-05	0	0	Inf
2005	1	3203000	370.94947415324	5.58368291624476e-05	0	0	0.0405729806764539
2005	2	3203000	370.327608854602	5.43613481845798e-05	0	0	0.0147771622059817
2005	3	3203000	367.857569496732	5.19890062201649e-05	0	0	-0.0229914243936937
2005	4	3203000	362.524964195072	5.10632142340518e-05	0	0	-0.0262739538950654
2005	5	3203000	356.076723686024	5.15261102271083e-05	0	0	0.000346207167657436
2005	6	3203000	352.253023095966	5.06581802401273e-05	0	0	-0.00582826253106855
2005	7	3203000	354.283076983225	5.16996962245046e-05	0	0	0.00879783207065995
2005	8	3203000	354.07882590907	5.15550412266744e-05	0	0	0.00655552922423549
2005	9	3203000	354.129981924144	5.25097642123535e-05	0	0	0.0250473513359726
2005	10	3203000	353.061537590322	5.23072472153913e-05	0	0	0.0241840628349207
2005	11	3203000	352.258674952108	5.23940402140894e-05	0	0	0.0282216613948374
2005	12	3203000	352.511825245635	5.27412122088818e-05	0	0	0.0342915439671896
2005	13	3203000	352.057649367367	5.38984521915232e-05	0	0	0.0583493943947713
2005	14	3203000	351.864981235927	5.2856936207146e-05	0	0	0.0384665126848698
2005	15	3203000	351.709571026993	5.24808332127875e-05	0	0	0.0315329177441008
2005	16	3203000	352.368912083684	5.13235932301461e-05	0	0	0.00689926901309298
2005	17	3203000	352.227360326316	5.16996962245046e-05	0	0	0.0146855135526428
2005	18	3203000	349.690212302062	5.11210762331839e-05	0	0	0.0106087833385907
2005	19	3203000	346.276843460068	5.08317662375235e-05	0	0	0.0147949729723205
2005	20	3203000	343.537553818239	5.1265731231014e-05	0	0	0.0316193850163707
2005	21	3203000	342.260176646942	5.15261102271083e-05	0	0	0.0407287330054686
2005	22	3203000	340.107320904127	5.00216982496745e-05	0	0	0.016737890500973
2005	23	3203000	340.818778333917	5.09764212353537e-05	0	0	0.0339805855848001
2005	24	3203000	341.221696957421	5.16418342253725e-05	0	0	0.0462406206383421
2005	25	3203000	343.57069388104	4.99349052509764e-05	0	0	0.00474227327294781
2005	26	3203000	344.362774735237	5.10053522349197e-05	0	0	0.0239201965749541
2005	27	3203000	344.11395903534	4.99059742514104e-05	0	0	0.00257484749280232
2005	28	3203000	342.860827478548	4.88065962679011e-05	0	0	-0.0159272423120134
2005	29	3203000	342.651761651745	4.7909735281354e-05	0	0	-0.0334209916112552
2005	30	3203000	342.772345885454	4.81990452770143e-05	0	0	-0.0279262490115019
2005	31	3203000	341.669906080369	4.7967597280486e-05	0	0	-0.0294726164088918
2005	32	3203000	339.968330061692	4.83726312744105e-05	0	0	-0.0163789670075497
2005	33	3203000	339.979279038687	4.88933892665992e-05	0	0	-0.00582176373890773
2005	34	3203000	340.43674672302	4.86040792709388e-05	0	0	-0.0130325141622568
2005	35	3203000	338.469304802341	4.8777665268335e-05	0	0	-0.00375013268361973
2005	36	3203000	338.711998705109	4.90380442644293e-05	0	0	0.000850283710031486
2005	37	3203000	337.655890508619	4.90959062635614e-05	0	0	0.0051653459643604
2005	38	3203000	336.261187685844	4.89512512657312e-05	0	0	0.00636056848807259
2005	39	3203000	338.633286577164	5.01952842470707e-05	0	0	0.024707297700722
2005	40	3203000	339.650039536472	5.08028352379575e-05	0	0	0.0340054736318905
2005	41	3203000	337.430607053952	4.99349052509764e-05	0	0	0.0230251577172586
2005	42	3203000	338.22385235222	5.0426732243599e-05	0	0	0.0306783438708345
2005	43	3203000	341.944256109346	4.97902502531462e-05	0	0	0.0065968176109157
2005	44	3203000	337.57133972343	4.88355272674671e-05	0	0	8.49013917886041e-05
2005	45	3203000	336.669711843726	4.85172862722407e-05	0	0	-0.00377138720549859
2005	46	3203000	336.563447240164	5.01374222479387e-05	0	0	0.0298206856452648
2005	47	3203000	339.002076933824	5.0455663243165e-05	0	0	0.0289022508498929
2005	48	3203000	337.447221247357	5.07739042383914e-05	0	0	0.0401626621862394
2005	49	3203000	341.602448400033	5.16418342253725e-05	0	0	0.0450744766967713
2005	50	3203000	347.823088404823	5.23940402140894e-05	0	0	0.0413339771695774
2005	51	3203000	354.127999776349	5.10921452336178e-05	0	0	-0.0026205207634955
2005	52	3203000	359.236352084844	5.09474902357876e-05	0	0	-0.0195869712071403
2006	1	3337000	366.411132551961	5.01424501424501e-05	0	0	-0.0393304986439444
2006	2	3337000	365.386359817806	4.94871794871795e-05	0	0	-0.0492255918550842
2006	3	3337000	363.016503321529	4.92592592592593e-05	0	0	-0.0474262276342843
2006	4	3337000	357.654554062357	4.95441595441595e-05	0	0	-0.027553274382854
2006	5	3337000	351.812263752913	4.94586894586895e-05	0	0	-0.0131100141413842
2006	6	3337000	348.320176606876	4.86324786324786e-05	0	0	-0.0198672861109794
2006	7	3337000	351.537911510321	4.80626780626781e-05	0	0	-0.0402173166745518
2006	8	3337000	351.667580458177	4.78062678062678e-05	0	0	-0.0456896835279583
2006	9	3337000	352.392514534971	4.66951566951567e-05	0	0	-0.0697872784483637
2006	10	3337000	350.926885395472	4.63247863247863e-05	0	0	-0.0733112407915964
2006	11	3337000	349.485703192702	4.74643874643875e-05	0	0	-0.0465990541070068
2006	12	3337000	348.849656574193	4.91168091168091e-05	0	0	-0.0116086012924936
2006	13	3337000	348.206074078819	4.93732193732194e-05	0	0	-0.00461242407407229
2006	14	3337000	347.459361562905	5.12250712250712e-05	0	0	0.0349411752283345
2006	15	3337000	347.790278936946	5.16239316239316e-05	0	0	0.042007272623347
2006	16	3337000	348.409736250228	5.14814814814815e-05	0	0	0.0372844452901347
2006	17	3337000	347.759226361958	5.002849002849e-05	0	0	0.00989412609993773
2006	18	3337000	343.907943160563	4.97720797720798e-05	0	0	0.0159695550761766
2006	19	3337000	341.109011365867	4.84900284900285e-05	0	0	-0.00207854774351492
2006	20	3337000	337.531256277814	4.84900284900285e-05	0	0	0.00849919427854376
2006	21	3337000	336.599605605542	4.81481481481481e-05	0	0	0.00416041602882684
2006	22	3337000	334.956599707403	4.89173789173789e-05	0	0	0.0252074456809393
2006	23	3337000	336.684844098295	4.84330484330484e-05	0	0	0.00984646609378352
2006	24	3337000	336.781194864505	4.86609686609687e-05	0	0	0.0143084151044529
2006	25	3337000	339.379291040823	4.90598290598291e-05	0	0	0.0147937988313294
2006	26	3337000	340.500418218897	4.96866096866097e-05	0	0	0.0243746595804991
2006	27	3337000	339.494021680331	5.08547008547009e-05	0	0	0.0515649089578165
2006	28	3337000	338.157643376313	5.21082621082621e-05	0	0	0.0817439947466323
2006	29	3337000	337.649800269367	5.19373219373219e-05	0	0	0.079817016651965
2006	30	3337000	337.643351314843	5.15954415954416e-05	0	0	0.0727295490627296
2006	31	3337000	336.344441907635	5.00569800569801e-05	0	0	0.0447623216455587
2006	32	3337000	335.517345056392	4.8034188034188e-05	0	0	0.00501510568201807
2006	33	3337000	335.046417959579	4.78632478632479e-05	0	0	0.00284611919216395
2006	34	3337000	335.534637696156	4.78632478632479e-05	0	0	0.00138692776113718
2006	35	3337000	333.655794391073	4.8005698005698e-05	0	0	0.0100229208218323
2006	36	3337000	334.07991580989	4.92592592592593e-05	0	0	0.035081678471147
2006	37	3337000	332.077308044345	4.80911680911681e-05	0	0	0.016630741763655
2006	38	3337000	331.763533127155	4.63817663817664e-05	0	0	-0.0185780910549702
2006	39	3337000	333.966712502445	4.68376068376068e-05	0	0	-0.0154707409721468
2006	40	3337000	335.419418464353	4.58404558404558e-05	0	0	-0.0406041442880866
2006	41	3337000	333.211664311011	4.58119658119658e-05	0	0	-0.0348477125943977
2006	42	3337000	334.543236073951	4.76923076923077e-05	0	0	0.000767505955470334
2006	43	3337000	337.324674400226	4.86609686609687e-05	0	0	0.0126742154494791
2006	44	3337000	333.277153596174	4.74074074074074e-05	0	0	-0.00143170208646236
2006	45	3337000	332.719709311309	4.8034188034188e-05	0	0	0.0134656606245679
2006	46	3337000	332.493002240235	4.83475783475783e-05	0	0	0.0207733627872714
2006	47	3337000	334.924384737526	4.7977207977208e-05	0	0	0.00560011557218739
2006	48	3337000	333.788338783657	4.72364672364672e-05	0	0	-0.00655606721202818
2006	49	3337000	338.016388759167	4.7948717948718e-05	0	0	-0.00419029611068855
2006	50	3337000	343.148433897366	4.83475783475783e-05	0	0	-0.0109236514787272
2006	51	3337000	348.98230946981	4.91168091168091e-05	0	0	-0.0119843022305737
2006	52	3337000	354.323865932517	4.98290598290598e-05	0	0	-0.0127676015292145
2007	1	3477000	360.759102754467	4.99788464250458e-05	0	0	-0.0176270056830556
2007	2	3477000	359.543765334595	5.0289098857707e-05	0	0	-0.00818750210243547
2007	3	3477000	357.465116048011	4.9837822592018e-05	0	0	-0.0113720636378553
2007	4	3477000	352.351653068695	4.90480891270625e-05	0	0	-0.0129179273860457
2007	5	3477000	347.107918012352	4.81455365956847e-05	0	0	-0.0164442172481624
2007	6	3477000	344.050129001967	4.80045127626569e-05	0	0	-0.010609294094891
2007	7	3477000	348.084704456439	4.81455365956847e-05	0	0	-0.019204246468909
2007	8	3477000	348.433619250148	4.90480891270625e-05	0	0	-0.00181847908795809
2007	9	3477000	349.539946327697	4.87660414610069e-05	0	0	-0.0106996249412674
2007	10	3477000	347.769862090255	4.92737272599069e-05	0	0	0.00468740419295472
2007	11	3477000	345.82229227801	4.99224368918347e-05	0	0	0.0236471387316351
2007	12	3477000	344.342678186269	4.93019320265125e-05	0	0	0.0152677032118761
2007	13	3477000	343.472222180579	4.90480891270625e-05	0	0	0.0126000809962029
2007	14	3477000	342.276221585587	4.88788605274291e-05	0	0	0.0126324241701127
2007	15	3477000	342.82213563943	4.78352841630235e-05	0	0	-0.0105656410799552
2007	16	3477000	343.320853358412	4.80327175292625e-05	0	0	-0.00792510368011717
2007	17	3477000	342.256373667537	4.77506698632069e-05	0	0	-0.0106831426639524
2007	18	3477000	337.424675769766	4.6284021999718e-05	0	0	-0.0273384741312169
2007	19	3477000	335.150272093256	4.60019743336624e-05	0	0	-0.0267052508636052
2007	20	3477000	331.113867203127	4.52968551685235e-05	0	0	-0.0299409604522699
2007	21	3477000	330.626251543759	4.52968551685235e-05	0	0	-0.0285102937221286
2007	22	3477000	329.389501775621	4.56071076011846e-05	0	0	-0.0181836450261277
2007	23	3477000	331.903516454983	4.65096601325624e-05	0	0	-0.00633773476536301
2007	24	3477000	331.68900708815	4.62276124665068e-05	0	0	-0.011724859748266
2007	25	3477000	334.421424151796	4.72711888309124e-05	0	0	0.0023281279008329
2007	26	3477000	335.633281752768	4.67635030320124e-05	0	0	-0.0120169302987639
2007	27	3477000	334.026031652985	4.76660555633902e-05	0	0	0.0118971815680013
2007	28	3477000	332.72334936603	4.7553236496968e-05	0	0	0.0134545731235879
2007	29	3477000	332.057158671962	4.79763079960513e-05	0	0	0.0245224086136396
2007	30	3477000	331.852481051552	4.8568608094768e-05	0	0	0.0378105322843703
2007	31	3477000	330.470540027302	4.85404033281625e-05	0	0	0.0415451857571444
2007	32	3477000	330.290096880776	4.6791707798618e-05	0	0	0.00457144532483158
2007	33	3477000	329.326830146516	4.60019743336624e-05	0	0	-0.00949461100732278
2007	34	3477000	329.811425401476	4.53532647017346e-05	0	0	-0.0248973345646837
2007	35	3477000	328.075678575273	4.45917360033846e-05	0	0	-0.0361979852540283
2007	36	3477000	328.572920066364	4.39148216048512e-05	0	0	-0.0522651716486418
2007	37	3477000	325.921353256495	4.32097024397123e-05	0	0	-0.0598959014542747
2007	38	3477000	326.453654183394	4.33225215061345e-05	0	0	-0.0589782161622799
2007	39	3477000	328.400520415095	4.44225074037512e-05	0	0	-0.0408054177202778
2007	40	3477000	330.13260986196	4.40840502044846e-05	0	0	-0.053107779535294
2007	41	3477000	328.061445866784	4.43660978705401e-05	0	0	-0.0410333065234676
2007	42	3477000	329.77002451216	4.60301791002679e-05	0	0	-0.0102193172867831
2007	43	3477000	331.674144967049	4.71019602312791e-05	0	0	0.00701247012540747
2007	44	3477000	328.033789096996	4.67070934988013e-05	0	0	0.00965208770633068
2007	45	3477000	327.786981557091	4.73558031307291e-05	0	0	0.024445810522568
2007	46	3477000	327.527405775116	4.69327316316457e-05	0	0	0.0160981772270509
2007	47	3477000	329.936019275773	4.69891411648569e-05	0	0	0.00989276869919224
2007	48	3477000	329.274709844047	4.67070934988013e-05	0	0	0.00584706355633834
2007	49	3477000	333.40649685368	4.71301649978846e-05	0	0	0.00237998705426604
2007	50	3477000	337.527152887902	4.77506698632069e-05	0	0	0.00317855053413732
2007	51	3477000	342.837698532005	4.91891129600903e-05	0	0	0.017391032239233
2007	52	3477000	348.346381548678	5.08813989564236e-05	0	0	0.0357506755085441
2008	1	3644000	354.882595800349	5.15385696220317e-05	0	0	0.0335812585364296
2008	2	3644000	353.676648525936	5.06393143178305e-05	0	0	0.0190098823376813
2008	3	3644000	352.047780878255	5.0976535056906e-05	0	0	0.0305419312541068
2008	4	3644000	347.389443710539	5.01053814809611e-05	0	0	0.0265136332039358
2008	5	3644000	342.713968347857	4.84754812420964e-05	0	0	0.00667037781728986
2008	6	3644000	340.150838676076	4.78291414922018e-05	0	0	0.000732502453598212
2008	7	3644000	344.706687833942	4.79134466769706e-05	0	0	-0.0107531648348155
2008	8	3644000	345.178785942434	4.76886328509203e-05	0	0	-0.0167414284358638
2008	9	3644000	346.401177837129	4.67893775467191e-05	0	0	-0.0386868714500442
2008	10	3644000	344.41614798979	4.58058170577491e-05	0	0	-0.0534706287648751
2008	11	3644000	342.07336160119	4.53280876773922e-05	0	0	-0.0569274424352665
2008	12	3644000	339.792519072704	4.51594773078544e-05	0	0	-0.0541286757074496
2008	13	3644000	338.661204709329	4.47098496557538e-05	0	0	-0.0604179174490642
2008	14	3644000	337.12209034877	4.58901222425179e-05	0	0	-0.03121151253507
2008	15	3644000	337.632791350357	4.64802585359e-05	0	0	-0.0202373452028454
2008	16	3644000	337.940785371576	4.68174792749754e-05	0	0	-0.0140284498846851
2008	17	3644000	336.556934627235	4.73514121118449e-05	0	0	0.00131646484496079
2008	18	3644000	331.048084665637	4.70984965575383e-05	0	0	0.0125417289109426
2008	19	3644000	329.198631083159	4.61430377968245e-05	0	0	-0.00242598543174785
2008	20	3644000	325.02732375598	4.57215118729802e-05	0	0	0.00114659973725679
2008	21	3644000	325.033122396468	4.55529015034425e-05	0	0	-0.00256319229968275
2008	22	3644000	324.117125095521	4.47379513840101e-05	0	0	-0.0176390713506313
2008	23	3644000	327.222233157649	4.4428832373191e-05	0	0	-0.033684242819586
2008	24	3644000	326.712582969165	4.43726289166784e-05	0	0	-0.0334011713598283
2008	25	3644000	329.487012623644	4.53280876773922e-05	0	0	-0.020902227886931
2008	26	3644000	330.57849781226	4.49065617535478e-05	0	0	-0.0332099573472405
2008	27	3644000	328.518555956787	4.40354081776029e-05	0	0	-0.0460204018392664
2008	28	3644000	327.349375405285	4.39511029928341e-05	0	0	-0.0444460154758872
2008	29	3644000	326.646178867043	4.43726289166784e-05	0	0	-0.033204670890878
2008	30	3644000	326.184709065879	4.38105943515526e-05	0	0	-0.044099887781601
2008	31	3644000	324.813660298942	4.39511029928341e-05	0	0	-0.0369863148239664
2008	32	3644000	325.075599102117	4.53842911339047e-05	0	0	-0.00638497355030718
2008	33	3644000	323.605154122651	4.55529015034425e-05	0	0	0.00183818418764749
2008	34	3644000	324.050191871454	4.5412392862161e-05	0	0	-0.00262364254914913
2008	35	3644000	322.49869045655	4.42321202753969e-05	0	0	-0.0238720053270633
2008	36	3644000	322.980130416405	4.42602220036532e-05	0	0	-0.0247078060378407
2008	37	3644000	319.935807264115	4.35857805255023e-05	0	0	-0.0304305021290645
2008	38	3644000	321.105741634256	4.28551355908388e-05	0	0	-0.0501571275315296
2008	39	3644000	322.730496795751	4.35295770689897e-05	0	0	-0.0400659278380314
2008	40	3644000	324.600285345348	4.49065617535478e-05	0	0	-0.0154044391551551
2008	41	3644000	322.775038656133	4.44569341014472e-05	0	0	-0.0197507176598148
2008	42	3644000	324.711401079885	4.39792047210903e-05	0	0	-0.0360671077176117
2008	43	3644000	325.814228157999	4.5018968666573e-05	0	0	-0.0166175313724291
2008	44	3644000	322.635650038244	4.33890684277083e-05	0	0	-0.0428832028841314
2008	45	3644000	322.657873460665	4.28551355908388e-05	0	0	-0.0547263058275171
2008	46	3644000	322.447012738173	4.22368975692005e-05	0	0	-0.06775380721518
2008	47	3644000	324.828126930971	4.32766615146832e-05	0	0	-0.0518062493231923
2008	48	3644000	324.673334299145	4.3557678797246e-05	0	0	-0.0451941466976938
2008	49	3644000	328.580687397738	4.47941548405227e-05	0	0	-0.0297664706809084
2008	50	3644000	331.781774739801	4.4822256568779e-05	0	0	-0.0385246439465357
2008	51	3644000	336.536458413927	4.53561894056485e-05	0	0	-0.0408171479508219
2008	52	3644000	342.156607422293	4.61149360685682e-05	0	0	-0.0407901151681337
2009	1	3803000	345.082220613577	4.71019602312791e-05	0	0	-0.0321147249889382
2009	2	3803000	344.039565059704	4.73275983641235e-05	0	0	-0.024530797957031
2009	3	3803000	342.994034540186	4.85968128613736e-05	0	0	0.00468219647600401
2009	4	3803000	338.97251765002	4.94147510929347e-05	0	0	0.033712120466883
2009	5	3803000	334.870908932879	4.88788605274291e-05	0	0	0.0350257091740157
2009	6	3803000	332.860980890039	4.85404033281625e-05	0	0	0.0340653298552492
2009	7	3803000	337.675314618655	4.86250176279791e-05	0	0	0.021099218903197
2009	8	3803000	338.206987507561	4.74122126639402e-05	0	0	-0.00593419882407492
2009	9	3803000	339.31804285019	4.74404174305458e-05	0	0	-0.00859972792981905
2009	10	3803000	337.212111242499	4.57199266676068e-05	0	0	-0.0385873188081958
2009	11	3803000	334.604551470114	4.46199407699901e-05	0	0	-0.0544061680874655
2009	12	3803000	331.61563003875	4.48737836694401e-05	0	0	-0.0404553610370618
2009	13	3803000	330.210628903937	4.50430122690735e-05	0	0	-0.0327385854895711
2009	14	3803000	328.418708766219	4.39148216048512e-05	0	0	-0.0518201561359102
2009	15	3803000	328.702854284865	4.48455789028346e-05	0	0	-0.0325608802763537
2009	16	3803000	328.755786725765	4.44225074037512e-05	0	0	-0.0418419607538014
2009	17	3803000	327.136464805047	4.36045691721901e-05	0	0	-0.0548286930218425
2009	18	3803000	321.278061488258	4.41968692709068e-05	0	0	-0.024521006668691
2009	19	3803000	319.784358415878	4.51558313354957e-05	0	0	0.00129975582977426
2009	20	3803000	315.759009199299	4.50430122690735e-05	0	0	0.0115309165997621
2009	21	3803000	316.238107833339	4.54096742349457e-05	0	0	0.0182201070141044
2009	22	3803000	315.587051912966	4.51840361021013e-05	0	0	0.0152507780590497
2009	23	3803000	319.075220223917	4.41686645043012e-05	0	0	-0.0184132764048377
2009	24	3803000	318.320038479165	4.41686645043012e-05	0	0	-0.0160845622651547
2009	25	3803000	321.049926218976	4.43660978705401e-05	0	0	-0.0200901034145591
2009	26	3803000	321.843991606141	4.47327598364124e-05	0	0	-0.014429325161442
2009	27	3803000	319.507753153035	4.40840502044846e-05	0	0	-0.0216199860093117
2009	28	3803000	318.575260182401	4.30686786066845e-05	0	0	-0.0413568215399312
2009	29	3803000	317.954668888206	4.25609928077845e-05	0	0	-0.0508080882872207
2009	30	3803000	317.193855414693	4.14045973769567e-05	0	0	-0.0743830783980559
2009	31	3803000	315.918674978294	4.03892257791567e-05	0	0	-0.0934375752883931
2009	32	3803000	316.44202302669	4.06148639120011e-05	0	0	-0.0898806762599014
2009	33	3803000	314.470529696988	4.14610069101678e-05	0	0	-0.0650952243973797
2009	34	3803000	314.823364568931	4.157382597659e-05	0	0	-0.0636019013275835
2009	35	3803000	313.513403371486	4.26738118742067e-05	0	0	-0.0348100057417796
2009	36	3803000	313.92129862597	4.28712452404456e-05	0	0	-0.0316044138113446
2009	37	3803000	310.727286820216	4.30968833732901e-05	0	0	-0.0165009223125684
2009	38	3803000	312.348702782364	4.31532929065012e-05	0	0	-0.0203256896084735
2009	39	3803000	313.58608612149	4.36609787054012e-05	0	0	-0.0127112977836179
2009	40	3803000	315.432225219453	4.34635453391623e-05	0	0	-0.0229279846547732
2009	41	3803000	313.931552243868	4.47045550698068e-05	0	0	0.00977425726786703
2009	42	3803000	315.934213593001	4.46763503032012e-05	0	0	0.00274040091180014
2009	43	3803000	316.301583536021	4.51276265688901e-05	0	0	0.0116926903198957
2009	44	3803000	313.637257517715	4.54378790015513e-05	0	0	0.0273014199590144
2009	45	3803000	313.876840346592	4.43943026371457e-05	0	0	0.00294115249914106
2009	46	3803000	313.790396551211	4.37737977718234e-05	0	0	-0.0108046536429213
2009	47	3803000	316.121759569789	4.45353264701735e-05	0	0	-0.00101783429975339
2009	48	3803000	316.457523073154	4.55789028345791e-05	0	0	0.0213061040905862
2009	49	3803000	320.00658269604	4.47609646030179e-05	0	0	-0.00814540336664309
2009	50	3803000	322.343479353278	4.62276124665068e-05	0	0	0.0169276594571408
2009	51	3803000	326.487485010265	4.72429840643069e-05	0	0	0.026073020806503
2009	52	3803000	332.097465935689	4.7299393597518e-05	0	0	0.00994447234039041
2009	53	3803000	0	4.62558172331124e-05	0	0	Inf
2010	1	3943000	333.734266462132	4.69781397342477e-05	0	0	-0.0147850159782483
2010	2	3943000	332.95574354041	4.71781683097585e-05	0	0	-0.00827660610718949
2010	3	3943000	332.576512837473	4.6778111158737e-05	0	0	-0.015564877968404
2010	4	3943000	329.282764152601	4.62923274753536e-05	0	0	-0.0160432452825045
2010	5	3943000	325.714801385329	4.59208458351193e-05	0	0	-0.0132471762627216
2010	6	3943000	324.276393007376	4.60637233890556e-05	0	0	-0.0057864002679147
2010	7	3943000	329.169585210721	4.65780825832262e-05	0	0	-0.00962903425203117
2010	8	3943000	329.721666604047	4.66066580940134e-05	0	0	-0.0106807254746662
2010	9	3943000	330.54820349739	4.51493070438634e-05	0	0	-0.0440123508264808
2010	10	3943000	328.398169696514	4.43491927418203e-05	0	0	-0.0548059379050332
2010	11	3943000	325.627376161977	4.36348049721389e-05	0	0	-0.0621181683198371
2010	12	3943000	322.027274540112	4.2748964137734e-05	0	0	-0.0708861526487512
2010	13	3943000	320.342087513621	4.31775967995428e-05	0	0	-0.0566334809591634
2010	14	3943000	318.363512401271	4.4092013144735e-05	0	0	-0.0306678121736657
2010	15	3943000	318.28098706692	4.4434919274182e-05	0	0	-0.0228759723727665
2010	16	3943000	318.033669582667	4.49778539791399e-05	0	0	-0.0101676957251434
2010	17	3943000	316.24328336485	4.4434919274182e-05	0	0	-0.0165799042719917
2010	18	3943000	310.300646909654	4.26918131161595e-05	0	0	-0.0370629163174203
2010	19	3943000	309.088429837097	4.1634519217031e-05	0	0	-0.0572277320326076
2010	20	3943000	305.398283170699	4.10344334904986e-05	0	0	-0.0595886885209737
2010	21	3943000	306.291974285591	4.05486498071153e-05	0	0	-0.0734331166791179
2010	22	3943000	305.853031210252	4.11487355336477e-05	0	0	-0.0583712743980588
2010	23	3943000	309.547826843681	4.20917273896271e-05	0	0	-0.048289232058572
2010	24	3943000	308.609483795971	4.3091870267181e-05	0	0	-0.0227131185657447
2010	25	3943000	311.24991692306	4.34919274182026e-05	0	0	-0.0220077710888307
2010	26	3943000	311.607236851831	4.40634376339477e-05	0	0	-0.0102925621504613
2010	27	3943000	309.156089397847	4.2977568224032e-05	0	0	-0.0270287071301821
2010	28	3943000	308.535571303901	4.26346620945849e-05	0	0	-0.032850576227134
2010	29	3943000	308.097235429817	4.20345763680526e-05	0	0	-0.0451066541068747
2010	30	3943000	307.005668991701	4.22060294327761e-05	0	0	-0.0378027840001061
2010	31	3943000	305.886121473484	4.07486783826261e-05	0	0	-0.0676268716404545
2010	32	3943000	306.515510860812	4.07201028718388e-05	0	0	-0.0701938730617208
2010	33	3943000	304.054875287073	4.08915559365624e-05	0	0	-0.0587225423378454
2010	34	3943000	304.259071564217	4.05772253179026e-05	0	0	-0.0665849384870066
2010	35	3943000	303.23061985895	4.11201600228604e-05	0	0	-0.0508874066416093
2010	36	3943000	303.529596697807	4.28061151593085e-05	0	0	-0.0129463378219391
2010	37	3943000	300.376443166664	4.39205600800114e-05	0	0	0.0233825154838767
2010	38	3943000	302.289323319751	4.48064009144163e-05	0	0	0.0374167256588305
2010	39	3943000	303.108504790653	4.50064294899271e-05	0	0	0.0392318098021041
2010	40	3943000	304.797919137241	4.30347192456065e-05	0	0	-0.0118042772320277
2010	41	3943000	303.662091482688	4.23489069867124e-05	0	0	-0.0239150413778333
2010	42	3943000	305.587488779715	4.15773681954565e-05	0	0	-0.0477358835532372
2010	43	3943000	305.311786841175	4.14630661523075e-05	0	0	-0.0494962444703659
2010	44	3943000	303.162509016499	4.1405915130733e-05	0	0	-0.0440770498299698
2010	45	3943000	303.55514155142	4.2863266180883e-05	0	0	-0.0117116828700405
2010	46	3943000	303.65799537905	4.2748964137734e-05	0	0	-0.0146809748035291
2010	47	3943000	305.940887577443	4.38634090584369e-05	0	0	0.00346182045473922
2010	48	3943000	306.71171271795	4.36062294613516e-05	0	0	-0.00492877400916135
2010	49	3943000	309.831047574974	4.38348335476497e-05	0	0	-0.00978290458202098
2010	50	3943000	311.390261715824	4.4434919274182e-05	0	0	-0.00125328812042388
2010	51	3943000	314.922443121659	4.41777396770967e-05	0	0	-0.0181709600145841
2010	52	3943000	320.432269048709	4.41491641663095e-05	0	0	-0.0356776459582198
2011	1	3950000	311.7999232981	4.64333984081694e-05	0	0	-0.00833843469427221
2011	2	3950000	311.372214705229	4.61330530109626e-05	0	0	-0.0133994444853694
2011	3	3950000	311.699677283294	4.58927766931972e-05	0	0	-0.0195690843713959
2011	4	3950000	309.248931905743	4.5442258597387e-05	0	0	-0.0215002582701533
2011	5	3950000	306.2551679045	4.46613605646493e-05	0	0	-0.0289143460503533
2011	6	3950000	305.407803014066	4.45712569454873e-05	0	0	-0.0281846204619386
2011	7	3950000	310.102230770032	4.5352154978225e-05	0	0	-0.0261276120133443
2011	8	3950000	310.631874092309	4.53221204385043e-05	0	0	-0.0284319634555086
2011	9	3950000	311.026429343702	4.60729839315212e-05	0	0	-0.0135886501755516
2011	10	3950000	308.967799470849	4.5442258597387e-05	0	0	-0.0206099130127944
2011	11	3950000	306.194693528351	4.5352154978225e-05	0	0	-0.0136994324755082
2011	12	3950000	302.199452743928	4.469139510437e-05	0	0	-0.0152199241334334
2011	13	3950000	300.293395082311	4.33098062772188e-05	0	0	-0.039605916337424
2011	14	3950000	298.254379736866	4.30695299594534e-05	0	0	-0.0384047327216843
2011	15	3950000	297.71598411336	4.30394954197327e-05	0	0	-0.0373375455351011
2011	16	3950000	297.16009204955	4.32497371977774e-05	0	0	-0.0308254449188373
2011	17	3950000	295.309769452522	4.29794263402913e-05	0	0	-0.0308481817902954
2011	18	3950000	289.681490682183	4.30695299594534e-05	0	0	-0.00994709974530114
2011	19	3950000	288.705504476484	4.27091154828052e-05	0	0	-0.0149131360840923
2011	20	3950000	285.584097278242	4.26190118636432e-05	0	0	-0.00624718706414355
2011	21	3950000	286.776860499375	4.291935726085e-05	0	0	-0.00340634351625922
2011	22	3950000	286.516051840844	4.22886319267157e-05	0	0	-0.0171580328894623
2011	23	3950000	290.158028641353	4.19282174500676e-05	0	0	-0.0377657261205686
2011	24	3950000	289.138806372776	4.16579065925815e-05	0	0	-0.0405992074188818
2011	25	3950000	291.585598872298	4.24087700855984e-05	0	0	-0.0315022377916565
2011	26	3950000	291.401852961822	4.19882865295089e-05	0	0	-0.0405002673863162
2011	27	3950000	289.053794598208	4.20183210692296e-05	0	0	-0.0320140913945492
2011	28	3950000	288.806779002294	4.21985283075537e-05	0	0	-0.0270311487467954
2011	29	3950000	288.633792787861	4.24688391650398e-05	0	0	-0.0202117455877699
2011	30	3950000	287.236491206699	4.23186664664364e-05	0	0	-0.0189268821097911
2011	31	3950000	286.342571437795	4.14476648145367e-05	0	0	-0.0361195730898907
2011	32	3950000	286.932524426816	4.31596335786154e-05	0	0	0.0016292177895055
2011	33	3950000	284.082733545015	4.33999098963808e-05	0	0	0.0173092760465361
2011	34	3950000	284.082996498384	4.38804625319117e-05	0	0	0.0285726481403918
2011	35	3950000	283.384090521709	4.34900135155429e-05	0	0	0.0219345746151374
2011	36	3950000	283.55032056354	4.35801171347049e-05	0	0	0.0234514968039692
2011	37	3950000	280.675495510045	4.21084246883916e-05	0	0	-0.000981544575327866
2011	38	3950000	282.6847007326	4.18981829103469e-05	0	0	-0.0130346662661634
2011	39	3950000	283.066101008823	4.11172848776093e-05	0	0	-0.0327347604527683
2011	40	3950000	284.447640441168	4.13875957350954e-05	0	0	-0.0311046364365872
2011	41	3950000	283.723402494025	4.18080792911849e-05	0	0	-0.0187626485768559
2011	42	3950000	285.393236700831	4.23186664664364e-05	0	0	-0.0125904760125667
2011	43	3950000	284.602882624264	4.26790809430845e-05	0	0	-0.00141559572604777
2011	44	3950000	282.994855575063	4.22285628472744e-05	0	0	-0.00634236114086162
2011	45	3950000	283.456574500851	4.19282174500676e-05	0	0	-0.0150166723363068
2011	46	3950000	283.794610685796	4.1237423036492e-05	0	0	-0.0323988206244559
2011	47	3950000	285.971026627857	4.0486559543475e-05	0	0	-0.0572471512967677
2011	48	3950000	287.070736105909	4.06968013215198e-05	0	0	-0.0559817985069033
2011	49	3950000	289.64520922408	4.15377684336988e-05	0	0	-0.0450385810247853
2011	50	3950000	290.495490997018	4.25289082444812e-05	0	0	-0.0251139560616879
2011	51	3950000	293.341332080378	4.33999098963808e-05	0	0	-0.0147995921665377
2011	52	3950000	298.510315102238	4.50518095810182e-05	0	0	0.00499039672130524
2012	1	4010000	298.872527991867	4.67612584824183e-05	0	0	0.0144793234667962
2012	2	4010000	298.763620557053	4.66687230104874e-05	0	0	0.0128408520280827
2012	3	4010000	299.798186362051	4.52190006169031e-05	0	0	-0.0220087600999794
2012	4	4010000	298.086904200575	4.49722393584207e-05	0	0	-0.0217617886232614
2012	5	4010000	295.502528464466	4.36150524367674e-05	0	0	-0.0429861921333554
2012	6	4010000	295.200795197099	4.26588525601481e-05	0	0	-0.0630106541030146
2012	7	4010000	299.768765946554	4.21961752004935e-05	0	0	-0.0872965062384773
2012	8	4010000	300.296987628223	4.3676742751388e-05	0	0	-0.0569335968477631
2012	9	4010000	300.21857562982	4.47563232572486e-05	0	0	-0.033370938519718
2012	10	4010000	298.233964739061	4.5003084515731e-05	0	0	-0.0215735479514903
2012	11	4010000	295.447206131229	4.51881554595928e-05	0	0	-0.00828305727874033
2012	12	4010000	291.065528830221	4.52806909315238e-05	0	0	0.0087075621079723
2012	13	4010000	288.902998721001	4.43244910549044e-05	0	0	-0.0052024337845416
2012	14	4010000	286.754383234515	4.32140653917335e-05	0	0	-0.0228571335530527
2012	15	4010000	285.727720669806	4.3368291178285e-05	0	0	-0.0158462772152162
2012	16	4010000	284.838304869543	4.37384330660086e-05	0	0	-0.00434739586766701
2012	17	4010000	282.899093678889	4.42011104256632e-05	0	0	0.0130820720313501
2012	18	4010000	277.581593857151	4.33374460209747e-05	0	0	0.0123149597037325
2012	19	4010000	276.767278903101	4.32757557063541e-05	0	0	0.013848172775659
2012	20	4010000	274.154871092172	4.25046267735966e-05	0	0	0.00527121368323915
2012	21	4010000	275.576663847726	4.10857495373226e-05	0	0	-0.0332998582666509
2012	22	4010000	275.441681169206	4.06230721776681e-05	0	0	-0.0437177159175422
2012	23	4010000	278.995329992926	4.16409623689081e-05	0	0	-0.0322418658160107
2012	24	4010000	277.937290176667	4.0098704503393e-05	0	0	-0.0645371845039765
2012	25	4010000	280.276513617765	3.99444787168415e-05	0	0	-0.0759125812688739
2012	26	4010000	279.488338282283	4.00678593460827e-05	0	0	-0.0704442210479569
2012	27	4010000	277.307775314777	3.9697717458359e-05	0	0	-0.0717894595352723
2012	28	4010000	277.452746397441	4.00370141887724e-05	0	0	-0.0643451781582567
2012	29	4010000	277.601052754844	4.12399753238742e-05	0	0	-0.0367471688367579
2012	30	4010000	275.853441248896	4.06539173349784e-05	0	0	-0.0444201137873079
2012	31	4010000	275.179406907188	4.07772979642196e-05	0	0	-0.0391722877388982
2012	32	4010000	275.650874662564	4.18260333127699e-05	0	0	-0.016146782294858
2012	33	4010000	272.377988841684	4.0715607649599e-05	0	0	-0.0307586853009372
2012	34	4010000	272.117180812926	4.05305367057372e-05	0	0	-0.0342395904040009
2012	35	4010000	271.748618141331	4.1425046267736e-05	0	0	-0.0115865102198723
2012	36	4010000	271.789344780041	4.17951881554596e-05	0	0	-0.00290425211731385
2012	37	4010000	269.214907109743	4.11165946946329e-05	0	0	-0.00971308438234833
2012	38	4010000	271.268136546312	4.15792720542875e-05	0	0	-0.00614940098586622
2012	39	4010000	271.241259624022	4.15484268969772e-05	0	0	-0.00678827264913137
2012	40	4010000	272.273303193388	4.27205428747687e-05	0	0	0.0173601184955496
2012	41	4010000	271.907310545541	4.26896977174584e-05	0	0	0.0179939606796238
2012	42	4010000	273.259555730509	4.18260333127699e-05	0	0	-0.00753699436055613
2012	43	4010000	272.049149910734	4.19185687847008e-05	0	0	-0.000915826830613411
2012	44	4010000	270.867713132739	4.26896977174584e-05	0	0	0.0219010482964195
2012	45	4010000	271.333809344508	4.16409623689081e-05	0	0	-0.00491575063104106
2012	46	4010000	271.952525450099	4.22887106724244e-05	0	0	0.00826421650683941
2012	47	4010000	274.108531233439	4.29981492905614e-05	0	0	0.0171153693956561
2012	48	4010000	275.443516829347	4.21344848858729e-05	0	0	-0.00814510668166176
2012	49	4010000	277.558805607011	4.09006785934608e-05	0	0	-0.0445268006539485
2012	50	4010000	277.829890971369	4.03454657618754e-05	0	0	-0.0584166480958008
2012	51	4010000	280.140648449283	4.04996915484269e-05	0	0	-0.0626137211660602
2012	52	4010000	285.050743412825	4.15484268969772e-05	0	0	-0.0549051134736332
2013	1	4002000	282.302782169961	4.3872e-05	0	0	-0.0287024524082887
2013	2	4002000	282.494301232854	4.3872e-05	0	0	-0.0293609506338943
2013	3	4002000	284.208849243048	4.448e-05	0	0	-0.0218460799499537
2013	4	4002000	283.21798624031	4.512e-05	0	0	-0.00430052574159714
2013	5	4002000	281.007277398422	4.5248e-05	0	0	0.00637963051411026
2013	6	4002000	281.230739269709	4.6368e-05	0	0	0.030470569300294
2013	7	4002000	285.571833228458	4.7872e-05	0	0	0.0477223772998646
2013	8	4002000	286.097775501018	4.7648e-05	0	0	0.0409028853107598
2013	9	4002000	285.511504493948	4.7392e-05	0	0	0.0374363040991861
2013	10	4002000	283.66476583777	4.6208e-05	0	0	0.0181031794592606
2013	11	4002000	280.943157891227	4.4544e-05	0	0	-0.00905221508263769
2013	12	4002000	276.327369863384	4.416e-05	0	0	-0.00118471747314044
2013	13	4002000	273.953504641419	4.4768e-05	0	0	0.0213411957121461
2013	14	4002000	271.736647913485	4.3456e-05	0	0	-0.000502868915673189
2013	15	4002000	270.224987667835	4.3712e-05	0	0	0.0110093902042161
2013	16	4002000	269.014063578136	4.4128e-05	0	0	0.0252252106510899
2013	17	4002000	267.029941443587	4.3552e-05	0	0	0.0193613440068294
2013	18	4002000	262.214160392997	4.2272e-05	0	0	0.00757334998242035
2013	19	4002000	261.529192615393	4.2208e-05	0	0	0.00868280654215916
2013	20	4002000	259.47418964614	4.1344e-05	0	0	-0.00413987089661863
2013	21	4002000	261.017090073403	4.096e-05	0	0	-0.019221308734966
2013	22	4002000	260.975912666243	4.0608e-05	0	0	-0.0274964558718495
2013	23	4002000	264.286971445155	4.1856e-05	0	0	-0.0101668706196974
2013	24	4002000	263.267547586712	4.1856e-05	0	0	-0.00633404155581569
2013	25	4002000	265.485092767543	4.24e-05	0	0	-0.00182719399604156
2013	26	4002000	264.055146921307	4.2336e-05	0	0	0.00206340639463359
2013	27	4002000	262.177477456201	4.2368e-05	0	0	0.0100028521490243
2013	28	4002000	262.726684688039	4.1472e-05	0	0	-0.0134233973691204
2013	29	4002000	263.237409800121	4.2144e-05	0	0	0.000617656130269157
2013	30	4002000	261.162160715928	4.1152e-05	0	0	-0.0151712664080682
2013	31	4002000	260.729067745497	4.1984e-05	0	0	0.00640869186144431
2013	32	4002000	261.004890926499	4.1472e-05	0	0	-0.00691516132166173
2013	33	4002000	257.387010270772	4.0704e-05	0	0	-0.011605132161215
2013	34	4002000	256.818075406135	4.0704e-05	0	0	-0.00941551875704737
2013	35	4002000	256.797610550682	4.0768e-05	0	0	-0.00777892966526726
2013	36	4002000	256.717891167221	3.9904e-05	0	0	-0.0285055752598667
2013	37	4002000	254.552456681327	4.0032e-05	0	0	-0.0170984666110542
2013	38	4002000	256.53900860038	3.9872e-05	0	0	-0.0286077686213105
2013	39	4002000	256.12845483325	3.9488e-05	0	0	-0.0364210014827267
2013	40	4002000	256.73840383907	4.0864e-05	0	0	-0.00521310337314819
2013	41	4002000	256.7100650354	4.048e-05	0	0	-0.0144523551692008
2013	42	4002000	257.634507299159	3.9936e-05	0	0	-0.0311856799905662
2013	43	4002000	256.127699307115	3.9808e-05	0	0	-0.0286095542455502
2013	44	4002000	255.322375757211	3.9072e-05	0	0	-0.0435620878280857
2013	45	4002000	255.71406532059	3.8976e-05	0	0	-0.0473734806311975
2013	46	4002000	256.63754213902	3.8496e-05	0	0	-0.0624910214045467
2013	47	4002000	258.770179445156	3.9552e-05	0	0	-0.0447121823309162
2013	48	4002000	260.210953639911	3.9552e-05	0	0	-0.050001560110786
2013	49	4002000	261.862541718668	3.9616e-05	0	0	-0.0544657575881583
2013	50	4002000	261.644321290051	3.936e-05	0	0	-0.0597923211668268
2013	51	4002000	263.449214830082	3.9328e-05	0	0	-0.0669928541691235
2013	52	4002000	267.979874549651	3.9296e-05	0	0	-0.083513266013955
2014	1	3868000	266.657230417827	4.09906914893617e-05	0	0	-0.0752172757003415
2014	2	3868000	267.087430624775	4.18218085106383e-05	0	0	-0.0579863701880174
2014	3	3868000	269.446373133514	4.24867021276596e-05	0	0	-0.0513882334821884
2014	4	3868000	269.115824452203	4.32845744680851e-05	0	0	-0.0323868894367134
2014	5	3868000	267.202802314044	4.24534574468085e-05	0	0	-0.0441717010893177
2014	6	3868000	267.936033054517	4.19215425531915e-05	0	0	-0.0587305592126714
2014	7	3868000	272.046206277495	4.1688829787234e-05	0	0	-0.0780977855497934
2014	8	3868000	272.588220894443	4.04587765957447e-05	0	0	-0.107078071087107
2014	9	3868000	271.503670303766	4.09906914893617e-05	0	0	-0.0917249858018622
2014	10	3868000	269.80864585318	4.14561170212766e-05	0	0	-0.0756411855841167
2014	11	3868000	267.192998582557	4.26196808510638e-05	0	0	-0.040394017207836
2014	12	3868000	262.437779868419	4.22207446808511e-05	0	0	-0.0321515441589591
2014	13	3868000	259.876426674938	4.16223404255319e-05	0	0	-0.0364651261223901
2014	14	3868000	257.567998570163	4.04587765957447e-05	0	0	-0.0550068279010342
2014	15	3868000	255.598607365601	3.96941489361702e-05	0	0	-0.0657226091281975
2014	16	3868000	254.064349965747	3.87300531914894e-05	0	0	-0.0829095068575616
2014	17	3868000	252.04577663274	3.7998670212766e-05	0	0	-0.0930218984264247
2014	18	3868000	247.803144828193	3.79321808510638e-05	0	0	-0.0791077322355372
2014	19	3868000	247.234464846529	3.88297872340426e-05	0	0	-0.0551479133582469
2014	20	3868000	245.700556385996	3.89295212765957e-05	0	0	-0.0468072053037149
2014	21	3868000	247.294161720751	4.01928191489362e-05	0	0	-0.02221711051535
2014	22	3868000	247.307514952255	4.15890957446809e-05	0	0	0.0116959043816506
2014	23	3868000	250.274825152911	4.18218085106383e-05	0	0	0.00529487872493573
2014	24	3868000	249.336866307705	4.13231382978723e-05	0	0	-0.00295530427817255
2014	25	3868000	251.471719645431	4.13231382978723e-05	0	0	-0.0114196524741624
2014	26	3868000	249.372141756034	4.10571808510638e-05	0	0	-0.00951245692213121
2014	27	3868000	247.880992286693	4.07579787234043e-05	0	0	-0.0108156428694311
2014	28	3868000	248.832122909375	4.14893617021277e-05	0	0	0.00308592428359678
2014	29	3868000	249.737229199578	4.14561170212766e-05	0	0	-0.00135033611391987
2014	30	3868000	247.336886679368	4.20877659574468e-05	0	0	0.0237049693612131
2014	31	3868000	247.149795673901	4.08244680851064e-05	0	0	-0.00627067349853462
2014	32	3868000	247.180296923671	3.89960106382979e-05	0	0	-0.0508952253890847
2014	33	3868000	243.277050349333	3.84973404255319e-05	0	0	-0.0479989803089347
2014	34	3868000	242.356651256138	3.89960106382979e-05	0	0	-0.0320051098904655
2014	35	3868000	242.697217438178	3.86968085106383e-05	0	0	-0.0407801026424998
2014	36	3868000	242.499187178803	4.07247340425532e-05	0	0	0.0103126647569053
2014	37	3868000	240.798774244949	4.21210106382979e-05	0	0	0.0523309381227675
2014	38	3868000	242.646814529112	4.19215425531915e-05	0	0	0.0393707433968483
2014	39	3868000	241.880318868633	4.22207446808511e-05	0	0	0.0501061069708163
2014	40	3868000	242.031929856496	4.17885638297872e-05	0	0	0.0387059267306536
2014	41	3868000	242.298016446081	4.07579787234043e-05	0	0	0.0119769183276185
2014	42	3868000	242.71457909194	4.01928191489362e-05	0	0	-0.00376812590064345
2014	43	3868000	241.013363362058	3.9561170212766e-05	0	0	-0.0125028891345379
2014	44	3868000	240.509634326847	3.75e-05	0	0	-0.0619918381589024
2014	45	3868000	240.757631894743	3.87300531914894e-05	0	0	-0.0322217486261625
2014	46	3868000	242.004443526856	3.97273936170213e-05	0	0	-0.0124148279389845
2014	47	3868000	244.146223789863	4.01928191489362e-05	0	0	-0.00960991226258837
2014	48	3868000	245.565978146013	4.21542553191489e-05	0	0	0.032716347413608
2014	49	3868000	246.793399381958	4.375e-05	0	0	0.066479090036965
2014	50	3868000	246.172367499287	4.34507978723404e-05	0	0	0.0618576026846619
2014	51	3868000	247.557753353404	4.25531914893617e-05	0	0	0.0341021298353114
2014	52	3868000	251.669935366349	4.45146276595745e-05	0	0	0.0640921396120308
2015	1	3760000	252.529937309994	4.51468819790414e-05	0	0	0.0406686937770808
2015	2	3760000	253.142687289517	4.53186737673939e-05	0	0	0.0421000220254988
2015	3	3760000	256.113958349838	4.50781652637004e-05	0	0	0.0245439244727765
2015	4	3760000	256.393279935076	4.68304415048961e-05	0	0	0.0632103933029281
2015	5	3760000	254.705477331943	4.55248239134169e-05	0	0	0.0404173588094505
2015	6	3760000	255.946743152739	4.73458168699536e-05	0	0	0.0767865088071559
2015	7	3760000	259.838600301925	4.80329840233637e-05	0	0	0.0760525944763881
2015	8	3760000	260.412956475111	4.92698848995018e-05	0	0	0.101327690764921
2015	9	3760000	258.850611696549	4.70022332932486e-05	0	0	0.0569803107930892
2015	10	3760000	257.306217526284	4.79642673080227e-05	0	0	0.08508843153578
2015	11	3760000	254.835877287949	4.54904655557464e-05	0	0	0.0391001566109618
2015	12	3760000	250.01181391938	4.45971482563134e-05	0	0	0.0383509320232026
2015	13	3760000	247.283392757861	4.35663975261982e-05	0	0	0.025544001041446
2015	14	3760000	244.846320754968	4.44940731833018e-05	0	0	0.0578063791254446
2015	15	3760000	242.439989699862	4.24669300807421e-05	0	0	0.0196337671274088
2015	16	3760000	240.566682609913	4.21233465040371e-05	0	0	0.0192600128156578
2015	17	3760000	238.534710688343	4.1504896065968e-05	0	0	0.0128504958578619
2015	18	3760000	234.90403006109	4.1230029204604e-05	0	0	0.0216938378519293
2015	19	3760000	234.457222019138	4.08520872702285e-05	0	0	0.0142575176489526
2015	20	3760000	233.400110769691	4.05085036935235e-05	0	0	0.0102822968780723
2015	21	3760000	235.011054162012	4.17797629273321e-05	0	0	0.0348449389633527
2015	22	3760000	235.03631527266	4.26043635114242e-05	0	0	0.0551560924204447
2015	23	3760000	237.572094173539	4.13331042776155e-05	0	0	0.0127452082997971
2015	24	3760000	236.731688127837	4.1023879058581e-05	0	0	0.00873694556280184
2015	25	3760000	238.828503450213	4.24669300807421e-05	0	0	0.0350523343271363
2015	26	3760000	236.02981471892	4.16079711389796e-05	0	0	0.0261415503309544
2015	27	3760000	234.982221450578	4.08520872702285e-05	0	0	0.0119914542131199
2015	28	3760000	236.325928522924	4.19859130733551e-05	0	0	0.0341649836204622
2015	29	3760000	237.649105654932	4.1023879058581e-05	0	0	0.00484283053325947
2015	30	3760000	234.923013327075	4.00618450438069e-05	0	0	-0.00733437436661877
2015	31	3760000	234.987880469033	4.01305617591479e-05	0	0	-0.00590617893255803
2015	32	3760000	234.736040009862	4.0542862051194e-05	0	0	0.00538460131680036
2015	33	3760000	230.614417772425	3.96151863940904e-05	0	0	-6.25189550767455e-05
2015	34	3760000	229.31177726591	3.92028861020443e-05	0	0	-0.00484832170055015
2015	35	3760000	230.026443543427	3.96839031094314e-05	0	0	0.00423236755555352
2015	36	3760000	229.696564279704	3.86187940216458e-05	0	0	-0.0213175338301599
2015	37	3760000	228.511561199388	3.74506098608487e-05	0	0	-0.0460001285896251
2015	38	3760000	230.155955368559	3.92716028173853e-05	0	0	-0.00676043931197728
2015	39	3760000	229.052176609303	3.95808280364199e-05	0	0	0.0058843509398131
2015	40	3760000	228.725895829008	3.86875107369868e-05	0	0	-0.015415376628994
2015	41	3760000	229.253867959789	3.89623775983508e-05	0	0	-0.0107037145398104
2015	42	3760000	229.092587695264	3.96839031094314e-05	0	0	0.00832594508589396
2015	43	3760000	227.283824236715	3.74162515031781e-05	0	0	-0.041726789262565
2015	44	3760000	227.020347784736	3.84470022332932e-05	0	0	-0.014185282579997
2015	45	3760000	227.065224115406	3.6454217488404e-05	0	0	-0.0654667581674699
2015	46	3760000	228.647667677035	3.71070262841436e-05	0	0	-0.055315095953221
2015	47	3760000	230.834178993493	3.75193265761897e-05	0	0	-0.0538662820545469
2015	48	3760000	232.11865479196	3.76567600068717e-05	0	0	-0.0556553922972643
2015	49	3760000	232.960529803209	3.71413846418141e-05	0	0	-0.0719457919217786
2015	50	3760000	232.010830338537	3.84470022332932e-05	0	0	-0.0353898579930797
2015	51	3760000	233.068161436706	3.92716028173853e-05	0	0	-0.0191710502591289
2015	52	3760000	236.742728758551	3.90310943136918e-05	0	0	-0.0403084344283439
2015	53	3760000	0	3.67634427074386e-05	0	0	Inf
2016	1	3692000	237.834566238764	4.12522361359571e-05	0	0	-0.030418481018865
2016	2	3692000	238.604407961539	4.1788908765653e-05	0	0	-0.0209736609825993
2016	3	3692000	242.131266305094	4.32200357781753e-05	0	0	-0.00219412516690362
2016	4	3692000	242.968845735224	4.23613595706619e-05	0	0	-0.0253894515428814
2016	5	3692000	241.460785798945	4.26833631484794e-05	0	0	-0.0118478277517372
2016	6	3692000	243.180742906849	4.29695885509839e-05	0	0	-0.0122573147495918
2016	7	3692000	246.829678479296	4.32200357781753e-05	0	0	-0.021187397364514
2016	8	3692000	247.435744632179	4.28622540250447e-05	0	0	-0.0316677957900823
2016	9	3692000	245.420010453976	4.26118067978533e-05	0	0	-0.0294189966034978
2016	10	3692000	244.042790126017	4.22182468694097e-05	0	0	-0.0329564750585922
2016	11	3692000	241.759900035639	4.37924865831843e-05	0	0	0.0125748726894461
2016	12	3692000	236.949897951166	4.37209302325581e-05	0	0	0.0314416765453468
2016	13	3692000	234.093268576763	4.21466905187835e-05	0	0	0.00643645770934577
2016	14	3692000	231.54231319376	4.28980322003578e-05	0	0	0.0356638347969226
2016	15	3692000	228.723045668617	4.26118067978533e-05	0	0	0.04143419087342
2016	16	3692000	226.520024339188	4.0608228980322e-05	0	0	0.00211891051227188
2016	17	3692000	224.522283358423	4.06797853309481e-05	0	0	0.0128170647408874
2016	18	3692000	221.556814456441	4.16457960644007e-05	0	0	0.0507462863245395
2016	19	3692000	221.225178482888	3.97137745974955e-05	0	0	0.0035024110837023
2016	20	3692000	220.626217389415	3.97853309481216e-05	0	0	0.00803976350396451
2016	21	3692000	222.218947644969	4.05366726296959e-05	0	0	0.0197150261103307
2016	22	3692000	222.225937764492	3.90697674418605e-05	0	0	-0.0172164320824977
2016	23	3692000	224.258144293576	3.92486583184258e-05	0	0	-0.0216631788730778
2016	24	3692000	223.534925629639	4.00715563506261e-05	0	0	0.00208054454600973
2016	25	3692000	225.603407902747	4.06797853309481e-05	0	0	0.00796349715615643
2016	26	3692000	222.113265289526	3.94275491949911e-05	0	0	-0.00771347576783712
2016	27	3692000	221.551661124212	4.07871198568873e-05	0	0	0.0291053510638
2016	28	3692000	223.260818315969	4.08944543828265e-05	0	0	0.0239145485728465
2016	29	3692000	224.995055286128	4.04293381037567e-05	0	0	0.00446651910902802
2016	30	3692000	221.975068980204	3.8783542039356e-05	0	0	-0.0233137397095062
2016	31	3692000	222.290597345416	3.97137745974955e-05	0	0	-0.00130728581814142
2016	32	3692000	221.736084654168	3.94633273703041e-05	0	0	-0.00512358940557602
2016	33	3692000	217.477306571503	3.90339892665474e-05	0	0	0.00332307512857164
2016	34	3692000	215.79063011832	3.99284436493739e-05	0	0	0.0343359203206255
2016	35	3692000	216.871086237806	4.03935599284436e-05	0	0	0.0411715269060969
2016	36	3692000	216.40172749767	3.95348837209302e-05	0	0	0.0212487790901716
2016	37	3692000	215.769239271733	3.91413237924866e-05	0	0	0.0140463058520156
2016	38	3692000	217.150947486296	3.95348837209302e-05	0	0	0.0177252393243484
2016	39	3692000	215.741234712833	3.93202146690519e-05	0	0	0.018813117912157
2016	40	3692000	214.935547315044	3.8783542039356e-05	0	0	0.00867447338630759
2016	41	3692000	215.704562042537	3.86762075134168e-05	0	0	0.00229683578674525
2016	42	3692000	214.921638699885	3.91055456171735e-05	0	0	0.0171148950955652
2016	43	3692000	213.095982192446	3.91055456171735e-05	0	0	0.0258288201913776
2016	44	3692000	213.025608840177	3.79606440071556e-05	0	0	-0.00387563187670979
2016	45	3692000	212.821120242963	3.97137745974955e-05	0	0	0.043129552868428
2016	46	3692000	214.734354683171	4.04651162790698e-05	0	0	0.0533945550247253
2016	47	3692000	216.97512840863	4.03935599284436e-05	0	0	0.0406722726982354
2016	48	3692000	218.032269131041	3.99284436493739e-05	0	0	0.0237016790659245
2016	49	3692000	218.520288822392	4.17173524150268e-05	0	0	0.067177795053802
2016	50	3692000	217.32086349508	4.11806797853309e-05	0	0	0.0592632308642181
2016	51	3692000	218.111486827842	4.23255813953488e-05	0	0	0.0847663433093317
2016	52	3692000	221.310231998033	4.20035778175313e-05	0	0	0.0609541089907066
2017	1	3627000	223.531218970204	4.29205175600739e-05	0	0	0.0387810752776852
2017	2	3627000	224.451569131243	4.15157116451017e-05	0	0	0.000661304660652634
2017	3	3627000	228.483430460734	4.09242144177449e-05	0	0	-0.0310019437578055
2017	4	3627000	229.847625656291	4.04436229205176e-05	0	0	-0.0480649979513438
2017	5	3627000	228.472717810698	4.0369685767098e-05	0	0	-0.0440871798927161
2017	6	3627000	230.665317995852	4.22550831792976e-05	0	0	-0.00895374308455427
2017	7	3627000	234.065080555388	4.3992606284658e-05	0	0	0.0168112194919278
2017	8	3627000	234.69771464009	4.31053604436229e-05	0	0	-0.00638146239466623
2017	9	3627000	232.260743824807	4.24399260628466e-05	0	0	-0.0114558482031452
2017	10	3627000	231.041662268011	4.23290203327172e-05	0	0	-0.0088367710306834
2017	11	3627000	229.008528838262	4.09611829944547e-05	0	0	-0.0323504494607461
2017	12	3627000	224.272330246442	3.87800369685767e-05	0	0	-0.0645301639776039
2017	13	3627000	221.322562522445	4.0369685767098e-05	0	0	-0.0132049913444702
2017	14	3627000	218.646671274701	3.86321626617375e-05	0	0	-0.0441199091596557
2017	15	3627000	215.417397583734	3.96672828096118e-05	0	0	-0.00379448267829016
2017	16	3627000	212.857464172997	4.03327171903882e-05	0	0	0.0250991237152972
2017	17	3627000	210.974878269859	4.10720887245841e-05	0	0	0.0532059637725364
2017	18	3627000	208.69421154769	4.05175600739372e-05	0	0	0.0503405838350668
2017	19	3627000	208.50286036847	4.15157116451017e-05	0	0	0.0772034474878803
2017	20	3627000	208.339628864798	4.00739371534196e-05	0	0	0.0406085543173002
2017	21	3627000	209.93541368727	3.92606284658041e-05	0	0	0.0117397358999226
2017	22	3627000	209.880030122907	3.88170055452865e-05	0	0	0.000571611682266642
2017	23	3627000	211.342115396714	3.96672828096118e-05	0	0	0.0154152171571244
2017	24	3627000	210.709322264911	3.87430683918669e-05	0	0	-0.0052647042522215
2017	25	3627000	212.768384390544	3.91866913123845e-05	0	0	-0.00361136544202821
2017	26	3627000	208.589553655428	3.79297597042514e-05	0	0	-0.016249872517714
2017	27	3627000	208.520108635997	3.76709796672828e-05	0	0	-0.0226362275891396
2017	28	3627000	210.560625875115	3.63031423290203e-05	0	0	-0.067252012650807
2017	29	3627000	212.693834969634	3.76709796672828e-05	0	0	-0.0418151986911295
2017	30	3627000	209.405218078101	3.72273567467652e-05	0	0	-0.0382283600741764
2017	31	3627000	209.976499073149	3.86691312384473e-05	0	0	-0.0036980284773622
2017	32	3627000	209.105214977426	3.81515711645102e-05	0	0	-0.0129370995253174
2017	33	3627000	204.817308867939	3.74861367837338e-05	0	0	-0.00984930853300146
2017	34	3627000	202.768984839789	3.68576709796673e-05	0	0	-0.0166148922748262
2017	35	3627000	204.210060823521	3.63401109057301e-05	0	0	-0.0372658467111357
2017	36	3627000	203.560670494707	3.5637707948244e-05	0	0	-0.0528622276029842
2017	37	3627000	203.527996518674	3.64140480591497e-05	0	0	-0.0320741943631106
2017	38	3627000	204.581056754596	3.74121996303142e-05	0	0	-0.0106610885152122
2017	39	3627000	202.875312426616	3.66358595194085e-05	0	0	-0.0230452506551637
2017	40	3627000	201.605594152962	3.67837338262477e-05	0	0	-0.0129242155402927
2017	41	3627000	202.611294310993	3.68946395563771e-05	0	0	-0.0148624207808031
2017	42	3627000	201.175488593606	3.58964879852126e-05	0	0	-0.0346736505643424
2017	43	3627000	199.399486588947	3.51201478743068e-05	0	0	-0.0471389708656752
2017	44	3627000	199.501131027428	3.59334565619224e-05	0	0	-0.0255694341237926
2017	45	3627000	199.021217520344	3.62661737523105e-05	0	0	-0.0141754610663837
2017	46	3627000	201.246270596268	3.67837338262477e-05	0	0	-0.011161799866467
2017	47	3627000	203.552420527328	3.74121996303142e-05	0	0	-0.0056615417509783
2017	48	3627000	204.309769790824	3.69685767097967e-05	0	0	-0.0210942912580082
2017	49	3627000	204.465572458382	3.64510166358595e-05	0	0	-0.0355344538986411
2017	50	3627000	203.081560712215	3.59704251386322e-05	0	0	-0.0417643073180535
2017	51	3627000	203.684217997638	3.64510166358595e-05	0	0	-0.0318346608361839
2017	52	3627000	206.403682677975	3.78558225508318e-05	0	0	-0.00776964178723896
2018	1	3569000	210.505897287459	4.1447619047619e-05	0	0	0.033700256401148
2018	2	3569000	211.621267334641	4.29333333333333e-05	0	0	0.0651103399904054
2018	3	3569000	216.125765641351	4.3847619047619e-05	0	0	0.0651205760538733
2018	4	3569000	217.996742181819	4.26285714285714e-05	0	0	0.0266208465323813
2018	5	3569000	216.715571393797	4.24761904761905e-05	0	0	0.0289985097322971
2018	6	3569000	219.368684295208	4.16380952380952e-05	0	0	-0.00350407487594641
2018	7	3569000	222.519857420992	4.28190476190476e-05	0	0	0.0102469173108179
2018	8	3569000	223.16319894798	4.39619047619048e-05	0	0	0.0342207007607911
2018	9	3569000	220.312301935255	4.46857142857143e-05	0	0	0.0648520211501596
2018	10	3569000	219.239872782908	4.50285714285714e-05	0	0	0.0782710142971288
2018	11	3569000	217.505225412259	4.4e-05	0	0	0.0620434500466037
2018	12	3569000	212.858990711369	4.26666666666667e-05	0	0	0.0523398577217606
2018	13	3569000	209.83473054181	4.09142857142857e-05	0	0	0.0236627628103738
2018	14	3569000	207.041613048199	4.0152380952381e-05	0	0	0.0181528094592559
2018	15	3569000	203.365522791309	3.84380952380952e-05	0	0	-0.007698073743381
2018	16	3569000	200.408786121672	3.84761904761905e-05	0	0	0.00793984090778067
2018	17	3569000	198.737933521909	3.8247619047619e-05	0	0	0.0103758071825951
2018	18	3569000	197.143475394245	3.77523809523809e-05	0	0	0.00535916597616326
2018	19	3569000	197.104231455855	3.71047619047619e-05	0	0	-0.0116904210469524
2018	20	3569000	197.376482754511	3.74857142857143e-05	0	0	-0.00292072665631404
2018	21	3569000	199.017711035332	3.75619047619048e-05	0	0	-0.00913341343278258
2018	22	3569000	198.865054953975	3.5847619047619e-05	0	0	-0.0536296080598119
2018	23	3569000	199.72943909506	3.59619047619048e-05	0	0	-0.0547212225928183
2018	24	3569000	199.148469187367	3.64190476190476e-05	0	0	-0.0399122786120382
2018	25	3569000	201.206901234723	3.61904761904762e-05	0	0	-0.0556983938719337
2018	26	3569000	196.338967600335	3.67619047619048e-05	0	0	-0.0170061381148322
2018	27	3569000	196.742243150678	3.83619047619048e-05	0	0	0.0236744116298126
2018	28	3569000	199.083722142707	4.00761904761905e-05	0	0	0.0568418037170389
2018	29	3569000	201.595470228537	4.13714285714286e-05	0	0	0.0774051607100731
2018	30	3569000	198.058960870459	4.20571428571429e-05	0	0	0.114819541764713
2018	31	3569000	198.889472689688	4.16e-05	0	0	0.0980973354017229
2018	32	3569000	197.693490819912	4.07619047619048e-05	0	0	0.0824837940412619
2018	33	3569000	193.454582343133	3.95047619047619e-05	0	0	0.0720862617362679
2018	34	3569000	191.082271113405	3.76380952380952e-05	0	0	0.0341095427043937
2018	35	3569000	192.870448240341	3.76e-05	0	0	0.0234849444328281
2018	36	3569000	191.994831337795	3.71809523809524e-05	0	0	0.0166940361877007
2018	37	3569000	192.594687095897	3.67238095238095e-05	0	0	0.00106603617783353
2018	38	3569000	193.270374001034	3.63047619047619e-05	0	0	-0.0138167787734476
2018	39	3569000	191.268693388014	3.63809523809524e-05	0	0	-0.00140479543857644
2018	40	3569000	189.557073650157	3.51238095238095e-05	0	0	-0.0272059150885311
2018	41	3569000	190.818575535507	3.52380952380952e-05	0	0	-0.03049271025726
2018	42	3569000	188.71971900993	3.52e-05	0	0	-0.0207700553524245
2018	43	3569000	187.035598346326	3.42476190476191e-05	0	0	-0.0386856748677783
2018	44	3569000	187.308582384442	3.45142857142857e-05	0	0	-0.0326123998520498
2018	45	3569000	186.545479266897	3.46666666666667e-05	0	0	-0.0243666010281237
2018	46	3569000	189.06425073231	3.5047619047619e-05	0	0	-0.0267858715367605
2018	47	3569000	191.444867719724	3.6e-05	0	0	-0.0127706098828598
2018	48	3569000	191.871992863557	3.70285714285714e-05	0	0	0.013175487984016
2018	49	3569000	191.711080660741	3.77904761904762e-05	0	0	0.0348906245596522
2018	50	3569000	190.197242478799	3.70285714285714e-05	0	0	0.0220968372959943
2018	51	3569000	190.673525570052	3.68761904761905e-05	0	0	0.0153480899941339
2018	52	3569000	192.937359676767	3.68380952380952e-05	0	0	0.00239787837880546
2019	1	3529000	199.971613761771	3.81694255111977e-05	0	0	-0.0198608876883012
2019	2	3529000	201.34282634935	3.78188899707887e-05	0	0	-0.0354759416010029
2019	3	3529000	206.318946315823	3.99610516066212e-05	0	0	-0.00542338130260899
2019	4	3529000	208.672472761864	4.04284323271665e-05	0	0	-0.0051395028183131
2019	5	3529000	207.449844574001	4.0856864654333e-05	0	0	0.0113287885600747
2019	6	3529000	210.539439407534	4.05842259006816e-05	0	0	-0.0101617037337751
2019	7	3529000	213.463139666246	4.15189873417721e-05	0	0	-0.00123271711761537
2019	8	3529000	214.106172504878	4.19084712755599e-05	0	0	0.005108808785496
2019	9	3529000	210.817348899444	4.12463485881207e-05	0	0	0.00466114912119769
2019	10	3529000	209.888600800205	4.03894839337877e-05	0	0	-0.0118567696898148
2019	11	3529000	208.450171882863	4.08958130477118e-05	0	0	0.00743500522517225
2019	12	3529000	203.861860161688	3.98831548198637e-05	0	0	0.00460184086208106
2019	13	3529000	200.752208915774	3.96884128529698e-05	0	0	0.0151818557847359
2019	14	3529000	197.863943786821	3.91041869522882e-05	0	0	0.0148387632278411
2019	15	3529000	193.686357851173	3.8286270691334e-05	0	0	0.0150430943157402
2019	16	3529000	190.305078630953	3.69620253164557e-05	0	0	-0.00265404704166049
2019	17	3529000	188.898821864916	3.59104186952288e-05	0	0	-0.0238160398275698
2019	18	3529000	187.97705307512	3.40798442064265e-05	0	0	-0.0690353043779981
2019	19	3529000	188.064801441497	3.50925024342746e-05	0	0	-0.0418196354725306
2019	20	3529000	188.778472195684	3.59493670886076e-05	0	0	-0.0221342621702776
2019	21	3529000	190.480112350824	3.7078870496592e-05	0	0	-0.000420581182126632
2019	22	3529000	190.221356454304	3.90652385589094e-05	0	0	0.0545608744420307
2019	23	3529000	190.507516334948	4.01168451801363e-05	0	0	0.0813221649365966
2019	24	3529000	189.969828168867	4.02336903602726e-05	0	0	0.0875411216161678
2019	25	3529000	192.036033838853	4.0506329113924e-05	0	0	0.0831300555527172
2019	26	3529000	186.464446548789	3.87147030185005e-05	0	0	0.0661549892192632
2019	27	3529000	187.327411216413	3.71567672833496e-05	0	0	0.0185375368240947
2019	28	3529000	189.961072418923	3.76630963972736e-05	0	0	0.0181033278939018
2019	29	3529000	192.839105229794	3.7429406037001e-05	0	0	-0.00331418894021525
2019	30	3529000	189.057083176379	3.63777994157741e-05	0	0	-0.0119386332342451
2019	31	3529000	190.142016994173	3.67283349561831e-05	0	0	-0.0081098171700802
2019	32	3529000	188.616944227737	3.72346640701071e-05	0	0	0.0136947175283683
2019	33	3529000	184.421775647141	3.62609542356378e-05	0	0	0.00964216045865007
2019	34	3529000	181.739487428676	3.59883154819864e-05	0	0	0.0168401078633237
2019	35	3529000	183.860602968167	3.65335929892892e-05	0	0	0.0203382180383688
2019	36	3529000	182.742633608445	3.64946445959104e-05	0	0	0.0254859323168924
2019	37	3529000	183.971171073866	3.63777994157741e-05	0	0	0.0153764794213243
2019	38	3529000	184.26262686272	3.58325219084713e-05	0	0	-0.00142528556762426
2019	39	3529000	181.967684192466	3.49367088607595e-05	0	0	-0.014110660383795
2019	40	3529000	179.82204503286	3.56767283349562e-05	0	0	0.0187849880503975
2019	41	3529000	181.360228748305	3.66114897760467e-05	0	0	0.0366109554311905
2019	42	3529000	178.59276628813	3.64946445959104e-05	0	0	0.0493146161231466
2019	43	3529000	177.024524887079	3.78967867575462e-05	0	0	0.0992827130824515
2019	44	3529000	177.459243898722	3.83641674780915e-05	0	0	0.110114050257254
2019	45	3529000	176.401216710356	3.75073028237585e-05	0	0	0.091829203855443
2019	46	3529000	179.222183598557	3.75462512171373e-05	0	0	0.0757596862666046
2019	47	3529000	181.697563589855	3.71178188899708e-05	0	0	0.0489959041511464
2019	48	3529000	181.786021608129	3.62999026290165e-05	0	0	0.025381370641451
2019	49	3529000	181.332162390644	3.54430379746835e-05	0	0	0.00368295177508336
2019	50	3529000	179.728929891619	3.48198636806232e-05	0	0	-0.00516850510476411
2019	51	3529000	180.111452476982	3.48977604673807e-05	0	0	-0.0050604915148235
2019	52	3529000	181.951831181767	3.57546251217137e-05	0	0	0.00905827002415167
2020	1	3504000	193.187273650968	3.53565114908662e-05	0	0	-0.0682616064803189
2020	2	3504000	194.894134387537	3.61814967589864e-05	0	0	-0.0548715045793637
2020	3	3504000	200.395091650826	3.70064820271067e-05	0	0	-0.0598572128289782
2020	4	3504000	203.241906461282	3.74386171675506e-05	0	0	-0.0622012786703023
2020	5	3504000	202.039643875629	3.77528972696916e-05	0	0	-0.0487015502842897
2020	6	3504000	205.581372531276	3.93635827931644e-05	0	0	-0.0252035117164507
2020	7	3504000	208.320191481041	4.00707130229817e-05	0	0	-0.0207382272948504
2020	8	3504000	208.958635652614	3.92457277548615e-05	0	0	-0.0438298978360478
2020	9	3504000	205.171514471243	3.88921626399529e-05	0	0	-0.0349537531548933
2020	10	3504000	204.376340956862	3.93242977803968e-05	0	0	-0.0204345617369855
2020	11	3504000	203.228066879719	3.85385975250442e-05	0	0	-0.034582166664405
2020	12	3504000	198.626212284448	3.92457277548615e-05	0.084	0	0.00590953078172193
2020	13	3504000	195.391259651202	4.05814181889609e-05	0.091	0	0.0573656179340217
2020	14	3504000	192.399920433948	3.98742879591436e-05	0.0835454545454545	0	0.0550939914223643
2020	15	3504000	187.619995471756	3.92457277548615e-05	0.0719090909090909	0	0.0649184778926045
2020	16	3504000	183.743854104768	3.95600078570026e-05	0.0579090909090909	0	0.09609108278073
2020	17	3504000	182.650770900983	3.88528776271852e-05	0.0407272727272727	0	0.0829409535163119
2020	18	3504000	182.392492331923	3.83028874484384e-05	0.0302727272727273	0	0.0691229529619763
2020	19	3504000	182.590605913427	3.87350225888823e-05	0.0193636363636364	0	0.0800117509522891
2020	20	3504000	183.766681396512	3.74779021803182e-05	0.0153636363636364	0	0.0382730892784215
2020	21	3504000	185.56225231443	3.65743468866627e-05	0.0132727272727273	0	0.00343683953830054
2020	22	3504000	185.186169885262	3.64564918483598e-05	0.00936363636363636	0	0.00223467073699328
2020	23	3504000	184.906284292702	3.68886269888038e-05	0.00827272727272727	0	0.0156496341828895
2020	24	3504000	184.396725277615	3.71636220781772e-05	0.00745454545454546	0	0.0260485901533982
2020	25	3504000	186.496145964824	3.81064623846003e-05	0.0102727272727273	0	0.0402359737588964
2020	26	3504000	180.146464759309	3.78314672952269e-05	0.00718181818181818	0	0.0691300562424595
2020	27	3504000	181.469871381171	3.71636220781772e-05	0.00618181818181818	0	0.0425973113883604
2020	28	3504000	184.417026177867	3.6338636810057e-05	0.00618181818181818	0	0.00316117136370317
2020	29	3504000	187.681457075289	3.48850913376547e-05	0.00718181818181818	0	-0.05371578648414
2020	30	3504000	183.617992537842	3.57493616185425e-05	0.00809090909090909	0	-0.00881173198486379
2020	31	3504000	184.9674544542	3.79886073462974e-05	0.00927272727272727	0	0.0455893474378098
2020	32	3504000	183.091543667	3.81457473973679e-05	0.0103636363636364	0	0.0606715968991089
2020	33	3504000	178.899865789421	3.70457670398743e-05	0.00954545454545454	0	0.0542210256434583
2020	34	3504000	175.893992264049	3.79493223335298e-05	0.00845454545454545	0	0.0983888506548425
2020	35	3504000	178.360709513754	3.66922019249656e-05	0.00736363636363636	0	0.047315860703026
2020	36	3504000	176.969484251476	3.42958161461402e-05	0.00645454545454545	0	-0.0133892250491538
2020	37	3504000	178.845372557999	3.43351011589079e-05	0.00836363636363636	0	-0.022619386233696
2020	38	3504000	178.743682734332	3.55529365547044e-05	0.0113636363636364	0	0.0126232000546942
2020	39	3504000	176.128476331195	3.53957965036339e-05	0.0112727272727273	0	0.0231167824398198
2020	40	3504000	173.52869430205	3.53957965036339e-05	0.0152727272727273	0	0.038444971448571
2020	41	3504000	175.383967353498	3.59850716951483e-05	0.0222727272727273	0	0.0445652630878623
2020	42	3504000	171.907806742479	3.59457866823807e-05	0.0371818181818182	0	0.0645240810624562
2020	43	3504000	170.460128356888	3.50422313887252e-05	0.0591818181818182	0	0.0465790547012159
2020	44	3504000	171.059754743687	3.54350815164015e-05	0.0740909090909091	0	0.05460223692188
2020	45	3504000	169.684033052234	3.57886466313102e-05	0.0792727272727273	0	0.0737604282655934
2020	46	3504000	172.844428778669	3.62207817717541e-05	0.0891818181818182	0	0.0668553294021909
2020	47	3504000	175.455252272876	3.65743468866627e-05	0.0938181818181818	0	0.0612392481156001
2020	48	3504000	175.194417916231	3.91278727165586e-05	0.0897272727272727	0	0.137022528281967
2020	49	3504000	174.456957610916	3.86957375761147e-05	0.0977272727272727	0	0.129218362499251
2020	50	3504000	172.781031010056	3.84600274995089e-05	0.110272727272727	0	0.133226250910633
2020	51	3504000	173.099371555867	3.84207424867413e-05	0.102272727272727	0	0.129986771424358
2020	52	3504000	174.554890712793	3.96778628953054e-05	0.119909090909091	0	0.157229105269608
2020	53	3504000	0	4.06599882144962e-05	0.150272727272727	0.6	Inf
2021	1	3555000	186.889411396853	3.99447404776002e-05	0.123181818181818	0.7	0.082993404961885
2021	2	3555000	188.959036503743	4.00631537398855e-05	0.0924545454545455	0.6	0.0743069172877517
2021	3	3555000	194.961930895782	4.09709887507401e-05	0.0870909090909091	1	0.0648232659891633
2021	4	3555000	198.26182276212	4.18788237615946e-05	0.078	0.9	0.0703018717557314
2021	5	3555000	197.064427035554	4.09315176633116e-05	0.0651818181818182	0.7	0.0524476848507063
2021	6	3555000	201.018295168316	3.94710874284587e-05	0.0580909090909091	1.3	-0.00506568403370021
2021	7	3555000	203.576260554282	4.03394513518847e-05	0.0562727272727273	1.5	0.00404634333824023
2021	8	3555000	204.206885449553	3.91158476416025e-05	0.0604545454545455	1.8	-0.0294156851583579
2021	9	3555000	199.916885987263	3.80895993684626e-05	0.0622727272727273	1.1	-0.0345988081652262
2021	10	3555000	199.267332349661	3.77738306690349e-05	0.0721818181818182	1.5	-0.039481295086824
2021	11	3555000	198.397243060791	3.86816656798895e-05	0.0861818181818182	1.2	-0.0120830462349544
2021	12	3555000	193.782847274828	3.82869548056049e-05	0.100272727272727	1.9	0.00112059827908378
2021	13	3555000	190.426273428391	3.89184922044602e-05	0.119090909090909	2.5	0.0355713864985993
2021	14	3555000	187.36834171809	3.98657983027432e-05	0.134272727272727	2.9	0.0780903441197359
2021	15	3555000	181.977556275885	4.04578646141701e-05	0.128090909090909	5	0.1265125447075
2021	16	3555000	177.614128451403	4.12867574501678e-05	0.134636363636364	6.3	0.177834228751906
2021	17	3555000	176.859595962408	4.19577659364515e-05	0.125181818181818	7.3	0.202083487995691
2021	18	3555000	177.267255395644	4.17209394118808e-05	0.112272727272727	7	0.192549630941002
2021	19	3555000	177.542840366975	4.04973357015986e-05	0.100454545454545	7.2	0.155777386324665
2021	20	3555000	179.175331010074	3.95105585158871e-05	0.0706363636363636	8.1	0.117341315187768
2021	21	3555000	181.036395397084	3.82474837181764e-05	0.0515454545454545	9.8	0.0705029757962217
2021	22	3555000	180.550529063913	3.77738306690349e-05	0.0376363636363636	10.2	0.0600910503687656
2021	23	3555000	179.721732034373	3.86027235050326e-05	0.0276363636363636	9.40000000000001	0.0883491817371884
2021	24	3555000	179.263613490993	3.84843102427472e-05	0.0173636363636364	7.9	0.0877834949466651
2021	25	3555000	181.393206738969	3.88790211170318e-05	0.0122727272727273	6.5	0.0860384660572748
2021	26	3555000	174.281474271515	3.85632524176041e-05	0.00936363636363636	6.1	0.121174816868858
2021	27	3555000	176.071394042376	3.7694888494178e-05	0.00981818181818182	5.2	0.0847872309912602
2021	28	3555000	179.320572395958	3.70633510953227e-05	0.0152727272727273	4.8	0.0472864183442322
2021	29	3555000	182.952287655022	3.64712847838958e-05	0.0206363636363636	4.1	0.0100994219239375
2021	30	3555000	178.626481085035	3.5800276297612e-05	0.029	3.89999999999999	0.0155269190666317
2021	31	3555000	180.225936757797	3.65107558713243e-05	0.0395454545454545	3.1	0.0264893240567172
2021	32	3555000	178.00582796762	3.61160449970397e-05	0.0605454545454545	2.5	0.028056227649405
2021	33	3555000	173.808244983887	3.61160449970397e-05	0.0880909090909091	1.90000000000001	0.0528844590598413
2021	34	3555000	170.483424644908	3.7260706532465e-05	0.103545454545455	1.8	0.107439039268733
2021	35	3555000	173.277599814847	3.84053680678903e-05	0.107818181818182	1.60000000000001	0.123053413758825
2021	36	3555000	171.629173269505	3.82869548056049e-05	0.099	1.49999999999999	0.130343963699961
2021	37	3555000	174.129078762876	3.90763765541741e-05	0.0873636363636364	1.37417218543047	0.137087506617037
2021	38	3555000	173.643459326818	3.79711861061772e-05	0.0746363636363636	1.0317880794702	0.108017547829887
2021	39	3555000	170.72940540155	3.87211367673179e-05	0.0763636363636364	1.18013245033111	0.149186922654265
2021	40	3555000	167.679335373422	3.8208012630748e-05	0.077	1.09668874172185	0.154584729053539
2021	41	3555000	169.848556967885	3.83658969804618e-05	0.0886363636363636	1.33443708609274	0.144549023379443
2021	42	3555000	165.661748768502	3.78527728438919e-05	0.117545454545455	1.25099337748343	0.157780848178925
2021	43	3555000	164.367106576871	4.0102624827314e-05	0.144272727272727	1.69999999999999	0.236257084716444
2021	44	3555000	165.106627985072	3.94710874284587e-05	0.181636363636364	3	0.211338408643913
2021	45	3555000	163.39315428218	4.10104598381685e-05	0.195090909090909	6.30000000000001	0.271779107961459
2021	46	3555000	166.900444347352	4.23524768107361e-05	0.222454545454545	8.9	0.285796456918806
2021	47	3555000	169.654200748242	4.44839155318729e-05	0.237909090909091	11	0.328584844972281
2021	48	3555000	169.018295511891	4.42865600947306e-05	0.235	9.6027027027027	0.327666921029936
2021	49	3555000	168.024935205892	4.52338661930136e-05	0.224818181818182	4.69999999999999	0.364083251805131
2021	50	3555000	166.313491146754	4.41681468324452e-05	0.204545454545455	6.20000000000001	0.345651507023686
2021	51	3555000	166.579773444796	4.26287744227353e-05	0.190454545454545	6	0.296676034149981
2021	52	3555000	167.643539800038	4.22735346358792e-05	0.224	4.4027027027027	0.277711030532364
2022	1	3595000	184.261256555757	4.06507252058016e-05	0.222363636363636	2.82702702702702	0.125575738908745
2022	2	3595000	186.70729174299	3.95139161113289e-05	0.264909090909091	1.85945945945946	0.0797650060583071
2022	3	3595000	193.297077974344	3.90043120344963e-05	0.375	1.17297297297297	0.0295034052527837
2022	4	3595000	197.055047960492	3.84555076440611e-05	0.463	0.989189189189188	-0.00433913248780726
2022	5	3595000	195.825419499762	3.74362994903959e-05	0.499727272727273	0.71891891891892	-0.024641435785451
2022	6	3595000	200.222614707857	3.84555076440611e-05	0.499363636363636	0.743243243243238	-0.0200907111003756
2022	7	3595000	202.657769460578	3.81419051352411e-05	0.520090909090909	0.562162162162168	-0.0397604764032762
2022	8	3595000	203.303310915268	3.89651117208938e-05	0.516090909090909	0.562162162162161	-0.0221507013092625
2022	9	3595000	198.441826438036	3.92003136025088e-05	0.546727272727273	0.47297297297297	0.00785204203132289
2022	10	3595000	197.943619217925	3.92395139161113e-05	0.589818181818182	0.300000000000003	0.0113991084481031
2022	11	3595000	197.298576232962	3.81027048216386e-05	0.617454545454545	0.0864864864864865	-0.0146913185503133
2022	12	3595000	192.598955111133	3.90435123480988e-05	0.612454545454545	0.300000000000001	0.0342735238883198
2022	13	3595000	189.062260829909	3.79459035672285e-05	0.570181818181818	0.299999999999996	0.0240012953942899
2022	14	3595000	185.906967671415	3.7593100744806e-05	0.547090909090909	0.200000000000002	0.0316988244302982
2022	15	3595000	179.838526095344	3.72794982359859e-05	0.575181818181818	0.200000000000001	0.0576154294056123
2022	16	3595000	174.943764910362	3.7906703253626e-05	0.535	0.100000000000001	0.105498101627655
2022	17	3595000	174.486473129292	3.72402979223834e-05	0.450090909090909	0.1	0.0889096248693911
2022	18	3595000	175.567270970053	3.7828302626421e-05	0.430545454545455	0.999999999999997	0.0992937290283483
2022	19	3595000	175.885231137267	3.74754998039984e-05	0.398363636363636	0.199999999999994	0.0870725117948129
2022	20	3595000	177.973409100041	3.70050960407683e-05	0.331909090909091	0.200000000000009	0.0608326319909559
2022	21	3595000	179.870314002844	3.63778910231282e-05	0.294454545454545	0.0999999999999996	0.0318545393603164
2022	22	3595000	179.283341184642	3.65738925911407e-05	0.344727272727273	0.299999999999994	0.0408105893554416
2022	23	3595000	177.903745220586	3.51234809878479e-05	0.447818181818182	0.200000000000009	0.00728627032447482
2022	24	3595000	177.541923141795	3.59858878871031e-05	0.498636363636364	0.1	0.0341219513171912
2022	25	3595000	179.747004658632	3.67306938455508e-05	0.541818181818182	0	0.0425764832960769
2022	26	3595000	171.759660656337	3.76323010584085e-05	0.568454545454545	0.199999999999994	0.117841053401711
2022	27	3595000	174.080173785941	3.70442963543708e-05	0.572181818181818	0.1	0.0857066367155913
2022	28	3595000	177.686301682527	3.79459035672285e-05	0.585272727272727	0.199999999999994	0.0895606367333039
2022	29	3595000	181.741486658177	3.71226969815759e-05	0.569363636363636	0.200000000000009	0.0421395988480463
2022	30	3595000	177.088580661208	3.76323010584085e-05	0.521545454545455	0.899999999999994	0.0842031670428207
2022	31	3595000	178.946427477843	3.68482947863583e-05	0.465636363636364	0.300000000000009	0.0505937595388892
2022	32	3595000	176.351393786544	3.64562916503332e-05	0.431909090909091	0.5	0.0547123898841094
2022	33	3595000	172.037172161511	3.62602900823207e-05	0.406727272727273	0.499999999999995	0.075348993915797
2022	34	3595000	168.30805766062	3.56330850646805e-05	0.365636363636364	0.499999999999995	0.0801621890651546
2022	35	3595000	171.469229799083	3.44962759702078e-05	0.331181818181818	0.399999999999999	0.0264232259410374
2022	36	3595000	169.577917917326	3.52410819286554e-05	0.334272727272727	0.3	0.0602795588495039
2022	37	3595000	172.706828159492	3.55546844374755e-05	0.347363636363636	0.300000000000009	0.0503348474009377
2022	38	3595000	171.854554974857	3.54762838102705e-05	0.396090909090909	0.3	0.0532161921834504
2022	39	3595000	168.624043613006	3.65738925911407e-05	0.498818181818182	0.100000000000001	0.106603755916616
2022	40	3595000	165.061799565366	3.7906703253626e-05	0.566909090909091	0.299999999999994	0.171682366902899
2022	41	3595000	167.555074822715	3.70442963543708e-05	0.537636363636364	0.0999999999999996	0.127987321183647
2022	42	3595000	162.56472263771	3.75147001176009e-05	0.503181818181818	0.0999999999999996	0.177377212561376
2022	43	3595000	161.443157471745	3.72010976087809e-05	0.440181818181818	0	0.175645985697583
2022	44	3595000	162.282903899777	3.75539004312034e-05	0.368909090909091	0.100000000000001	0.180654248819264
2022	45	3595000	160.158577971927	3.64954919639357e-05	0.299090909090909	0	0.162597735056297
2022	46	3595000	164.100178241605	3.78675029400235e-05	0.275363636363636	0	0.177329617007186
2022	47	3595000	167.063781655119	3.82595060760486e-05	0.279909090909091	0.0999999999999996	0.168416026897824
2022	48	3595000	165.985633854246	4.06507252058016e-05	0.301090909090909	0.100000000000009	0.24950572639389
2022	49	3595000	164.759692004381	4.15915327322619e-05	0.327363636363636	0	0.287936372170191
2022	50	3595000	163.01681942131	4.28067424539396e-05	0.351909090909091	0	0.33973905744998
2022	51	3595000	163.245080558779	4.26891415131321e-05	0.421818181818182	0	0.334190281596745
2022	52	3595000	163.905915374534	4.25323402587221e-05	0.391636363636364	0	0.323930252938965
2023	1	3661000	183.694868193886	4.02861009085637e-05	0.281363636363636	0	0.134490048900213
2023	2	3661000	186.494952785603	3.85462980862169e-05	0.193363636363636	0	0.0691978363040912
2023	3	3661000	193.727824301859	3.80823506669244e-05	0.174454545454545	0	0.0168905819798115
2023	4	3661000	197.936516612547	3.80436883819834e-05	0.213727272727273	0	-0.00574182385341047
2023	5	3661000	196.644623065468	3.81210129518655e-05	0.249909090909091	0	0.00282426707567557
2023	6	3661000	201.508826637181	3.81596752368065e-05	0.259090909090909	0	-0.0203903060017243
2023	7	3661000	203.859825127792	3.90102455055094e-05	0.287636363636364	0	-0.0101041248637416
2023	8	3661000	204.545856887177	3.83529866615117e-05	0.340363636363636	0	-0.0300463523471272
2023	9	3661000	199.072604848777	3.93582060699787e-05	0.322363636363636	0	0.0227424318612903
2023	10	3661000	198.738352232976	4.00927894838585e-05	0.343090909090909	0	0.0435831718926121
2023	11	3661000	198.27480735229	4.00541271989175e-05	0.331727272727273	0	0.0450142545434513
2023	12	3661000	193.45818006072	3.96675043495071e-05	0.289090909090909	0	0.0606943574864304
2023	13	3661000	189.705019196119	3.99381403440943e-05	0.234363636363636	0	0.0890592187569633
2023	14	3661000	186.425788419031	3.88942586506863e-05	0.216545454545455	0	0.0792498275386737
2023	15	3661000	179.655045235122	3.7695727817514e-05	0.188454545454545	0	0.0854134363151061
2023	16	3661000	174.209325218431	3.76184032476319e-05	0.178181818181818	0	0.117046976423351
2023	17	3661000	174.001186451039	3.74637541078678e-05	0.172272727272727	0	0.113785508896699
2023	18	3661000	175.775580890988	3.70771312584574e-05	0.164	0	0.0911640799466344
2023	19	3661000	176.108092452037	3.70771312584574e-05	0.151181818181818	0	0.0891038414503138
2023	20	3661000	178.638016689941	3.65358592692828e-05	0.132727272727273	0	0.0580054766732221
2023	21	3661000	180.523201911066	3.69224821186932e-05	0.115	0	0.0580357426526018
2023	22	3661000	179.842881481343	3.81596752368065e-05	0.096	0	0.0976247620925596
2023	23	3661000	177.888294812758	3.78890392422192e-05	0.0947272727272727	0	0.101815047506675
2023	24	3661000	177.678804379818	3.61105741349314e-05	0.0880909090909091	0	0.0513353050298776
2023	25	3661000	179.999142886807	3.69998066885753e-05	0.0889090909090909	0	0.0633383966742707
2023	26	3661000	171.045982931421	3.71931181132805e-05	0.0724545454545455	0	0.124843721568956
2023	27	3661000	173.974035775327	3.59172627102262e-05	0.0750909090909091	0	0.0679754549118165
2023	28	3661000	177.979835767746	3.53373284361106e-05	0.0899090909090909	0	0.0270826423199106
2023	29	3661000	182.505910429272	3.63038855596366e-05	0.107454545454545	0	0.0290077705334335
2023	30	3661000	177.480204956072	3.50280301565823e-05	0.145909090909091	0	0.0209589291653593
2023	31	3661000	179.60078758694	3.51053547264643e-05	0.180909090909091	0	0.0111314234192419
2023	32	3661000	176.606096510525	3.48733810168181e-05	0.212636363636364	0	0.0214822906141782
2023	33	3661000	172.094518616965	3.59172627102262e-05	0.262909090909091	0	0.0796392673815452
2023	34	3661000	167.876303812223	3.51826792963464e-05	0.263454545454545	0	0.084131565128902
2023	35	3661000	171.44100654912	3.60332495650493e-05	0.269636363636364	0	0.0872544658479592
2023	36	3661000	169.331358663612	3.46414073071719e-05	0.279545454545455	0	0.0582800575999178
2023	37	3661000	173.09461566134	3.41001353179973e-05	0.284818181818182	0	0.019095824130814
2023	38	3661000	171.886237566102	3.36748501836459e-05	0.267545454545455	0	0.0134610104139854
2023	39	3661000	168.336890662319	3.3790837038469e-05	0.291818181818182	0	0.0383938975720202
2023	40	3661000	164.205391651699	3.32495650492944e-05	0.331636363636364	0	0.0474686505107819
2023	41	3661000	167.01383751252	3.43707713125846e-05	0	0	0.0645824480661474
2023	42	3661000	161.122464843475	3.51826792963464e-05	0	0	0.129575569594265
2023	43	3661000	160.21541658288	3.55306398608158e-05	0	0	0.147205455755373
2023	44	3661000	161.101994598148	3.61105741349314e-05	0	0	0.159513887248591
2023	45	3661000	158.482369632394	3.7695727817514e-05	0	0	0.230420774577702
2023	46	3661000	162.938326046067	3.85076358012759e-05	0	0	0.222548462561721
2023	47	3661000	166.170220662845	3.97448289193891e-05	0	0	0.237285472570664
2023	48	3661000	164.553072095111	4.13299826019718e-05	0	0	0.299276867200782
2023	49	3661000	163.122553761917	4.18712545911463e-05	0	0	0.327836004309585
2023	50	3661000	161.362762015348	4.10980088923255e-05	0	0	0.317528265782775
2023	51	3661000	161.570214391793	4.11366711772666e-05	0	0	0.317074442223484
2023	52	3661000	161.785367999371	4.07887106127972e-05	0	0	0.304197051990639
2024	1	3815000	183.942359128771	4.01143946615825e-05	0	0	0.143836585528987
2024	2	3815000	187.087833175837	3.95042897998093e-05	0	0	0.10750120134889
2024	3	3815000	194.99099947746	4.00381315538608e-05	0	0	0.0769727862453185
2024	4	3815000	199.645323078286	3.92755004766444e-05	0	0	0.0318298311412105
2024	5	3815000	198.269562320077	3.96568160152526e-05	0	0	0.0490768102075807
2024	6	3815000	203.618218358836	3.84747378455672e-05	0	0	-0.00892954654790313
2024	7	3815000	205.901313667383	3.87035271687321e-05	0	0	-0.0140907972645096
2024	8	3815000	206.642246370746	3.8512869399428e-05	0	0	-0.022465136980834
2024	9	3815000	200.535705605604	3.75595805529075e-05	0	0	-0.0176313020912
2024	10	3815000	200.375069015997	3.6835081029552e-05	0	0	-0.0358081923626135
2024	11	3815000	200.082766470456	3.56911344137274e-05	0	0	-0.0643871868512889
2024	12	3815000	195.143964693652	3.54623450905624e-05	0	0	-0.0468575326324147
2024	13	3815000	191.160502996013	3.53860819828408e-05	0	0	-0.0290881375015461
2024	14	3815000	187.742794014565	3.5767397521449e-05	0	0	-0.000760583197425664
2024	15	3815000	180.250494412585	3.43946615824595e-05	0	0	0.000829432329173422
2024	16	3815000	174.229857871936	3.53860819828408e-05	0	0	0.0652594352480098
2024	17	3815000	174.267911875531	3.51572926596759e-05	0	0	0.0581408706595702
2024	18	3815000	176.762132106544	3.42421353670162e-05	0	0	0.0160547276706598
2024	19	3815000	177.09900312472	3.43183984747378e-05	0	0	0.016380650506753
2024	20	3815000	180.063303506682	3.37845567206864e-05	0	0	-0.015901649313993
2024	21	3815000	181.91142113433	3.30981887511916e-05	0	0	-0.0456893859797449
2024	22	3815000	181.135320135046	3.35938989513823e-05	0	0	-0.0272465918373413
2024	23	3815000	178.569826460641	3.38989513822688e-05	0	0	-0.00431106685770904
2024	24	3815000	178.545223036016	3.45471877979028e-05	0	0	0.0148689330290771
2024	25	3815000	181.006430620019	3.52716873212583e-05	0	0	0.0220631353610014
2024	26	3815000	171.026204789023	3.61487130600572e-05	0	0	0.10860204279157
2024	27	3815000	174.618596978279	3.63012392755005e-05	0	0	0.0903764163428928
2024	28	3815000	179.045595809168	3.56911344137274e-05	0	0	0.0455437295398367
2024	29	3815000	184.069469387013	3.51572926596759e-05	0	0	0.00179568406476055
2024	30	3815000	178.649478848356	3.4928503336511e-05	0	0	0.0254717852018284
2024	31	3815000	181.037804175588	3.49666348903718e-05	0	0	0.0130480804004948
2024	32	3815000	177.625732794763	3.29837940896092e-05	0	0	-0.0260420194865996
2024	33	3815000	172.890685454248	3.23355576739752e-05	0	0	-0.019033329907865
2024	34	3815000	168.132524736532	3.23355576739752e-05	0	0	0.00872808676231853
2024	35	3815000	172.126038545957	3.31363203050524e-05	0	0	0.00972520757570162
2024	36	3815000	169.804577315564	3.29456625357483e-05	0	0	0.0176404118887177
2024	37	3815000	174.219520933007	3.56530028598665e-05	0	0	0.0733584789956337
2024	38	3815000	172.646813891344	3.67206863679695e-05	0	0	0.115572281114983
2024	39	3815000	168.776754653515	3.61487130600572e-05	0	0	0.123377448448003
2024	40	3815000	164.038388180298	3.66825548141087e-05	0	0	0.172896186888456
2024	41	3815000	167.159015340198	3.58436606291706e-05	0	0	0.124677598856314
2024	42	3815000	160.286533439815	3.43183984747378e-05	0	0	0.122988913273788
2024	43	3815000	159.639419142252	3.52335557673975e-05	0	0	0.157608822388212
2024	44	3815000	160.535896870052	3.59961868446139e-05	0	0	0.176060953849012
2024	45	3815000	157.351848498291	3.50047664442326e-05	0	0	0.166811840802711
2024	46	3815000	162.375675274388	3.62631077216397e-05	0	0	0.171357715240249
2024	47	3815000	165.915756706779	3.72163965681602e-05	0	0	0.176500676454583
2024	48	3815000	163.668444320583	3.71401334604385e-05	0	0	0.19021110519288
2024	49	3815000	162.052776084957	3.69494756911344e-05	0	0	0.195906695843327
2024	50	3815000	160.299191240201	3.66444232602479e-05	0	0	0.199007920832219
2024	51	3815000	160.50975503471	3.60819828408008e-05	0	0	0.179056063969914
2024	52	3815000	160.234856560031	3.53352399110264e-05	0	0	0.156635561775533
