# Supplementary material for: Cohort-resolved excess mortality in Germany (2000-2024): Patterns and implications for the SARS-CoV-2 era
Source: PLoS One. 2025 Oct 27;20(10):e0334884. doi: 10.1371/journal.pone.0334884 (PMC12558607; doi:10.1371/journal.pone.0334884)
Supplement: S1 Data — For each sex and 10-year age cohort, they contain cohort sizes, weekly death counts, all-cause mortality rates (AMR) PCR-incidence, mRNA-I rates, and modelled excess mortality rates. Data_all_age_0-29.csvData_all_age_30-39.csvData_all_age_40-49.csvData_all_age_50-59.csvData_all_age_60-69.csvData_all_age_70-79.csvData_all_age_80+.csvData_all_population.csvData_female_age_0-29.csvData_female_age_30-39.csvData_female_age_40-49.csvData_female_age_50-59.csvData_female_age_60-69.csvData_female_age_70-79.csvData_female_age_80+.csvData_female_population.csvData_male_age_0-29.csvData_male_age_30-39.csvData_male_age_40-49.csvData_male_age_50-59.csvData_male_age_60-69.csvData_male_age_70-79.csvData_male_age_80+.csvData_male_population.csv (ZIP) [file pone.0334884.s001.zip › S1_data_tables/Data_female_age_40-49.csv]

2000	1	3971000	209.478021978022	3.49963603785206e-05	0	0	-0.00546448087431706
2000	2	3971000	203.361263736264	3.39744666554678e-05	0	0	-0.00546448087431694
2000	3	3971000	209.142857142857	3.4940366201915e-05	0	0	-0.00546448087431692
2000	4	3971000	205.120879120879	3.42684360826474e-05	0	0	-0.00546448087431695
2000	5	3971000	204.718681318681	3.42012430707206e-05	0	0	-0.00546448087431697
2000	6	3971000	201.903296703297	3.37308919872333e-05	0	0	-0.00546448087431681
2000	7	3971000	208.941758241758	3.49067696959516e-05	0	0	-0.00546448087431686
2000	8	3971000	196.674725274725	3.28573828321855e-05	0	0	-0.00546448087431676
2000	9	3971000	192.451648351648	3.21518562069545e-05	0	0	-0.00546448087431673
2000	10	3971000	186.820879120879	3.12111540399798e-05	0	0	-0.00546448087431699
2000	11	3971000	187.826373626374	3.13791365697967e-05	0	0	-0.00546448087431701
2000	12	3971000	184.80989010989	3.0875188980346e-05	0	0	-0.00546448087431678
2000	13	3971000	195.468131868132	3.26558037964052e-05	0	0	-0.00546448087431696
2000	14	3971000	196.071428571429	3.27565933142953e-05	0	0	-0.00546448087431686
2000	15	3971000	194.06043956044	3.24206282546615e-05	0	0	-0.0054644808743168
2000	16	3971000	186.61978021978	3.11775575340165e-05	0	0	-0.00546448087431692
2000	17	3971000	178.776923076923	2.98672938014447e-05	0	0	-0.00546448087431691
2000	18	3971000	169.526373626374	2.83218545271292e-05	0	0	-0.00546448087431706
2000	19	3971000	170.531868131868	2.84898370569461e-05	0	0	-0.00546448087431692
2000	20	3971000	175.358241758242	2.92961532000672e-05	0	0	-0.005464480874317
2000	21	3971000	180.184615384615	3.01024693431883e-05	0	0	-0.00546448087431708
2000	22	3971000	183.402197802198	3.06400134386024e-05	0	0	-0.00546448087431692
2000	23	3971000	184.80989010989	3.0875188980346e-05	0	0	-0.00546448087431708
2000	24	3971000	180.787912087912	3.02032588610784e-05	0	0	-0.00546448087431666
2000	25	3971000	176.765934065934	2.95313287418109e-05	0	0	-0.00546448087431685
2000	26	3971000	178.575824175824	2.98336972954813e-05	0	0	-0.005464480874317
2000	27	3971000	174.553846153846	2.91617671762137e-05	0	0	-0.00546448087431688
2000	28	3971000	172.341758241758	2.87922056106165e-05	0	0	-0.00546448087431708
2000	29	3971000	175.157142857143	2.92625566941038e-05	0	0	-0.00546448087431693
2000	30	3971000	175.76043956044	2.9363346211994e-05	0	0	-0.00546448087431666
2000	31	3971000	175.559340659341	2.93297497060306e-05	0	0	-0.00546448087431691
2000	32	3971000	180.385714285714	3.01360658491517e-05	0	0	-0.00546448087431699
2000	33	3971000	178.575824175824	2.98336972954813e-05	0	0	-0.00546448087431684
2000	34	3971000	182.396703296703	3.04720309087855e-05	0	0	-0.00546448087431689
2000	35	3971000	184.206593406593	3.07743994624559e-05	0	0	-0.00546448087431704
2000	36	3971000	174.352747252747	2.91281706702503e-05	0	0	-0.00546448087431681
2000	37	3971000	173.347252747253	2.89601881404334e-05	0	0	-0.0054644808743171
2000	38	3971000	173.548351648352	2.89937846463968e-05	0	0	-0.00546448087431701
2000	39	3971000	171.336263736264	2.86242230807996e-05	0	0	-0.00546448087431688
2000	40	3971000	172.140659340659	2.87586091046531e-05	0	0	-0.005464480874317
2000	41	3971000	177.771428571429	2.96993112716278e-05	0	0	-0.00546448087431672
2000	42	3971000	182.597802197802	3.05056274147489e-05	0	0	-0.00546448087431696
2000	43	3971000	188.42967032967	3.14799260876869e-05	0	0	-0.00546448087431691
2000	44	3971000	188.027472527473	3.14127330757601e-05	0	0	-0.00546448087431693
2000	45	3971000	186.820879120879	3.12111540399798e-05	0	0	-0.00546448087431683
2000	46	3971000	191.245054945055	3.19502771711742e-05	0	0	-0.00546448087431708
2000	47	3971000	188.027472527473	3.14127330757601e-05	0	0	-0.00546448087431708
2000	48	3971000	183.402197802198	3.06400134386024e-05	0	0	-0.00546448087431692
2000	49	3971000	185.010989010989	3.09087854863094e-05	0	0	-0.005464480874317
2000	50	3971000	185.614285714286	3.10095750041996e-05	0	0	-0.00546448087431689
2000	51	3971000	185.815384615385	3.10431715101629e-05	0	0	-0.00546448087431665
2000	52	3971000	185.413186813187	3.09759784982362e-05	0	0	-0.00546448087431713
2001	1	3911000	202.455382320247	2.99885038594186e-05	0	0	-0.0980728795287807
2001	2	3911000	197.817847497657	3.00213499753654e-05	0	0	-0.0759175559113018
2001	3	3911000	199.248826872311	2.946296600427e-05	0	0	-0.0996182872636512
2001	4	3911000	198.145635096023	2.946296600427e-05	0	0	-0.0946053395874159
2001	5	3911000	196.014173358391	2.98571193956315e-05	0	0	-0.072516048787973
2001	6	3911000	195.027950794546	3.00213499753654e-05	0	0	-0.0626984529383072
2001	7	3911000	199.334383834968	3.0546887830514e-05	0	0	-0.0668945496428135
2001	8	3911000	191.859742288199	3.13680407291838e-05	0	0	-0.00448109789967073
2001	9	3911000	187.65346571242	3.08753489899819e-05	0	0	0.0018466713964696
2001	10	3911000	183.668714481464	3.0711118410248e-05	0	0	0.018137468473826
2001	11	3911000	184.720800225597	3.17621941205452e-05	0	0	0.0469855033315295
2001	12	3911000	182.823536101525	3.17293480045985e-05	0	0	0.056756718088596
2001	13	3911000	190.800869599808	3.0546887830514e-05	0	0	-0.0251616756772537
2001	14	3911000	191.874427363007	2.98571193956315e-05	0	0	-0.0525053155934475
2001	15	3911000	189.832076469817	2.92658893085893e-05	0	0	-0.0612756109827746
2001	16	3911000	184.14271282172	2.96928888158975e-05	0	0	-0.0181528379293303
2001	17	3911000	178.038951433172	2.92987354245361e-05	0	0	0.00202791896897787
2001	18	3911000	170.079747615295	2.95286582361636e-05	0	0	0.0571511453949927
2001	19	3911000	170.546791926362	3.01198883232058e-05	0	0	0.0753647015488146
2001	20	3911000	174.045770513332	3.00213499753654e-05	0	0	0.0502984327677026
2001	21	3911000	178.026653759487	2.92330431926425e-05	0	0	-0.000149717803059262
2001	22	3911000	181.264244076041	2.90031203810149e-05	0	0	-0.0257317382135479
2001	23	3911000	182.247408641378	2.86089669896535e-05	0	0	-0.0441565051671779
2001	24	3911000	179.562139477442	2.80834291345048e-05	0	0	-0.0476834342827456
2001	25	3911000	176.533850071475	2.90359664969617e-05	0	0	0.00150764246299957
2001	26	3911000	178.262055251049	2.83461980620792e-05	0	0	-0.0317625377036891
2001	27	3911000	174.603718964731	2.83133519461324e-05	0	0	-0.0126212601758841
2001	28	3911000	172.407406919734	2.98242732796847e-05	0	0	0.0533190147946804
2001	29	3911000	174.682171846544	2.95943504680572e-05	0	0	0.0315878151452299
2001	30	3911000	174.857962175177	2.95943504680572e-05	0	0	0.0305507267634217
2001	31	3911000	174.25710812592	3.03169650188865e-05	0	0	0.0593542035978617
2001	32	3911000	177.680862793346	3.03498111348333e-05	0	0	0.0400669891778639
2001	33	3911000	175.599226464085	2.91016587288553e-05	0	0	0.00911606257128107
2001	34	3911000	178.566260270854	2.98899655115783e-05	0	0	0.0192294990326684
2001	35	3911000	180.697883957316	3.02512727869929e-05	0	0	0.0193810572984408
2001	36	3911000	173.194028044764	3.03826572507801e-05	0	0	0.0681661607418986
2001	37	3911000	172.40188163708	3.03169650188865e-05	0	0	0.0707539746497571
2001	38	3911000	172.548125038394	3.08753489899819e-05	0	0	0.0895511032540528
2001	39	3911000	170.823029793085	3.08096567580884e-05	0	0	0.0982125784048947
2001	40	3911000	170.964612245046	2.97257349318443e-05	0	0	0.0586986255411164
2001	41	3911000	176.066203608554	2.95286582361636e-05	0	0	0.0212067751500322
2001	42	3911000	180.166381341411	3.00541960913122e-05	0	0	0.0157277880450928
2001	43	3911000	184.770210976398	2.946296600427e-05	0	0	-0.0290642682498418
2001	44	3911000	184.449666068517	2.91673509607489e-05	0	0	-0.0371356924331468
2001	45	3911000	183.867671088438	2.97257349318443e-05	0	0	-0.0155963855497938
2001	46	3911000	187.403500718888	2.94301198883232e-05	0	0	-0.0437745329591977
2001	47	3911000	185.638820692439	2.94301198883232e-05	0	0	-0.0346846670778329
2001	48	3911000	182.412581262948	3.06454261783544e-05	0	0	0.0229557561658288
2001	49	3911000	183.923763683697	3.23862703235342e-05	0	0	0.0721833658163637
2001	50	3911000	184.311971680139	3.18278863524388e-05	0	0	0.0514780902909898
2001	51	3911000	184.501774824162	3.26161931351618e-05	0	0	0.0764124095243759
2001	52	3911000	183.849615157922	3.25176547873214e-05	0	0	0.0769671714021449
2002	1	3860000	196.977932817903	3.18276804372287e-05	0	0	0.00518873950739534
2002	2	3860000	193.626133306655	3.10561003054171e-05	0	0	-0.00220080471255602
2002	3	3860000	192.604240410068	3.18919787815464e-05	0	0	0.0300915471933164
2002	4	3860000	193.094524726612	3.16347854042758e-05	0	0	0.019189955171616
2002	5	3860000	190.199171954826	3.15383378877994e-05	0	0	0.0315502322302372
2002	6	3860000	190.245247255858	3.1088249477576e-05	0	0	0.0165825574601592
2002	7	3860000	192.612959374729	3.04452660343996e-05	0	0	-0.016680909660282
2002	8	3860000	188.431982871023	3.00916251406526e-05	0	0	-0.00653807730647379
2002	9	3860000	184.353215812495	2.97058350747468e-05	0	0	0.0024235226141101
2002	10	3860000	181.58567274372	2.94486416974763e-05	0	0	0.00889016865641397
2002	11	3860000	182.65828289321	2.92878958366822e-05	0	0	-0.00250896310833062
2002	12	3860000	181.57118642305	3.05095643787172e-05	0	0	0.0453200408008413
2002	13	3860000	187.238237980723	3.10239511332583e-05	0	0	0.0307723576199767
2002	14	3860000	188.664444810154	3.09918019610995e-05	0	0	0.0219201619786277
2002	15	3860000	186.632971905258	3.09596527889407e-05	0	0	0.0319719931254754
2002	16	3860000	182.261586189307	3.08632052724642e-05	0	0	0.0534309725614809
2002	17	3860000	177.703189776079	3.00594759684938e-05	0	0	0.0523165072930648
2002	18	3860000	170.93380319897	2.92235974923646e-05	0	0	0.0635696193360959
2002	19	3860000	170.895485964359	2.85806140491882e-05	0	0	0.0404019684702567
2002	20	3860000	173.251889228196	2.86770615656647e-05	0	0	0.0297146010628666
2002	21	3860000	176.513047175201	2.89342549429352e-05	0	0	0.0197546463595868
2002	22	3860000	179.664633361463	2.89985532872529e-05	0	0	0.00409299607150511
2002	23	3860000	180.319789758604	2.97379842469056e-05	0	0	0.0259550560016791
2002	24	3860000	178.770239110942	2.97701334190645e-05	0	0	0.0359666179395101
2002	25	3860000	176.626778069486	2.94807908696351e-05	0	0	0.0383476503650485
2002	26	3860000	178.282392799551	2.96415367304292e-05	0	0	0.0343141412025335
2002	27	3860000	174.967426985384	2.90307024594117e-05	0	0	0.0321921234807149
2002	28	3860000	172.774683646423	2.83555698440765e-05	0	0	0.0209829141461232
2002	29	3860000	174.54694144489	2.95450892139527e-05	0	0	0.0530118630467724
2002	30	3860000	174.338335886554	2.94486416974763e-05	0	0	0.0508302667246551
2002	31	3860000	173.401221718919	2.94807908696351e-05	0	0	0.0576626749336828
2002	32	3860000	175.656496147775	3.0734608583829e-05	0	0	0.0884880672966871
2002	33	3860000	173.385460336012	3.10239511332583e-05	0	0	0.113126784829457
2002	34	3860000	175.619901721215	3.06703102395113e-05	0	0	0.0864372325118525
2002	35	3860000	177.923500949799	3.14097411991641e-05	0	0	0.098224792997595
2002	36	3860000	172.438031636574	3.12168461662112e-05	0	0	0.126201674635736
2002	37	3860000	171.83289700816	2.97701334190645e-05	0	0	0.0777912915662795
2002	38	3860000	171.951554372139	2.87735090821411e-05	0	0	0.0409908805628255
2002	39	3860000	170.674880664866	2.85806140491882e-05	0	0	0.0417467368799535
2002	40	3860000	170.278227908776	2.80662272946472e-05	0	0	0.0253806499180805
2002	41	3860000	174.88744733533	2.83234206719177e-05	0	0	0.00750512792466746
2002	42	3860000	178.356128366439	2.8098376466806e-05	0	0	-0.0199383581546074
2002	43	3860000	181.898915324564	2.81948239832824e-05	0	0	-0.0357281697527861
2002	44	3860000	181.655707562263	2.91592991480469e-05	0	0	-0.00140764947985806
2002	45	3860000	181.594493091248	3.01880726571291e-05	0	0	0.0341723298053616
2002	46	3860000	184.354225882721	2.99951776241762e-05	0	0	0.0121818423555303
2002	47	3860000	183.794233595261	3.11525478218936e-05	0	0	0.0544400453105261
2002	48	3860000	181.803847386809	3.17633820929111e-05	0	0	0.0868856893857872
2002	49	3860000	183.213257572119	3.1602636232117e-05	0	0	0.0730664505684674
2002	50	3860000	183.422537283248	3.15704870599582e-05	0	0	0.0707517348138735
2002	51	3860000	183.619544606441	3.20527246423405e-05	0	0	0.0859410441703381
2002	52	3860000	182.765046785945	3.24706638804051e-05	0	0	0.10524415664984
2003	1	3897000	193.049037503917	3.20514832836289e-05	0	0	0.0577623314794137
2003	2	3897000	190.804949478317	3.11725003924031e-05	0	0	0.0408535027157072
2003	3	3897000	188.583264404625	3.10469314079422e-05	0	0	0.0488735605700405
2003	4	3897000	189.832813521439	3.05760477162141e-05	0	0	0.0261661110448626
2003	5	3897000	186.771417432708	2.9508711348297e-05	0	0	0.0065780009820529
2003	6	3897000	187.351566931853	2.93203578716057e-05	0	0	-0.00294402091685635
2003	7	3897000	188.378181219582	3.00423795322555e-05	0	0	0.0160412355658949
2003	8	3897000	186.404543526743	2.99482027939099e-05	0	0	0.0235802003003562
2003	9	3897000	182.529415364552	2.94773191021818e-05	0	0	0.0288752616936931
2003	10	3897000	180.636083902447	2.98226338094491e-05	0	0	0.0518385689905096
2003	11	3897000	181.689498120508	2.98226338094491e-05	0	0	0.0457401333894362
2003	12	3897000	181.154316529058	2.95714958405274e-05	0	0	0.0399972995939043
2003	13	3897000	184.82444935532	2.95401035944122e-05	0	0	0.0182635503931123
2003	14	3897000	186.498300119008	3.02935175011772e-05	0	0	0.0348619793147873
2003	15	3897000	184.509177137268	3.00109872861403e-05	0	0	0.0362628188285416
2003	16	3897000	181.102889057951	2.9665672578873e-05	0	0	0.0436056596508627
2003	17	3897000	177.911066549505	2.89436509182232e-05	0	0	0.0364729051224536
2003	18	3897000	172.235005032623	2.8912258672108e-05	0	0	0.069469008144484
2003	19	3897000	171.72473269486	2.90378276565688e-05	0	0	0.0773055057172779
2003	20	3897000	173.111069894406	2.9508711348297e-05	0	0	0.0860079607541884
2003	21	3897000	175.764122899996	2.97912415633339e-05	0	0	0.0798563260147784
2003	22	3897000	178.737439981747	2.96028880866426e-05	0	0	0.0551790381425436
2003	23	3897000	179.150443042821	2.92575733793753e-05	0	0	0.0404663077246538
2003	24	3897000	178.557774381095	2.86611207031863e-05	0	0	0.0226381944606773
2003	25	3897000	177.193648518849	2.85041594726103e-05	0	0	0.024867434685064
2003	26	3897000	178.782228552309	2.771935331973e-05	0	0	-0.0122060708716929
2003	27	3897000	175.791306959432	2.79390990425365e-05	0	0	0.0125642904576474
2003	28	3897000	173.587168299673	2.81902370114582e-05	0	0	0.0346386876358673
2003	29	3897000	174.896546085635	2.85355517187255e-05	0	0	0.0394716423444094
2003	30	3897000	174.344152724865	2.89436509182232e-05	0	0	0.0576781447382681
2003	31	3897000	173.129303360457	3.00109872861403e-05	0	0	0.104376880682756
2003	32	3897000	174.420952615511	2.93831423638361e-05	0	0	0.0732655520616169
2003	33	3897000	172.031027560565	2.90064354104536e-05	0	0	0.0742248222341149
2003	34	3897000	173.637149194141	2.88808664259928e-05	0	0	0.0596810697132101
2003	35	3897000	175.992651081744	2.91006121487992e-05	0	0	0.0534530780713498
2003	36	3897000	172.226250561749	2.80960602731125e-05	0	0	0.0393305283959728
2003	37	3897000	171.7835794768	2.79390990425365e-05	0	0	0.0361875130448042
2003	38	3897000	171.900351057812	2.73112541202323e-05	0	0	0.0122143377210572
2003	39	3897000	171.035147610453	2.69031549207346e-05	0	0	0.0021332012433931
2003	40	3897000	170.216637581821	2.53335426149741e-05	0	0	-0.051796567639184
2003	41	3897000	174.368427619015	2.5773034060587e-05	0	0	-0.0583157613901997
2003	42	3897000	177.29370364536	2.66520169518129e-05	0	0	-0.0422671730088615
2003	43	3897000	179.925452612257	2.72170773818867e-05	0	0	-0.0362675347901956
2003	44	3897000	179.755871994353	2.78135300580757e-05	0	0	-0.014218573034615
2003	45	3897000	180.113496903092	2.87239051954167e-05	0	0	0.0160260232938612
2003	46	3897000	182.206993440139	2.84727672264951e-05	0	0	-0.0044289926797128
2003	47	3897000	182.630624396255	2.78135300580757e-05	0	0	-0.0297355627743567
2003	48	3897000	181.724532289605	2.80646680269973e-05	0	0	-0.0160932167647232
2003	49	3897000	183.027396400805	2.76251765813844e-05	0	0	-0.0383953251753401
2003	50	3897000	183.095273843537	2.74368231046931e-05	0	0	-0.0453057780760962
2003	51	3897000	183.317184241044	2.71542928896563e-05	0	0	-0.0562805079281508
2003	52	3897000	182.304396334645	2.87552974415319e-05	0	0	0.00491268276224793
2004	1	3955000	190.425786925635	2.85494775660725e-05	0	0	-0.0242918094251684
2004	2	3955000	189.136945917316	2.84265519360787e-05	0	0	-0.0218727541425174
2004	3	3955000	186.56125400164	2.84265519360787e-05	0	0	-0.00836858655349025
2004	4	3955000	188.044000161154	2.89182544560541e-05	0	0	0.000829592216248824
2004	5	3955000	185.182602613776	2.79655808236017e-05	0	0	-0.0171862937924792
2004	6	3955000	185.975192604398	2.74738783036263e-05	0	0	-0.0385814500521106
2004	7	3955000	186.113036904626	2.83036263060848e-05	0	0	-0.0102788979022791
2004	8	3955000	185.551016536122	2.8119237861094e-05	0	0	-0.0137483296170775
2004	9	3955000	181.935102594635	2.84265519360787e-05	0	0	0.0168461026028256
2004	10	3955000	180.647425719978	2.82421634910879e-05	0	0	0.0174515317196343
2004	11	3955000	181.629884852244	2.78119237861094e-05	0	0	-0.00346795822040307
2004	12	3955000	181.42111430429	2.6459741856177e-05	0	0	-0.0508271285823117
2004	13	3955000	183.355311234526	2.66748617086663e-05	0	0	-0.0532044104359092
2004	14	3955000	185.178920747663	2.61524277811924e-05	0	0	-0.080888908344346
2004	15	3955000	183.259082654513	2.67363245236632e-05	0	0	-0.050524549836193
2004	16	3955000	180.525877234219	2.67670559311616e-05	0	0	-0.0350413875901635
2004	17	3955000	178.548817990071	2.75660725261217e-05	0	0	0.00476722287781499
2004	18	3955000	173.867447570178	2.72587584511371e-05	0	0	0.0203175032427876
2004	19	3955000	172.917234276027	2.70129071911494e-05	0	0	0.016671361510276
2004	20	3955000	173.493716622057	2.70743700061463e-05	0	0	0.0155987400041624
2004	21	3955000	175.63468616803	2.75968039336202e-05	0	0	0.0225770542168225
2004	22	3955000	178.347597914043	2.79963122311002e-05	0	0	0.0216005268981166
2004	23	3955000	178.599572629907	2.78119237861094e-05	0	0	0.0134402749947617
2004	24	3955000	178.807803193134	2.83343577135833e-05	0	0	0.0312749035948157
2004	25	3955000	178.124408441517	2.82728948985864e-05	0	0	0.0329858867175509
2004	26	3955000	179.665501567769	2.77811923786109e-05	0	0	0.00631450346522208
2004	27	3955000	176.985132727704	2.6859250153657e-05	0	0	-0.0123464196908897
2004	28	3955000	174.749616014249	2.66441303011678e-05	0	0	-0.00772314151545068
2004	29	3955000	175.632132523449	2.65519360786724e-05	0	0	-0.0161253665986827
2004	30	3955000	174.772545552424	2.6060233558697e-05	0	0	-0.0295958700840253
2004	31	3955000	173.335931777077	2.6459741856177e-05	0	0	-0.00655335431858343
2004	32	3955000	173.836109632499	2.67363245236632e-05	0	0	0.000942786673306914
2004	33	3955000	171.38741479021	2.71051014136447e-05	0	0	0.0292471020461171
2004	34	3955000	172.447643985761	2.71051014136447e-05	0	0	0.0229191650456238
2004	35	3955000	174.755336541318	2.79348494161033e-05	0	0	0.0403115784508014
2004	36	3955000	172.434029394504	2.78733866011063e-05	0	0	0.0519965266541607
2004	37	3955000	172.129993268626	2.74738783036263e-05	0	0	0.038749822763105
2004	38	3955000	172.269247020204	2.88260602335587e-05	0	0	0.0889929760823675
2004	39	3955000	171.784433896858	2.88260602335587e-05	0	0	0.0920663516732727
2004	40	3955000	170.655738849794	2.78119237861094e-05	0	0	0.0606147863524876
2004	41	3955000	174.382161980296	2.66441303011678e-05	0	0	-0.00563223880896332
2004	42	3955000	176.849309124671	2.70436385986478e-05	0	0	-0.00480244525055995
2004	43	3955000	178.701533505477	2.49846342962508e-05	0	0	-0.0901029397432884
2004	44	3955000	178.610899542313	2.43085433312846e-05	0	0	-0.114275778211832
2004	45	3955000	179.274708997746	2.51075599262446e-05	0	0	-0.0885496291501178
2004	46	3955000	180.817433165239	2.63675476336816e-05	0	0	-0.0509764628547521
2004	47	3955000	182.039276829806	2.64904732636755e-05	0	0	-0.0529516321844002
2004	48	3955000	182.090927917089	2.79963122311002e-05	0	0	0.000598997897141131
2004	49	3955000	183.266066065245	2.88875230485556e-05	0	0	0.0258309355157438
2004	50	3955000	183.227333434704	2.8979717271051e-05	0	0	0.0293224076592836
2004	51	3955000	183.489272674327	2.98094652735095e-05	0	0	0.0572825166969181
2004	52	3955000	182.35110711005	3.05777504609711e-05	0	0	0.0913012986529487
2004	53	3955000	0	2.82728948985864e-05	0	0	Inf
2005	1	4038000	187.359410159388	2.86964393482197e-05	0	0	0.0151611805256842
2005	2	4038000	186.896913613563	2.90887145443573e-05	0	0	0.0315847184006629
2005	3	4038000	184.526311196238	2.90887145443573e-05	0	0	0.0448374475711652
2005	4	4038000	185.92646022349	2.89680144840072e-05	0	0	0.0326663551234691
2005	5	4038000	183.484528938076	2.83041641520821e-05	0	0	0.0224295262698281
2005	6	4038000	184.296650299533	2.91490645745323e-05	0	0	0.0483098834731725
2005	7	4038000	183.887052210703	2.90887145443573e-05	0	0	0.048469686593725
2005	8	4038000	184.1565182479	2.89981894990947e-05	0	0	0.0436774208625733
2005	9	4038000	180.866038213906	2.77308388654194e-05	0	0	0.0162217396647146
2005	10	4038000	179.98071614774	2.70669885334943e-05	0	0	-0.00322654648880901
2005	11	4038000	180.811463939796	2.75799637899819e-05	0	0	0.0109978428185638
2005	12	4038000	180.739942204753	2.70066385033193e-05	0	0	-0.00962677194386805
2005	13	4038000	181.151100387401	2.65540132770066e-05	0	0	-0.0284353800577806
2005	14	4038000	183.008400195133	2.71273385636693e-05	0	0	-0.0175314367630793
2005	15	4038000	181.193517109283	2.74290887145444e-05	0	0	0.0033471555737377
2005	16	4038000	178.942998255222	2.62824381412191e-05	0	0	-0.0265056375575945
2005	17	4038000	178.045348411483	2.65540132770066e-05	0	0	-0.0114877947092214
2005	18	4038000	174.311606439256	2.70368135184068e-05	0	0	0.0280439935159864
2005	19	4038000	172.971216697476	2.71876885938443e-05	0	0	0.0417918277996885
2005	20	4038000	172.898252779523	2.70368135184068e-05	0	0	0.0364477206632804
2005	21	4038000	174.600344208683	2.72480386240193e-05	0	0	0.0343622220134104
2005	22	4038000	176.951944770403	2.70066385033193e-05	0	0	0.0115740758444579
2005	23	4038000	177.116444127974	2.69462884731442e-05	0	0	0.00837616111440174
2005	24	4038000	177.972303578962	2.65238382619191e-05	0	0	-0.0122058518953638
2005	25	4038000	177.868107673379	2.66445383222692e-05	0	0	-0.00712948313200517
2005	26	4038000	179.349542375148	2.71273385636693e-05	0	0	0.00251161847912683
2005	27	4038000	176.994677967472	2.74290887145444e-05	0	0	0.0271495283796673
2005	28	4038000	174.725319825507	2.70368135184068e-05	0	0	0.0256097981618344
2005	29	4038000	175.21660065352	2.65841882920941e-05	0	0	0.00561247817165956
2005	30	4038000	174.094276096076	2.65238382619191e-05	0	0	0.00979770238386874
2005	31	4038000	172.510605310927	2.62522631261316e-05	0	0	0.00863364131375114
2005	32	4038000	172.378323040451	2.54677127338564e-05	0	0	-0.020758544214465
2005	33	4038000	169.957314687705	2.51961375980688e-05	0	0	-0.0174003378032836
2005	34	4038000	170.544141315855	2.62522631261316e-05	0	0	0.0202637197471631
2005	35	4038000	172.694465760915	2.5920337960169e-05	0	0	-0.0051794697471838
2005	36	4038000	171.573281530493	2.56789378394689e-05	0	0	-0.0080040523690095
2005	37	4038000	171.389374429646	2.64634882317441e-05	0	0	0.0234006663697857
2005	38	4038000	171.56615382735	2.71575135787568e-05	0	0	0.0491579835795398
2005	39	4038000	171.43018396237	2.63729631864816e-05	0	0	0.0196570753162704
2005	40	4038000	170.121426579821	2.73687386843693e-05	0	0	0.0662971951677543
2005	41	4038000	173.417382887668	2.8062764031382e-05	0	0	0.0725568388982208
2005	42	4038000	175.470704435187	2.77006638503319e-05	0	0	0.0463285058949317
2005	43	4038000	176.651793214777	2.73083886541943e-05	0	0	0.0246145635212252
2005	44	4038000	176.645543046075	2.7821363910682e-05	0	0	0.0438984013986845
2005	45	4038000	177.486578396332	2.76101388050694e-05	0	0	0.0310638790464289
2005	46	4038000	178.588450281488	2.8123114061557e-05	0	0	0.0437405090094008
2005	47	4038000	180.423524367973	2.83041641520821e-05	0	0	0.039775720251374
2005	48	4038000	181.307393714129	2.82438141219071e-05	0	0	0.0325006397431404
2005	49	4038000	182.324482221661	2.76704888352444e-05	0	0	0.00589892133647167
2005	50	4038000	182.226571913609	2.7942063971032e-05	0	0	0.0163172036611713
2005	51	4038000	182.539300212252	2.72782136391068e-05	0	0	-0.00952836025025604
2005	52	4038000	181.324595514038	2.72480386240193e-05	0	0	-0.00399612370281894
2006	1	4139000	185.064644514297	2.78281551954809e-05	0	0	0.0115384302134404
2006	2	4139000	185.288555773473	2.86308904415044e-05	0	0	0.039459772331898
2006	3	4139000	183.423845744816	2.82146573509737e-05	0	0	0.0347618611380258
2006	4	4139000	184.596526346932	2.77686933254051e-05	0	0	0.011936701609038
2006	5	4139000	182.655288757727	2.75011149100639e-05	0	0	0.012836810027347
2006	6	4139000	183.400265279284	2.69362271443437e-05	0	0	-0.0119970670485854
2006	7	4139000	182.708277711715	2.65794559238888e-05	0	0	-0.0213908081268314
2006	8	4139000	183.404876934819	2.63713393786235e-05	0	0	-0.0327410973752529
2006	9	4139000	180.462595378634	2.6519994053813e-05	0	0	-0.011429489719498
2006	10	4139000	179.8105694216	2.58361825479411e-05	0	0	-0.0334272308960182
2006	11	4139000	180.415586351968	2.61334918983202e-05	0	0	-0.0255830798507842
2006	12	4139000	180.322301752549	2.56875278727516e-05	0	0	-0.0417158703024524
2006	13	4139000	179.417189391178	2.63416084435855e-05	0	0	-0.0123577311555338
2006	14	4139000	181.207097780692	2.69659580793816e-05	0	0	0.00106454008518963
2006	15	4139000	179.512703653807	2.76200386502156e-05	0	0	0.0350242418403901
2006	16	4139000	177.59041618193	2.64010703136614e-05	0	0	5.39658517379616e-05
2006	17	4139000	177.615192813908	2.66389177939646e-05	0	0	0.00892270059213118
2006	18	4139000	174.760262611042	2.57767206778653e-05	0	0	-0.00778359216631385
2006	19	4139000	173.079918353637	2.55388731975621e-05	0	0	-0.00739495584359026
2006	20	4139000	172.515845462594	2.56280660026758e-05	0	0	-0.000671506216040734
2006	21	4139000	173.858212436563	2.64308012486993e-05	0	0	0.0226724266181842
2006	22	4139000	175.774507070343	2.6519994053813e-05	0	0	0.0149367105242738
2006	23	4139000	175.915789217817	2.66091868589267e-05	0	0	0.0175323135910432
2006	24	4139000	177.278658255298	2.61037609632823e-05	0	0	-0.00946903745672644
2006	25	4139000	177.645147061248	2.6192953768396e-05	0	0	-0.00813502133412958
2006	26	4139000	179.044175940252	2.59253753530549e-05	0	0	-0.0259387154922139
2006	27	4139000	177.012328798054	2.60145681581686e-05	0	0	-0.0113682974045808
2006	28	4139000	174.6931578768	2.58956444180169e-05	0	0	-0.00282299480296585
2006	29	4139000	174.840738324252	2.65497249888509e-05	0	0	0.0215010626915604
2006	30	4139000	173.496450239468	2.68767652742679e-05	0	0	0.0420962489460243
2006	31	4139000	171.828578052727	2.68173034041921e-05	0	0	0.0498835644478371
2006	32	4139000	171.212395963308	2.66091868589267e-05	0	0	0.0454850479305328
2006	33	4139000	168.889696265375	2.64010703136614e-05	0	0	0.0515739202996624
2006	34	4139000	169.080340636543	2.53902185223725e-05	0	0	0.0101706641764688
2006	35	4139000	170.999379443955	2.50037163668797e-05	0	0	-0.0163706994321121
2006	36	4139000	170.839389301234	2.51523710420693e-05	0	0	-0.00959608500088753
2006	37	4139000	170.758594001777	2.41117883157425e-05	0	0	-0.0501210147097349
2006	38	4139000	170.98456368852	2.39036717704772e-05	0	0	-0.0595642288918704
2006	39	4139000	171.157748170177	2.46469451464249e-05	0	0	-0.0313029835193344
2006	40	4139000	169.787943222235	2.47658688865765e-05	0	0	-0.0187760282722925
2006	41	4139000	172.66807361729	2.44982904712353e-05	0	0	-0.0455676226210114
2006	42	4139000	174.361394270461	2.59551062880928e-05	0	0	0.00136845504440403
2006	43	4139000	174.984210958695	2.69659580793816e-05	0	0	0.0366649596906752
2006	44	4139000	175.060243664494	2.67281105990783e-05	0	0	0.0270750013611862
2006	45	4139000	175.96706255476	2.66983796640404e-05	0	0	0.0206455537331593
2006	46	4139000	176.741064216404	2.65497249888509e-05	0	0	0.0105178487627497
2006	47	4139000	179.015430695593	2.60145681581686e-05	0	0	-0.0224306400849945
2006	48	4139000	180.596813267704	2.7144343689609e-05	0	0	0.0110920380933142
2006	49	4139000	181.444721011634	2.67875724691542e-05	0	0	-0.00686005635597671
2006	50	4139000	181.338949067475	2.64605321837372e-05	0	0	-0.0184127518365201
2006	51	4139000	181.713370297707	2.68767652742679e-05	0	0	-0.005026434192543
2006	52	4139000	180.469843284928	2.62821465735097e-05	0	0	-0.0203349391683915
2007	1	4258000	182.629294598255	2.45768947755703e-05	0	0	-0.0855793405577986
2007	2	4258000	183.398957586213	2.52538631346578e-05	0	0	-0.0643349217547578
2007	3	4258000	182.192429974783	2.59896983075791e-05	0	0	-0.0306951829752576
2007	4	4258000	183.085373719969	2.59602649006623e-05	0	0	-0.0365150617121062
2007	5	4258000	181.665400797659	2.60485651214128e-05	0	0	-0.0256812842576192
2007	6	4258000	182.31174461872	2.63723325974982e-05	0	0	-0.017068261977459
2007	7	4258000	181.548909074218	2.63134657836645e-05	0	0	-0.015141424359064
2007	8	4258000	182.403356536464	2.56364974245769e-05	0	0	-0.0449737148056466
2007	9	4258000	179.830798755908	2.51066961000736e-05	0	0	-0.0513304663037044
2007	10	4258000	179.283738550015	2.58425312729949e-05	0	0	-0.0205469753130291
2007	11	4258000	179.597618859288	2.54598969830758e-05	0	0	-0.0367355586404363
2007	12	4258000	179.349114125556	2.5224429727741e-05	0	0	-0.044322014994683
2007	13	4258000	177.319548499009	2.57247976453274e-05	0	0	-0.0142090847869671
2007	14	4258000	178.940672375188	2.62251655629139e-05	0	0	-0.00413920639369872
2007	15	4258000	177.38495926719	2.58719646799117e-05	0	0	-0.00893513899790364
2007	16	4258000	175.677617774233	2.49300956585725e-05	0	0	-0.0357337369083687
2007	17	4258000	176.468197658765	2.49006622516556e-05	0	0	-0.041187011343649
2007	18	4258000	174.438035332728	2.41059602649007e-05	0	0	-0.0609846087318989
2007	19	4258000	172.476466263016	2.3841059602649e-05	0	0	-0.0607414245549331
2007	20	4258000	171.566091341504	2.35467255334805e-05	0	0	-0.0674147860516404
2007	21	4258000	172.609357381687	2.49006622516556e-05	0	0	-0.0197518688059776
2007	22	4258000	174.019139284031	2.53127299484915e-05	0	0	-0.0116029724795681
2007	23	4258000	174.189810224245	2.58719646799117e-05	0	0	0.00924388041804756
2007	24	4258000	175.932231174966	2.61368653421634e-05	0	0	0.00947960935808213
2007	25	4258000	176.665765442774	2.66372332597498e-05	0	0	0.0245335283061966
2007	26	4258000	177.946745901473	2.61368653421634e-05	0	0	-0.00194859366332779
2007	27	4258000	176.243517500764	2.55481972038263e-05	0	0	-0.0149992325292333
2007	28	4258000	173.869591189991	2.5018395879323e-05	0	0	-0.0222557099462152
2007	29	4258000	173.720876840968	2.5018395879323e-05	0	0	-0.0214187086125187
2007	30	4258000	172.201883234196	2.47534952170714e-05	0	0	-0.0232394858815425
2007	31	4258000	170.511557928544	2.41059602649007e-05	0	0	-0.0393613078789435
2007	32	4258000	169.540237589847	2.37233259749816e-05	0	0	-0.049193263548583
2007	33	4258000	167.390888742632	2.37821927888153e-05	0	0	-0.0345950056549116
2007	34	4258000	167.252273266907	2.31640912435614e-05	0	0	-0.0589066628181773
2007	35	4258000	168.881337125986	2.23105224429728e-05	0	0	-0.102328282213289
2007	36	4258000	169.472864649617	2.30757910228109e-05	0	0	-0.0747781343982017
2007	37	4258000	169.481486140066	2.36350257542311e-05	0	0	-0.0524038722006813
2007	38	4258000	169.76672734626	2.39587932303164e-05	0	0	-0.041037059824156
2007	39	4258000	170.207977697816	2.38999264164827e-05	0	0	-0.0458731594336766
2007	40	4258000	168.889792649239	2.53421633554084e-05	0	0	0.0195998070625578
2007	41	4258000	171.352211409047	2.6019131714496e-05	0	0	0.0317929284142599
2007	42	4258000	172.736165212109	2.59308314937454e-05	0	0	0.0200527479791959
2007	43	4258000	172.899297976722	2.54893303899926e-05	0	0	0.00173917434481449
2007	44	4258000	173.050975123367	2.65783664459161e-05	0	0	0.0436231282213326
2007	45	4258000	173.927627939614	2.57247976453274e-05	0	0	0.00501571872577134
2007	46	4258000	174.471171934439	2.48712288447388e-05	0	0	-0.0313586013882877
2007	47	4258000	177.010973199033	2.53421633554084e-05	0	0	-0.027178954570366
2007	48	4258000	179.145473179647	2.51655629139073e-05	0	0	-0.0454684845509804
2007	49	4258000	179.816125463598	2.41942604856512e-05	0	0	-0.0857327195981566
2007	50	4258000	179.748813453623	2.54598969830758e-05	0	0	-0.0375458025227182
2007	51	4258000	180.192206509878	2.59896983075791e-05	0	0	-0.019935415517993
2007	52	4258000	178.972163648504	2.56364974245769e-05	0	0	-0.026664278685689
2008	1	4415000	180.640156882956	2.66549502050381e-05	0	0	0.00752791151485503
2008	2	4415000	181.825797911382	2.71528998242531e-05	0	0	0.0196572880728395
2008	3	4415000	181.337886690424	2.70650263620387e-05	0	0	0.0190920572240167
2008	4	4415000	181.957044604962	2.70650263620387e-05	0	0	0.0156243216700431
2008	5	4415000	181.027094517287	2.76215582893966e-05	0	0	0.0418329946846167
2008	6	4415000	181.569573635106	2.76215582893966e-05	0	0	0.0387202890007463
2008	7	4415000	180.898542921873	2.73579379027534e-05	0	0	0.0326230216275209
2008	8	4415000	181.728091308219	2.66549502050381e-05	0	0	0.00149623918803077
2008	9	4415000	179.524709528845	2.68014059753954e-05	0	0	0.019358284886109
2008	10	4415000	178.987225830001	2.60984182776801e-05	0	0	-0.00439822353997608
2008	11	4415000	178.949368966878	2.56883421206796e-05	0	0	-0.019834487192494
2008	12	4415000	178.42954564062	2.60105448154657e-05	0	0	-0.00464914954326293
2008	13	4415000	175.450053563028	2.55711775043937e-05	0	0	-0.00484498890575953
2008	14	4415000	176.811046946755	2.5278265963679e-05	0	0	-0.0238166507097452
2008	15	4415000	175.40183320895	2.51611013473931e-05	0	0	-0.0205347523629323
2008	16	4415000	173.822042265085	2.51318101933216e-05	0	0	-0.0127834320442299
2008	17	4415000	175.227123344624	2.49560632688928e-05	0	0	-0.0275478091090394
2008	18	4415000	173.950145323742	2.61862917398946e-05	0	0	0.0278807164387914
2008	19	4415000	171.762330648101	2.53661394258934e-05	0	0	0.00837010854751729
2008	20	4415000	170.641124245963	2.51318101933216e-05	0	0	0.00561925361353747
2008	21	4415000	171.444040327422	2.50732278851787e-05	0	0	-0.00142344013216102
2008	22	4415000	172.294054368436	2.52489748096075e-05	0	0	0.000614911709821976
2008	23	4415000	172.543436047812	2.45166959578207e-05	0	0	-0.0298095144366226
2008	24	4415000	174.557000533465	2.50439367311072e-05	0	0	-0.0203773009538099
2008	25	4415000	175.55843862073	2.58347978910369e-05	0	0	0.00479362533571162
2008	26	4415000	176.694866085049	2.58347978910369e-05	0	0	-0.00166878694091513
2008	27	4415000	175.321022206192	2.49560632688928e-05	0	0	-0.0280686374301698
2008	28	4415000	172.873288074022	2.46045694200351e-05	0	0	-0.0281899426355296
2008	29	4415000	172.475286436824	2.40187463386057e-05	0	0	-0.0491391353040481
2008	30	4415000	170.821424100299	2.33157586408905e-05	0	0	-0.0680325911196901
2008	31	4415000	169.162281227512	2.31107205623902e-05	0	0	-0.0671679356950155
2008	32	4415000	167.943362368505	2.30228471001757e-05	0	0	-0.063970151704666
2008	33	4415000	166.033906513961	2.38137082601054e-05	0	0	-0.0206819594025025
2008	34	4415000	165.628025117624	2.45752782659637e-05	0	0	0.0131135710930164
2008	35	4415000	166.928070697758	2.46045694200351e-05	0	0	0.00642150417099917
2008	36	4415000	168.070678706982	2.43702401874634e-05	0	0	-0.00994033414891478
2008	37	4415000	168.157682857093	2.4721734036321e-05	0	0	0.003819731171326
2008	38	4415000	168.506385058408	2.38429994141769e-05	0	0	-0.033864503451484
2008	39	4415000	169.174321920541	2.43995313415349e-05	0	0	-0.0152169779155379
2008	40	4415000	168.013879750386	2.44581136496778e-05	0	0	-0.00603449995852796
2008	41	4415000	170.066767614548	2.43409490333919e-05	0	0	-0.022736761971695
2008	42	4415000	171.197322246946	2.43409490333919e-05	0	0	-0.0291904229654801
2008	43	4415000	170.993907900646	2.43995313415349e-05	0	0	-0.0256962833038393
2008	44	4415000	171.218963453502	2.34622144112478e-05	0	0	-0.0643559757123167
2008	45	4415000	171.972136938476	2.38722905682484e-05	0	0	-0.0521720384371657
2008	46	4415000	172.390597863113	2.4282366725249e-05	0	0	-0.0382306108616593
2008	47	4415000	175.05022009343	2.52489748096075e-05	0	0	-0.0151397701300573
2008	48	4415000	177.609339844877	2.5717633274751e-05	0	0	-0.0113132555226632
2008	49	4415000	178.091773014173	2.64499121265378e-05	0	0	0.0140839014816663
2008	50	4415000	178.106201507571	2.70943175161101e-05	0	0	0.0387061114889683
2008	51	4415000	178.622040264089	2.72993555946104e-05	0	0	0.0435442329760199
2008	52	4415000	177.467835982685	2.75922671353251e-05	0	0	0.0616008188570077
2009	1	4568000	176.559725350494	2.77099573466686e-05	0	0	0.0670610164690838
2009	2	4568000	178.005973808047	2.7621709074864e-05	0	0	0.055020772519212
2009	3	4568000	178.214637320972	2.72981320782468e-05	0	0	0.0414408310678029
2009	4	4568000	178.596937198692	2.80335343432858e-05	0	0	0.0672075512020366
2009	5	4568000	178.117715832859	2.7151051625239e-05	0	0	0.0363932590131793
2009	6	4568000	178.573474575195	2.7415796440653e-05	0	0	0.0438280402138277
2009	7	4568000	178.135330006278	2.62097367259891e-05	0	0	0.000363038560178119
2009	8	4568000	178.837646346131	2.57979114575673e-05	0	0	-0.0192221627625167
2009	9	4568000	177.020090663831	2.50625091925283e-05	0	0	-0.0373973973180399
2009	10	4568000	176.427226227286	2.5150757464333e-05	0	0	-0.0307618406939896
2009	11	4568000	176.008831284819	2.49448448301221e-05	0	0	-0.036411987046537
2009	12	4568000	175.138468331484	2.6150904544786e-05	0	0	0.0151967280168198
2009	13	4568000	171.417362901453	2.53566700985439e-05	0	0	0.00573242454506666
2009	14	4568000	172.428054217909	2.49742609207236e-05	0	0	-0.0152414537751931
2009	15	4568000	171.187154659484	2.50330931019268e-05	0	0	-0.00576652296982956
2009	16	4568000	169.678917605245	2.49154287395205e-05	0	0	-0.00164379646677099
2009	17	4568000	171.521982122679	2.48271804677158e-05	0	0	-0.0158695817818403
2009	18	4568000	170.941573234872	2.49448448301221e-05	0	0	-0.00784813904238943
2009	19	4568000	168.60987999927	2.47977643771143e-05	0	0	-5.85967991295322e-05
2009	20	4568000	167.400543621811	2.45624356523018e-05	0	0	-0.00239272593233373
2009	21	4568000	167.996495026614	2.41211942932784e-05	0	0	-0.0237891571843862
2009	22	4568000	168.240282163831	2.38270333872628e-05	0	0	-0.0370914865546569
2009	23	4568000	168.596874182949	2.40623621120753e-05	0	0	-0.0296380001537076
2009	24	4568000	170.767744325943	2.45330195617003e-05	0	0	-0.0232347410900351
2009	25	4568000	171.937839342251	2.43271069274893e-05	0	0	-0.0380244358499632
2009	26	4568000	172.881478944054	2.49154287395205e-05	0	0	-0.0201379521121574
2009	27	4568000	171.84651005484	2.4680100014708e-05	0	0	-0.0235472344102209
2009	28	4568000	169.347191776786	2.5415502279747e-05	0	0	0.0203889310887704
2009	29	4568000	168.752149921698	2.4886012648919e-05	0	0	0.00265389257861359
2009	30	4568000	167.029458054193	2.50625091925283e-05	0	0	0.0201793263599854
2009	31	4568000	165.458488408185	2.43565230180909e-05	0	0	0.000855269458682298
2009	32	4568000	164.093918534892	2.41800264744815e-05	0	0	0.0018652821983967
2009	33	4568000	162.501531185309	2.29739667598176e-05	0	0	-0.0387782880526996
2009	34	4568000	161.886663378778	2.28268863068098e-05	0	0	-0.0413045969273721
2009	35	4568000	162.83485640937	2.27974702162083e-05	0	0	-0.0481153518487049
2009	36	4568000	164.351434568516	2.35328724812472e-05	0	0	-0.0264764014986581
2009	37	4568000	164.506720175104	2.37093690248566e-05	0	0	-0.0201008212405181
2009	38	4568000	164.924154216711	2.35917046624504e-05	0	0	-0.0274317260452137
2009	39	4568000	165.767321067293	2.46212678335049e-05	0	0	0.00984922071609319
2009	40	4568000	164.856186882898	2.47389321959112e-05	0	0	0.0202832127827719
2009	41	4568000	166.479437520254	2.415061038388e-05	0	0	-0.0136920063775224
2009	42	4568000	167.414511276646	2.40329460214737e-05	0	0	-0.0239794701548454
2009	43	4568000	166.929722933407	2.49154287395205e-05	0	0	0.0147983056772872
2009	44	4568000	167.211384466621	2.40917782026769e-05	0	0	-0.0204016280201435
2009	45	4568000	167.782508629006	2.44447712898956e-05	0	0	-0.00943190468384977
2009	46	4568000	168.144085475211	2.48271804677158e-05	0	0	0.00390090750403059
2009	47	4568000	170.744427347512	2.55037505515517e-05	0	0	0.0155529096541675
2009	48	4568000	173.548848704589	2.6150904544786e-05	0	0	0.0244954162885105
2009	49	4568000	173.846386731943	2.67098102662156e-05	0	0	0.0446003705559437
2009	50	4568000	173.968773999539	2.64156493602e-05	0	0	0.0323691767838512
2009	51	4568000	174.552959503873	2.69451389910281e-05	0	0	0.0495382061736665
2009	52	4568000	173.521367563693	2.61214884541844e-05	0	0	0.0235050731421275
2009	53	4568000	0	2.52978379173408e-05	0	0	Inf
2010	1	4708000	171.975411358293	2.55883229073578e-05	0	0	-0.00101997929185316
2010	2	4708000	173.541268091165	2.5201072386059e-05	0	0	-0.0250157679433574
2010	3	4708000	174.377117724728	2.49925528745904e-05	0	0	-0.0377177797783709
2010	4	4708000	174.577688415295	2.49031873696753e-05	0	0	-0.0422602022186533
2010	5	4708000	174.491025127438	2.57968424188263e-05	0	0	-0.00739880533394092
2010	6	4708000	174.887732705983	2.61543044384867e-05	0	0	0.00407271157900463
2010	7	4708000	174.784740837532	2.61543044384867e-05	0	0	0.00466436119401042
2010	8	4708000	175.316518217693	2.64819779565088e-05	0	0	0.0141657033093882
2010	9	4708000	173.868435720823	2.57372654155496e-05	0	0	-0.00614508157500584
2010	10	4708000	173.173249497188	2.52904378909741e-05	0	0	-0.0194790448697056
2010	11	4708000	172.369697537645	2.46946678582067e-05	0	0	-0.038113993535378
2010	12	4708000	171.092399390285	2.463509085493e-05	0	0	-0.0332709074778951
2010	13	4708000	166.809255846127	2.41584748287161e-05	0	0	-0.0276318950213361
2010	14	4708000	167.412940520539	2.41584748287161e-05	0	0	-0.0311382172986787
2010	15	4708000	166.343606966429	2.38010128090557e-05	0	0	-0.0393378927255679
2010	16	4708000	164.847667861033	2.4069109323801e-05	0	0	-0.0197010240009635
2010	17	4708000	166.965929205423	2.463509085493e-05	0	0	-0.00937873500824249
2010	18	4708000	166.99670412124	2.47244563598451e-05	0	0	-0.0059684059424102
2010	19	4708000	164.582202349546	2.41286863270777e-05	0	0	-0.0156894385461056
2010	20	4708000	163.377010009699	2.463509085493e-05	0	0	0.0123823418618137
2010	21	4708000	163.799035543217	2.46946678582067e-05	0	0	0.0122159721523852
2010	22	4708000	163.422072795359	2.38308013106941e-05	0	0	-0.020940089284294
2010	23	4708000	163.905059742968	2.41286863270777e-05	0	0	-0.0116229465152301
2010	24	4708000	166.153610628943	2.52308608876973e-05	0	0	0.0195384822440404
2010	25	4708000	167.412234188865	2.54393803991659e-05	0	0	0.0202360707241589
2010	26	4708000	168.134891405004	2.54095918975276e-05	0	0	0.014661493366407
2010	27	4708000	167.425235541048	2.56181114089961e-05	0	0	0.0273242229235526
2010	28	4708000	164.878060917685	2.53202263926125e-05	0	0	0.0310650128574253
2010	29	4708000	164.134413874264	2.44861483467382e-05	0	0	0.00161810140522653
2010	30	4708000	162.394946198003	2.37116473041406e-05	0	0	-0.0196739262692803
2010	31	4708000	160.939425599898	2.41882633303545e-05	0	0	0.00907530516315772
2010	32	4708000	159.502134511067	2.42478403336312e-05	0	0	0.0206759959610726
2010	33	4708000	158.269262729273	2.39499553172475e-05	0	0	0.0159900743017658
2010	34	4708000	157.493417848988	2.38308013106941e-05	0	0	0.0159154724384418
2010	35	4708000	158.105294875669	2.43669943401847e-05	0	0	0.0347534542005836
2010	36	4708000	159.84932479908	2.33541852844802e-05	0	0	-0.019076244475309
2010	37	4708000	160.063704720721	2.3741435805779e-05	0	0	-0.00414650355543823
2010	38	4708000	160.559961721571	2.30860887697349e-05	0	0	-0.0346285690526769
2010	39	4708000	161.532212427495	2.31158772713732e-05	0	0	-0.0392009267522265
2010	40	4708000	160.926257765611	2.32648197795651e-05	0	0	-0.0293690901114129
2010	41	4708000	162.126491248069	2.2937146261543e-05	0	0	-0.0501243885901094
2010	42	4708000	162.947385949806	2.20732797140304e-05	0	0	-0.0905039738062976
2010	43	4708000	162.258252500482	2.36222817992255e-05	0	0	-0.0225458640414674
2010	44	4708000	162.578821404276	2.38605898123324e-05	0	0	-0.014631803722825
2010	45	4708000	162.941614543737	2.39201668156092e-05	0	0	-0.0143708809458744
2010	46	4708000	163.302392027506	2.44563598450998e-05	0	0	0.00549660027235353
2010	47	4708000	165.705335426308	2.52904378909741e-05	0	0	0.0247105173961801
2010	48	4708000	168.597394701112	2.47244563598451e-05	0	0	-0.0154059005817774
2010	49	4708000	168.726387226113	2.52904378909741e-05	0	0	0.00636304013579045
2010	50	4708000	168.967237097054	2.48733988680369e-05	0	0	-0.0116427132907693
2010	51	4708000	169.617361489176	2.4962764372952e-05	0	0	-0.0118936025856314
2010	52	4708000	168.745849449086	2.41882633303545e-05	0	0	-0.037605958723157
2011	1	4718000	164.990124202195	2.50192100814507e-05	0	0	-0.0132742745227032
2011	2	4718000	166.535949913723	2.46811126479176e-05	0	0	-0.0356436548192626
2011	3	4718000	167.899085647139	2.46811126479176e-05	0	0	-0.043473051797787
2011	4	4718000	167.97910263958	2.57261410788382e-05	0	0	-0.00344746834862517
2011	5	4718000	168.209803786742	2.64330720762256e-05	0	0	0.0225325523716973
2011	6	4718000	168.566015258161	2.6340863685262e-05	0	0	0.0168123137840011
2011	7	4718000	168.863462417203	2.65560165975104e-05	0	0	0.0233119558633181
2011	8	4718000	169.20205084779	2.61871830336561e-05	0	0	0.00707999191621773
2011	9	4718000	168.111156245016	2.45274319963117e-05	0	0	-0.0506281464902377
2011	10	4718000	167.302165788604	2.51421546027355e-05	0	0	-0.0221286184261449
2011	11	4718000	166.127938757181	2.56646688181958e-05	0	0	0.00524933523730361
2011	12	4718000	164.428724338671	2.50192100814507e-05	0	0	-0.00990535166663425
2011	13	4718000	159.803649741028	2.44044874750269e-05	0	0	-0.00628051826510141
2011	14	4718000	159.953974068086	2.55724604272322e-05	0	0	0.040299254641651
2011	15	4718000	159.064361935141	2.41278623021362e-05	0	0	-0.0129781549432347
2011	16	4718000	157.566415432679	2.41278623021362e-05	0	0	-0.00359477259874225
2011	17	4718000	159.784183389633	2.44352236053481e-05	0	0	-0.0049077660441565
2011	18	4718000	160.327141049526	2.52650991240203e-05	0	0	0.0254034277902846
2011	19	4718000	157.916413169886	2.50806823420931e-05	0	0	0.0334581233454821
2011	20	4718000	156.809270174534	2.57876133394806e-05	0	0	0.0700897964338045
2011	21	4718000	157.084684978911	2.4588904256954e-05	0	0	0.0185588749245673
2011	22	4718000	156.098994212999	2.52958352543415e-05	0	0	0.0544590682973959
2011	23	4718000	156.717359077428	2.57261410788382e-05	0	0	0.0681650136619154
2011	24	4718000	158.951971371077	2.49270016904872e-05	0	0	0.0204340254537694
2011	25	4718000	160.213149020485	2.46811126479176e-05	0	0	0.00241460193423804
2011	26	4718000	160.689774130971	2.4896265560166e-05	0	0	0.00815376010150638
2011	27	4718000	160.297557328673	2.33594590441063e-05	0	0	-0.0517634670605751
2011	28	4718000	157.728948614421	2.25910557860765e-05	0	0	-0.0680214298558994
2011	29	4718000	156.888974056747	2.36975564776395e-05	0	0	-0.0171393437487465
2011	30	4718000	155.19705545565	2.39741816505302e-05	0	0	0.00517370991345457
2011	31	4718000	153.896066922364	2.37590287382818e-05	0	0	0.00457408101268395
2011	32	4718000	152.459346115011	2.36975564776395e-05	0	0	0.0114171674570632
2011	33	4718000	151.638668841647	2.39741816505302e-05	0	0	0.0287613389887227
2011	34	4718000	150.759613658112	2.40663900414938e-05	0	0	0.0387397274387603
2011	35	4718000	151.05287321148	2.34516674350699e-05	0	0	0.0102422863969894
2011	36	4718000	152.864435019013	2.37590287382818e-05	0	0	0.011353621794183
2011	37	4718000	153.130015710201	2.45274319963117e-05	0	0	0.0422515746491083
2011	38	4718000	153.69672890826	2.45274319963117e-05	0	0	0.0384085668814989
2011	39	4718000	154.739493707663	2.38205009989242e-05	0	0	0.00168351521705882
2011	40	4718000	154.493391852974	2.474258490856e-05	0	0	0.0421157699302625
2011	41	4718000	155.271599696026	2.56339326878746e-05	0	0	0.0742466769618081
2011	42	4718000	156.041870431366	2.61871830336561e-05	0	0	0.0920145953707274
2011	43	4718000	155.227439122385	2.57568772091594e-05	0	0	0.079706016845776
2011	44	4718000	155.571383223413	2.53265713846627e-05	0	0	0.0593207862871123
2011	45	4718000	155.698335179206	2.44352236053481e-05	0	0	0.0212055242401498
2011	46	4718000	156.113961475782	2.3943445520209e-05	0	0	-0.00201110440612815
2011	47	4718000	158.187475660503	2.36053480866759e-05	0	0	-0.0290002456980124
2011	48	4718000	160.998455267803	2.40663900414938e-05	0	0	-0.0273198600600656
2011	49	4718000	160.970512429574	2.44659597356693e-05	0	0	-0.0109989861052865
2011	50	4718000	161.33081624063	2.42815429537421e-05	0	0	-0.0206458773236623
2011	51	4718000	162.028911064453	2.44659597356693e-05	0	0	-0.0174592981330846
2011	52	4718000	161.354337758736	2.37590287382818e-05	0	0	-0.0418602800058274
2012	1	4775000	159.706448197151	2.44241085515936e-05	0	0	-0.0307216662353805
2012	2	4775000	161.139434460707	2.44872199431997e-05	0	0	-0.0368589754617492
2012	3	4775000	162.947219880869	2.48343325970338e-05	0	0	-0.0340430470978579
2012	4	4775000	162.958233718585	2.43294414641843e-05	0	0	-0.0537452666166606
2012	5	4775000	163.454140016612	2.56547806879142e-05	0	0	-0.00522556367507732
2012	6	4775000	163.79866750659	2.55285579047018e-05	0	0	-0.0122019765912292
2012	7	4775000	164.543458672998	2.489744398864e-05	0	0	-0.0409828426324697
2012	8	4775000	164.710309257209	2.50867781634585e-05	0	0	-0.0346688029605448
2012	9	4775000	163.929479761524	2.48343325970338e-05	0	0	-0.0398310283850281
2012	10	4775000	162.985053522488	2.37298832439255e-05	0	0	-0.0772159977279865
2012	11	4775000	161.459728919383	2.46134427264121e-05	0	0	-0.0338148029599939
2012	12	4775000	159.312182487474	2.53707794256863e-05	0	0	0.00933900652979525
2012	13	4775000	154.437376058592	2.50867781634585e-05	0	0	0.0295435215091782
2012	14	4775000	154.124045690793	2.57178920795204e-05	0	0	0.0575896789461045
2012	15	4775000	153.395838972814	2.57810034711265e-05	0	0	0.065217942638973
2012	16	4775000	151.838911937162	2.41716629851688e-05	0	0	0.00896402671405547
2012	17	4775000	154.047979177201	2.42032186809719e-05	0	0	-0.00420634649452411
2012	18	4775000	155.0088367958	2.44556642473967e-05	0	0	-5.70083356707891e-05
2012	19	4775000	152.618599172399	2.37298832439255e-05	0	0	-0.0145368859656038
2012	20	4775000	151.641556485073	2.36352161565163e-05	0	0	-0.0121441412747199
2012	21	4775000	151.792532441635	2.42663300725781e-05	0	0	0.0132250745545554
2012	22	4775000	150.210782495402	2.35089933733039e-05	0	0	-0.00806055647462755
2012	23	4775000	150.971577992788	2.32881035026822e-05	0	0	-0.0223325346241582
2012	24	4775000	153.176405006057	2.3540549069107e-05	0	0	-0.025959644410637
2012	25	4775000	154.405251085796	2.38561060271379e-05	0	0	-0.0207586922287722
2012	26	4775000	154.634521166826	2.28463237614389e-05	0	0	-0.0635984843010303
2012	27	4775000	154.524429042186	2.2877879457242e-05	0	0	-0.0616370440662532
2012	28	4775000	151.909929196798	2.22152098453771e-05	0	0	-0.0731349771245407
2012	29	4775000	151.002500951315	2.19312085831493e-05	0	0	-0.0794854447820366
2012	30	4775000	149.382063962812	2.07005364468287e-05	0	0	-0.121715174368847
2012	31	4775000	148.217394934606	2.16472073209214e-05	0	0	-0.0743326715428144
2012	32	4775000	146.800233382732	2.1489428841906e-05	0	0	-0.0722085594720788
2012	33	4775000	146.390317396851	2.22783212369833e-05	0	0	-0.0354553326281882
2012	34	4775000	145.43002445951	2.23098769327864e-05	0	0	-0.0277110897456542
2012	35	4775000	145.461658019482	2.30356579362575e-05	0	0	0.00370092014519993
2012	36	4775000	147.267594556413	2.30356579362575e-05	0	0	-0.0086074235152081
2012	37	4775000	147.580221534177	2.27201009782266e-05	0	0	-0.0242594942395319
2012	38	4775000	148.236374116304	2.28147680656358e-05	0	0	-0.0245309165040054
2012	39	4775000	149.322266368778	2.25938781950142e-05	0	0	-0.0410003579349497
2012	40	4775000	149.439495202174	2.3540549069107e-05	0	0	-0.00160262320111459
2012	41	4775000	149.825884047963	2.36036604607132e-05	0	0	-0.00150764368518811
2012	42	4775000	150.645868914808	2.41401072893657e-05	0	0	0.0156269209514374
2012	43	4775000	149.752886138446	2.41085515935626e-05	0	0	0.0203476135928162
2012	44	4775000	150.10467622353	2.50867781634585e-05	0	0	0.0592608038621227
2012	45	4775000	150.016018636683	2.47712212054276e-05	0	0	0.046554904114814
2012	46	4775000	150.513589927974	2.51498895550647e-05	0	0	0.0590405828223144
2012	47	4775000	152.193409341846	2.58756705585358e-05	0	0	0.0775762282296658
2012	48	4775000	154.822226738603	2.49921110760492e-05	0	0	0.0231089123103602
2012	49	4775000	154.66706334829	2.44556642473967e-05	0	0	0.00215260214102487
2012	50	4775000	155.133277054194	2.39507731145472e-05	0	0	-0.0214865380109887
2012	51	4775000	155.881650801405	2.36352161565163e-05	0	0	-0.0390145393645662
2012	52	4775000	155.413446737444	2.34143262858946e-05	0	0	-0.0451276699968748
2013	1	4752000	152.493722687297	2.49263984298332e-05	0	0	-0.000614600297278134
2013	2	4752000	153.710482864299	2.48609748119071e-05	0	0	-0.0111279519290131
2013	3	4752000	155.853611909253	2.52862283284266e-05	0	0	-0.00804352169895753
2013	4	4752000	155.836850460616	2.4762839385018e-05	0	0	-0.0284711250740842
2013	5	4752000	156.542522225466	2.41413150147203e-05	0	0	-0.0571251957508801
2013	6	4752000	156.888423489198	2.50245338567223e-05	0	0	-0.0247846425040127
2013	7	4752000	158.091903155689	2.6594700686948e-05	0	0	0.0285156719245229
2013	8	4752000	158.109222491995	2.67909715407262e-05	0	0	0.0359926980748615
2013	9	4752000	157.610927713744	2.74779195289499e-05	0	0	0.0659159389323856
2013	10	4752000	156.542469216657	2.70526660124305e-05	0	0	0.0565822861212463
2013	11	4752000	154.720610133994	2.64311416421328e-05	0	0	0.0444633062140104
2013	12	4752000	152.157929752277	2.46974157670919e-05	0	0	-0.0076100519648356
2013	13	4752000	147.211119768303	2.49263984298332e-05	0	0	0.0352478823601347
2013	14	4752000	146.438847981332	2.45338567222767e-05	0	0	0.0243183558718109
2013	15	4752000	145.869400380001	2.55806346090939e-05	0	0	0.0721919716716898
2013	16	4752000	144.246257658659	2.50572456656853e-05	0	0	0.0620726144766156
2013	17	4752000	146.309794993784	2.51880929015375e-05	0	0	0.0525611084790495
2013	18	4752000	147.579007171271	2.51553810925744e-05	0	0	0.0421536433126259
2013	19	4752000	145.272927192249	2.44357212953876e-05	0	0	0.0284090978788468
2013	20	4752000	144.466676867912	2.35525024533857e-05	0	0	-0.00323034265084173
2013	21	4752000	144.506452313109	2.34543670264966e-05	0	0	-0.00765676753804596
2013	22	4752000	142.379543666893	2.2963689892051e-05	0	0	-0.0139032870587357
2013	23	4752000	143.270642682191	2.27347072293098e-05	0	0	-0.0298082189221707
2013	24	4752000	145.392343901153	2.35525024533857e-05	0	0	-0.00957645955621961
2013	25	4752000	146.537920243478	2.45665685312398e-05	0	0	0.0249906628293732
2013	26	4752000	146.519683357963	2.50245338567223e-05	0	0	0.0442283008911869
2013	27	4752000	146.661244355262	2.54170755642787e-05	0	0	0.059584627712349
2013	28	4752000	144.033335265163	2.43048740595355e-05	0	0	0.0317056098605906
2013	29	4752000	143.100282883383	2.45665685312398e-05	0	0	0.0496135784888907
2013	30	4752000	141.606134687439	2.45665685312398e-05	0	0	0.0606885099401253
2013	31	4752000	140.581115941171	2.41413150147203e-05	0	0	0.0499276450598553
2013	32	4752000	139.222041939841	2.34870788354596e-05	0	0	0.0314458687658899
2013	33	4752000	139.228326487769	2.31272489368662e-05	0	0	0.0155979287190646
2013	34	4752000	138.224311599538	2.21786064769382e-05	0	0	-0.0189858901749572
2013	35	4752000	138.050769224727	2.11972522080471e-05	0	0	-0.0612149376072708
2013	36	4752000	139.753785361444	2.1066404972195e-05	0	0	-0.0783791675704106
2013	37	4752000	140.104447977355	2.14589466797514e-05	0	0	-0.0635557836022012
2013	38	4752000	140.851958172398	2.16225057245666e-05	0	0	-0.0614258991118061
2013	39	4752000	141.933929815824	2.24075891396794e-05	0	0	-0.0347621588595948
2013	40	4752000	142.408382655576	2.22767419038273e-05	0	0	-0.0435956264638694
2013	41	4752000	142.422599615555	2.32580961727183e-05	0	0	-0.0015629514989608
2013	42	4752000	143.366474012093	2.33235197906444e-05	0	0	-0.00534625697796365
2013	43	4752000	142.450834446663	2.39450441609421e-05	0	0	0.0277230075111648
2013	44	4752000	142.790896027125	2.32580961727183e-05	0	0	-0.00413819118421359
2013	45	4752000	142.510964645006	2.33562315996075e-05	0	0	0.00202816222396541
2013	46	4752000	143.101072680062	2.28001308472358e-05	0	0	-0.0258633468690813
2013	47	4752000	144.306640069385	2.30618253189401e-05	0	0	-0.0229139841922374
2013	48	4752000	146.612557382941	2.25711481844946e-05	0	0	-0.0587436542727093
2013	49	4752000	146.359921722078	2.26692836113837e-05	0	0	-0.0530194443313031
2013	50	4752000	146.902747182673	2.26692836113837e-05	0	0	-0.0565186651843132
2013	51	4752000	147.685088014088	2.22440300948642e-05	0	0	-0.079121651151223
2013	52	4752000	147.437566059046	2.24075891396794e-05	0	0	-0.0707931251039936
2014	1	4591000	145.744573574208	2.35573659198914e-05	0	0	-0.0476489340487985
2014	2	4591000	146.686083156405	2.35234215885947e-05	0	0	-0.0551250874139402
2014	3	4591000	149.09853999524	2.37610319076714e-05	0	0	-0.0610236692829511
2014	4	4591000	149.069741931522	2.48133061778683e-05	0	0	-0.0192510022110336
2014	5	4591000	149.963622696398	2.45756958587916e-05	0	0	-0.0344325017197776
2014	6	4591000	150.32167062697	2.41683638832315e-05	0	0	-0.0526981279141597
2014	7	4591000	151.983402580796	2.45078071961982e-05	0	0	-0.0498962548016717
2014	8	4591000	151.879618176763	2.52206381534284e-05	0	0	-0.0215935371456226
2014	9	4591000	151.625005028675	2.45417515274949e-05	0	0	-0.0463314413565662
2014	10	4591000	150.430120947774	2.47114731839783e-05	0	0	-0.03210873538718
2014	11	4591000	148.354771092268	2.4847250509165e-05	0	0	-0.0131763277842447
2014	12	4591000	145.391865478691	2.45078071961982e-05	0	0	-0.0068220149416562
2014	13	4591000	140.458533669844	2.36591989137814e-05	0	0	-0.00753627168237505
2014	14	4591000	139.244680875502	2.28784792939579e-05	0	0	-0.0319199329378727
2014	15	4591000	138.819664622937	2.23353699932111e-05	0	0	-0.0520075065917149
2014	16	4591000	137.10128280934	2.20638153428377e-05	0	0	-0.0517958888773867
2014	17	4591000	138.937417187974	2.20298710115411e-05	0	0	-0.0657664247177694
2014	18	4591000	140.416090120956	2.21656483367278e-05	0	0	-0.0699071603012198
2014	19	4591000	138.215837012947	2.25729803122878e-05	0	0	-0.0377368985035963
2014	20	4591000	137.589303740061	2.20298710115411e-05	0	0	-0.0566127128223333
2014	21	4591000	137.527411209234	2.21995926680244e-05	0	0	-0.0489168751893326
2014	22	4591000	134.89703259282	2.22674813306178e-05	0	0	-0.0274063300115666
2014	23	4591000	135.908832763011	2.21995926680244e-05	0	0	-0.037590145240375
2014	24	4591000	137.934089761315	2.24372029871012e-05	0	0	-0.0415712299348005
2014	25	4591000	138.972550984375	2.26069246435845e-05	0	0	-0.0415373463571554
2014	26	4591000	138.72459663713	2.30482009504413e-05	0	0	-0.0210820338139481
2014	27	4591000	139.072862245784	2.3285811269518e-05	0	0	-0.0134667699761129
2014	28	4591000	136.437177949081	2.31160896130346e-05	0	0	-0.00173836744973703
2014	29	4591000	135.509611772585	2.28445349626612e-05	0	0	-0.00671252585471074
2014	30	4591000	134.173830439276	2.32518669382213e-05	0	0	0.0210634931675691
2014	31	4591000	133.260614857988	2.28105906313646e-05	0	0	0.00855005166549738
2014	32	4591000	131.970888900804	2.20298710115411e-05	0	0	-0.0164497558430124
2014	33	4591000	132.359032493168	2.24372029871012e-05	0	0	-0.00120152353921031
2014	34	4591000	131.320110090393	2.25390359809912e-05	0	0	0.0112693319293497
2014	35	4591000	131.01320022046	2.21995926680244e-05	0	0	-0.00162731862209934
2014	36	4591000	132.56934114828	2.20298710115411e-05	0	0	-0.0208897556877985
2014	37	4591000	132.94644875346	2.20977596741344e-05	0	0	-0.0206583085085125
2014	38	4591000	133.812793372583	2.16564833672777e-05	0	0	-0.0464289939399448
2014	39	4591000	134.868485654089	2.12152070604209e-05	0	0	-0.0731711756547753
2014	40	4591000	135.664552944926	2.12491513917176e-05	0	0	-0.0771354986823603
2014	41	4591000	135.342942206447	2.13509843856076e-05	0	0	-0.0705093450081117
2014	42	4591000	136.501702197152	2.20298710115411e-05	0	0	-0.0490961071494386
2014	43	4591000	135.596593739334	2.28445349626612e-05	0	0	-0.00734969597576926
2014	44	4591000	135.908336985486	2.3183978275628e-05	0	0	0.00508918753518042
2014	45	4591000	135.474838630769	2.33536999321113e-05	0	0	0.0156867606613143
2014	46	4591000	136.15203311227	2.43041412084182e-05	0	0	0.0517654178687051
2014	47	4591000	136.845204872422	2.39986422267481e-05	0	0	0.0332842873948267
2014	48	4591000	138.735691345189	2.26069246435845e-05	0	0	-0.0399009893670118
2014	49	4591000	138.418178776825	2.23693143245078e-05	0	0	-0.0478129306085991
2014	50	4591000	139.005205580419	2.27427019687712e-05	0	0	-0.0360073247582307
2014	51	4591000	139.823425550881	2.25390359809912e-05	0	0	-0.0502306786091824
2014	52	4591000	139.793251365797	2.27087576374745e-05	0	0	-0.0428722510367428
2015	1	4456000	139.465797227536	2.47321271737221e-05	0	0	0.00956652311166687
2015	2	4456000	140.098979812576	2.52942209731249e-05	0	0	0.0278447437136397
2015	3	4456000	142.73673104787	2.62427542596171e-05	0	0	0.046682230307598
2015	4	4456000	142.695449246206	2.59617073599157e-05	0	0	0.0357723443933111
2015	5	4456000	143.769239567068	2.57860530476023e-05	0	0	0.0210807293831289
2015	6	4456000	144.142108301911	2.57860530476023e-05	0	0	0.0184393840870034
2015	7	4456000	146.244329304067	2.5926576497453e-05	0	0	0.00926990265116323
2015	8	4456000	146.039106092206	2.55401370103636e-05	0	0	-0.00437626680488531
2015	9	4456000	145.993675690378	2.53293518355876e-05	0	0	-0.0122859821283077
2015	10	4456000	144.671616677845	2.6031969084841e-05	0	0	0.0243889119592277
2015	11	4456000	142.375675622487	2.61724925346917e-05	0	0	0.0465270794926943
2015	12	4456000	139.027356833636	2.59968382223784e-05	0	0	0.0645386877138203
2015	13	4456000	134.172880249156	2.51888283857369e-05	0	0	0.0687703784379516
2015	14	4456000	132.532897275168	2.46267345863341e-05	0	0	0.0578505630108845
2015	15	4456000	132.238767717377	2.39592481995433e-05	0	0	0.031467566996063
2015	16	4456000	130.413534771625	2.26594062884244e-05	0	0	-0.0108388655679028
2015	17	4456000	131.960796797695	2.2272966801335e-05	0	0	-0.0391085604431951
2015	18	4456000	133.55522653138	2.29404531881258e-05	0	0	-0.0221273746309419
2015	19	4456000	131.481828571899	2.29755840505884e-05	0	0	-0.00518572474466396
2015	20	4456000	131.044049367971	2.27647988758124e-05	0	0	-0.0110195722349513
2015	21	4456000	130.889467577749	2.26594062884244e-05	0	0	-0.0144355967880019
2015	22	4456000	127.798084559271	2.26945371508871e-05	0	0	0.0109697688002419
2015	23	4456000	128.921557840818	2.20973124890216e-05	0	0	-0.0242128461143211
2015	24	4456000	130.836898257464	2.34674161250659e-05	0	0	0.0211186735495538
2015	25	4456000	131.743723222039	2.46267345863341e-05	0	0	0.0641873219546761
2015	26	4456000	131.28979262205	2.50483049358862e-05	0	0	0.0861468904175173
2015	27	4456000	131.799947259869	2.48375197611101e-05	0	0	0.072838062076024
2015	28	4456000	129.164438376847	2.47321271737221e-05	0	0	0.0900833214572954
2015	29	4456000	128.276650610344	2.33620235376779e-05	0	0	0.0368215834072875
2015	30	4456000	127.129198073199	2.15703495520815e-05	0	0	-0.0340535308867966
2015	31	4456000	126.301082133422	2.0867732302828e-05	0	0	-0.0593904819081305
2015	32	4456000	125.091746479081	2.07974705779027e-05	0	0	-0.053494708223619
2015	33	4456000	125.815650404722	1.99543298787985e-05	0	0	-0.097091660420838
2015	34	4456000	124.743761567129	2.04812928157386e-05	0	0	-0.0652839185288358
2015	35	4456000	124.370544957603	2.05866854031266e-05	0	0	-0.0576546879331217
2015	36	4456000	125.742995249449	2.13595643773055e-05	0	0	-0.0329481196247154
2015	37	4456000	126.131089565241	2.06218162655893e-05	0	0	-0.0692223431616751
2015	38	4456000	127.148067317939	2.13946952397681e-05	0	0	-0.0420617271717199
2015	39	4456000	128.161116637031	2.11839100649921e-05	0	0	-0.0589969628498587
2015	40	4456000	129.239236897885	2.24486211136483e-05	0	0	-0.011136222500462
2015	41	4456000	128.621756112019	2.22378359388723e-05	0	0	-0.0157186169209093
2015	42	4456000	130.073980150783	2.31863692253645e-05	0	0	0.0148071108993868
2015	43	4456000	129.206227644732	2.2272966801335e-05	0	0	-0.0186231553122079
2015	44	4456000	129.47746194985	2.23080976637976e-05	0	0	-0.0191343104239248
2015	45	4456000	128.915165662674	2.10082557526787e-05	0	0	-0.0722581056680992
2015	46	4456000	129.674405081602	2.15703495520815e-05	0	0	-0.0530128137258542
2015	47	4456000	129.833512432594	2.10785174776041e-05	0	0	-0.0757394007783554
2015	48	4456000	131.234396881909	2.2378359388723e-05	0	0	-0.0292179258869092
2015	49	4456000	130.876717289386	2.27296680133497e-05	0	0	-0.0112832696293965
2015	50	4456000	131.480469337661	2.36079395749166e-05	0	0	0.0222050520282334
2015	51	4456000	132.340256543679	2.32917618127525e-05	0	0	0.00196269421795888
2015	52	4456000	132.518742733533	2.43808185490954e-05	0	0	0.047399010410907
2015	53	4456000	0	2.12541717899174e-05	0	0	Inf
2016	1	4364000	133.457374946606	2.54234201420506e-05	0	0	0.0460268685477382
2016	2	4364000	133.769816269534	2.54234201420506e-05	0	0	0.0435837014137661
2016	3	4364000	136.597369671446	2.57148060462575e-05	0	0	0.0336948679145439
2016	4	4364000	136.538567928423	2.59333454744127e-05	0	0	0.0429287648208649
2016	5	4364000	137.782678708361	2.48406483336369e-05	0	0	-0.0100352143050421
2016	6	4364000	138.167742994722	2.4804225095611e-05	0	0	-0.0142416960143658
2016	7	4364000	140.676077058201	2.4804225095611e-05	0	0	-0.0318183244216354
2016	8	4364000	140.382042261914	2.5314150427973e-05	0	0	-0.00984486505286481
2016	9	4364000	140.51489605507	2.62611546166454e-05	0	0	0.0262257173323874
2016	10	4364000	139.071395571177	2.67710799490075e-05	0	0	0.0570110366424383
2016	11	4364000	136.578367528759	2.64796940448006e-05	0	0	0.0645902614803455
2016	12	4364000	132.863406235889	2.56419595702058e-05	0	0	0.05973498639663
2016	13	4364000	128.144821211183	2.38207976689128e-05	0	0	0.0207201411943241
2016	14	4364000	126.090680126777	2.2728100528137e-05	0	0	-0.0102361262979926
2016	15	4364000	125.914530494924	2.29102167182663e-05	0	0	-0.000909589183025796
2016	16	4364000	123.995837408733	2.2728100528137e-05	0	0	0.00648539989786711
2016	17	4364000	125.206682214781	2.37843744308869e-05	0	0	0.0430753190629809
2016	18	4364000	126.830276573715	2.35658350027317e-05	0	0	0.0202611197870549
2016	19	4364000	124.908812142363	2.30923329083956e-05	0	0	0.0151405479341306
2016	20	4364000	124.673402229305	2.30923329083956e-05	0	0	0.0170573493036108
2016	21	4364000	124.436943999746	2.24367146239301e-05	0	0	-0.00994032768715697
2016	22	4364000	120.930010482161	2.09069386268439e-05	0	0	-0.0506905643828169
2016	23	4364000	122.157144711966	2.1926789291568e-05	0	0	-0.0143842975055543
2016	24	4364000	123.945835184226	2.1926789291568e-05	0	0	-0.0286079413556406
2016	25	4364000	124.693386290765	2.20724822436715e-05	0	0	-0.0280158105789127
2016	26	4364000	124.057547369418	2.23274449098525e-05	0	0	-0.0117489616740312
2016	27	4364000	124.689895854313	2.32744490985249e-05	0	0	0.0249427118723495
2016	28	4364000	122.0636041703	2.24367146239301e-05	0	0	0.00930986625721929
2016	29	4364000	121.252035183876	2.25824075760335e-05	0	0	0.0226632469463867
2016	30	4364000	120.319248745278	2.15625569113094e-05	0	0	-0.0159513025994795
2016	31	4364000	119.55732458146	2.16354033873611e-05	0	0	-0.00633440555909672
2016	32	4364000	118.441062287174	2.10162083409215e-05	0	0	-0.0256757430949163
2016	33	4364000	119.454823755461	2.10890548169732e-05	0	0	-0.0305958657889146
2016	34	4364000	118.352844284579	2.09433618648698e-05	0	0	-0.0283292244039128
2016	35	4364000	117.969149279876	2.22545984338008e-05	0	0	0.0358640436584517
2016	36	4364000	119.120079975369	2.26188308140594e-05	0	0	0.042645371172363
2016	37	4364000	119.503168659016	2.33472955745766e-05	0	0	0.0727749016078292
2016	38	4364000	120.695691213322	2.39300673829903e-05	0	0	0.0886884086670432
2016	39	4364000	121.651355747538	2.47313786195593e-05	0	0	0.116304862905309
2016	40	4364000	122.977430273712	2.3747951192861e-05	0	0	0.0603571704967916
2016	41	4364000	122.10471908142	2.38936441449645e-05	0	0	0.0744875463209185
2016	42	4364000	123.905944844865	2.36386814787835e-05	0	0	0.0475687842299634
2016	43	4364000	123.098792362734	2.28373702422145e-05	0	0	0.0186939903560187
2016	44	4364000	123.322874979488	2.29102167182663e-05	0	0	0.0200865007479289
2016	45	4364000	122.639890401941	2.30194864323438e-05	0	0	0.0306597599340321
2016	46	4364000	123.483608646968	2.27645237661628e-05	0	0	0.012280102352428
2016	47	4364000	123.103159395065	2.26188308140594e-05	0	0	0.00890993058443652
2016	48	4364000	123.960154742559	2.38207976689128e-05	0	0	0.0551777728226151
2016	49	4364000	123.577525619582	2.34565652886542e-05	0	0	0.0422607132990734
2016	50	4364000	124.17913783256	2.33108723365507e-05	0	0	0.0307689539010339
2016	51	4364000	125.084623923745	2.3238025860499e-05	0	0	0.020109394722952
2016	52	4364000	125.460408548305	2.38936441449645e-05	0	0	0.0457482286093892
2017	1	4266000	127.123227360782	2.43984962406015e-05	0	0	0.0210565188973758
2017	2	4266000	127.1330889035	2.43233082706767e-05	0	0	0.0178310077734396
2017	3	4266000	130.125245645956	2.50751879699248e-05	0	0	0.0251661723118171
2017	4	4266000	130.017319080747	2.47744360902256e-05	0	0	0.0137111035041862
2017	5	4266000	131.441084224012	2.47368421052632e-05	0	0	0.0012090266671667
2017	6	4266000	131.82642785931	2.40977443609023e-05	0	0	-0.0275091111713949
2017	7	4266000	134.671911761814	2.45864661654135e-05	0	0	-0.028750700210318
2017	8	4266000	134.290491959005	2.45864661654135e-05	0	0	-0.0259921004688179
2017	9	4266000	134.574507820415	2.46616541353383e-05	0	0	-0.0250753866766388
2017	10	4266000	133.013238591829	2.3796992481203e-05	0	0	-0.0482150397939615
2017	11	4266000	130.342813678118	2.32330827067669e-05	0	0	-0.051731380410194
2017	12	4266000	126.287265880538	2.18045112781955e-05	0	0	-0.0814592493456089
2017	13	4266000	121.771352974325	2.09398496240601e-05	0	0	-0.0851707131521449
2017	14	4266000	119.313325181412	2.08646616541353e-05	0	0	-0.069676418528875
2017	15	4266000	119.244798986465	2.1015037593985e-05	0	0	-0.0624329031516924
2017	16	4266000	117.278427284326	2.19924812030075e-05	0	0	-0.00237407075430082
2017	17	4266000	118.118318757115	2.26691729323308e-05	0	0	0.0210101300881899
2017	18	4266000	119.676723908434	2.24436090225564e-05	0	0	-0.00231226172806649
2017	19	4266000	117.951325358769	2.15413533834586e-05	0	0	-0.0284127825488658
2017	20	4266000	117.946101722235	2.14661654135338e-05	0	0	-0.0317611321403158
2017	21	4266000	117.64315210893	2.09398496240601e-05	0	0	-0.0530685551773456
2017	22	4266000	113.790095969824	2.11278195488722e-05	0	0	-0.012216317755745
2017	23	4266000	115.105796537697	2.11654135338346e-05	0	0	-0.0217695078186291
2017	24	4266000	116.729147978617	2.16541353383459e-05	0	0	-0.0130999669328308
2017	25	4266000	117.269153882828	2.14285714285714e-05	0	0	-0.0278773554219961
2017	26	4266000	116.484448215486	2.19172932330827e-05	0	0	0.000991993234155601
2017	27	4266000	117.188832279745	2.1203007518797e-05	0	0	-0.0374509430153532
2017	28	4266000	114.606150173725	2.1203007518797e-05	0	0	-0.0157596269570815
2017	29	4266000	113.933597576367	2.15037593984962e-05	0	0	0.00409363377927264
2017	30	4266000	113.250263581015	2.17669172932331e-05	0	0	0.0225141764651268
2017	31	4266000	112.544170096895	2.10902255639098e-05	0	0	-0.00305808907381444
2017	32	4266000	111.551388274661	2.13157894736842e-05	0	0	0.016571839704828
2017	33	4266000	112.767764125874	2.17293233082707e-05	0	0	0.0251156515878437
2017	34	4266000	111.631665508384	2.12406015037594e-05	0	0	0.0122575837723546
2017	35	4266000	111.292598284819	2.17293233082707e-05	0	0	0.0387033979039447
2017	36	4266000	112.183760762967	2.32330827067669e-05	0	0	0.101763741555734
2017	37	4266000	112.529758283229	2.32706766917293e-05	0	0	0.100153433977926
2017	38	4266000	113.934001931082	2.29699248120301e-05	0	0	0.0725507568312958
2017	39	4266000	114.82167529487	2.30075187969925e-05	0	0	0.0660008198423196
2017	40	4266000	116.344342648335	2.23308270676692e-05	0	0	0.0211068049873957
2017	41	4266000	115.276311579644	2.08270676691729e-05	0	0	-0.0388311485534624
2017	42	4266000	117.457852652063	2.09022556390977e-05	0	0	-0.0532774311020289
2017	43	4266000	116.736275445059	2.06390977443609e-05	0	0	-0.0594183377755892
2017	44	4266000	116.907960982375	2.08646616541353e-05	0	0	-0.0505351469030008
2017	45	4266000	116.091811914686	2.09398496240601e-05	0	0	-0.0404146669545836
2017	46	4266000	117.018163459741	2.13157894736842e-05	0	0	-0.0309196739443444
2017	47	4266000	116.106587025119	2.12406015037594e-05	0	0	-0.0267563374715892
2017	48	4266000	116.376515254234	2.17669172932331e-05	0	0	-0.00495387968074252
2017	49	4266000	115.975172880526	2.18045112781955e-05	0	0	0.000214072709336067
2017	50	4266000	116.570191056144	2.21428571428571e-05	0	0	0.0105499436237867
2017	51	4266000	117.534114092283	2.25563909774436e-05	0	0	0.0209801718144647
2017	52	4266000	118.086106422799	2.21428571428571e-05	0	0	-0.00242286270134593
2018	1	4182000	121.585880219597	2.27676845767298e-05	0	0	-0.0311374989658255
2018	2	4182000	121.329926669599	2.26903749516815e-05	0	0	-0.0323904149410782
2018	3	4182000	124.487158369126	2.27290297642056e-05	0	0	-0.0553242475718182
2018	4	4182000	124.304101321285	2.22265172013916e-05	0	0	-0.074849511982209
2018	5	4182000	125.916501487459	2.36567452647855e-05	0	0	-0.0279272489778442
2018	6	4182000	126.292685204031	2.47777348279861e-05	0	0	0.015102337818597
2018	7	4182000	129.419323071215	2.67491302667182e-05	0	0	0.0693920870212163
2018	8	4182000	128.944648767169	2.77155005798222e-05	0	0	0.112105088276539
2018	9	4182000	129.35679973953	2.84885968303054e-05	0	0	0.139483972213296
2018	10	4182000	127.674777698276	2.81020487050638e-05	0	0	0.138831041034687
2018	11	4182000	124.808877698709	2.68650947042907e-05	0	0	0.11370282757889
2018	12	4182000	120.400812183279	2.54348666408968e-05	0	0	0.0930158826476456
2018	13	4182000	116.107221791086	2.39273289524546e-05	0	0	0.0662558115700634
2018	14	4182000	113.222606426256	2.3308851952068e-05	0	0	0.0651583089861908
2018	15	4182000	113.249954494845	2.22651720139157e-05	0	0	0.0172189517766583
2018	16	4182000	111.295185444562	2.19945883262466e-05	0	0	0.0225060459303107
2018	17	4182000	111.748749238716	2.21105527638191e-05	0	0	0.0237251045702533
2018	18	4182000	113.175354716037	2.19172787011983e-05	0	0	0.00198493112327341
2018	19	4182000	111.680813962101	2.18013142636258e-05	0	0	0.0100212919139267
2018	20	4182000	111.943255268884	2.18013142636258e-05	0	0	0.00765338411017613
2018	21	4182000	111.591380726601	2.23811364514882e-05	0	0	0.0377145550668451
2018	22	4182000	107.428379148298	2.1608040201005e-05	0	0	0.0406933520393785
2018	23	4182000	108.832336018299	2.20332431387708e-05	0	0	0.0474827994212302
2018	24	4182000	110.263585340083	2.17626594511017e-05	0	0	0.0211893586872804
2018	25	4182000	110.546391511749	2.15307305759567e-05	0	0	0.0077217218633503
2018	26	4182000	109.630559431444	2.11441824507151e-05	0	0	-0.00210305805826389
2018	27	4182000	110.37398989947	2.17240046385775e-05	0	0	0.0183558653843629
2018	28	4182000	107.840789235692	2.09509083880943e-05	0	0	0.00518552180739229
2018	29	4182000	107.367246240964	2.09895632006185e-05	0	0	0.0114816557394919
2018	30	4182000	106.952964002742	2.14147661383842e-05	0	0	0.0359694192033721
2018	31	4182000	106.30016052783	2.07962891379977e-05	0	0	0.0122280104349437
2018	32	4182000	105.453833076207	2.05643602628527e-05	0	0	0.00897233316411636
2018	33	4182000	106.805354925298	2.05643602628527e-05	0	0	-0.00379526780826085
2018	34	4182000	105.626538273804	2.03324313877078e-05	0	0	-0.00403817336792812
2018	35	4182000	105.364609762038	2.04483958252802e-05	0	0	0.004132224652522
2018	36	4182000	105.962331687946	2.03710862002319e-05	0	0	-0.00530690179225236
2018	37	4182000	106.244658373892	2.01005025125628e-05	0	0	-0.0211272586146666
2018	38	4182000	107.893221138576	2.07576343254735e-05	0	0	-0.00457138208843028
2018	39	4182000	108.710791274121	2.14147661383842e-05	0	0	0.0192180435943213
2018	40	4182000	110.40881356235	2.08349439505218e-05	0	0	-0.0236286712824465
2018	41	4182000	109.194828553207	2.13374565133359e-05	0	0	0.0110368912407405
2018	42	4182000	111.77242604198	2.15693853884809e-05	0	0	-0.00154265276406557
2018	43	4182000	111.152167715238	2.12988017008118e-05	0	0	-0.00856634409216123
2018	44	4182000	111.274970507523	2.06803247004252e-05	0	0	-0.0384180780999061
2018	45	4182000	110.282802202966	2.14147661383842e-05	0	0	0.00468974116274449
2018	46	4182000	111.314899779991	2.09122535755702e-05	0	0	-0.0279827748679381
2018	47	4182000	109.890840314952	2.07962891379977e-05	0	0	-0.0208465083021163
2018	48	4182000	109.561900972939	2.05643602628527e-05	0	0	-0.0288594935361683
2018	49	4182000	109.131164340339	2.05643602628527e-05	0	0	-0.0250264382025759
2018	50	4182000	109.739135209688	2.07576343254735e-05	0	0	-0.0213154150086775
2018	51	4182000	110.779159529206	2.0873598763046e-05	0	0	-0.0250873859398895
2018	52	4182000	111.490361635609	2.08349439505218e-05	0	0	-0.0331002750504142
2019	1	4116000	117.059604124169	2.24901185770751e-05	0	0	-0.0278456786912714
2019	2	4116000	116.561924558858	2.25691699604743e-05	0	0	-0.0202632597891404
2019	3	4116000	119.876203853102	2.28853754940711e-05	0	0	-0.034003444571006
2019	4	4116000	119.620662430685	2.33201581027668e-05	0	0	-0.0135483485691606
2019	5	4116000	121.40562934353	2.33596837944664e-05	0	0	-0.0264042891656989
2019	6	4116000	121.770587608002	2.33201581027668e-05	0	0	-0.0309646827043357
2019	7	4116000	125.145175161314	2.34782608695652e-05	0	0	-0.0507025153237835
2019	8	4116000	124.579317159277	2.26877470355731e-05	0	0	-0.0784987217964412
2019	9	4116000	125.099750668048	2.26877470355731e-05	0	0	-0.0823323037259956
2019	10	4116000	123.304003112527	2.17786561264822e-05	0	0	-0.106273947169163
2019	11	4116000	120.219922453622	2.05928853754941e-05	0	0	-0.133255138804487
2019	12	4116000	115.442728262105	2.05533596837945e-05	0	0	-0.0991203901221456
2019	13	4116000	111.375899557098	1.99604743083004e-05	0	0	-0.0931610842054614
2019	14	4116000	108.034257491727	1.97233201581028e-05	0	0	-0.0762189483493927
2019	15	4116000	108.145250622244	2.04743083003953e-05	0	0	-0.0420291283814248
2019	16	4116000	106.26058076303	2.04347826086957e-05	0	0	-0.0269204322288581
2019	17	4116000	106.312095352329	2.02371541501976e-05	0	0	-0.0367982150983251
2019	18	4116000	107.565965328073	2.00395256916996e-05	0	0	-0.0573226420575237
2019	19	4116000	106.32567874032	1.98814229249012e-05	0	0	-0.0538503850448366
2019	20	4116000	106.883619161775	2.01581027667984e-05	0	0	-0.0456909973677402
2019	21	4116000	106.496184491407	2.04347826086957e-05	0	0	-0.029073196436037
2019	22	4116000	102.03597138771	1.94861660079051e-05	0	0	-0.0336741184601852
2019	23	4116000	103.535087101101	2.02371541501976e-05	0	0	-0.0109633085061577
2019	24	4116000	104.767330262349	2.05928853754941e-05	0	0	-0.00541514478729596
2019	25	4116000	104.760978723856	1.96837944664032e-05	0	0	-0.0492643232883498
2019	26	4116000	103.713005296715	1.92490118577075e-05	0	0	-0.0608699485532629
2019	27	4116000	104.484829347891	1.96047430830039e-05	0	0	-0.0505798725123461
2019	28	4116000	101.982738939553	1.88932806324111e-05	0	0	-0.0625864632184102
2019	29	4116000	101.74394475362	1.88537549407115e-05	0	0	-0.062352062021801
2019	30	4116000	101.604164233797	1.97628458498024e-05	0	0	-0.0157883709382749
2019	31	4116000	101.006088751872	1.98814229249012e-05	0	0	-0.00402043834080014
2019	32	4116000	100.311661789081	2.04347826086957e-05	0	0	0.0307874294557332
2019	33	4116000	101.781564586511	2.04347826086957e-05	0	0	0.0159010663676083
2019	34	4116000	100.562048077751	2.00790513833992e-05	0	0	0.0103215073886203
2019	35	4116000	100.392283013572	1.95256916996047e-05	0	0	-0.0158606116503699
2019	36	4116000	100.666404510119	1.90118577075099e-05	0	0	-0.0443683722673336
2019	37	4116000	100.877066563261	1.8695652173913e-05	0	0	-0.0622249117377359
2019	38	4116000	102.777116558655	1.96837944664032e-05	0	0	-0.0309126843118022
2019	39	4116000	103.519057178187	1.95652173913043e-05	0	0	-0.043654350236292
2019	40	4116000	105.400041449137	1.98814229249012e-05	0	0	-0.045541172310201
2019	41	4116000	104.064566735654	2.0197628458498e-05	0	0	-0.0179174025717177
2019	42	4116000	107.043644836908	2.12648221343874e-05	0	0	0.00519746094165702
2019	43	4116000	106.532974693053	2.04743083003953e-05	0	0	-0.0275311442443405
2019	44	4116000	106.61427142071	2.11462450592885e-05	0	0	0.00361798260355082
2019	45	4116000	105.407765529631	2.09486166007905e-05	0	0	0.00561850891528558
2019	46	4116000	106.580818044092	2.12648221343874e-05	0	0	0.00956252705328303
2019	47	4116000	104.664269634768	2.11462450592885e-05	0	0	0.0223164062901566
2019	48	4116000	103.737516760109	2.14229249011858e-05	0	0	0.044945005293244
2019	49	4116000	103.264940664117	2.09881422924901e-05	0	0	0.028422611943679
2019	50	4116000	103.904673996907	2.04743083003953e-05	0	0	-0.0029322453474613
2019	51	4116000	105.025686327336	2.13833992094862e-05	0	0	0.0302241649987479
2019	52	4116000	105.889332856693	2.10671936758893e-05	0	0	0.00671141392748933
2020	1	4081000	114.564440096291	2.18986836856801e-05	0	0	-0.0415874253152763
2020	2	4081000	113.84388010498	2.1779018747507e-05	0	0	-0.0407916534529398
2020	3	4081000	117.348287833299	2.30155564419625e-05	0	0	-0.0166026097974865
2020	4	4081000	117.014466988713	2.16992421220582e-05	0	0	-0.0702004393140999
2020	5	4081000	118.983558393876	2.2098125249302e-05	0	0	-0.0687789010880421
2020	6	4081000	119.338429058958	2.07020343039489e-05	0	0	-0.130204739424558
2020	7	4081000	122.966527413479	2.08615875548464e-05	0	0	-0.14936200769272
2020	8	4081000	122.302900094223	2.03430394894296e-05	0	0	-0.166005058576543
2020	9	4081000	122.922607834337	2.11009174311927e-05	0	0	-0.139295839357829
2020	10	4081000	120.997219076744	2.09812524930195e-05	0	0	-0.130558530165261
2020	11	4081000	117.634366695347	2.16593538093339e-05	0	0	-0.0768004023751353
2020	12	4081000	112.410908166238	2.23374551256482e-05	0.084	0	-0.00365541185406956
2020	13	4081000	108.536535720542	2.24172317510969e-05	0.091	0	0.0355959793060451
2020	14	4081000	104.657833027488	2.317510969286e-05	0.0835454545454545	0	0.110284788425537
2020	15	4081000	104.844517989288	2.26166733147188e-05	0.0719090909090909	0	0.0816016151801691
2020	16	4081000	103.077047203027	2.26964499401675e-05	0.0579090909090909	0	0.104028521265766
2020	17	4081000	102.706344093572	2.18986836856801e-05	0.0407272727272727	0	0.0690673586820084
2020	18	4081000	103.761337415629	2.23374551256482e-05	0.0302727272727273	0	0.0794001194430466
2020	19	4081000	102.795170551465	2.18189070602314e-05	0.0193636363636364	0	0.0642523322166015
2020	20	4081000	103.689720833057	2.13801356202633e-05	0.0153636363636364	0	0.0338536851940689
2020	21	4081000	103.27443819335	2.16194654966095e-05	0.0132727272727273	0	0.0496304980817563
2020	22	4081000	98.4777022691841	2.14998005584364e-05	0.00936363636363636	0	0.0946640459312686
2020	23	4081000	100.095054183171	2.04228161148783e-05	0.00827272727272727	0	0.0230275695001939
2020	24	4081000	101.128455210851	1.96649381731153e-05	0.00745454545454546	0	-0.0250024110976371
2020	25	4081000	100.792043274441	2.01435979258077e-05	0.0102727272727273	0	0.00206322561586613
2020	26	4081000	99.5934083895619	2.01037096130834e-05	0.00718181818181818	0	0.0121151753911114
2020	27	4081000	100.392934525569	2.01435979258077e-05	0.00618181818181818	0	0.00604689440845316
2020	28	4081000	97.8819651318776	2.0382927802154e-05	0.00618181818181818	0	0.0441147136993481
2020	29	4081000	97.9213820001866	2.10610291184683e-05	0.00718181818181818	0	0.0784161522536395
2020	30	4081000	98.0661192548571	2.12604706820901e-05	0.00809090909090909	0	0.087021703417924
2020	31	4081000	97.5214836320353	2.16593538093339e-05	0.00927272727272727	0	0.113600777545241
2020	32	4081000	96.9816759369104	2.15396888711607e-05	0.0103636363636364	0	0.113612432004757
2020	33	4081000	98.5661375483035	2.05823693657758e-05	0.00954545454545454	0	0.0470127222893925
2020	34	4081000	97.292106533258	1.95452732349422e-05	0.00845454545454545	0	0.00727595991047899
2020	35	4081000	97.2267246543366	1.9425608296769e-05	0.00736363636363636	0	0.00178217816428019
2020	36	4081000	97.1485945646118	1.92261667331472e-05	0.00645454545454545	0	-0.00770566540840619
2020	37	4081000	97.2784310997336	1.94654966094934e-05	0.00836363636363636	0	0.00330565467217188
2020	38	4081000	99.4634327430925	2.01037096130834e-05	0.0113636363636364	0	0.0134377752712368
2020	39	4081000	100.132269668971	2.07818109293977e-05	0.0112727272727273	0	0.0406235706478738
2020	40	4081000	102.225833423134	2.0382927802154e-05	0.0152727272727273	0	-0.000252709342332315
2020	41	4081000	100.776891088096	1.98244914240128e-05	0.0222727272727273	0	-0.0136627660689784
2020	42	4081000	104.194659857966	1.92660550458716e-05	0.0371818181818182	0	-0.0728891467981103
2020	43	4081000	103.796719498211	1.97048264858396e-05	0.0591818181818182	0	-0.0481394741795961
2020	44	4081000	103.84366318858	1.95053849222178e-05	0.0740909090909091	0	-0.0581996339786725
2020	45	4081000	102.364999946253	1.99441563621859e-05	0.0792727272727273	0	-0.0231035993503171
2020	46	4081000	103.727142194274	2.01435979258077e-05	0.0891818181818182	0	-0.0262915003400593
2020	47	4081000	101.309392468493	2.10211408057439e-05	0.0938181818181818	0	0.0403773769818903
2020	48	4081000	99.7681681183839	2.12604706820901e-05	0.0897272727272727	0	0.0684770704971701
2020	49	4081000	99.2331855403659	2.16593538093339e-05	0.0977272727272727	0	0.0943919557618545
2020	50	4081000	99.9361023595259	2.16593538093339e-05	0.110272727272727	0	0.0866943720629134
2020	51	4081000	101.158256428933	2.16593538093339e-05	0.102272727272727	0	0.0735653601967277
2020	52	4081000	102.17934120502	2.27762265656163e-05	0.119909090909091	0	0.117642751002478
2020	53	4081000	0	2.19385719984045e-05	0.150272727272727	0.6	Inf
2021	1	4143000	112.288304730525	2.27792259875677e-05	0.123181818181818	0.7	0.0116814949929353
2021	2	4143000	111.344977017959	2.23781832765189e-05	0.0924545454545455	0.6	0.00229038604947698
2021	3	4143000	115.00893761589	2.19771405654702e-05	0.0870909090909091	1	-0.0470305849963997
2021	4	4143000	114.619555159746	2.16563063966312e-05	0.078	0.9	-0.0577524066510325
2021	5	4143000	116.73855631115	2.06938038901143e-05	0.0651818181818182	0.7	-0.115973305983543
2021	6	4143000	117.086131044718	2.03729697212753e-05	0.0580909090909091	1.3	-0.132262727502746
2021	7	4143000	120.948675854271	2.09745337878484e-05	0.0562727272727273	1.5	-0.135170358325949
2021	8	4143000	120.202055253368	2.14958893122117e-05	0.0604545454545455	1.8	-0.108168327288263
2021	9	4143000	120.905732117307	2.22578704632043e-05	0.0622727272727273	1.1	-0.0819293836928768
2021	10	4143000	118.871694543878	2.22177661920995e-05	0.0721818181818182	1.5	-0.0679025782786193
2021	11	4143000	115.233971350499	2.26589131742531e-05	0.0861818181818182	1.2	-0.0193863955595491
2021	12	4143000	109.57173751509	2.26188089031482e-05	0.100272727272727	1.9	0.0294625471688386
2021	13	4143000	105.911190043619	2.27391217164628e-05	0.119090909090909	2.5	0.0707083921283132
2021	14	4143000	101.480891832031	2.22979747343092e-05	0.134272727272727	2.9	0.0957727902515494
2021	15	4143000	101.733378402767	2.22177661920995e-05	0.128090909090909	5	0.0891214047894618
2021	16	4143000	100.132327678652	2.30198516141969e-05	0.134636363636364	6.3	0.14648288581106
2021	17	4143000	99.3128761013899	2.26990174453579e-05	0.125181818181818	7.3	0.139832058477821
2021	18	4143000	100.137937401875	2.28995388008823e-05	0.112272727272727	7	0.140426924729744
2021	19	4143000	99.4655867304199	2.23781832765189e-05	0.100454545454545	7.2	0.121996096021308
2021	20	4143000	100.702759700805	2.18167234810507e-05	0.0706363636363636	8.1	0.0804073326615157
2021	21	4143000	100.263697542078	2.06536996190094e-05	0.0515454545454545	9.8	0.0272910587281514
2021	22	4143000	95.1431210341784	2.09344295167435e-05	0.0376363636363636	10.2	0.0972942538062869
2021	23	4143000	96.8799320546407	2.02526569079607e-05	0.0276363636363636	9.40000000000001	0.0425275684858613
2021	24	4143000	97.7207820765427	2.01323440946461e-05	0.0173636363636364	7.9	0.027417074101584
2021	25	4143000	97.0442984618981	1.97714056547022e-05	0.0122727272727273	6.5	0.0160308391400517
2021	26	4143000	95.6843887503813	2.08141167034289e-05	0.00936363636363636	6.1	0.0848164612389428
2021	27	4143000	96.5116774315396	2.11750551433728e-05	0.00981818181818182	5.2	0.0941681132307247
2021	28	4143000	93.9737531777152	2.13755764988971e-05	0.0152727272727273	4.8	0.134359290709685
2021	29	4143000	94.3051170544792	2.15760978544215e-05	0.0206363636363636	4.1	0.140977322978566
2021	30	4143000	94.7380775325227	2.20172448365751e-05	0.029	3.89999999999999	0.158984886117271
2021	31	4143000	94.2445095935226	2.13354722277923e-05	0.0395454545454545	3.1	0.128978233945979
2021	32	4143000	93.8506942253862	2.03328654501704e-05	0.0605454545454545	2.5	0.0804395304363312
2021	33	4143000	95.5679708568955	1.99318227391217e-05	0.0880909090909091	1.90000000000001	0.0400974208068377
2021	34	4143000	94.2528891444504	2.08542209745338e-05	0.103545454545455	1.8	0.103414451737509
2021	35	4143000	94.3063688127269	1.99719270102266e-05	0.107818181818182	1.60000000000001	0.056132276684146
2021	36	4143000	93.8538597456418	1.97714056547022e-05	0.099	1.49999999999999	0.0505694732983913
2021	37	4143000	93.9094261790227	1.93703629436535e-05	0.0873636363636364	1.37417218543047	0.0286507322049671
2021	38	4143000	96.3657686391225	1.98917184680168e-05	0.0746363636363636	1.0317880794702	0.0294111840843752
2021	39	4143000	96.9477606331263	1.9209945859234e-05	0.0763636363636364	1.18013245033111	-0.0118389597204799
2021	40	4143000	99.2635796215674	1.98917184680168e-05	0.077	1.09668874172185	-0.000640513084555613
2021	41	4143000	97.7055173478542	1.97714056547022e-05	0.0886363636363636	1.33443708609274	0.00915488374071245
2021	42	4143000	101.567187439376	2.04531782634851e-05	0.117545454545455	1.25099337748343	0.00426134238365344
2021	43	4143000	101.285816905686	2.14958893122117e-05	0.144272727272727	1.69999999999999	0.0583910292180535
2021	44	4143000	101.302109605813	2.28594345297774e-05	0.181636363636364	3	0.125346751845517
2021	45	4143000	99.5450157282506	2.40625626629236e-05	0.195090909090909	6.30000000000001	0.205484766084018
2021	46	4143000	101.117966841167	2.46641267294967e-05	0.222454545454545	8.9	0.216401039720316
2021	47	4143000	98.2134162406484	2.54662121515941e-05	0.237909090909091	11	0.293102356696533
2021	48	4143000	96.0488911643539	2.49448566272308e-05	0.235	9.6027027027027	0.295173723423138
2021	49	4143000	95.4509768618598	2.35412071385603e-05	0.224818181818182	4.69999999999999	0.22995074392906
2021	50	4143000	96.214841554078	2.32604772408261e-05	0.204545454545455	6.20000000000001	0.205635202702087
2021	51	4143000	97.5270057675642	2.25787046320433e-05	0.190454545454545	6	0.154552004481294
2021	52	4143000	98.7061750124768	2.17766192099459e-05	0.224	4.4027027027027	0.100235116863485
2022	1	4195000	111.923749131461	2.05588822355289e-05	0.222363636363636	2.82702702702702	-0.0797306130353049
2022	2	4195000	110.722623796363	2.0439121756487e-05	0.264909090909091	1.85945945945946	-0.0751664249906998
2022	3	4195000	114.569329151604	2.01197604790419e-05	0.375	1.17297297297297	-0.120183379387544
2022	4	4195000	114.150694923325	2.01197604790419e-05	0.463	0.989189189189188	-0.116956755561522
2022	5	4195000	116.415177596559	2.02395209580838e-05	0.499727272727273	0.71891891891892	-0.128979553238279
2022	6	4195000	116.767320329932	2.10778443113772e-05	0.499363636363636	0.743243243243238	-0.0956373778072302
2022	7	4195000	120.925451474646	2.14770459081836e-05	0.520090909090909	0.562162162162168	-0.110195590027962
2022	8	4195000	120.106232413219	2.13173652694611e-05	0.516090909090909	0.562162162162161	-0.110787193519148
2022	9	4195000	120.891589955103	2.17165668662675e-05	0.546727272727273	0.47297297297297	-0.100020108591458
2022	10	4195000	118.740923526008	2.15568862275449e-05	0.589818181818182	0.300000000000003	-0.0904567962506679
2022	11	4195000	114.792318896824	2.15169660678643e-05	0.617454545454545	0.0864864864864865	-0.060912776778287
2022	12	4195000	108.620536516355	2.15169660678643e-05	0.612454545454545	0.300000000000001	-0.00755415635634744
2022	13	4195000	105.133013800534	2.21556886227545e-05	0.570181818181818	0.299999999999996	0.0558053649122729
2022	14	4195000	100.0835677799	2.21556886227545e-05	0.547090909090909	0.200000000000002	0.109073172172547
2022	15	4195000	100.396604545415	2.19960079840319e-05	0.575181818181818	0.200000000000001	0.097646683361195
2022	16	4195000	98.9565280829351	2.14770459081836e-05	0.535	0.100000000000001	0.0873461517346367
2022	17	4195000	97.6449332172961	2.16367265469062e-05	0.450090909090909	0.1	0.110144647841275
2022	18	4195000	98.2251926637606	2.11576846307385e-05	0.430545454545455	0.999999999999997	0.0791528845644897
2022	19	4195000	97.8395920369021	2.0878243512974e-05	0.398363636363636	0.199999999999994	0.0690968535574846
2022	20	4195000	99.4214714386026	2.09181636726547e-05	0.331909090909091	0.200000000000009	0.0540982594963793
2022	21	4195000	98.9468675894494	2.08383233532934e-05	0.294454545454545	0.0999999999999996	0.0551117235279924
2022	22	4195000	93.4240839833144	2.03592814371258e-05	0.344727272727273	0.299999999999994	0.0917955590361185
2022	23	4195000	95.3080152901655	2.05189620758483e-05	0.447818181818182	0.200000000000009	0.0786081284666894
2022	24	4195000	95.9930035951891	2.08383233532934e-05	0.498636363636364	0.1	0.0875792619247953
2022	25	4195000	94.9802518033769	2.10778443113772e-05	0.541818181818182	0	0.111810065724057
2022	26	4195000	93.4283679551342	2.06387225548902e-05	0.568454545454545	0.199999999999994	0.1067302390389
2022	27	4195000	94.2988997882836	2.11177644710579e-05	0.572181818181818	0.1	0.121964309631802
2022	28	4195000	91.6694284309384	2.11177644710579e-05	0.585272727272727	0.199999999999994	0.154147045650091
2022	29	4195000	92.2875703170232	2.07185628742515e-05	0.569363636363636	0.200000000000009	0.124745181213783
2022	30	4195000	93.0183541812096	2.08383233532934e-05	0.521545454545455	0.899999999999994	0.122359139967342
2022	31	4195000	92.5514853602376	2.11976047904192e-05	0.465636363636364	0.300000000000009	0.147469428358047
2022	32	4195000	92.274093702236	2.04790419161677e-05	0.431909090909091	0.5	0.111904716518649
2022	33	4195000	94.1923278007891	2.01197604790419e-05	0.406727272727273	0.499999999999995	0.0701508536150173
2022	34	4195000	92.8310182399135	2.02395209580838e-05	0.365636363636364	0.499999999999995	0.0923073119583885
2022	35	4195000	93.0274102690111	1.98802395209581e-05	0.331181818181818	0.399999999999999	0.0706521842538953
2022	36	4195000	92.1808184320025	1.96007984031936e-05	0.334272727272727	0.3	0.0652975496462704
2022	37	4195000	92.1801385282282	2.07984031936128e-05	0.347363636363636	0.300000000000009	0.130395350491808
2022	38	4195000	94.9298275700902	2.02395209580838e-05	0.396090909090909	0.3	0.0681574231780063
2022	39	4195000	95.4177952036389	2.00798403193613e-05	0.498818181818182	0.100000000000001	0.0543106742856642
2022	40	4195000	97.9975572715699	2.05588822355289e-05	0.566909090909091	0.299999999999994	0.051046606341088
2022	41	4195000	96.2955264805835	2.11177644710579e-05	0.537636363636364	0.0999999999999996	0.0987010909726205
2022	42	4195000	100.69022834675	2.0439121756487e-05	0.503181818181818	0.0999999999999996	0.0169805122237125
2022	43	4195000	100.520040462195	2.12774451097804e-05	0.440181818181818	0	0.0604850486514823
2022	44	4195000	100.505576438362	2.187624750499e-05	0.368909090909091	0.100000000000001	0.0904867558987133
2022	45	4195000	98.4674758314695	2.19560878243513e-05	0.299090909090909	0	0.117120136076899
2022	46	4195000	100.28266725916	2.13972055888224e-05	0.275363636363636	0	0.0689783482021236
2022	47	4195000	96.8512104243646	2.20758483033932e-05	0.279909090909091	0.0999999999999996	0.141957849730463
2022	48	4195000	94.0056941339207	2.19560878243513e-05	0.301090909090909	0.100000000000009	0.170141883568179
2022	49	4195000	93.3491960175565	2.21556886227545e-05	0.327363636363636	0	0.189083620807231
2022	50	4195000	94.1575515278543	2.28343313373253e-05	0.351909090909091	0	0.214984864662262
2022	51	4195000	95.5619561105141	2.41916167664671e-05	0.421818181818182	0	0.268287139914093
2022	52	4195000	96.9234951166646	2.37924151696607e-05	0.391636363636364	0	0.22983596347327
2023	1	4267000	112.535646681262	2.37201027871121e-05	0.281363636363636	0	0.0663287903776804
2023	2	4267000	111.035514694656	2.25340976477565e-05	0.193363636363636	0	0.0266985325685735
2023	3	4267000	115.067728769982	2.16643605455624e-05	0.174454545454545	0	-0.0475174823421751
2023	4	4267000	114.646160068549	2.11899584898201e-05	0.213727272727273	0	-0.0649490577276791
2023	5	4267000	117.044726629908	2.12294919944653e-05	0.249909090909091	0	-0.082402060371365
2023	6	4267000	117.410863481734	2.04783554062068e-05	0.259090909090909	0	-0.117628497672045
2023	7	4267000	121.910141152214	2.12690254991105e-05	0.287636363636364	0	-0.117382696935332
2023	8	4267000	121.03374469924	2.2020162087369e-05	0.340363636363636	0	-0.0795955270423032
2023	9	4267000	121.896738521271	2.20596955920142e-05	0.322363636363636	0	-0.0844709927942344
2023	10	4267000	119.632725066559	2.16248270409172e-05	0.343090909090909	0	-0.0855344978630748
2023	11	4267000	115.368421804025	2.28108321802728e-05	0.331727272727273	0	0.000273716112967926
2023	12	4267000	108.654988939376	2.31271002174343e-05	0.289090909090909	0	0.0768028338328758
2023	13	4267000	105.327854210466	2.19410950780787e-05	0.234363636363636	0	0.0538522865774845
2023	14	4267000	99.6241336334512	2.13480925084009e-05	0.216545454545455	0	0.0840746720806255
2023	15	4267000	99.9928502172433	2.13480925084009e-05	0.188454545454545	0	0.0800772231750616
2023	16	4267000	98.7044297941553	2.04783554062068e-05	0.178181818181818	0	0.0495982826308229
2023	17	4267000	96.8531877297789	2.01225538644001e-05	0.172272727272727	0	0.0510753686705981
2023	18	4267000	97.158869921386	2.00434868551097e-05	0.164	0	0.0436514965853927
2023	19	4267000	97.0550887618159	2.00434868551097e-05	0.151181818181818	0	0.044767474777618
2023	20	4267000	98.9684992609248	2.02806878829808e-05	0.132727272727273	0	0.0366935011260601
2023	21	4267000	98.4439714521534	1.94900177900771e-05	0.115	0	0.00158494771741705
2023	22	4267000	92.4670865893028	1.93714172761415e-05	0.096	0	0.0598365712036756
2023	23	4267000	94.5143965387656	1.96481518086578e-05	0.0947272727272727	0	0.0516916325993845
2023	24	4267000	95.0770385994388	1.93714172761415e-05	0.0880909090909091	0	0.0307430841727798
2023	25	4267000	93.7422009197034	1.89365487250445e-05	0.0889090909090909	0	0.0219516830211744
2023	26	4267000	91.9804113261796	1.93318837714963e-05	0.0724545454545455	0	0.0632698700724768
2023	27	4267000	92.9003774019502	1.83435461553667e-05	0.0750909090909091	0	-0.00108048432909908
2023	28	4267000	90.1331270401065	1.77900770903341e-05	0.0899090909090909	0	-0.00147700456511693
2023	29	4267000	91.0258488560209	1.79086776042696e-05	0.107454545454545	0	-0.00467832886342493
2023	30	4267000	92.070440147756	1.78691440996244e-05	0.145909090909091	0	-0.0181430668200922
2023	31	4267000	91.5989780798925	1.83040126507215e-05	0.180909090909091	0	0.01092830882059
2023	32	4267000	91.4086596091823	1.88970152203993e-05	0.212636363636364	0	0.0458527715944837
2023	33	4267000	93.5898469257364	1.8422613164657e-05	0.262909090909091	0	-0.00416548310038062
2023	34	4267000	92.1837289316425	1.85807471832378e-05	0.263454545454545	0	0.0197027294231535
2023	35	4267000	92.5596080278827	1.80668116228504e-05	0.269636363636364	0	-0.0125282296737192
2023	36	4267000	91.299640086511	1.85807471832378e-05	0.279545454545455	0	0.0295768954941143
2023	37	4267000	91.2612334000749	1.94900177900771e-05	0.284818181818182	0	0.0804149399094038
2023	38	4267000	94.3202056647581	2.08341569480134e-05	0.267545454545455	0	0.11746999762302
2023	39	4267000	94.7004710307563	2.15457600316268e-05	0.291818181818182	0	0.150997442922957
2023	40	4267000	97.5638644729485	2.16643605455624e-05	0.331636363636364	0	0.12336673615864
2023	41	4267000	95.6876722102316	2.10318244712394e-05	0	0	0.111950970718911
2023	42	4267000	100.705272359227	2.09132239573038e-05	0	0	0.0505904757657564
2023	43	4267000	100.643171215067	2.06364894247875e-05	0	0	0.037328203588744
2023	44	4267000	100.593884402664	2.01620873690453e-05	0	0	0.0139781419684313
2023	45	4267000	98.2974914956427	2.10713579758846e-05	0	0	0.0844630760971695
2023	46	4267000	100.366593287981	2.1585293536272e-05	0	0	0.0880114231502669
2023	47	4267000	96.3732604751602	2.23759636291757e-05	0	0	0.174599670508987
2023	48	4267000	92.7785321757365	2.26131646570468e-05	0	0	0.233043866045532
2023	49	4267000	92.0805868819367	2.2652698161692e-05	0	0	0.244562006831441
2023	50	4267000	92.8940682578856	2.25340976477565e-05	0	0	0.227204299886207
2023	51	4267000	94.3841245307595	2.30480332081439e-05	0	0	0.23537724781248
2023	52	4267000	95.9482221346732	2.21782961059498e-05	0	0	0.169380708717205
2024	1	4438000	113.705721346147	2.19092331768388e-05	0	0	-0.0150011919009247
2024	2	4438000	111.881880284297	2.17527386541471e-05	0	0	-0.00609464448188191
2024	3	4438000	116.105285269076	2.25743348982786e-05	0	0	-0.00607453198570151
2024	4	4438000	115.689819113969	2.20657276995305e-05	0	0	-0.024979026988726
2024	5	4438000	118.222406251278	2.21439749608764e-05	0	0	-0.0424826935141487
2024	6	4438000	118.606178217463	2.2339593114241e-05	0	0	-0.0371496517608435
2024	7	4438000	123.469254285885	2.21830985915493e-05	0	0	-0.0815527261756188
2024	8	4438000	122.543407258133	2.09311424100156e-05	0	0	-0.126840012089686
2024	9	4438000	123.480584390458	2.08920187793427e-05	0	0	-0.135086697822166
2024	10	4438000	121.103706265674	2.04616588419405e-05	0	0	-0.136277466434171
2024	11	4438000	116.516878200064	1.97965571205008e-05	0	0	-0.131456304328409
2024	12	4438000	109.232320176856	2.07746478873239e-05	0	0	-0.0277602835126668
2024	13	4438000	106.069087213458	2.11658841940532e-05	0	0	0.0200898569274316
2024	14	4438000	99.6712523985585	2.03442879499218e-05	0	0	0.043430251925922
2024	15	4438000	100.092021288672	2.0735524256651e-05	0	0	0.0590254711141152
2024	16	4438000	98.9691660135837	2.1283255086072e-05	0	0	0.0993322908780198
2024	17	4438000	96.531424541641	1.99921752738654e-05	0	0	0.0587225919981503
2024	18	4438000	96.5183964971697	2.01486697965571e-05	0	0	0.0671540736073082
2024	19	4438000	96.7097450079052	2.08920187793427e-05	0	0	0.104335452350433
2024	20	4438000	98.9557573114485	2.01095461658842e-05	0	0	0.0388480952801194
2024	21	4438000	98.3715762758382	1.92097026604069e-05	0	0	-0.00174416515759736
2024	22	4438000	91.9070957105826	1.97183098591549e-05	0	0	0.0967597139335291
2024	23	4438000	94.1295155267386	1.97965571205008e-05	0	0	0.0751144254137054
2024	24	4438000	94.5842554537881	1.94053208137715e-05	0	0	0.0488003476272759
2024	25	4438000	92.9219800864465	1.96009389671362e-05	0	0	0.0783239864968722
2024	26	4438000	90.9386165374653	2.03442879499218e-05	0	0	0.143628570126241
2024	27	4438000	91.9040777227033	2.01486697965571e-05	0	0	0.120733731867434
2024	28	4438000	88.9709504478763	1.96400625978091e-05	0	0	0.128458215795046
2024	29	4438000	90.1499695456542	1.95226917057903e-05	0	0	0.107044189842558
2024	30	4438000	91.5344103377094	1.93270735524257e-05	0	0	0.0793755008142268
2024	31	4438000	91.0324307659959	1.9131455399061e-05	0	0	0.0743423983854775
2024	32	4438000	90.9153446176892	1.94053208137715e-05	0	0	0.0911249406483456
2024	33	4438000	93.3907270808476	1.99921752738654e-05	0	0	0.0943270621667423
2024	34	4438000	91.9374766642602	1.99530516431925e-05	0	0	0.109449635783309
2024	35	4438000	92.5334668486404	2.03834115805947e-05	0	0	0.126079066835816
2024	36	4438000	90.8331999979856	2.10876369327074e-05	0	0	0.186790732930147
2024	37	4438000	90.7626832589082	2.16353677621283e-05	0	0	0.218562475555116
2024	38	4438000	94.1577821363178	2.16744913928013e-05	0	0	0.176748193150815
2024	39	4438000	94.4172542261938	2.15962441314554e-05	0	0	0.169277807375298
2024	40	4438000	97.5714896134573	2.17527386541471e-05	0	0	0.139677178656736
2024	41	4438000	95.5071220300445	2.10485133020344e-05	0	0	0.126617551790026
2024	42	4438000	101.227168243876	2.02660406885759e-05	0	0	0.0234406612107086
2024	43	4438000	101.274910235591	1.88575899843505e-05	0	0	-0.0481354189724893
2024	44	4438000	101.186865034286	1.89358372456964e-05	0	0	-0.0433540957395923
2024	45	4438000	98.6392438394288	1.89749608763693e-05	0	0	-0.0166185767005394
2024	46	4438000	100.973160752547	1.87402190923318e-05	0	0	-0.0512330278065193
2024	47	4438000	96.3878921645089	1.95226917057903e-05	0	0	0.0353997557044567
2024	48	4438000	91.9746905150257	2.06964006259781e-05	0	0	0.1503164556201
2024	49	4438000	91.247045376225	2.15179968701095e-05	0	0	0.205518486066632
2024	50	4438000	92.0355943515262	2.10485133020344e-05	0	0	0.169112893311975
2024	51	4438000	93.6112957536287	2.1664710485133e-05	0	0	0.183083719848061
2024	52	4438000	95.3918579662047	2.11267605633803e-05	0	0	0.132172098359402
