# Supplementary material for: Cohort-resolved excess mortality in Germany (2000-2024): Patterns and implications for the SARS-CoV-2 era
Source: PLoS One. 2025 Oct 27;20(10):e0334884. doi: 10.1371/journal.pone.0334884 (PMC12558607; doi:10.1371/journal.pone.0334884)
Supplement: S1 Data — For each sex and 10-year age cohort, they contain cohort sizes, weekly death counts, all-cause mortality rates (AMR) PCR-incidence, mRNA-I rates, and modelled excess mortality rates. Data_all_age_0-29.csvData_all_age_30-39.csvData_all_age_40-49.csvData_all_age_50-59.csvData_all_age_60-69.csvData_all_age_70-79.csvData_all_age_80+.csvData_all_population.csvData_female_age_0-29.csvData_female_age_30-39.csvData_female_age_40-49.csvData_female_age_50-59.csvData_female_age_60-69.csvData_female_age_70-79.csvData_female_age_80+.csvData_female_population.csvData_male_age_0-29.csvData_male_age_30-39.csvData_male_age_40-49.csvData_male_age_50-59.csvData_male_age_60-69.csvData_male_age_70-79.csvData_male_age_80+.csvData_male_population.csv (ZIP) [file pone.0334884.s001.zip › S1_data_tables/Data_all_age_40-49.csv]

2000	1	13922000	601.285714285714	4.94092373791622e-05	0	0	-0.00546448087431683
2000	2	13922000	599.777472527473	4.92853011650004e-05	0	0	-0.00546448087431703
2000	3	13922000	606.313186813187	4.98223580930348e-05	0	0	-0.00546448087431692
2000	4	13922000	603.497802197802	4.95910104932661e-05	0	0	-0.00546448087431692
2000	5	13922000	593.643956043956	4.87812938940759e-05	0	0	-0.0054644808743169
2000	6	13922000	588.415384615385	4.83516483516484e-05	0	0	-0.00546448087431683
2000	7	13922000	582.784615384615	4.7888953152111e-05	0	0	-0.00546448087431701
2000	8	13922000	566.093406593407	4.6517392382054e-05	0	0	-0.00546448087431695
2000	9	13922000	553.424175824176	4.54763281830951e-05	0	0	-0.00546448087431692
2000	10	13922000	550.206593406593	4.52119309262166e-05	0	0	-0.00546448087431677
2000	11	13922000	555.837362637363	4.56746261257539e-05	0	0	-0.00546448087431719
2000	12	13922000	558.250549450549	4.58729240684128e-05	0	0	-0.00546448087431684
2000	13	13922000	568.707692307692	4.67322151532678e-05	0	0	-0.00546448087431698
2000	14	13922000	573.332967032967	4.71122862100306e-05	0	0	-0.00546448087431694
2000	15	13922000	564.082417582418	4.6352144096505e-05	0	0	-0.00546448087431683
2000	16	13922000	556.23956043956	4.57076757828638e-05	0	0	-0.00546448087431693
2000	17	13922000	552.016483516484	4.53606543832108e-05	0	0	-0.00546448087431692
2000	18	13922000	552.418681318681	4.53937040403206e-05	0	0	-0.00546448087431686
2000	19	13922000	545.581318681319	4.48318598694539e-05	0	0	-0.00546448087431681
2000	20	13922000	559.256043956044	4.59555482111873e-05	0	0	-0.0054644808743167
2000	21	13922000	564.886813186813	4.64182434107246e-05	0	0	-0.00546448087431712
2000	22	13922000	560.663736263736	4.60712220110716e-05	0	0	-0.00546448087431691
2000	23	13922000	552.820879120879	4.54267536974304e-05	0	0	-0.00546448087431701
2000	24	13922000	549.804395604396	4.51788812691068e-05	0	0	-0.00546448087431703
2000	25	13922000	544.575824175824	4.47492357266793e-05	0	0	-0.00546448087431696
2000	26	13922000	540.956043956044	4.44517888126911e-05	0	0	-0.00546448087431707
2000	27	13922000	542.967032967033	4.46170370982401e-05	0	0	-0.00546448087431699
2000	28	13922000	541.961538461539	4.45344129554656e-05	0	0	-0.00546448087431713
2000	29	13922000	548.798901098901	4.50962571263323e-05	0	0	-0.00546448087431697
2000	30	13922000	548.597802197802	4.50797322977774e-05	0	0	-0.00546448087431679
2000	31	13922000	550.608791208791	4.52449805833264e-05	0	0	-0.00546448087431691
2000	32	13922000	544.978021978022	4.47822853837891e-05	0	0	-0.0054644808743169
2000	33	13922000	545.581318681319	4.48318598694539e-05	0	0	-0.00546448087431681
2000	34	13922000	549.201098901099	4.51293067834421e-05	0	0	-0.00546448087431691
2000	35	13922000	549.603296703297	4.51623564405519e-05	0	0	-0.00546448087431706
2000	36	13922000	536.732967032967	4.41047674130381e-05	0	0	-0.00546448087431706
2000	37	13922000	545.179120879121	4.4798810212344e-05	0	0	-0.00546448087431687
2000	38	13922000	533.917582417582	4.38734198132694e-05	0	0	-0.00546448087431684
2000	39	13922000	533.314285714286	4.38238453276047e-05	0	0	-0.00546448087431672
2000	40	13922000	530.498901098901	4.35924977278361e-05	0	0	-0.00546448087431693
2000	41	13922000	536.12967032967	4.40551929273734e-05	0	0	-0.00546448087431694
2000	42	13922000	536.330769230769	4.40717177559283e-05	0	0	-0.00546448087431691
2000	43	13922000	551.614285714286	4.5327604726101e-05	0	0	-0.00546448087431677
2000	44	13922000	546.787912087912	4.49310088407833e-05	0	0	-0.00546448087431685
2000	45	13922000	542.564835164835	4.45839874411303e-05	0	0	-0.00546448087431684
2000	46	13922000	549	4.51127819548872e-05	0	0	-0.00546448087431694
2000	47	13922000	547.994505494506	4.50301578121127e-05	0	0	-0.00546448087431708
2000	48	13922000	541.358241758242	4.44848384698009e-05	0	0	-0.00546448087431701
2000	49	13922000	543.369230769231	4.46500867553499e-05	0	0	-0.00546448087431714
2000	50	13922000	557.043956043956	4.57737750970834e-05	0	0	-0.00546448087431702
2000	51	13922000	565.087912087912	4.64347682392795e-05	0	0	-0.00546448087431689
2000	52	13922000	567.903296703297	4.66661158390482e-05	0	0	-0.0054644808743171
2001	1	13686000	588.814250202317	4.51675413807025e-05	0	0	-0.0499550583094935
2001	2	13686000	587.007853897589	4.5829632620105e-05	0	0	-0.0330623411062147
2001	3	13686000	589.934938396947	4.53936213161082e-05	0	0	-0.0470135545324915
2001	4	13686000	585.812790923861	4.4343964473153e-05	0	0	-0.062499131960093
2001	5	13686000	575.855014012542	4.40694388373032e-05	0	0	-0.0521919811084376
2001	6	13686000	570.660747387523	4.44085587404118e-05	0	0	-0.0362049562408266
2001	7	13686000	567.696050612701	4.45700444085587e-05	0	0	-0.0276486873490856
2001	8	13686000	555.898057129356	4.47315300767057e-05	0	0	-0.00341439784689646
2001	9	13686000	546.018735032919	4.46830843762616e-05	0	0	0.0135183364479901
2001	10	13686000	543.098890719643	4.44893015744853e-05	0	0	0.0145481963144634
2001	11	13686000	547.497187109856	4.50545014129996e-05	0	0	0.0191833184487884
2001	12	13686000	549.552649947922	4.49091643116673e-05	0	0	0.0120959293940416
2001	13	13686000	557.557488112037	4.40694388373032e-05	0	0	-0.0210874902816737
2001	14	13686000	561.81415520027	4.42470730722648e-05	0	0	-0.0245884783649591
2001	15	13686000	554.79301131979	4.43762616067824e-05	0	0	-0.00936026808887911
2001	16	13686000	548.394125527514	4.43116673395236e-05	0	0	0.000740114551911339
2001	17	13686000	545.061234746705	4.41178845377473e-05	0	0	0.00245617403687994
2001	18	13686000	544.674296985763	4.42955187727089e-05	0	0	0.00720743210384916
2001	19	13686000	538.193599640818	4.36818732337505e-05	0	0	0.00521448111061701
2001	20	13686000	547.054839770747	4.34073475979007e-05	0	0	-0.0172831662995778
2001	21	13686000	550.487456068674	4.2809850625757e-05	0	0	-0.0368536209953955
2001	22	13686000	547.398081942757	4.23253936213161e-05	0	0	-0.0423788148113797
2001	23	13686000	541.620292582635	4.19862737182075e-05	0	0	-0.0399178038170287
2001	24	13686000	540.03636894097	4.28421477593864e-05	0	0	-0.0174735804543586
2001	25	13686000	537.455709281492	4.39241017359709e-05	0	0	0.0121764279465137
2001	26	13686000	535.372311760396	4.37787646346387e-05	0	0	0.0127531590439434
2001	27	13686000	535.975300459175	4.37303189341946e-05	0	0	0.0104943260183932
2001	28	13686000	534.62138636705	4.47961243439645e-05	0	0	0.0377437456628336
2001	29	13686000	539.482029678946	4.43116673395236e-05	0	0	0.017272068036445
2001	30	13686000	539.004417261887	4.29551877270892e-05	0	0	-0.012995101779442
2001	31	13686000	539.951238117937	4.36818732337505e-05	0	0	0.00194232702515615
2001	32	13686000	535.089329337944	4.41986273718207e-05	0	0	0.023006757913277
2001	33	13686000	535.3881517351	4.34557932983448e-05	0	0	0.00525198074665497
2001	34	13686000	538.154080139368	4.35042389987889e-05	0	0	0.0012002507914922
2001	35	13686000	538.209201749834	4.40694388373032e-05	0	0	0.0141038061510042
2001	36	13686000	528.768513000355	4.42793702058942e-05	0	0	0.0371268078884869
2001	37	13686000	534.762588312534	4.41663302381914e-05	0	0	0.0228838216339736
2001	38	13686000	525.85295479654	4.39886960032297e-05	0	0	0.0360310711019799
2001	39	13686000	526.130605817272	4.3762616067824e-05	0	0	0.0301624615775346
2001	40	13686000	524.347860266762	4.35849818328623e-05	0	0	0.0294692529600031
2001	41	13686000	528.153615721373	4.25353249899071e-05	0	0	-0.00256292048578447
2001	42	13686000	529.191080848814	4.25837706903512e-05	0	0	-0.00338456356055926
2001	43	13686000	542.037170497507	4.26806620912394e-05	0	0	-0.0247901273729514
2001	44	13686000	537.038114621789	4.28744448930157e-05	0	0	-0.0112433632872431
2001	45	13686000	534.143524200487	4.35042389987889e-05	0	0	0.00871764907471723
2001	46	13686000	538.908601637089	4.40694388373032e-05	0	0	0.0127876941321346
2001	47	13686000	539.286023548356	4.36818732337505e-05	0	0	0.0031782326572573
2001	48	13686000	534.163524377839	4.44570044408559e-05	0	0	0.0307704941877208
2001	49	13686000	537.152415103057	4.53451756156641e-05	0	0	0.0455133109515158
2001	50	13686000	549.035095913692	4.49091643116673e-05	0	0	0.0130499928686426
2001	51	13686000	556.839336646422	4.56842955187727e-05	0	0	0.0160920085271703
2001	52	13686000	559.862601795098	4.6201049656843e-05	0	0	0.0220364749589356
2002	1	13309000	579.063779107992	4.55356437988474e-05	0	0	-0.0039093778434543
2002	2	13309000	577.099237547871	4.49198705297229e-05	0	0	-0.0140343930833886
2002	3	13309000	577.37221347582	4.53777532170206e-05	0	0	-0.00445503509830402
2002	4	13309000	572.418953869614	4.4619878424252e-05	0	0	-0.0126113117338502
2002	5	13309000	562.65377529481	4.47461908897134e-05	0	0	0.00736905160374583
2002	6	13309000	557.663638119164	4.47777690060788e-05	0	0	0.0171005624698779
2002	7	13309000	556.701395594441	4.54409094497513e-05	0	0	0.0339474708616088
2002	8	13309000	548.741631871753	4.53145969842899e-05	0	0	0.0460296187881558
2002	9	13309000	541.162005674871	4.56777453224915e-05	0	0	0.0691807516650054
2002	10	13309000	538.452387574928	4.54409094497513e-05	0	0	0.0689895955190706
2002	11	13309000	541.729755008696	4.4619878424252e-05	0	0	0.0433246370063752
2002	12	13309000	543.334072190682	4.48882924133575e-05	0	0	0.0465016443887776
2002	13	13309000	549.139859480895	4.52830188679245e-05	0	0	0.0445426426379381
2002	14	13309000	552.914099891606	4.44304097260598e-05	0	0	0.0178796310499806
2002	15	13309000	547.835723450825	4.43198863187811e-05	0	0	0.0247597518170837
2002	16	13309000	542.55945606216	4.44146206678772e-05	0	0	0.0369370466479239
2002	17	13309000	539.963800874298	4.40356832714929e-05	0	0	0.0330322127091148
2002	18	13309000	538.859441129097	4.28041367332439e-05	0	0	0.0061993139878985
2002	19	13309000	532.719724668972	4.25673008605037e-05	0	0	0.0121645117140248
2002	20	13309000	537.611211671931	4.19831057077445e-05	0	0	-0.0108093200918541
2002	21	13309000	539.459744263258	4.22830978132154e-05	0	0	-0.00715483278280495
2002	22	13309000	537.171118847731	4.15568011368122e-05	0	0	-0.0200515598657565
2002	23	13309000	533.178052409544	4.29620273150707e-05	0	0	0.0206721704703435
2002	24	13309000	532.676724816462	4.31041288387148e-05	0	0	0.0250119341860284
2002	25	13309000	532.294178400506	4.32304413041762e-05	0	0	0.0287544410977534
2002	26	13309000	531.442699945268	4.31199178968975e-05	0	0	0.0277683747584684
2002	27	13309000	530.838365329322	4.33093865950896e-05	0	0	0.0334595911500466
2002	28	13309000	529.18205008515	4.25199336859556e-05	0	0	0.0177971832440918
2002	29	13309000	532.389019267404	4.32935975369069e-05	0	0	0.0300738372752842
2002	30	13309000	531.625405028119	4.35778005841952e-05	0	0	0.0383250965419974
2002	31	13309000	531.71475186394	4.38462145733007e-05	0	0	0.044545027297119
2002	32	13309000	527.512258246153	4.42093629115023e-05	0	0	0.0615867048509185
2002	33	13309000	527.50810979154	4.39093708060314e-05	0	0	0.0543913727123521
2002	34	13309000	529.553773369157	4.36883239914739e-05	0	0	0.0450307935285353
2002	35	13309000	529.294479082546	4.35462224678298e-05	0	0	0.0421419867369817
2002	36	13309000	522.72814922263	4.30251835478014e-05	0	0	0.0426069474362367
2002	37	13309000	526.646777041704	4.2156785347754e-05	0	0	0.0139623430330307
2002	38	13309000	519.791806412199	4.17936370095524e-05	0	0	0.0184846961211658
2002	39	13309000	520.788712367971	4.19357385331965e-05	0	0	0.0199913849604965
2002	40	13309000	519.912982336897	4.20146838241099e-05	0	0	0.0236328348791674
2002	41	13309000	522.185358767476	4.27883476750612e-05	0	0	0.0379456085848391
2002	42	13309000	523.913384923343	4.25199336859556e-05	0	0	0.0280325250304615
2002	43	13309000	534.560709175234	4.32146522459935e-05	0	0	0.0240183960481777
2002	44	13309000	529.515462053864	4.30567616641667e-05	0	0	0.029998251391043
2002	45	13309000	527.707088432811	4.35462224678298e-05	0	0	0.0452768440881593
2002	46	13309000	531.107266107789	4.30093944896187e-05	0	0	0.0257814847696542
2002	47	13309000	532.644887277383	4.40198942133102e-05	0	0	0.0468513137339506
2002	48	13309000	528.917011487492	4.40830504460409e-05	0	0	0.0557421823692001
2002	49	13309000	532.656552418507	4.47146127733481e-05	0	0	0.0633493522764012
2002	50	13309000	542.957028609247	4.44777769006079e-05	0	0	0.0376511773742329
2002	51	13309000	550.518044594812	4.56777453224915e-05	0	0	0.0510100544040409
2002	52	13309000	553.775158669922	4.67514012789137e-05	0	0	0.0693870801687241
2003	1	12777000	572.171772554123	4.56812933025404e-05	0	0	0.0371011442090474
2003	2	12777000	570.178622215964	4.52193995381062e-05	0	0	0.0302034785469616
2003	3	12777000	568.596362904294	4.57428791377983e-05	0	0	0.0450295477883947
2003	4	12777000	563.185570438319	4.43879907621247e-05	0	0	0.0238188445617328
2003	5	12777000	553.820611176803	4.2509622786759e-05	0	0	-0.00292623846801131
2003	6	12777000	549.158289003732	4.23710546574288e-05	0	0	0.00226111673288267
2003	7	12777000	549.701537083915	4.29099307159353e-05	0	0	0.0140048051473964
2003	8	12777000	544.715322511517	4.3387220939184e-05	0	0	0.0346688934715681
2003	9	12777000	539.005775989667	4.41724403387221e-05	0	0	0.0645525995457987
2003	10	12777000	536.427839783124	4.50962278675904e-05	0	0	0.0920387730749341
2003	11	12777000	538.675538212766	4.46035411855273e-05	0	0	0.0756010973179712
2003	12	12777000	539.735276664587	4.38953040800616e-05	0	0	0.0564438246906458
2003	13	12777000	543.554759972754	4.35257890685142e-05	0	0	0.0401895846305177
2003	14	12777000	546.757527591025	4.34488067744419e-05	0	0	0.0322674522410452
2003	15	12777000	543.338225056899	4.27559661277906e-05	0	0	0.022199385919955
2003	16	12777000	538.911976826775	4.27405696689761e-05	0	0	0.0302239027403557
2003	17	12777000	536.925972380134	4.31716705157814e-05	0	0	0.0444642815731835
2003	18	12777000	535.174470246125	4.26173979984604e-05	0	0	0.0344290147947473
2003	19	12777000	529.35667093731	4.23402617397998e-05	0	0	0.0389970131596494
2003	20	12777000	531.02066840529	4.30331023864511e-05	0	0	0.0526897223769741
2003	21	12777000	531.784020502851	4.3941493456505e-05	0	0	0.073368093046977
2003	22	12777000	530.02456159088	4.33410315627406e-05	0	0	0.0622149251161937
2003	23	12777000	527.577551241094	4.29561200923787e-05	0	0	0.0576644110185109
2003	24	12777000	527.870009492863	4.20785219399538e-05	0	0	0.0354822023799595
2003	25	12777000	529.291933105341	4.18167821401078e-05	0	0	0.0262767407261636
2003	26	12777000	529.391521512301	4.1108545034642e-05	0	0	0.00870523667348078
2003	27	12777000	527.764148180912	4.10469591993841e-05	0	0	0.0102997746963757
2003	28	12777000	525.846614273823	4.14934565050038e-05	0	0	0.0250137309419424
2003	29	12777000	527.690611478097	4.21247113163972e-05	0	0	0.036971263269694
2003	30	12777000	526.630150529637	4.30484988452656e-05	0	0	0.0618457743781047
2003	31	12777000	526.041733381057	4.39876828329484e-05	0	0	0.0862256048154378
2003	32	12777000	522.39986588424	4.38183217859892e-05	0	0	0.0895868034662365
2003	33	12777000	522.089828581289	4.35565819861432e-05	0	0	0.0837215533148532
2003	34	12777000	523.526795611242	4.38029253271748e-05	0	0	0.08685936378035
2003	35	12777000	522.987551808623	4.26481909160893e-05	0	0	0.0592986354725425
2003	36	12777000	518.804673709066	4.20015396458814e-05	0	0	0.0516481975757225
2003	37	12777000	520.983602332896	4.1955350269438e-05	0	0	0.0460981834352588
2003	38	12777000	515.919765571934	4.17090069284065e-05	0	0	0.0501632931224792
2003	39	12777000	517.488403019553	4.06312548113934e-05	0	0	0.0199262378060625
2003	40	12777000	517.40578217539	4.01539645881447e-05	0	0	0.00810624459389565
2003	41	12777000	518.408530696148	3.90146266358737e-05	0	0	-0.0223926305390068
2003	42	12777000	520.697445224102	3.92455735180908e-05	0	0	-0.0209285551985219
2003	43	12777000	529.360656814653	3.94303310238645e-05	0	0	-0.032417703495221
2003	44	12777000	524.378450348864	3.98460354118553e-05	0	0	-0.0129266378974079
2003	45	12777000	523.440917492276	4.05388760585065e-05	0	0	0.0060352227006996
2003	46	12777000	525.749964241626	4.08160123171671e-05	0	0	0.00846416749603282
2003	47	12777000	528.252549106243	4.04464973056197e-05	0	0	-0.00539997225014661
2003	48	12777000	525.80895856858	4.09083910700539e-05	0	0	0.0106332182826254
2003	49	12777000	530.097804214661	4.07082371054657e-05	0	0	-0.00244823540928125
2003	50	12777000	539.006216715301	4.05696689761355e-05	0	0	-0.022274727717367
2003	51	12777000	546.323722072053	4.15088529638183e-05	0	0	-0.0130393790059759
2003	52	12777000	549.839658575243	4.28945342571209e-05	0	0	0.0133863414724016
2004	1	12227000	567.311577441577	4.25442228076778e-05	0	0	-0.00372207711871403
2004	2	12227000	565.410793210942	4.33270605946556e-05	0	0	0.0180208919097453
2004	3	12227000	562.662987290558	4.34776063229206e-05	0	0	0.0265469971312119
2004	4	12227000	557.096933340844	4.30711328566052e-05	0	0	0.0271103029926675
2004	5	12227000	548.281733666517	4.22431313511479e-05	0	0	0.0235613655174953
2004	6	12227000	544.044820709479	4.07677832141513e-05	0	0	-0.00449378546842966
2004	7	12227000	545.728438838129	4.11290929619872e-05	0	0	0.00123057754384305
2004	8	12227000	543.004754401202	4.07376740684983e-05	0	0	-0.00332364382921894
2004	9	12227000	538.802643327783	4.06925103500188e-05	0	0	0.00333583491928624
2004	10	12227000	536.303284421417	4.07075649228453e-05	0	0	0.0083846504565681
2004	11	12227000	537.580090633434	4.05871283402333e-05	0	0	0.00301333586341889
2004	12	12227000	537.984120998558	3.93375987956342e-05	0	0	-0.0285958644467122
2004	13	12227000	539.998158804068	3.91117802032367e-05	0	0	-0.0377744969524417
2004	14	12227000	542.551811686411	3.90666164847572e-05	0	0	-0.0434093319368071
2004	15	12227000	540.506264367775	3.89160707564923e-05	0	0	-0.0434893467798573
2004	16	12227000	536.70449101076	3.94429808054196e-05	0	0	-0.023671296259947
2004	17	12227000	535.236592883029	3.98193451260821e-05	0	0	-0.0116520300853047
2004	18	12227000	532.909480120554	3.99548362815205e-05	0	0	-0.00395842108133838
2004	19	12227000	527.409992551123	4.00150545728265e-05	0	0	0.00794449765467887
2004	20	12227000	526.500001195591	3.96085811065111e-05	0	0	-0.000569802839334744
2004	21	12227000	526.598918635489	3.94429808054196e-05	0	0	-0.00493529049057512
2004	22	12227000	525.140060034774	4.01354911554385e-05	0	0	0.0153481719994708
2004	23	12227000	524.02792058851	4.05118554761009e-05	0	0	0.0270445120473232
2004	24	12227000	524.869809601726	4.04666917576214e-05	0	0	0.0242539962584888
2004	25	12227000	527.757804604183	4.06322920587128e-05	0	0	0.0228176547855108
2004	26	12227000	528.530714319221	4.05269100489274e-05	0	0	0.0186730598873349
2004	27	12227000	526.054897166665	3.96537448249906e-05	0	0	0.00141639748503071
2004	28	12227000	523.897843338964	3.93526533684607e-05	0	0	-0.0020955294107864
2004	29	12227000	524.643848155792	3.88709070380128e-05	0	0	-0.0157132275252451
2004	30	12227000	523.265979324234	3.90214527662778e-05	0	0	-0.00929924649509711
2004	31	12227000	522.17275512035	4.00451637184795e-05	0	0	0.0188199111946879
2004	32	12227000	518.999941696266	3.97892359804291e-05	0	0	0.0184972242431436
2004	33	12227000	518.389574245277	3.96085811065111e-05	0	0	0.0150667107186596
2004	34	12227000	519.291947231269	4.00752728641325e-05	0	0	0.0252421645254072
2004	35	12227000	518.508252961614	4.02559277380504e-05	0	0	0.0314204199168117
2004	36	12227000	516.257119661726	3.91418893488897e-05	0	0	0.0072500314198598
2004	37	12227000	517.006247313151	3.92171622130222e-05	0	0	0.00772476678493661
2004	38	12227000	513.490015655991	4.01053820097855e-05	0	0	0.0376053745063379
2004	39	12227000	515.502299082868	3.9909672563041e-05	0	0	0.0285114168128455
2004	40	12227000	516.13143212651	3.98645088445615e-05	0	0	0.0260952289187244
2004	41	12227000	516.120492005081	3.97591268347761e-05	0	0	0.0234044340072443
2004	42	12227000	518.847344209817	4.01053820097855e-05	0	0	0.0268916396043861
2004	43	12227000	525.724594097689	3.91870530673692e-05	0	0	-0.00974767807179376
2004	44	12227000	520.915485855097	3.91719984945427e-05	0	0	-0.000989576753032678
2004	45	12227000	520.639377757995	3.88709070380128e-05	0	0	-0.00814263757046274
2004	46	12227000	522.110777063804	3.90214527662778e-05	0	0	-0.0071072600429208
2004	47	12227000	525.41636763751	3.89311253293188e-05	0	0	-0.0156378220085807
2004	48	12227000	524.159745076254	3.92171622130222e-05	0	0	-0.00602821011330112
2004	49	12227000	528.811440850349	3.9969890854347e-05	0	0	0.00413863804862485
2004	50	12227000	536.489129683205	4.13398569815582e-05	0	0	0.0236926894013688
2004	51	12227000	543.552148696235	4.25893865261573e-05	0	0	0.04093048175254
2004	52	12227000	547.335224625647	4.32517877305231e-05	0	0	0.0498136683839438
2004	53	12227000	0	4.20775310500565e-05	0	0	Inf
2005	1	11694000	559.422676121859	4.25522487260911e-05	0	0	0.0299904251190672
2005	2	11694000	557.777120926428	4.19909903256776e-05	0	0	0.019403590910284
2005	3	11694000	554.488658561496	4.07798537774167e-05	0	0	-0.0041275119448485
2005	4	11694000	549.063760109627	4.02481352928144e-05	0	0	-0.00740125356081745
2005	5	11694000	540.973073701449	4.01595155453807e-05	0	0	0.00522563217279737
2005	6	11694000	537.257783557288	4.01299756295695e-05	0	0	0.0114325313298261
2005	7	11694000	539.771856270182	4.06321541983605e-05	0	0	0.0193195395585774
2005	8	11694000	538.714598582158	4.05139945351156e-05	0	0	0.0183499787157418
2005	9	11694000	535.70742078178	4.0381064913965e-05	0	0	0.0207064132171842
2005	10	11694000	533.262043660386	3.9952736134702e-05	0	0	0.0145106077426765
2005	11	11694000	533.604049048195	4.02481352928144e-05	0	0	0.0213565676125059
2005	12	11694000	533.240606062185	4.01447455874751e-05	0	0	0.0194272413241671
2005	13	11694000	533.590608181086	4.05139945351156e-05	0	0	0.0281290404830749
2005	14	11694000	535.434110372218	4.026290525072e-05	0	0	0.0182391996299841
2005	15	11694000	534.460979806863	4.02185953770032e-05	0	0	0.0189705527179947
2005	16	11694000	531.141485836494	3.90665386603648e-05	0	0	-0.00403185571754332
2005	17	11694000	530.133781742079	3.93914777342885e-05	0	0	0.00616112077820752
2005	18	11694000	527.342749652611	3.9332397902666e-05	0	0	0.00996932327381343
2005	19	11694000	522.190960005451	3.92585481131379e-05	0	0	0.0180183892774606
2005	20	11694000	519.349859739415	3.94062476921941e-05	0	0	0.0274384213133999
2005	21	11694000	519.135923773035	3.9642567018684e-05	0	0	0.0340259177183957
2005	22	11694000	517.801655379008	3.87563695443468e-05	0	0	0.0135154929465591
2005	23	11694000	517.853678383934	3.9214238239421e-05	0	0	0.025386170195974
2005	24	11694000	519.028147941131	3.93471678605716e-05	0	0	0.0265339213557091
2005	25	11694000	523.026984640282	3.85348201757625e-05	0	0	-0.00234592989714713
2005	26	11694000	524.194274242375	3.93176279447604e-05	0	0	0.0156539782306561
2005	27	11694000	521.066258578674	3.8904069123403e-05	0	0	0.0110038624204266
2005	28	11694000	518.715748392215	3.81508012702164e-05	0	0	-0.00407882043059756
2005	29	11694000	518.604789378459	3.74713832065579e-05	0	0	-0.0216056419222204
2005	30	11694000	516.908050937248	3.75895428698028e-05	0	0	-0.0152987575312654
2005	31	11694000	515.480891828158	3.73384535854073e-05	0	0	-0.0191682989317322
2005	32	11694000	512.721667181349	3.71612140905398e-05	0	0	-0.0185708305125735
2005	33	11694000	511.819252375536	3.72941437116904e-05	0	0	-0.0133235558136699
2005	34	11694000	512.261595253221	3.76633926593309e-05	0	0	-0.0044149225204032
2005	35	11694000	511.265392559061	3.75895428698028e-05	0	0	-0.00443095228433469
2005	36	11694000	510.541645613781	3.76043128277084e-05	0	0	-0.00262788672639623
2005	37	11694000	510.145937443011	3.80178716490658e-05	0	0	0.00912300229286639
2005	38	11694000	507.975274651216	3.8283730891367e-05	0	0	0.0205221117424295
2005	39	11694000	510.281742333846	3.85348201757625e-05	0	0	0.0225723491761106
2005	40	11694000	511.540976284618	3.9332397902666e-05	0	0	0.0411678139028794
2005	41	11694000	510.759048364178	3.92290081973266e-05	0	0	0.0400207332621682
2005	42	11694000	513.778914966671	3.93028579868547e-05	0	0	0.0358541086383905
2005	43	11694000	518.995403548077	3.8785909460158e-05	0	0	0.0119550123363444
2005	44	11694000	514.507389479392	3.85495901336681e-05	0	0	0.0145626878715757
2005	45	11694000	514.699441602723	3.8283730891367e-05	0	0	0.00718974628329565
2005	46	11694000	515.565671724991	3.93619378184772e-05	0	0	0.0338159214842143
2005	47	11694000	519.485962647741	3.96130271028728e-05	0	0	0.0325591807448477
2005	48	11694000	519.342141794765	3.97459567240233e-05	0	0	0.0363110494751413
2005	49	11694000	524.132590366928	3.99084262609852e-05	0	0	0.0310368214685598
2005	50	11694000	530.676804595087	4.04253747876819e-05	0	0	0.0315129571522784
2005	51	11694000	537.405099413091	3.94357876080053e-05	0	0	-0.00633618738789387
2005	52	11694000	541.434978996237	3.93471678605716e-05	0	0	-0.0159483212781062
2006	1	11189000	552.31677216488	3.92231032225213e-05	0	0	-0.0237486399579483
2006	2	11189000	551.059246976497	3.92812977376882e-05	0	0	-0.0200690706801046
2006	3	11189000	547.730339702587	3.896122790427e-05	0	0	-0.0221465542865004
2006	4	11189000	542.647109124941	3.88884847603113e-05	0	0	-0.0148293596144232
2006	5	11189000	535.347430512041	3.87139012148105e-05	0	0	-0.0058792296976752
2006	6	11189000	532.192724925109	3.80155670328072e-05	0	0	-0.0180249080377024
2006	7	11189000	535.315206738799	3.75500109114716e-05	0	0	-0.0357083200666972
2006	8	11189000	535.415524571834	3.73172328508038e-05	0	0	-0.0418656604881966
2006	9	11189000	533.286089361961	3.68225794718848e-05	0	0	-0.0507909167373327
2006	10	11189000	530.851123519867	3.62988288353823e-05	0	0	-0.0600001056956878
2006	11	11189000	530.308338176556	3.70262602749691e-05	0	0	-0.0401810355270362
2006	12	11189000	529.091541754016	3.76518513130138e-05	0	0	-0.0217193828423714
2006	13	11189000	527.919550033371	3.81028588055576e-05	0	0	-0.00780336707195465
2006	14	11189000	529.035648630154	3.93540408816469e-05	0	0	0.0226153972814986
2006	15	11189000	528.816742616172	3.98777915181494e-05	0	0	0.0366540160735736
2006	16	11189000	525.840496202954	3.92085545937295e-05	0	0	0.0250256568143175
2006	17	11189000	525.223866988726	3.85829635556849e-05	0	0	0.00985509862860972
2006	18	11189000	522.06986919711	3.80301156615989e-05	0	0	0.00139853082119618
2006	19	11189000	517.242440918868	3.72590383356369e-05	0	0	-0.00974869910116128
2006	20	11189000	513.056949234628	3.73026842220121e-05	0	0	-0.000500820103911095
2006	21	11189000	512.79664839961	3.75209136538881e-05	0	0	0.00585680817096425
2006	22	11189000	511.446235644242	3.79573725176402e-05	0	0	0.0202440914296992
2006	23	11189000	512.509117864734	3.77536917145559e-05	0	0	0.0126649105528292
2006	24	11189000	513.851526854326	3.76227540554303e-05	0	0	0.00651642151609997
2006	25	11189000	518.643010669875	3.78700807448898e-05	0	0	0.0037732877718678
2006	26	11189000	519.958682173031	3.80592129191824e-05	0	0	0.00623379883459767
2006	27	11189000	516.357747038689	3.86993525860188e-05	0	0	0.0302934410319569
2006	28	11189000	513.858867116084	3.92812977376882e-05	0	0	0.0508722035500286
2006	29	11189000	513.117669832949	3.9514075798356e-05	0	0	0.0586265722964572
2006	30	11189000	511.102349627054	3.94995271695643e-05	0	0	0.0624095162079003
2006	31	11189000	509.47467912406	3.8684803957227e-05	0	0	0.0438202756500563
2006	32	11189000	507.061317200256	3.75500109114716e-05	0	0	0.0180228356803142
2006	33	11189000	505.861001739961	3.7360878737179e-05	0	0	0.0152986655097349
2006	34	11189000	505.925803924266	3.686622535826e-05	0	0	0.00172791359711937
2006	35	11189000	504.749718847102	3.67498363279261e-05	0	0	0.000892087971691651
2006	36	11189000	505.182584024718	3.74627191387212e-05	0	0	0.0194334014784668
2006	37	11189000	503.905298651009	3.63570233505492e-05	0	0	-0.00814696464196612
2006	38	11189000	502.878041597598	3.53822652215029e-05	0	0	-0.032767470906561
2006	39	11189000	505.341911916256	3.59787590019641e-05	0	0	-0.0212567207725222
2006	40	11189000	507.133939576786	3.55277515094202e-05	0	0	-0.0369408121105443
2006	41	11189000	505.798107054361	3.53822652215029e-05	0	0	-0.0383514821107789
2006	42	11189000	508.994332447728	3.70553575325526e-05	0	0	0.000796998171513457
2006	43	11189000	512.709426247777	3.80446642903906e-05	0	0	0.0200709665658652
2006	44	11189000	508.634285592473	3.72881355932203e-05	0	0	0.00779678940224783
2006	45	11189000	509.128168824524	3.75936567978468e-05	0	0	0.0150685655307353
2006	46	11189000	509.609773295809	3.76809485705972e-05	0	0	0.0164640223634817
2006	47	11189000	513.978846799502	3.72299410780534e-05	0	0	-0.00423917601486713
2006	48	11189000	514.855344949008	3.74045246235542e-05	0	0	-0.00127287199295381
2006	49	11189000	519.609639267669	3.75936567978468e-05	0	0	-0.00540721159759319
2006	50	11189000	525.161777606062	3.7637302684222e-05	0	0	-0.0147797839390442
2006	51	11189000	531.524174908904	3.82337964646832e-05	0	0	-0.0111456358686214
2006	52	11189000	535.806804383972	3.83065396086419e-05	0	0	-0.0171830673082941
2007	1	10746000	543.870287988517	3.75486101109031e-05	0	0	-0.0413155277734
2007	2	10746000	543.10219400702	3.80383119688895e-05	0	0	-0.027439023762859
2007	3	10746000	540.148622968601	3.81679389312977e-05	0	0	-0.0187885751014697
2007	4	10746000	535.573341171265	3.77502520524269e-05	0	0	-0.0212358239235595
2007	5	10746000	529.116303795304	3.73325651735561e-05	0	0	-0.0202532103404048
2007	6	10746000	526.554556085487	3.74189831484949e-05	0	0	-0.0132076648186055
2007	7	10746000	530.126513266934	3.74621921359643e-05	0	0	-0.0187248006249694
2007	8	10746000	530.978565085669	3.75918190983725e-05	0	0	-0.0169094680577552
2007	9	10746000	529.457497446789	3.71885352153248e-05	0	0	-0.0246620314373805
2007	10	10746000	527.005180373793	3.78078640357194e-05	0	0	-0.00380485894345689
2007	11	10746000	525.628143341196	3.79518939939507e-05	0	0	0.0026099376073817
2007	12	10746000	523.492686996288	3.75198041192568e-05	0	0	-0.00476164626212917
2007	13	10746000	520.936194615243	3.76350280858418e-05	0	0	0.00319387556855418
2007	14	10746000	521.317526109776	3.77934610398963e-05	0	0	0.00668013967650672
2007	15	10746000	521.548474958502	3.70877142445629e-05	0	0	-0.0125558318601612
2007	16	10746000	518.807962051329	3.67276393489846e-05	0	0	-0.0169773070106773
2007	17	10746000	518.516755866581	3.65692063949301e-05	0	0	-0.0206680994304041
2007	18	10746000	515.106844331003	3.54313697249028e-05	0	0	-0.0448583523696198
2007	19	10746000	510.593238637486	3.51577128042633e-05	0	0	-0.0438572956767735
2007	20	10746000	505.591698228919	3.46536079504537e-05	0	0	-0.0482438661757351
2007	21	10746000	505.478954712868	3.53161457583177e-05	0	0	-0.0298310237691967
2007	22	10746000	504.013213622041	3.5676220653896e-05	0	0	-0.0170892615297579
2007	23	10746000	505.945903384142	3.64107734408757e-05	0	0	-0.000683676618049462
2007	24	10746000	507.331250509696	3.63963704450526e-05	0	0	-0.00380668548952125
2007	25	10746000	512.615402322859	3.71741322195017e-05	0	0	0.00699276233390163
2007	26	10746000	513.855141850805	3.66700273656921e-05	0	0	-0.00905924933248276
2007	27	10746000	509.969759175544	3.68428633155696e-05	0	0	0.00319674018924544
2007	28	10746000	507.376214890617	3.65259974074608e-05	0	0	-0.000347306171328357
2007	29	10746000	506.213217624309	3.67420423448077e-05	0	0	0.00787569790137236
2007	30	10746000	503.889612597157	3.69148782946853e-05	0	0	0.0172863007791489
2007	31	10746000	502.175420125542	3.65836093907533e-05	0	0	0.0115986956769039
2007	32	10746000	500.054032952413	3.55033847040184e-05	0	0	-0.0141065414686585
2007	33	10746000	498.551234050554	3.5128906812617e-05	0	0	-0.0215649532410226
2007	34	10746000	498.303522455737	3.44951749963992e-05	0	0	-0.0387384828439611
2007	35	10746000	496.994614396226	3.36886072303039e-05	0	0	-0.0587423154105865
2007	36	10746000	498.257249574426	3.37174132219502e-05	0	0	-0.0603247611552046
2007	37	10746000	496.340926714562	3.36309952470114e-05	0	0	-0.0591144617244819
2007	38	10746000	496.279261773194	3.38470401843583e-05	0	0	-0.0529525688405736
2007	39	10746000	498.766420760658	3.43799510298142e-05	0	0	-0.0428385309662028
2007	40	10746000	500.98031583385	3.49128618752701e-05	0	0	-0.032297308541792
2007	41	10746000	499.292679279551	3.53881607374334e-05	0	0	-0.0158077208160554
2007	42	10746000	502.549078621175	3.61947285035287e-05	0	0	0.000101326180847321
2007	43	10746000	504.904204824328	3.65259974074607e-05	0	0	0.00454699159510954
2007	44	10746000	501.32488450538	3.68572663113928e-05	0	0	0.0208948644250016
2007	45	10746000	501.973961835489	3.6770848336454e-05	0	0	0.0171842342837254
2007	46	10746000	502.266765664868	3.61371165202362e-05	0	0	-0.000929318236395621
2007	47	10746000	506.917218954526	3.63963704450526e-05	0	0	-0.00299303100741979
2007	48	10746000	508.705834221221	3.61659225118825e-05	0	0	-0.0127889907753476
2007	49	10746000	513.256871923675	3.59066685870661e-05	0	0	-0.0285566014318352
2007	50	10746000	517.921825546505	3.68428633155696e-05	0	0	-0.0122061385226132
2007	51	10746000	523.866582638886	3.78366700273657e-05	0	0	0.00292711429194275
2007	52	10746000	528.382949929131	3.8528013826876e-05	0	0	0.0125232089183738
2008	1	10318000	535.692611015179	3.93546073861599e-05	0	0	0.0244681160712329
2008	2	10318000	535.49364754987	3.91394765148799e-05	0	0	0.0192464513767555
2008	3	10318000	533.246894178754	3.92685550376479e-05	0	0	0.0269164358535107
2008	4	10318000	529.289720757361	3.88239512370025e-05	0	0	0.0228802464278172
2008	5	10318000	523.667289868786	3.82646109716744e-05	0	0	0.0189675970284549
2008	6	10318000	521.699736338337	3.79347436357117e-05	0	0	0.0139932285818309
2008	7	10318000	525.620017779216	3.78486912871997e-05	0	0	0.00414744900697395
2008	8	10318000	526.890571567217	3.7389745428469e-05	0	0	-0.0104207056711716
2008	9	10318000	525.732244917974	3.70025098601649e-05	0	0	-0.0185117900072742
2008	10	10318000	523.244279566272	3.61563284331302e-05	0	0	-0.0363965365891018
2008	11	10318000	521.070731276104	3.57117246324848e-05	0	0	-0.0442756230418152
2008	12	10318000	517.954667900312	3.57834349229114e-05	0	0	-0.0365952255573838
2008	13	10318000	514.142797393713	3.5338831122266e-05	0	0	-0.041511419593747
2008	14	10318000	513.808323090955	3.57977769809968e-05	0	0	-0.0284314644867451
2008	15	10318000	514.182866170751	3.60415919684475e-05	0	0	-0.0225267447299664
2008	16	10318000	511.590993753692	3.61993546073862e-05	0	0	-0.0132742636922991
2008	17	10318000	511.567443650185	3.63858013624955e-05	0	0	-0.00814642077386539
2008	18	10318000	508.000550427939	3.68590892793116e-05	0	0	0.011809927306195
2008	19	10318000	503.767442681217	3.59698816780208e-05	0	0	-0.00430246676855642
2008	20	10318000	498.41257263787	3.56400143420581e-05	0	0	-0.00283414326888549
2008	21	10318000	498.588300566009	3.55252778773754e-05	0	0	-0.00639465579595443
2008	22	10318000	496.930818862429	3.51954105414127e-05	0	0	-0.0123373689650883
2008	23	10318000	499.610442139126	3.46790964503406e-05	0	0	-0.0320458517051325
2008	24	10318000	500.953483555419	3.4908569379706e-05	0	0	-0.028253089398575
2008	25	10318000	506.475368739743	3.57834349229114e-05	0	0	-0.0147595899053171
2008	26	10318000	507.434059065058	3.55683040516314e-05	0	0	-0.0225330934350867
2008	27	10318000	503.439005147495	3.4693438508426e-05	0	0	-0.0390097011687477
2008	28	10318000	500.786574032279	3.44783076371459e-05	0	0	-0.0399103631540066
2008	29	10318000	499.38648602444	3.44065973467193e-05	0	0	-0.0392210974317015
2008	30	10318000	496.75788302788	3.37755467909645e-05	0	0	-0.0518519864664831
2008	31	10318000	495.05349320475	3.37468626747938e-05	0	0	-0.0493956583286578
2008	32	10318000	493.164228025955	3.44352814628899e-05	0	0	-0.02628785156995
2008	33	10318000	491.355331993909	3.4908569379706e-05	0	0	-0.00927095260251515
2008	34	10318000	490.846822093603	3.5209752599498e-05	0	0	0.000312068652586244
2008	35	10318000	489.446631552082	3.46217282179993e-05	0	0	-0.0135798902752783
2008	36	10318000	491.241120698923	3.45213338114019e-05	0	0	-0.0200331777700552
2008	37	10318000	488.906598738908	3.43492291143779e-05	0	0	-0.0202627634081052
2008	38	10318000	489.635869062642	3.35460738615991e-05	0	0	-0.0445961385640404
2008	39	10318000	492.034055008765	3.41627823592686e-05	0	0	-0.0317743352306909
2008	40	10318000	494.575906613221	3.48942273216206e-05	0	0	-0.0161267593236373
2008	41	10318000	492.723927474105	3.4607386159914e-05	0	0	-0.0205468557737882
2008	42	10318000	495.941592067748	3.43635711724632e-05	0	0	-0.0337571849901644
2008	43	10318000	497.094346325743	3.49229114377913e-05	0	0	-0.0203067011330052
2008	44	10318000	494.066663485675	3.36321262101111e-05	0	0	-0.0507353872225017
2008	45	10318000	494.734687405906	3.35604159196845e-05	0	0	-0.054038433298636
2008	46	10318000	495.025093709979	3.34456794550018e-05	0	0	-0.0578255407123863
2008	47	10318000	499.821689277916	3.44496235209753e-05	0	0	-0.0388572358794078
2008	48	10318000	502.416752062161	3.4822517031194e-05	0	0	-0.0334717184352168
2008	49	10318000	506.631675457161	3.58121190390821e-05	0	0	-0.0142740294527283
2008	50	10318000	510.524951928517	3.61419863750448e-05	0	0	-0.0127808678182505
2008	51	10318000	516.016035541234	3.65148798852635e-05	0	0	-0.0132089607139534
2008	52	10318000	520.750305938436	3.70455360344209e-05	0	0	-0.00796985789755246
2009	1	9969000	521.341287736334	3.76097912167027e-05	0	0	0.00203074701461382
2009	2	9969000	521.706883417263	3.76817854571634e-05	0	0	0.00324534070098302
2009	3	9969000	520.410741432493	3.81713462922966e-05	0	0	0.0188106389590667
2009	4	9969000	517.175609310035	3.89488840892729e-05	0	0	0.0460663462489068
2009	5	9969000	512.417552066352	3.82433405327574e-05	0	0	0.0366545756637463
2009	6	9969000	511.064913738869	3.82001439884809e-05	0	0	0.0382242758913253
2009	7	9969000	515.251588515295	3.76529877609791e-05	0	0	0.0150381127538733
2009	8	9969000	516.702191885562	3.68322534197264e-05	0	0	-0.00987453114325454
2009	9	9969000	515.726956537402	3.64866810655148e-05	0	0	-0.0173094627384563
2009	10	9969000	513.205579753779	3.56515478761699e-05	0	0	-0.0350845362250695
2009	11	9969000	510.32709133424	3.49892008639309e-05	0	0	-0.0476696059200718
2009	12	9969000	506.256850428737	3.57091432685385e-05	0	0	-0.0202601711365505
2009	13	9969000	501.36841190967	3.54067674586033e-05	0	0	-0.0190845926515898
2009	14	9969000	500.339180262441	3.46436285097192e-05	0	0	-0.0382524115988717
2009	15	9969000	500.613973868522	3.51475881929446e-05	0	0	-0.0247974977058515
2009	16	9969000	498.105945629654	3.48740100791937e-05	0	0	-0.0275161253341961
2009	17	9969000	498.264593765507	3.44132469402448e-05	0	0	-0.0406703466773803
2009	18	9969000	494.653976054681	3.47732181425486e-05	0	0	-0.0235598552095601
2009	19	9969000	490.717039685613	3.5190784737221e-05	0	0	-0.00390660916694699
2009	20	9969000	485.421709985493	3.50179985601152e-05	0	0	0.00201534046455431
2009	21	9969000	485.938173024205	3.49892008639309e-05	0	0	0.000127232185547707
2009	22	9969000	484.071959503267	3.47300215982721e-05	0	0	-0.00345394826211903
2009	23	9969000	487.345255988331	3.43268538516919e-05	0	0	-0.0216381627988675
2009	24	9969000	488.595432097719	3.45572354211663e-05	0	0	-0.0175921253721427
2009	25	9969000	494.079295939771	3.45572354211663e-05	0	0	-0.0284960249406744
2009	26	9969000	494.602341730499	3.50323974082073e-05	0	0	-0.0161793446074282
2009	27	9969000	490.710347652093	3.45860331173506e-05	0	0	-0.0210110663070902
2009	28	9969000	488.080473540454	3.44276457883369e-05	0	0	-0.0202435337533233
2009	29	9969000	486.622235026044	3.39092872570194e-05	0	0	-0.0321034139042329
2009	30	9969000	483.734705082607	3.34053275737941e-05	0	0	-0.0407965458654389
2009	31	9969000	482.107681732817	3.25413966882649e-05	0	0	-0.0624501182486913
2009	32	9969000	480.420721888815	3.25701943844492e-05	0	0	-0.0583253815086268
2009	33	9969000	478.311594762095	3.24118070554356e-05	0	0	-0.0587725555264398
2009	34	9969000	477.578236430173	3.23974082073434e-05	0	0	-0.0577460075155779
2009	35	9969000	476.177853983193	3.29445644348452e-05	0	0	-0.0390145275085572
2009	36	9969000	478.258020832369	3.34053275737941e-05	0	0	-0.0298124029526021
2009	37	9969000	475.717138834692	3.36069114470842e-05	0	0	-0.0187446238673163
2009	38	9969000	477.092167120225	3.35781137508999e-05	0	0	-0.0224111143655208
2009	39	9969000	479.275788212831	3.4341252699784e-05	0	0	-0.00474838969295077
2009	40	9969000	481.9761062072	3.42980561555076e-05	0	0	-0.0115692585905976
2009	41	9969000	480.130615054394	3.46436285097192e-05	0	0	0.00222727922793526
2009	42	9969000	483.196480865629	3.45716342692585e-05	0	0	-0.00620137145920669
2009	43	9969000	483.286075558614	3.52339812814975e-05	0	0	0.0126507357662215
2009	44	9969000	480.851719220179	3.49892008639309e-05	0	0	0.0107065870288882
2009	45	9969000	481.439074009915	3.46292296616271e-05	0	0	-0.000912003270233206
2009	46	9969000	481.863640147277	3.44996400287977e-05	0	0	-0.00552778820676937
2009	47	9969000	486.621609232486	3.52195824334053e-05	0	0	0.00529855378099801
2009	48	9969000	489.838926626791	3.60691144708423e-05	0	0	0.0227851907362052
2009	49	9969000	493.580599425461	3.59251259899208e-05	0	0	0.0109797682097858
2009	50	9969000	496.741371795148	3.65298776097912e-05	0	0	0.0214570978179921
2009	51	9969000	501.69836070624	3.73074154067675e-05	0	0	0.0328915551378944
2009	52	9969000	506.563770456842	3.69330453563715e-05	0	0	0.0127056649498508
2009	53	9969000	0	3.59971202303816e-05	0	0	Inf
2010	1	9776000	505.026930355272	3.6505505724495e-05	0	0	-0.00876573126933697
2010	2	9776000	505.893470470078	3.64179975206009e-05	0	0	-0.0128356479162396
2010	3	9776000	505.685299641548	3.61117188069715e-05	0	0	-0.0207348318192773
2010	4	9776000	503.200254766175	3.58200247939911e-05	0	0	-0.0238478710066452
2010	5	9776000	499.261132662428	3.60679647050244e-05	0	0	-0.00933606154673238
2010	6	9776000	498.515016667165	3.63159046160578e-05	0	0	-0.00103310161167919
2010	7	9776000	502.949469827423	3.65784292277401e-05	0	0	-0.00268311213825442
2010	8	9776000	504.420420170402	3.67534456355283e-05	0	0	-0.000833471750131938
2010	9	9776000	503.481666297573	3.56450083862029e-05	0	0	-0.0291602798678584
2010	10	9776000	500.916806585308	3.5017866258295e-05	0	0	-0.0413577790023308
2010	11	9776000	497.424164301377	3.43615547290892e-05	0	0	-0.0527199243289845
2010	12	9776000	492.441100206981	3.38802596076716e-05	0	0	-0.0565369141513139
2010	13	9776000	486.641481876473	3.38656749070225e-05	0	0	-0.0457040402530222
2010	14	9776000	484.949525611784	3.43323853277911e-05	0	0	-0.0291773161215765
2010	15	9776000	484.930408893784	3.43323853277911e-05	0	0	-0.0291390447673053
2010	16	9776000	482.427061020549	3.47407569459637e-05	0	0	-0.0124932067612447
2010	17	9776000	482.675171696564	3.47407569459637e-05	0	0	-0.0130008172463219
2010	18	9776000	479.088826922007	3.38948443083206e-05	0	0	-0.0298250055502402
2010	19	9776000	475.430090310745	3.30635163713265e-05	0	0	-0.0463371813432038
2010	20	9776000	470.479316432635	3.30051775687304e-05	0	0	-0.0380023431597447
2010	21	9776000	471.337377584039	3.27864070589951e-05	0	0	-0.0461185100478553
2010	22	9776000	469.257894038925	3.2669729453803e-05	0	0	-0.0453010898888817
2010	23	9776000	472.98498921878	3.32968715817108e-05	0	0	-0.0346416685354906
2010	24	9776000	474.134914965508	3.43469700284402e-05	0	0	-0.00661186271366739
2010	25	9776000	479.39050201979	3.46532487420696e-05	0	0	-0.00874131214976924
2010	26	9776000	479.373841656463	3.49303580544009e-05	0	0	-0.000779854101280872
2010	27	9776000	475.753349403583	3.44782323342813e-05	0	0	-0.0062077322362213
2010	28	9776000	473.202219380483	3.41573689200029e-05	0	0	-0.0101483450072783
2010	29	9776000	471.833171123899	3.3442718588201e-05	0	0	-0.0280462924901568
2010	30	9776000	468.718092919912	3.31510245752206e-05	0	0	-0.0301206484946264
2010	31	9776000	467.197857461449	3.26405600525049e-05	0	0	-0.0419476612498506
2010	32	9776000	465.669082895567	3.26551447531539e-05	0	0	-0.0383729209258553
2010	33	9776000	463.257078837151	3.25968059505579e-05	0	0	-0.0350929960486702
2010	34	9776000	462.311677274916	3.23780354408226e-05	0	0	-0.0396089438684609
2010	35	9776000	461.005339775127	3.29176693648363e-05	0	0	-0.0208356366974249
2010	36	9776000	463.178586505047	3.32822868810618e-05	0	0	-0.0146349306780259
2010	37	9776000	460.602829629617	3.40406913148108e-05	0	0	0.0134544774190073
2010	38	9776000	462.493965213089	3.41719536206519e-05	0	0	0.0132024096446262
2010	39	9776000	464.379111749125	3.42886312258441e-05	0	0	0.0125347762283064
2010	40	9776000	467.077971572094	3.33552103843069e-05	0	0	-0.0207202483549363
2010	41	9776000	465.374070387327	3.28447458615912e-05	0	0	-0.0321764175104649
2010	42	9776000	468.218321604193	3.20280026252461e-05	0	0	-0.0619760489183154
2010	43	9776000	467.409647380229	3.2728068256399e-05	0	0	-0.0398144272043465
2010	44	9776000	465.550833726123	3.28155764602932e-05	0	0	-0.033403084259691
2010	45	9776000	465.985874264478	3.35885655946912e-05	0	0	-0.0115580204506824
2010	46	9776000	466.652470576099	3.37927514037774e-05	0	0	-0.00696979182834632
2010	47	9776000	471.243176782822	3.47699263472617e-05	0	0	0.0117918380380907
2010	48	9776000	474.887559385834	3.43615547290892e-05	0	0	-0.00776512105434626
2010	49	9776000	478.091539894089	3.47553416466127e-05	0	0	-0.00311977889092053
2010	50	9776000	480.579355356869	3.48574345511558e-05	0	0	-0.00536717886051013
2010	51	9776000	484.983094502455	3.47699263472617e-05	0	0	-0.0168729479340933
2010	52	9776000	489.912272129157	3.43761394297382e-05	0	0	-0.0377869124378176
2011	1	9460000	477.08662783829	3.58499164514659e-05	0	0	-0.0106618537210696
2011	2	9460000	478.352375030216	3.55309129576181e-05	0	0	-0.0220598361815374
2011	3	9460000	479.288313665916	3.54093878171047e-05	0	0	-0.0273078088756394
2011	4	9460000	477.588453537007	3.56980100258241e-05	0	0	-0.0158891059463585
2011	5	9460000	474.461718439267	3.56524380981316e-05	0	0	-0.0106683389671927
2011	6	9460000	474.295213770253	3.55612942427465e-05	0	0	-0.0128510969398171
2011	7	9460000	478.873131333071	3.60625854473644e-05	0	0	-0.0085056585274108
2011	8	9460000	480.216957607727	3.58651070940301e-05	0	0	-0.0166944492082596
2011	9	9460000	479.215947687823	3.54245784596688e-05	0	0	-0.0267435751035801
2011	10	9460000	476.669790854075	3.54093878171047e-05	0	0	-0.0219644522370841
2011	11	9460000	472.724894989839	3.56220568130032e-05	0	0	-0.0078796251885966
2011	12	9460000	467.003538735302	3.49688591827434e-05	0	0	-0.0141402327553772
2011	13	9460000	460.589893518828	3.39662767735075e-05	0	0	-0.0290711839474627
2011	14	9460000	458.340961038572	3.44219960504329e-05	0	0	-0.0112164555987388
2011	15	9460000	457.866205778265	3.36928452073523e-05	0	0	-0.0311580230168242
2011	16	9460000	455.369611257074	3.37991797053015e-05	0	0	-0.0227718560938833
2011	17	9460000	455.618849848251	3.38143703478657e-05	0	0	-0.0228674688321636
2011	18	9460000	452.190627083366	3.42700896247911e-05	0	0	-0.00219072891836693
2011	19	9460000	448.849654692143	3.39966580586359e-05	0	0	-0.00278412755603075
2011	20	9460000	444.560120675964	3.43004709099195e-05	0	0	0.0158356069215827
2011	21	9460000	445.707097565581	3.38599422755583e-05	0	0	0.000208438310556124
2011	22	9460000	443.47217325105	3.38903235606866e-05	0	0	0.00615106632046976
2011	23	9460000	447.444468885535	3.3920704845815e-05	0	0	-0.00188731550897922
2011	24	9460000	448.489977442818	3.33890323560687e-05	0	0	-0.0198220203124859
2011	25	9460000	453.263662134653	3.36472732796597e-05	0	0	-0.0226439112421154
2011	26	9460000	452.643004025764	3.35409387817105e-05	0	0	-0.0243967186669158
2011	27	9460000	449.511638953791	3.27965972960656e-05	0	0	-0.039401958523284
2011	28	9460000	447.128255449092	3.25079750873462e-05	0	0	-0.0427802430644421
2011	29	9460000	445.988401047922	3.31915540027343e-05	0	0	-0.0201538897128326
2011	30	9460000	442.743632203883	3.3252316572991e-05	0	0	-0.0111659024417244
2011	31	9460000	441.377917042211	3.27054534406805e-05	0	0	-0.0244187953816003
2011	32	9460000	439.992635508385	3.35409387817105e-05	0	0	0.0036531622620417
2011	33	9460000	437.339920537283	3.37991797053015e-05	0	0	0.0175151617837813
2011	34	9460000	436.21220261911	3.4087801914021e-05	0	0	0.0288570500900953
2011	35	9460000	435.103814239463	3.3586510709403e-05	0	0	0.0163091784725922
2011	36	9460000	437.163282824012	3.37839890627373e-05	0	0	0.0174687982180381
2011	37	9460000	434.750580978291	3.3419413641197e-05	0	0	0.0120745532067988
2011	38	9460000	436.984930840642	3.33130791432478e-05	0	0	0.00369593788108773
2011	39	9460000	438.479916794759	3.25687376576029e-05	0	0	-0.0220760778863438
2011	40	9460000	440.988932787367	3.3161172717606e-05	0	0	-0.00995247830739472
2011	41	9460000	439.573535486663	3.38143703478657e-05	0	0	0.0127998254196704
2011	42	9460000	442.086411995191	3.4346042837612e-05	0	0	0.022876948330451
2011	43	9460000	440.583006316743	3.43156615524837e-05	0	0	0.0254594333472599
2011	44	9460000	439.292632803023	3.38751329181224e-05	0	0	0.0152685629034545
2011	45	9460000	439.508986888216	3.32826978581194e-05	0	0	-0.00297829379436222
2011	46	9460000	440.491465806741	3.26902627981164e-05	0	0	-0.022909560320899
2011	47	9460000	444.724547327733	3.21433996658059e-05	0	0	-0.0483997284545449
2011	48	9460000	448.53129330682	3.24775938022178e-05	0	0	-0.0466662942344618
2011	49	9460000	451.10660604779	3.31004101473492e-05	0	0	-0.0339312389634315
2011	50	9460000	452.943111815201	3.35105574965821e-05	0	0	-0.0259262399821901
2011	51	9460000	456.697799465635	3.40422299863284e-05	0	0	-0.0186070514803838
2011	52	9460000	461.516811142579	3.45283305483822e-05	0	0	-0.0149871271762664
2012	1	9527000	458.595850948843	3.57198564966464e-05	0	0	-0.00129929424265448
2012	2	9527000	460.130577919826	3.57042583060365e-05	0	0	-0.00506503595210271
2012	3	9527000	462.204569043471	3.51427234440805e-05	0	0	-0.025106997681755
2012	4	9527000	461.202867169932	3.47683668694431e-05	0	0	-0.0333971626508926
2012	5	9527000	458.733270922219	3.47371704882234e-05	0	0	-0.0290654107024196
2012	6	9527000	459.115871448335	3.41912338168772e-05	0	0	-0.0451212269856513
2012	7	9527000	463.959101631899	3.36452971455311e-05	0	0	-0.070176663239018
2012	8	9527000	465.166971346068	3.44875994384651e-05	0	0	-0.0493736072438846
2012	9	9527000	464.023543545201	3.49087505849322e-05	0	0	-0.0353937720912236
2012	10	9527000	461.432781616501	3.44875994384651e-05	0	0	-0.0416805705678838
2012	11	9527000	457.066476770066	3.50179379192014e-05	0	0	-0.0176483666600736
2012	12	9527000	450.593558785903	3.54390890656684e-05	0	0	0.00844761568352911
2012	13	9527000	443.599390048731	3.48151614412728e-05	0	0	0.00631337647006431
2012	14	9527000	440.788803477939	3.45655903915146e-05	0	0	0.00547018550161795
2012	15	9527000	439.780826145275	3.46747777257838e-05	0	0	0.0109581263398079
2012	16	9527000	437.163387944615	3.40664482919981e-05	0	0	-0.000831240571915166
2012	17	9527000	437.321450006378	3.43160193417564e-05	0	0	0.00612489964437645
2012	18	9527000	433.994051667865	3.40040555295586e-05	0	0	0.00462206411453396
2012	19	9527000	430.881639364263	3.36141007643113e-05	0	0	0.000274694080518378
2012	20	9527000	427.2517745406	3.31773514272344e-05	0	0	-0.00433415295370194
2012	21	9527000	428.637290062029	3.27717984713773e-05	0	0	-0.0196839851726574
2012	22	9527000	426.228692010824	3.21634690375916e-05	0	0	-0.0324443010759898
2012	23	9527000	430.390311370316	3.25690219934488e-05	0	0	-0.0297179351681802
2012	24	9527000	431.393677749822	3.19138979878334e-05	0	0	-0.0514464603783389
2012	25	9527000	435.701902481094	3.19918889408829e-05	0	0	-0.0585306199855314
2012	26	9527000	434.457661131284	3.1555139603806e-05	0	0	-0.0687239834913673
2012	27	9527000	431.859229790297	3.13835595070972e-05	0	0	-0.0682148898487167
2012	28	9527000	429.634476219625	3.12275776009983e-05	0	0	-0.0680449960088401
2012	29	9527000	428.792898315248	3.1695523319295e-05	0	0	-0.0522231091121875
2012	30	9527000	425.385539261635	3.07908282639214e-05	0	0	-0.0719007498814471
2012	31	9527000	424.124361434646	3.13211667446576e-05	0	0	-0.053107917117647
2012	32	9527000	422.813179177444	3.17735142723444e-05	0	0	-0.0364538759350632
2012	33	9527000	419.866990870319	3.16019341756356e-05	0	0	-0.0349324695421207
2012	34	9527000	418.51308097044	3.15239432225862e-05	0	0	-0.0341998413460597
2012	35	9527000	417.687159095492	3.23350491343004e-05	0	0	-0.00739107973100556
2012	36	9527000	419.580588661001	3.25222274216191e-05	0	0	-0.00615040049692625
2012	37	9527000	417.386578519067	3.20230853221026e-05	0	0	-0.0162596951323784
2012	38	9527000	419.919170332338	3.23038527530806e-05	0	0	-0.0136196933514897
2012	39	9527000	421.026472572415	3.21790672282015e-05	0	0	-0.0200141157892772
2012	40	9527000	423.237409873936	3.3239744189674e-05	0	0	0.00699983048980986
2012	41	9527000	422.154538246995	3.32553423802839e-05	0	0	0.0100566531172079
2012	42	9527000	424.368355852053	3.30837622835751e-05	0	0	-0.000396721031931463
2012	43	9527000	422.311374971622	3.31149586647949e-05	0	0	0.00541928341033183
2012	44	9527000	421.477086961643	3.39884573389487e-05	0	0	0.0339826611728962
2012	45	9527000	421.461876964096	3.33021369521136e-05	0	0	0.013140270422076
2012	46	9527000	422.815088297994	3.38168772422399e-05	0	0	0.0255073955506634
2012	47	9527000	426.704912490406	3.45343940102948e-05	0	0	0.0377194802273472
2012	48	9527000	430.525995243966	3.3660895336141e-05	0	0	0.0024946339312797
2012	49	9527000	432.55001526605	3.27717984713773e-05	0	0	-0.0285516468158115
2012	50	9527000	433.81470568903	3.22414599906411e-05	0	0	-0.0470585838177281
2012	51	9527000	437.03497345043	3.21634690375916e-05	0	0	-0.0563684257484815
2012	52	9527000	441.765620646421	3.25846201840586e-05	0	0	-0.0542496281429793
2013	1	9664000	434.621321728673	3.4503396958913e-05	0	0	-0.018455886372001
2013	2	9664000	436.265969679324	3.44710449692656e-05	0	0	-0.0230730113713031
2013	3	9664000	439.408222269485	3.49886768036234e-05	0	0	-0.0154940711721801
2013	4	9664000	439.060251856785	3.50533807829182e-05	0	0	-0.0128917428367705
2013	5	9664000	437.186588363659	3.48107408605629e-05	0	0	-0.0155233224080828
2013	6	9664000	438.080952391381	3.58136525396312e-05	0	0	0.0107720903701893
2013	7	9664000	443.157348961285	3.73503720478809e-05	0	0	0.0420677916825968
2013	8	9664000	444.197173132959	3.73341960530573e-05	0	0	0.0391781576282826
2013	9	9664000	442.885202374852	3.75444839857651e-05	0	0	0.0481271388406154
2013	10	9664000	440.280742199901	3.6735684244581e-05	0	0	0.0316145051690199
2013	11	9664000	435.634276082617	3.55871886120996e-05	0	0	0.0100215344775927
2013	12	9664000	428.580727113497	3.45357489485603e-05	0	0	-0.00368828324162801
2013	13	9664000	421.230084084194	3.49563248139761e-05	0	0	0.0260425746647607
2013	14	9664000	417.939717842238	3.40989970883209e-05	0	0	0.00875791890911757
2013	15	9664000	416.361241976416	3.47460368812682e-05	0	0	0.0317963265762714
2013	16	9664000	413.601303914776	3.46975088967972e-05	0	0	0.0372307725809231
2013	17	9664000	413.586290438434	3.44710449692656e-05	0	0	0.0304983744702812
2013	18	9664000	410.405951484596	3.38078291814947e-05	0	0	0.0185037485151796
2013	19	9664000	407.535442475751	3.34196053057263e-05	0	0	0.013899545742174
2013	20	9664000	404.656401740246	3.25461015852475e-05	0	0	-0.00557609302742422
2013	21	9664000	406.189780690103	3.23034616628923e-05	0	0	-0.0167157841306778
2013	22	9664000	403.664380106431	3.18828857974765e-05	0	0	-0.0234461611498537
2013	23	9664000	407.849892597388	3.24005176318344e-05	0	0	-0.0177758845324604
2013	24	9664000	408.846376263764	3.28049175024264e-05	0	0	-0.00794033273189606
2013	25	9664000	412.584795054057	3.35813652539631e-05	0	0	0.0063385877940566
2013	26	9664000	410.736233604488	3.37754771918473e-05	0	0	0.0167108860479101
2013	27	9664000	408.790038211115	3.39857651245552e-05	0	0	0.0279115455915115
2013	28	9664000	406.774921859783	3.29828534454869e-05	0	0	0.00252001312059838
2013	29	9664000	406.308745876853	3.34519572953737e-05	0	0	0.0179451075004849
2013	30	9664000	402.805977467875	3.29505014558395e-05	0	0	0.011405050543203
2013	31	9664000	401.641299269078	3.31607893885474e-05	0	0	0.0208113576620067
2013	32	9664000	400.382564379224	3.25784535748949e-05	0	0	0.00603781442012614
2013	33	9664000	397.183439985868	3.2012293756066e-05	0	0	-0.00348312604855146
2013	34	9664000	395.594224817864	3.15431899061792e-05	0	0	-0.0141413207446077
2013	35	9664000	395.150496620338	3.10902620511161e-05	0	0	-0.0272060815114378
2013	36	9664000	396.78357828139	3.0588806211582e-05	0	0	-0.0468355529275724
2013	37	9664000	394.916777114232	3.08476221287609e-05	0	0	-0.0342269001914857
2013	38	9664000	397.638752104098	3.08476221287609e-05	0	0	-0.0408379515783386
2013	39	9664000	398.332782140036	3.10417340666451e-05	0	0	-0.0364840223843971
2013	40	9664000	400.090067848218	3.16725978647687e-05	0	0	-0.0212203914330594
2013	41	9664000	399.411371575161	3.1963765771595e-05	0	0	-0.0105439451023946
2013	42	9664000	401.288950987066	3.17211258492397e-05	0	0	-0.0226493925753739
2013	43	9664000	398.859295283801	3.1963765771595e-05	0	0	-0.00917440141691419
2013	44	9664000	398.407886491975	3.1252021999353e-05	0	0	-0.0301396807119107
2013	45	9664000	398.148312690057	3.1252021999353e-05	0	0	-0.0295073778177791
2013	46	9664000	399.88256199069	3.07343901649951e-05	0	0	-0.0497210028157034
2013	47	9664000	403.333523380005	3.13976059527661e-05	0	0	-0.0375211146675415
2013	48	9664000	406.924870621136	3.11549660304109e-05	0	0	-0.0533879155333393
2013	49	9664000	408.409678682366	3.12358460045293e-05	0	0	-0.0543808823385875
2013	50	9664000	409.12276943349	3.11064380459398e-05	0	0	-0.0599398793360895
2013	51	9664000	411.805651914202	3.08799741184083e-05	0	0	-0.0728636233493307
2013	52	9664000	416.318321382329	3.0944678097703e-05	0	0	-0.0809916826873529
2014	1	9832000	412.115904980021	3.23647967752771e-05	0	0	-0.0648261924793136
2014	2	9832000	413.717976566747	3.27678871346994e-05	0	0	-0.0568454307011545
2014	3	9832000	417.85483696452	3.32213637890494e-05	0	0	-0.0532597327966556
2014	4	9832000	418.085663446392	3.4145112529392e-05	0	0	-0.0274720337256068
2014	5	9832000	416.723964160542	3.3607658716829e-05	0	0	-0.03965206127233
2014	6	9832000	418.111543227084	3.31373866308364e-05	0	0	-0.0562327053819569
2014	7	9832000	423.460170441417	3.31877729257642e-05	0	0	-0.066736312914527
2014	8	9832000	424.349213857193	3.29190460194827e-05	0	0	-0.0762325292490818
2014	9	9832000	422.86326200561	3.28518642929123e-05	0	0	-0.0748782522639429
2014	10	9832000	420.22301585854	3.31709774941216e-05	0	0	-0.0600229280802422
2014	11	9832000	415.390634661474	3.38259993281827e-05	0	0	-0.0303103479252352
2014	12	9832000	407.848235823871	3.34564998320457e-05	0	0	-0.0231660578469463
2014	13	9832000	400.256746105298	3.27342962714142e-05	0	0	-0.0261250964713199
2014	14	9832000	396.506142988163	3.17601612361438e-05	0	0	-0.0461686238962253
2014	15	9832000	394.356730666568	3.11051394020826e-05	0	0	-0.0607488824295582
2014	16	9832000	391.384540400749	3.04837084313067e-05	0	0	-0.0725234072140035
2014	17	9832000	391.132280835119	3.0097413503527e-05	0	0	-0.0836859610902777
2014	18	9832000	388.074913451577	3.01310043668122e-05	0	0	-0.075436242943928
2014	19	9832000	385.440344359983	3.07860262008734e-05	0	0	-0.0488800527388161
2014	20	9832000	383.285052573921	3.05676855895197e-05	0	0	-0.0503151699874902
2014	21	9832000	384.899987881502	3.12898891501512e-05	0	0	-0.0319563218206398
2014	22	9832000	382.27727733768	3.20288881424253e-05	0	0	-0.00229487178466372
2014	23	9832000	386.369031698854	3.21128653006382e-05	0	0	-0.0102726444751587
2014	24	9832000	387.396003057922	3.19785018474975e-05	0	0	-0.0170265129372944
2014	25	9832000	390.560972434398	3.20624790057104e-05	0	0	-0.0224317662356034
2014	26	9832000	388.134384387497	3.21464561639234e-05	0	0	-0.0137436532347308
2014	27	9832000	386.887167833365	3.21128653006382e-05	0	0	-0.0115981304277777
2014	28	9832000	385.100730307227	3.23983876385623e-05	0	0	0.00181580983296198
2014	29	9832000	385.069256010485	3.2247228753779e-05	0	0	-0.00277678883420284
2014	30	9832000	381.489573146692	3.27678871346994e-05	0	0	0.0228326734632884
2014	31	9832000	380.387679103956	3.19113201209271e-05	0	0	-0.00101916840437388
2014	32	9832000	379.146170989199	3.06012764528048e-05	0	0	-0.0388931027596196
2014	33	9832000	375.694888724424	3.05508901578771e-05	0	0	-0.0316610342099955
2014	34	9832000	373.826986057065	3.08532079274437e-05	0	0	-0.0171924079768926
2014	35	9832000	373.86337281395	3.05340947262345e-05	0	0	-0.0274522019546905
2014	36	9832000	375.196081610305	3.14746388982197e-05	0	0	-0.00105566563649919
2014	37	9832000	373.713874941306	3.22136378904938e-05	0	0	0.0264537276285132
2014	38	9832000	376.57225908389	3.18945246892845e-05	0	0	0.00857137199633963
2014	39	9832000	376.858061620558	3.18273429627141e-05	0	0	0.00568367403427984
2014	40	9832000	378.038874844571	3.1625797783003e-05	0	0	-0.00380615576946262
2014	41	9832000	377.801719911413	3.11555256970104e-05	0	0	-0.0180034117182112
2014	42	9832000	379.355433544067	3.12059119919382e-05	0	0	-0.0204437128305055
2014	43	9832000	376.691103519095	3.12898891501512e-05	0	0	-0.0108606321754751
2014	44	9832000	376.528117770369	3.04165267047363e-05	0	0	-0.0380532478031499
2014	45	9832000	376.029995185283	3.11219348337252e-05	0	0	-0.0144403245879567
2014	46	9832000	378.137951317083	3.20960698689956e-05	0	0	0.0107422401501063
2014	47	9832000	381.12671401137	3.21800470272086e-05	0	0	0.00543988629610461
2014	48	9832000	384.287071569908	3.24823647967753e-05	0	0	0.00653919586684468
2014	49	9832000	385.295509330648	3.31709774941216e-05	0	0	0.02518713671543
2014	50	9832000	385.483275939566	3.32045683574068e-05	0	0	0.0257254326695839
2014	51	9832000	387.706973718971	3.26503191132012e-05	0	0	0.00281920717222193
2014	52	9832000	391.940276428175	3.37252267383272e-05	0	0	0.0246459069219828
2015	1	10119000	391.546099472973	3.50529789821087e-05	0	0	0.0307853929416017
2015	2	10119000	392.99120211454	3.54177523015459e-05	0	0	0.0376822631289951
2015	3	10119000	398.060040174946	3.57651554629147e-05	0	0	0.0345173050251803
2015	4	10119000	398.799468899578	3.65120722598576e-05	0	0	0.0541638913412416
2015	5	10119000	397.882898463792	3.57651554629147e-05	0	0	0.0349778831659787
2015	6	10119000	399.753474884253	3.66857738405419e-05	0	0	0.0566512276655103
2015	7	10119000	405.402899448335	3.71026576341845e-05	0	0	0.0537665137109912
2015	8	10119000	406.157359561028	3.75369115858954e-05	0	0	0.0641195827821967
2015	9	10119000	404.501431071332	3.62862602049679e-05	0	0	0.0328764446974806
2015	10	10119000	401.7963280945	3.71200277922529e-05	0	0	0.0637230111756464
2015	11	10119000	396.859474605594	3.59388570435991e-05	0	0	0.0426864582513532
2015	12	10119000	388.895820549952	3.54003821434775e-05	0	0	0.0480956041738835
2015	13	10119000	381.153154686214	3.44797637658503e-05	0	0	0.0415760570756172
2015	14	10119000	376.949555550289	3.46708355046031e-05	0	0	0.0590276447394353
2015	15	10119000	374.220762264581	3.33159631752649e-05	0	0	0.0250633815148611
2015	16	10119000	370.976900050384	3.24995657460483e-05	0	0	0.00868814190096072
2015	17	10119000	370.456515880601	3.19958311620636e-05	0	0	-0.00555130168438819
2015	18	10119000	367.498433056065	3.21869029008164e-05	0	0	0.00843967392770411
2015	19	10119000	365.108837622641	3.2013201320132e-05	0	0	0.00956197719039298
2015	20	10119000	363.643530280324	3.1735278791037e-05	0	0	0.00483019653428828
2015	21	10119000	365.301878737152	3.23258641653639e-05	0	0	0.0188833446099279
2015	22	10119000	362.588214237337	3.27601181170749e-05	0	0	0.0402985678765012
2015	23	10119000	366.475425034472	3.18221295813792e-05	0	0	-0.000205811984431341
2015	24	10119000	367.548619501094	3.23432343234323e-05	0	0	0.0131992891321199
2015	25	10119000	370.151541880372	3.36459961785652e-05	0	0	0.0465983689599284
2015	26	10119000	367.160903774237	3.34201841236755e-05	0	0	0.0480418695031015
2015	27	10119000	366.636828269326	3.29338196977593e-05	0	0	0.0342659841074259
2015	28	10119000	365.091265951072	3.34549244398124e-05	0	0	0.0550786499823376
2015	29	10119000	365.552744694489	3.2291123849227e-05	0	0	0.0170898875639201
2015	30	10119000	361.907089542952	3.09188813618204e-05	0	0	-0.0163221161276833
2015	31	10119000	360.846833703175	3.06062185165885e-05	0	0	-0.0234083630899298
2015	32	10119000	359.590906753569	3.07799200972729e-05	0	0	-0.0144355895993946
2015	33	10119000	355.890921761905	2.98940420357825e-05	0	0	-0.0328497330137767
2015	34	10119000	353.699030051314	2.99461525099878e-05	0	0	-0.0251598938510613
2015	35	10119000	354.301947806125	3.02414451971513e-05	0	0	-0.0172224506354232
2015	36	10119000	355.293813124436	3.00851137745353e-05	0	0	-0.0250322769378503
2015	37	10119000	354.246483065732	2.91297550807712e-05	0	0	-0.053201609519536
2015	38	10119000	357.195491504465	3.04325169359041e-05	0	0	-0.0190245724430722
2015	39	10119000	357.080796376294	3.04846274101094e-05	0	0	-0.0170291890182929
2015	40	10119000	357.589098558497	3.06583289907938e-05	0	0	-0.0128334408878686
2015	41	10119000	357.829616989241	3.06930693069307e-05	0	0	-0.0123791234121736
2015	42	10119000	359.075223318551	3.15268368942157e-05	0	0	0.0109302353004947
2015	43	10119000	356.293303283229	2.99287823519194e-05	0	0	-0.0328193181726279
2015	44	10119000	356.342515281359	3.0467257252041e-05	0	0	-0.0155538984086206
2015	45	10119000	355.6089732988	2.88170922355393e-05	0	0	-0.0669526786063251
2015	46	10119000	358.07602885411	2.94250477679347e-05	0	0	-0.0538322236084771
2015	47	10119000	360.592260703753	2.93903074517978e-05	0	0	-0.0615439184979763
2015	48	10119000	363.144361117047	3.01024839326038e-05	0	0	-0.0455586342196131
2015	49	10119000	363.734006248972	3.00156331422616e-05	0	0	-0.0498551302254632
2015	50	10119000	363.423089839056	3.11099531005732e-05	0	0	-0.0143719262344302
2015	51	10119000	365.277713705536	3.13705054715998e-05	0	0	-0.011163324650087
2015	52	10119000	369.181933231923	3.17873892652423e-05	0	0	-0.00861887580485754
2015	53	10119000	0	2.90950147646344e-05	0	0	Inf
2016	1	10280000	370.99218472919	3.34085371356376e-05	0	0	-0.00213531379311535
2016	2	10280000	372.211747552918	3.36792708239329e-05	0	0	0.0026550812906351
2016	3	10280000	378.129986749044	3.45456186264778e-05	0	0	0.0123502853902339
2016	4	10280000	379.312453184233	3.42207382005234e-05	0	0	-0.000296465837830574
2016	5	10280000	378.782166127523	3.384171103691e-05	0	0	-0.00998506916571588
2016	6	10280000	381.102801911471	3.39680534247812e-05	0	0	-0.0123399825135997
2016	7	10280000	387.031497559804	3.40943958126523e-05	0	0	-0.0238520575663941
2016	8	10280000	387.651278776287	3.41665914628644e-05	0	0	-0.0233490233925166
2016	9	10280000	385.831878198242	3.45095208013717e-05	0	0	-0.00889475025824229
2016	10	10280000	383.060420899798	3.45636675390308e-05	0	0	-0.000157732035213931
2016	11	10280000	378.098175169037	3.52134283909394e-05	0	0	0.0320070966371423
2016	12	10280000	369.800195789028	3.4762205577114e-05	0	0	0.0416435804694862
2016	13	10280000	362.013844226601	3.30656077971302e-05	0	0	0.0121159890522125
2016	14	10280000	357.404805204053	3.29031675841531e-05	0	0	0.0201317796828144
2016	15	10280000	354.079020144679	3.2849020846494e-05	0	0	0.0280191123757269
2016	16	10280000	350.556967148497	3.17480371807599e-05	0	0	0.00354587975133984
2016	17	10280000	349.768149129887	3.23075534699034e-05	0	0	0.023535164338408
2016	18	10280000	346.916570272668	3.26865806335168e-05	0	0	0.0440550582963485
2016	19	10280000	344.783271222694	3.14773034924646e-05	0	0	0.0116500106372953
2016	20	10280000	343.997529031784	3.15134013175706e-05	0	0	0.0151235707502289
2016	21	10280000	345.668475083652	3.15675480552297e-05	0	0	0.0119522757039045
2016	22	10280000	342.88073030932	3.00694883133291e-05	0	0	-0.0282335210281033
2016	23	10280000	346.461480698733	3.06651024275787e-05	0	0	-0.019227189947057
2016	24	10280000	347.584847247494	3.10802274162982e-05	0	0	-0.00916279081989603
2016	25	10280000	349.625434962776	3.14592545799116e-05	0	0	-0.00293295298405611
2016	26	10280000	346.089943048586	3.0953885028427e-05	0	0	-0.00892815035700851
2016	27	10280000	346.30376952592	3.21090154318202e-05	0	0	0.0274216780460694
2016	28	10280000	345.006699450439	3.17480371807599e-05	0	0	0.0196903438697905
2016	29	10280000	345.998206616757	3.15855969677827e-05	0	0	0.0115659367786127
2016	30	10280000	342.311780707603	3.02499774388593e-05	0	0	-0.0207757404460388
2016	31	10280000	341.291187174607	3.07553469903438e-05	0	0	-0.00143920263125901
2016	32	10280000	340.000121933741	3.03221730890714e-05	0	0	-0.0117650602917141
2016	33	10280000	336.080889225331	3.01416839635412e-05	0	0	-0.00619163211013854
2016	34	10280000	333.547266146012	3.05207111271546e-05	0	0	0.0139492489557735
2016	35	10280000	334.764958501018	3.14051078422525e-05	0	0	0.0395353251972507
2016	36	10280000	335.370280380567	3.11524230665102e-05	0	0	0.0293100498001154
2016	37	10280000	334.802371803713	3.13148632794874e-05	0	0	0.0364323231361044
2016	38	10280000	337.779180016134	3.18021839184189e-05	0	0	0.0432851426282917
2016	39	10280000	337.27543257864	3.20909665192672e-05	0	0	0.0543311657219131
2016	40	10280000	337.056184094835	3.13329121920404e-05	0	0	0.0300953264880947
2016	41	10280000	337.804691709109	3.13509611045934e-05	0	0	0.0284048994178982
2016	42	10280000	338.748505480055	3.14412056673585e-05	0	0	0.0284916224390948
2016	43	10280000	335.963073229474	3.10441295911921e-05	0	0	0.0239220539723905
2016	44	10280000	336.16912432965	3.05026622146016e-05	0	0	0.00544629336201194
2016	45	10280000	335.199872452607	3.14412056673585e-05	0	0	0.0393798704361357
2016	46	10280000	338.007356399475	3.16938904431008e-05	0	0	0.0390306404601842
2016	47	10280000	340.040149955261	3.15855969677827e-05	0	0	0.0292902177759003
2016	48	10280000	341.844984907549	3.19465752188431e-05	0	0	0.0355570964299458
2016	49	10280000	342.059819738133	3.26685317209638e-05	0	0	0.058294424282665
2016	50	10280000	341.288852511792	3.23256023824565e-05	0	0	0.0495508346192566
2016	51	10280000	342.838733359555	3.2867069759047e-05	0	0	0.0623070399050932
2016	52	10280000	346.357798447489	3.30295099720242e-05	0	0	0.0567107241140664
2017	1	10454000	350.370302595225	3.37371854613234e-05	0	0	0.0331925888656454
2017	2	10454000	351.352513059024	3.29916123019571e-05	0	0	0.00753513022555461
2017	3	10454000	358.043072563077	3.30661696178938e-05	0	0	-0.00905777212741854
2017	4	10454000	359.601160999823	3.26747437092265e-05	0	0	-0.0250309564485175
2017	5	10454000	359.426673647975	3.2618825722274e-05	0	0	-0.0262269729519501
2017	6	10454000	362.176321005434	3.32525629077353e-05	0	0	-0.0148444851129671
2017	7	10454000	368.331947453352	3.43709226467847e-05	0	0	0.00127073567710985
2017	8	10454000	368.806815531624	3.3923578751165e-05	0	0	-0.0130334238121254
2017	9	10454000	366.841354371152	3.36253494874184e-05	0	0	-0.0164685750370448
2017	10	10454000	363.981478677382	3.31407269338304e-05	0	0	-0.0230272120104535
2017	11	10454000	359.088277516453	3.21714818266542e-05	0	0	-0.0386764993068212
2017	12	10454000	350.532212183857	3.03634669151911e-05	0	0	-0.0705561752221634
2017	13	10454000	342.805420959559	3.07362534948742e-05	0	0	-0.0379382009863055
2017	14	10454000	337.821544986592	2.98229263746505e-05	0	0	-0.0527543173343168
2017	15	10454000	333.854535427734	3.04193849021435e-05	0	0	-0.022328692998535
2017	16	10454000	330.057439517215	3.12395153774464e-05	0	0	0.0155808046329972
2017	17	10454000	329.060545386076	3.19478098788444e-05	0	0	0.0417535763754492
2017	18	10454000	326.338310234742	3.15563839701771e-05	0	0	0.0375735529072199
2017	19	10454000	324.512662722146	3.16123019571295e-05	0	0	0.0452596738587957
2017	20	10454000	324.409228855316	3.08480894687791e-05	0	0	0.0203162257989386
2017	21	10454000	326.109816484293	3.01770736253495e-05	0	0	-0.00708294067683984
2017	22	10454000	323.24859477701	3.00465983224604e-05	0	0	-0.00262520793816692
2017	23	10454000	326.404818058656	3.04939422180801e-05	0	0	0.00243618322202878
2017	24	10454000	327.528231968602	3.02702702702703e-05	0	0	-0.00832976123066969
2017	25	10454000	329.013515687099	3.03821062441752e-05	0	0	-0.00915924587719573
2017	26	10454000	324.931443906191	2.99906803355079e-05	0	0	-0.00963724491710067
2017	27	10454000	325.859928430686	2.95060577819199e-05	0	0	-0.0284168982522072
2017	28	10454000	324.822718907269	2.88164026095061e-05	0	0	-0.0480961398261328
2017	29	10454000	326.398529360023	2.96551724137931e-05	0	0	-0.025118156555724
2017	30	10454000	322.699676586934	2.95619757688723e-05	0	0	-0.0170427087039613
2017	31	10454000	321.744584997599	2.99534016775396e-05	0	0	-0.00107098926809292
2017	32	10454000	320.405531876159	2.98042870456664e-05	0	0	-0.00188989207712304
2017	33	10454000	316.311869111867	2.96738117427773e-05	0	0	0.00660149394329188
2017	34	10454000	313.428719916388	2.91146318732526e-05	0	0	-0.00328214950009116
2017	35	10454000	315.295359490175	2.90959925442684e-05	0	0	-0.0098173328499978
2017	36	10454000	315.449344130761	2.94874184529357e-05	0	0	0.00301365619211682
2017	37	10454000	315.409381012987	2.98974836905871e-05	0	0	0.0170908644812669
2017	38	10454000	318.345871120566	3.02516309412861e-05	0	0	0.0196457043950954
2017	39	10454000	317.459612199611	2.9878844361603e-05	0	0	0.00989224354755012
2017	40	10454000	316.490096187582	2.96178937558248e-05	0	0	0.00413884613830592
2017	41	10454000	317.779864269613	2.8928238583411e-05	0	0	-0.0232231966193782
2017	42	10454000	318.429133586544	2.84622553588071e-05	0	0	-0.0409169017915958
2017	43	10454000	315.73534836662	2.79403541472507e-05	0	0	-0.0504705869933715
2017	44	10454000	316.073184639973	2.84622553588071e-05	0	0	-0.0337680801746304
2017	45	10454000	314.865999250378	2.86672879776328e-05	0	0	-0.0230764810035905
2017	46	10454000	317.972049161462	2.91146318732526e-05	0	0	-0.0175237074332672
2017	47	10454000	319.514722797495	2.93942218080149e-05	0	0	-0.0128780381744829
2017	48	10454000	320.456568176682	2.94315004659832e-05	0	0	-0.0145310430152104
2017	49	10454000	320.322924492867	2.91891891891892e-05	0	0	-0.0222366991190036
2017	50	10454000	319.146913382405	2.91146318732526e-05	0	0	-0.0211404625879028
2017	51	10454000	320.487575993146	2.95619757688723e-05	0	0	-0.0102580450520065
2017	52	10454000	323.581883289419	3.00652376514446e-05	0	0	-0.00303441984896426
2018	1	10645000	331.921383313105	3.21757482732157e-05	0	0	0.0104802427977744
2018	2	10645000	332.725797441735	3.28856485034536e-05	0	0	0.0302777922112553
2018	3	10645000	340.1575721611	3.33653108211819e-05	0	0	0.0224673165155355
2018	4	10645000	342.040625822258	3.25019186492709e-05	0	0	-0.00947438864745161
2018	5	10645000	342.191440043525	3.31350729086723e-05	0	0	0.00937650560770027
2018	6	10645000	345.348395965312	3.32693783576362e-05	0	0	0.00420330324868214
2018	7	10645000	351.692347886518	3.48426707597851e-05	0	0	0.0327207918586699
2018	8	10645000	351.998493934527	3.58979278587874e-05	0	0	0.063072730275949
2018	9	10645000	349.879404788131	3.66462010744436e-05	0	0	0.0918047612185671
2018	10	10645000	346.904070008222	3.66270145817345e-05	0	0	0.100592449062217
2018	11	10645000	342.118310502674	3.54950115118956e-05	0	0	0.0814972149732616
2018	12	10645000	333.305150123447	3.41135840368381e-05	0	0	0.0668902051717331
2018	13	10645000	325.674799311655	3.24827321565618e-05	0	0	0.0396874450085302
2018	14	10645000	320.33953591125	3.1792018419033e-05	0	0	0.0345273150792558
2018	15	10645000	315.620125531706	3.04105909439754e-05	0	0	0.00437194702324348
2018	16	10645000	311.569814287755	3.02954719877206e-05	0	0	0.0135770075221034
2018	17	10645000	310.454756379352	3.02379125095932e-05	0	0	0.0152848153334462
2018	18	10645000	307.894020008911	2.98925556408289e-05	0	0	0.0120365442335689
2018	19	10645000	306.403692439789	2.95088257866462e-05	0	0	0.00390435099095871
2018	20	10645000	307.015482197972	2.97006907137375e-05	0	0	0.00841820022731312
2018	21	10645000	308.790880081842	3.00268610897928e-05	0	0	0.0136309722522961
2018	22	10645000	305.837125229268	2.87797390636992e-05	0	0	-0.0190857314163285
2018	23	10645000	308.504108112355	2.9048349961627e-05	0	0	-0.0184895693845285
2018	24	10645000	309.573251968415	2.91442824251727e-05	0	0	-0.0186490658727987
2018	25	10645000	310.515107950387	2.89140445126631e-05	0	0	-0.0293547969712435
2018	26	10645000	305.844106647308	2.90099769762087e-05	0	0	-0.0112609874522748
2018	27	10645000	307.455247107733	3.01036070606293e-05	0	0	0.0206363461087517
2018	28	10645000	306.672268413596	3.05832693783576e-05	0	0	0.0395462284514338
2018	29	10645000	308.878501185495	3.12547966231773e-05	0	0	0.0547836730285823
2018	30	10645000	305.170781783227	3.18112049117421e-05	0	0	0.0866046810324937
2018	31	10645000	304.319047600469	3.12739831158864e-05	0	0	0.0712441517232757
2018	32	10645000	302.916883528082	3.07367613200307e-05	0	0	0.0577158865108185
2018	33	10645000	298.677684787292	3.01036070606293e-05	0	0	0.0506308840028598
2018	34	10645000	295.446665654807	2.9048349961627e-05	0	0	0.0248888723414632
2018	35	10645000	297.962900388019	2.90867229470453e-05	0	0	0.0175763479452017
2018	36	10645000	297.597204458737	2.88372985418266e-05	0	0	0.010090133564004
2018	37	10645000	298.123267929522	2.8472755180353e-05	0	0	-0.00443866035251992
2018	38	10645000	300.963269404745	2.85878741366078e-05	0	0	-0.00984595034007315
2018	39	10645000	299.694613387215	2.89524174980813e-05	0	0	0.00702510662100118
2018	40	10645000	297.998589697799	2.8031465848043e-05	0	0	-0.0194584467788242
2018	41	10645000	299.865301707072	2.83384497313891e-05	0	0	-0.014891025009068
2018	42	10645000	300.2259641316	2.84343821949348e-05	0	0	-0.0127436151055978
2018	43	10645000	297.682684986084	2.78204144282425e-05	0	0	-0.025808303181768
2018	44	10645000	298.156263375704	2.76477359938603e-05	0	0	-0.0333927694926822
2018	45	10645000	296.693505504457	2.80890253261704e-05	0	0	-0.01312298864728
2018	46	10645000	300.085371790244	2.8031465848043e-05	0	0	-0.0262770948920359
2018	47	10645000	301.151032311113	2.84535686876439e-05	0	0	-0.0151121258864281
2018	48	10645000	301.187186512229	2.88564850345357e-05	0	0	-0.00128553447679104
2018	49	10645000	300.71242362242	2.92402148887183e-05	0	0	0.0135929747375924
2018	50	10645000	299.199698553545	2.89524174980814e-05	0	0	0.00869085583650679
2018	51	10645000	300.416104386701	2.89332310053722e-05	0	0	0.00394085269069135
2018	52	10645000	303.087580013302	2.8894858019954e-05	0	0	-0.00622783689525936
2019	1	10815000	316.902672998606	3.0387444825895e-05	0	0	-0.0224127898051427
2019	2	10815000	317.588082611788	3.02501226091221e-05	0	0	-0.0289308167240616
2019	3	10815000	325.753518792138	3.14860225600785e-05	0	0	-0.014592378954994
2019	4	10815000	327.930506113134	3.19372241294752e-05	0	0	-0.00710670727391956
2019	5	10815000	328.359825996822	3.21726336439431e-05	0	0	-0.00109582832104852
2019	6	10815000	331.894202571968	3.20156939676312e-05	0	0	-0.0165540781652438
2019	7	10815000	338.425346787158	3.25649828347229e-05	0	0	-0.0189860093168462
2019	8	10815000	338.547674433016	3.2368808239333e-05	0	0	-0.0252480671956499
2019	9	10815000	336.24779084988	3.20353114271702e-05	0	0	-0.0286925033038732
2019	10	10815000	333.148694501468	3.11525257479156e-05	0	0	-0.0466719358595578
2019	11	10815000	328.448642469062	3.08190289357528e-05	0	0	-0.0433816451849221
2019	12	10815000	319.33590541497	3.02893575282001e-05	0	0	-0.0329931750119952
2019	13	10815000	311.785054568436	2.98970083374203e-05	0	0	-0.0224034297542074
2019	14	10815000	306.129901878933	2.94850416871015e-05	0	0	-0.0180639063514922
2019	15	10815000	300.538101362998	2.94458067680235e-05	0	0	-0.00112498668709469
2019	16	10815000	296.267784979378	2.87591956841589e-05	0	0	-0.0103547707004048
2019	17	10815000	295.088827879355	2.81314369789112e-05	0	0	-0.028089263625881
2019	18	10815000	292.711778516467	2.71113290828838e-05	0	0	-0.0557264166106986
2019	19	10815000	291.531068093306	2.75429131927415e-05	0	0	-0.0368093464737416
2019	20	10815000	292.887063401725	2.81118195193722e-05	0	0	-0.0214658282571582
2019	21	10815000	294.753913454257	2.88180480627759e-05	0	0	-0.00323630462807973
2019	22	10815000	291.692806207288	2.93477194703286e-05	0	0	0.0257366435954441
2019	23	10815000	293.870489471267	3.02501226091221e-05	0	0	0.0494418835823722
2019	24	10815000	294.882432822885	3.048553212359e-05	0	0	0.0539793673863077
2019	25	10815000	295.293790997737	3.01716527709662e-05	0	0	0.0416744590554482
2019	26	10815000	289.990545536457	2.90534575772438e-05	0	0	0.0214126100285635
2019	27	10815000	292.278087735827	2.84453163315351e-05	0	0	-0.00779424743563369
2019	28	10815000	291.728941668244	2.83472290338401e-05	0	0	-0.00935437414141681
2019	29	10815000	294.578859126198	2.82099068170672e-05	0	0	-0.0236909707196878
2019	30	10815000	290.845908520384	2.81314369789112e-05	0	0	-0.0139108318248895
2019	31	10815000	290.113723931746	2.83668464933791e-05	0	0	-0.00314953708277696
2019	32	10815000	288.629980286382	2.88965179009318e-05	0	0	0.0206839903037593
2019	33	10815000	284.246565850393	2.84060814124571e-05	0	0	0.018833768962489
2019	34	10815000	280.667641601545	2.80922020598332e-05	0	0	0.0204240088588237
2019	35	10815000	283.819253990229	2.80922020598332e-05	0	0	0.00909292084130288
2019	36	10815000	282.89689962321	2.78175576262874e-05	0	0	0.00248535907507695
2019	37	10815000	284.00425698902	2.76017655713585e-05	0	0	-0.00916978152591796
2019	38	10815000	286.717345190458	2.78175576262874e-05	0	0	-0.0108725378591506
2019	39	10815000	285.068063361857	2.73075036782737e-05	0	0	-0.0233911273091056
2019	40	10815000	282.675330599353	2.78371750858264e-05	0	0	0.00397866130823185
2019	41	10815000	285.144079350304	2.84649337910741e-05	0	0	0.0177311086423945
2019	42	10815000	285.221474158951	2.89357528200098e-05	0	0	0.0342839748300291
2019	43	10815000	282.863362956542	2.92496321726336e-05	0	0	0.0542192416973211
2019	44	10815000	283.471590815138	2.98185384992643e-05	0	0	0.0724178713141292
2019	45	10815000	281.732553923113	2.92888670917116e-05	0	0	0.0598704190978586
2019	46	10815000	285.434270008353	2.94654242275625e-05	0	0	0.0524314406648123
2019	47	10815000	286.047589437261	2.91907797940167e-05	0	0	0.0403863237773333
2019	48	10815000	285.175640239442	2.89161353604708e-05	0	0	0.0337488845557663
2019	49	10815000	284.370426168567	2.82687591956842e-05	0	0	0.0134668498515494
2019	50	10815000	282.571816462606	2.76998528690535e-05	0	0	-0.000608045291837859
2019	51	10815000	283.703680017061	2.81902893575282e-05	0	0	0.0130288052051936
2019	52	10815000	285.96809799834	2.84649337910741e-05	0	0	0.0147985108523698
2020	1	10940000	307.674429115714	2.8678871845621e-05	0	0	-0.0580952702734719
2020	2	10940000	308.310514235045	2.90351311232063e-05	0	0	-0.0483620037157665
2020	3	10940000	317.295261260349	3.00643245917862e-05	0	0	-0.0425321866035545
2020	4	10940000	319.76564640751	2.96288965858486e-05	0	0	-0.0636892881906255
2020	5	10940000	320.446482041953	2.99851558634339e-05	0	0	-0.0544442926343917
2020	6	10940000	324.374474334832	3.01039089559624e-05	0	0	-0.0621950120341684
2020	7	10940000	331.154595312701	3.05393369619001e-05	0	0	-0.0681089606846724
2020	8	10940000	331.07827099709	2.98664027709055e-05	0	0	-0.0884330793105627
2020	9	10940000	328.54903343492	3.00643245917862e-05	0	0	-0.0753282795452894
2020	10	10940000	325.283597237346	3.02226620484908e-05	0	0	-0.0611269593862658
2020	11	10940000	320.60585838928	3.01632855022266e-05	0	0	-0.04929996746999
2020	12	10940000	311.057027432561	3.08560118753092e-05	0.084	0	0.00238854133459409
2020	13	10940000	303.494990227711	3.156853043048e-05	0.091	0	0.0510881901564693
2020	14	10940000	297.485910570601	3.1588322612568e-05	0.0835454545454545	0	0.072991992756059
2020	15	10940000	290.827307154239	3.09945571499258e-05	0.0719090909090909	0	0.0769277584855409
2020	16	10940000	286.328928004271	3.11924789708065e-05	0.0579090909090909	0	0.100831837694367
2020	17	10940000	285.135775571927	3.04403760514597e-05	0.0407272727272727	0	0.078784306820196
2020	18	10940000	282.949586289582	3.03809995051954e-05	0.0302727272727273	0	0.0849989357673196
2020	19	10940000	282.054710058146	3.03414151410193e-05	0.0193636363636364	0	0.087023152128158
2020	20	10940000	284.212095703495	2.94903513112321e-05	0.0153636363636364	0	0.048512728715423
2020	21	10940000	286.210332192615	2.91538842157348e-05	0.0132727272727273	0	0.0293129452843764
2020	22	10940000	282.995762890158	2.90351311232063e-05	0.00936363636363636	0	0.0367646391719319
2020	23	10940000	284.697685999398	2.87184562097971e-05	0.00827272727272727	0	0.019326865904394
2020	24	10940000	285.652045860107	2.84809500247402e-05	0.00745454545454546	0	0.00751947752877177
2020	25	10940000	285.538623229388	2.91934685799109e-05	0.0102727272727273	0	0.0331351908319978
2020	26	10940000	279.495472345683	2.90351311232063e-05	0.00718181818181818	0	0.0497486686908473
2020	27	10940000	282.484438153243	2.87184562097971e-05	0.00618181818181818	0	0.0273132279328292
2020	28	10940000	282.151477369547	2.8421573478476e-05	0.00618181818181818	0	0.017892951252707
2020	29	10940000	285.698119110046	2.80257298367145e-05	0.00718181818181818	0	-0.00874391164291681
2020	30	10940000	281.889289555305	2.85601187530925e-05	0.00809090909090909	0	0.0238061916267944
2020	31	10940000	281.290159258819	2.98861949529936e-05	0.00927272727272727	0	0.0736244765751841
2020	32	10940000	279.694861981684	2.99059871350816e-05	0.0103636363636364	0	0.080463179977149
2020	33	10940000	275.12458952912	2.88767936665017e-05	0.00954545454545454	0	0.0606103965458708
2020	34	10940000	271.159418477014	2.88174171202375e-05	0.00845454545454545	0	0.0739070087830461
2020	35	10940000	274.972273773628	2.81246907471549e-05	0.00736363636363636	0	0.033558751577874
2020	36	10940000	273.439984950022	2.68184067293419e-05	0.00645454545454545	0	-0.00892329243825727
2020	37	10940000	275.162996948597	2.69569520039584e-05	0.00836363636363636	0	-0.0100413099844
2020	38	10940000	277.746978553402	2.7887184562098e-05	0.0113636363636364	0	0.0145924951828718
2020	39	10940000	275.6928961674	2.81444829292429e-05	0.0112727272727273	0	0.031582619478571
2020	40	10940000	272.599929730511	2.79465611083622e-05	0.0152727272727273	0	0.0359503770935553
2020	41	10940000	275.728347680061	2.79663532904503e-05	0.0222727272727273	0	0.0249218202544495
2020	42	10940000	275.521966135224	2.76694705591291e-05	0.0371818181818182	0	0.0148011206582858
2020	43	10940000	273.354001709449	2.74319643740722e-05	0.0591818181818182	0	0.0140696615615648
2020	44	10940000	274.110761134557	2.75309252845126e-05	0.0740909090909091	0	0.0149181989372374
2020	45	10940000	272.055134569659	2.79267689262741e-05	0.0792727272727273	0	0.0372897407225505
2020	46	10940000	276.126930216491	2.82434438396833e-05	0.0891818181818182	0	0.0335826345378134
2020	47	10940000	276.307484597538	2.88570014844137e-05	0.0938181818181818	0	0.0553460049217871
2020	48	10940000	274.506193544443	3.0262246412667e-05	0.0897272727272727	0	0.114000365716669
2020	49	10940000	273.361578349248	3.02424542305789e-05	0.0977272727272727	0	0.11793325838046
2020	50	10940000	271.301383165422	3.01237011380505e-05	0.110272727272727	0	0.121999440063293
2020	51	10940000	272.395711180306	3.01039089559624e-05	0.102272727272727	0	0.116757670970239
2020	52	10940000	274.284488840277	3.12914398812469e-05	0.119909090909091	0	0.152817650523911
2020	53	10940000	0	3.13706086095992e-05	0.150272727272727	0.6	Inf
2021	1	10976000	299.205141470539	3.14302765068629e-05	0.123181818181818	0.7	0.0561315839925667
2021	2	10976000	299.793442607094	3.12910284463895e-05	0.0924545454545455	0.6	0.0493891969889138
2021	3	10976000	309.546838304139	3.15496319872688e-05	0.0870909090909091	1	0.0247237598606679
2021	4	10976000	312.283660699093	3.18480206882833e-05	0.078	0.9	0.0253498350928298
2021	5	10976000	313.169970657353	3.08931768450368e-05	0.0651818181818182	0.7	-0.00820631253998602
2021	6	10976000	317.45041677949	2.99980107419932e-05	0.0580909090909091	1.3	-0.0499303700410644
2021	7	10976000	324.470394923963	3.07340362044957e-05	0.0562727272727273	1.5	-0.0476789105138181
2021	8	10976000	324.201623309101	3.03759697632783e-05	0.0604545454545455	1.8	-0.0579936124847074
2021	9	10976000	321.434796992958	3.02367217028049e-05	0.0622727272727273	1.1	-0.0542405400910604
2021	10	10976000	318.026388470256	3.00576884821961e-05	0.0721818181818182	1.5	-0.049764387623251
2021	11	10976000	313.361118427132	3.07340362044957e-05	0.0861818181818182	1.2	-0.0139172289434681
2021	12	10976000	303.391027690099	3.05152178237517e-05	0.100272727272727	1.9	0.0112362331076668
2021	13	10976000	295.832347682402	3.08931768450368e-05	0.119090909090909	2.5	0.0499189910545277
2021	14	10976000	289.527550513123	3.11517803859161e-05	0.134272727272727	2.9	0.0817623381433752
2021	15	10976000	281.749451417996	3.14103839267953e-05	0.128090909090909	5	0.120854001349901
2021	16	10976000	277.072274507153	3.22259797095683e-05	0.134636363636364	6.3	0.169369979642749
2021	17	10976000	275.874609265633	3.2405012930177e-05	0.125181818181818	7.3	0.180971314711661
2021	18	10976000	273.897698892891	3.23851203501094e-05	0.112272727272727	7	0.188765007212886
2021	19	10976000	273.250694376081	3.15098468271335e-05	0.100454545454545	7.2	0.159374912928789
2021	20	10976000	276.205074283963	3.07340362044957e-05	0.0706363636363636	8.1	0.118733972578366
2021	21	10976000	278.299624462644	2.952058882037e-05	0.0515454545454545	9.8	0.0664764660501324
2021	22	10976000	274.94844211007	2.94211259200318e-05	0.0376363636363636	10.2	0.0758380652383646
2021	23	10976000	276.179276373478	2.95006962403024e-05	0.0276363636363636	9.40000000000001	0.0739401011352761
2021	24	10976000	277.11297998072	2.93813407598966e-05	0.0173636363636364	7.9	0.0659912069819059
2021	25	10976000	276.480009369531	2.94012333399642e-05	0.0122727272727273	6.5	0.0691550563603822
2021	26	10976000	269.704933399131	2.97592997811816e-05	0.00936363636363636	6.1	0.109360500859732
2021	27	10976000	273.410978698393	2.95006962403024e-05	0.00981818181818182	5.2	0.0848137898924205
2021	28	10976000	273.281897110498	2.92818778595584e-05	0.0152727272727273	4.8	0.0772758939131752
2021	29	10976000	277.505979426472	2.9082952058882e-05	0.0206363636363636	4.1	0.0536709897361834
2021	30	10976000	273.62429493779	2.89635965784762e-05	0.029	3.89999999999999	0.0642329843781095
2021	31	10976000	273.149740219537	2.89834891585439e-05	0.0395454545454545	3.1	0.0668141209499045
2021	32	10976000	271.434411649771	2.82872488561766e-05	0.0605454545454545	2.5	0.0477669292976707
2021	33	10976000	266.684079014108	2.80883230555003e-05	0.0880909090909091	1.90000000000001	0.0589308557300868
2021	34	10976000	262.33578378686	2.91227372190173e-05	0.103545454545455	1.8	0.116126804255921
2021	35	10976000	266.800609576927	2.92619852794907e-05	0.107818181818182	1.60000000000001	0.10269613126642
2021	36	10976000	264.659864986175	2.91028446389497e-05	0.099	1.49999999999999	0.105569973804997
2021	37	10976000	266.996051849636	2.9301770439626e-05	0.0873636363636364	1.37417218543047	0.103387102390226
2021	38	10976000	269.43037969976	2.90033817386115e-05	0.0746363636363636	1.0317880794702	0.0822832982863502
2021	39	10976000	266.982422664332	2.90431668987468e-05	0.0763636363636364	1.18013245033111	0.093704960371572
2021	40	10976000	263.19262574646	2.91227372190173e-05	0.077	1.09668874172185	0.112493175557515
2021	41	10976000	266.984275000113	2.91426297990849e-05	0.0886363636363636	1.33443708609274	0.097442911197207
2021	42	10976000	266.496950464967	2.92222001193555e-05	0.117545454545455	1.25099337748343	0.102451639643143
2021	43	10976000	264.55844702044	3.08732842649692e-05	0.144272727272727	1.69999999999999	0.173275710890523
2021	44	10976000	265.439485173491	3.12313507061866e-05	0.181636363636364	3	0.182943825387433
2021	45	10976000	263.065372437006	3.26039387308534e-05	0.195090909090909	6.30000000000001	0.246078102044751
2021	46	10976000	267.520382668036	3.35786751541675e-05	0.222454545454545	8.9	0.261959917345531
2021	47	10976000	267.279264120866	3.50507260791725e-05	0.237909090909091	11	0.31847115472692
2021	48	10976000	264.523696753565	3.4692659637955e-05	0.235	9.6027027027027	0.318596421722278
2021	49	10976000	263.065909254413	3.44738412572111e-05	0.224818181818182	4.69999999999999	0.317540539488148
2021	50	10976000	260.763670917166	3.37974935349115e-05	0.204545454545455	6.20000000000001	0.303095629866098
2021	51	10976000	261.819601604294	3.26835090511239e-05	0.190454545454545	6	0.255062638498073
2021	52	10976000	263.312699689771	3.21066242291625e-05	0.224	4.4027027027027	0.225918842426955
2022	1	10967000	296.294566391025	3.06962025316456e-05	0.222363636363636	2.82702702702702	0.0476061163752814
2022	2	10967000	296.778376640863	3.00632911392405e-05	0.264909090909091	1.85945945945946	0.024333387900007
2022	3	10967000	307.405960464296	2.96479430379747e-05	0.375	1.17297297297297	-0.0247423974890019
2022	4	10967000	310.433048963384	2.93710443037975e-05	0.463	0.989189189189188	-0.0432719680080481
2022	5	10967000	311.487766612337	2.89161392405063e-05	0.499727272727273	0.71891891891892	-0.0612793459593327
2022	6	10967000	316.157991173888	2.98457278481013e-05	0.499363636363636	0.743243243243238	-0.0454139752108651
2022	7	10967000	323.555673778522	2.98852848101266e-05	0.520090909090909	0.562162162162168	-0.0660030885229987
2022	8	10967000	323.119181374934	3.02215189873418e-05	0.516090909090909	0.562162162162161	-0.0542189457784171
2022	9	10967000	320.071412092633	3.05379746835443e-05	0.546727272727273	0.47297297297297	-0.035215304043995
2022	10	10967000	316.495288621696	3.04786392405063e-05	0.589818181818182	0.300000000000003	-0.0262098328787803
2022	11	10967000	311.74918544536	2.98852848101266e-05	0.617454545454545	0.0864864864864865	-0.0306309876374437
2022	12	10967000	301.222320505077	3.03599683544304e-05	0.612454545454545	0.300000000000001	0.0191807814415469
2022	13	10967000	293.551161856868	3.01226265822785e-05	0.570181818181818	0.299999999999996	0.0376385433913544
2022	14	10967000	286.895704135678	2.99446202531646e-05	0.547090909090909	0.200000000000002	0.0554358104184105
2022	15	10967000	277.881587068312	2.97072784810127e-05	0.575181818181818	0.200000000000001	0.0810360023104083
2022	16	10967000	272.973403913743	2.97666139240506e-05	0.535	0.100000000000001	0.10267152654591
2022	17	10967000	271.702865358224	2.95094936708861e-05	0.450090909090909	0.1	0.0982585686263453
2022	18	10967000	269.888152567395	2.95688291139241e-05	0.430545454545455	0.999999999999997	0.107866340762534
2022	19	10967000	269.423147397421	2.92523734177215e-05	0.398363636363636	0.199999999999994	0.0979012117458153
2022	20	10967000	273.173130728231	2.90348101265823e-05	0.331909090909091	0.200000000000009	0.0747762754606003
2022	21	10967000	275.324950799137	2.86787974683544e-05	0.294454545454545	0.0999999999999996	0.0533008329185857
2022	22	10967000	271.80904363994	2.85403481012658e-05	0.344727272727273	0.299999999999994	0.0617748259410491
2022	23	10967000	272.597893462652	2.78876582278481e-05	0.447818181818182	0.200000000000009	0.0344907527270977
2022	24	10967000	273.606782522788	2.84810126582278e-05	0.498636363636364	0.1	0.052605484939004
2022	25	10967000	272.456414487072	2.89754746835443e-05	0.541818181818182	0	0.0754013648443696
2022	26	10967000	264.876986242487	2.92128164556962e-05	0.568454545454545	0.199999999999994	0.115234676256735
2022	27	10967000	269.402368104773	2.91534810126582e-05	0.572181818181818	0.1	0.094273974181805
2022	28	10967000	269.463994190282	2.96083860759494e-05	0.585272727272727	0.199999999999994	0.111094641418322
2022	29	10967000	274.401690420783	2.8995253164557e-05	0.569363636363636	0.200000000000009	0.0685065370785075
2022	30	10967000	270.382438263445	2.93117088607595e-05	0.521545454545455	0.899999999999994	0.0962250429563942
2022	31	10967000	269.984058681069	2.90941455696203e-05	0.465636363636364	0.300000000000009	0.0896939672558122
2022	32	10967000	268.108550485353	2.85403481012658e-05	0.431909090909091	0.5	0.0764296755084895
2022	33	10967000	263.087894745309	2.82634493670886e-05	0.406727272727273	0.499999999999995	0.0863289634693324
2022	34	10967000	258.262914762561	2.80063291139241e-05	0.365636363636364	0.499999999999995	0.0965569728056593
2022	35	10967000	263.475103882472	2.7254746835443e-05	0.331181818181818	0.399999999999999	0.0460191340238979
2022	36	10967000	260.725113117622	2.74920886075949e-05	0.334272727272727	0.3	0.0662570884553991
2022	37	10967000	263.699337809484	2.8243670886076e-05	0.347363636363636	0.300000000000009	0.0830516389325871
2022	38	10967000	266.026373259506	2.79272151898734e-05	0.396090909090909	0.3	0.0615488853224404
2022	39	10967000	263.163318065293	2.84018987341772e-05	0.498818181818182	0.100000000000001	0.0913375090093025
2022	40	10967000	258.57193893218	2.93117088607595e-05	0.566909090909091	0.299999999999994	0.146296080015635
2022	41	10967000	263.084249647148	2.91534810126582e-05	0.537636363636364	0.0999999999999996	0.120553588424201
2022	42	10967000	262.316586995533	2.90545886075949e-05	0.503181818181818	0.0999999999999996	0.120020671834235
2022	43	10967000	260.618981629925	2.93117088607595e-05	0.440181818181818	0	0.137292449484294
2022	44	10967000	261.582929307443	2.97863924050633e-05	0.368909090909091	0.100000000000001	0.151451284674601
2022	45	10967000	258.860665371656	2.92919303797468e-05	0.299090909090909	0	0.144244914826028
2022	46	10967000	263.789159002986	2.97072784810127e-05	0.275363636363636	0	0.138788269902326
2022	47	10967000	263.130567331859	3.02412974683544e-05	0.279909090909091	0.0999999999999996	0.162160683575491
2022	48	10967000	259.305473317137	3.13884493670886e-05	0.301090909090909	0.100000000000009	0.224038952744401
2022	49	10967000	257.562350559226	3.19620253164557e-05	0.327363636363636	0	0.254841786069506
2022	50	10967000	254.962055035806	3.29113924050633e-05	0.351909090909091	0	0.305292271641218
2022	51	10967000	255.981858250803	3.35245253164557e-05	0.421818181818182	0	0.324312599011836
2022	52	10967000	257.059099194977	3.32476265822785e-05	0.391636363636364	0	0.307870451008606
2023	1	10965000	296.399128513599	3.20953870211102e-05	0.281363636363636	0	0.107965470907021
2023	2	10965000	296.678854533841	3.06293979671618e-05	0.193363636363636	0	0.0563610962177685
2023	3	10965000	308.233996710772	2.99648162627052e-05	0.174454545454545	0	-0.00530115668034261
2023	4	10965000	311.5637486348	2.97107114933542e-05	0.213727272727273	0	-0.0242767288169504
2023	5	10965000	312.751917799758	2.97693510555121e-05	0.249909090909091	0	-0.0260651248986965
2023	6	10965000	317.837310356829	2.94175136825645e-05	0.259090909090909	0	-0.0529746188008146
2023	7	10965000	325.718007715484	3.02384675527756e-05	0.287636363636364	0	-0.0500985740086493
2023	8	10965000	325.146561235075	3.02775605942142e-05	0.340363636363636	0	-0.0471989037090875
2023	9	10965000	321.799096725361	3.08053166536357e-05	0.322363636363636	0	-0.0205068839301077
2023	10	10965000	318.049586851798	3.09616888193901e-05	0.343090909090909	0	-0.00392890575387007
2023	11	10965000	313.169414226103	3.15285379202502e-05	0.331727272727273	0	0.0301133678625741
2023	12	10965000	302.023178549709	3.14894448788116e-05	0.289090909090909	0	0.0668055397177755
2023	13	10965000	294.180115246311	3.10398749022674e-05	0.234363636363636	0	0.0796106994997957
2023	14	10965000	287.144634295932	3.02189210320563e-05	0.216545454545455	0	0.0768092559282787
2023	15	10965000	276.84619612632	2.96129788897576e-05	0.188454545454545	0	0.0944705191533387
2023	16	10965000	271.664594682594	2.91438623924941e-05	0.178181818181818	0	0.0976770835684674
2023	17	10965000	270.235506485934	2.88897576231431e-05	0.172272727272727	0	0.0938606989284976
2023	18	10965000	268.53513508971	2.86551993745113e-05	0.164	0	0.091849675097636
2023	19	10965000	268.200196925273	2.86551993745113e-05	0.151181818181818	0	0.0932132166990653
2023	20	10965000	272.715871833125	2.84988272087568e-05	0.132727272727273	0	0.0692446979339362
2023	21	10965000	274.860736084355	2.83033620015637e-05	0.115	0	0.053624479529595
2023	22	10965000	271.174543807089	2.88702111024238e-05	0.096	0	0.0893352888246924
2023	23	10965000	271.517815838535	2.88702111024238e-05	0.0947272727272727	0	0.0879580740869968
2023	24	10965000	272.703785085511	2.78342455043002e-05	0.0880909090909091	0	0.0443566080708999
2023	25	10965000	271.035072592808	2.8068803752932e-05	0.0889090909090909	0	0.059641459876586
2023	26	10965000	262.625064305897	2.83620015637217e-05	0.0724545454545455	0	0.104997349613151
2023	27	10965000	268.072986494292	2.72283033620016e-05	0.0750909090909091	0	0.0392692066566441
2023	28	10965000	268.321688875803	2.66614542611415e-05	0.0899090909090909	0	0.0166900825011955
2023	29	10965000	273.996323743497	2.72087568412822e-05	0.107454545454545	0	0.0160720267934169
2023	30	10965000	269.800468380553	2.65441751368256e-05	0.145909090909091	0	0.00666986099115451
2023	31	10965000	269.422377687579	2.67982799061767e-05	0.180909090909091	0	0.0177328340482574
2023	32	10965000	267.354038089991	2.69741985926505e-05	0.212636363636364	0	0.0323389987739715
2023	33	10965000	261.994829645283	2.72673964034402e-05	0.262909090909091	0	0.0649065112381817
2023	34	10965000	256.603004006251	2.69741985926505e-05	0.263454545454545	0	0.0755914610932481
2023	35	10965000	262.667041322617	2.71501172791243e-05	0.269636363636364	0	0.0576127046666491
2023	36	10965000	259.319455101139	2.67005473025801e-05	0.279545454545455	0	0.0535268165415786
2023	37	10965000	262.953866935323	2.68764659890539e-05	0.284818181818182	0	0.04581082303551
2023	38	10965000	265.205270674633	2.73260359655981e-05	0.267545454545455	0	0.0542776894620138
2023	39	10965000	261.917679295617	2.77365129007037e-05	0.291818181818182	0	0.0835465584577262
2023	40	10965000	256.399200789794	2.75215011727912e-05	0.331636363636364	0	0.0982873547677967
2023	41	10965000	261.67815804697	2.77756059421423e-05	0	0	0.0860669538532441
2023	42	10965000	260.631228361515	2.81274433150899e-05	0	0	0.104242196183799
2023	43	10965000	259.210799573875	2.81665363565285e-05	0	0	0.111836391360936
2023	44	10965000	260.196513790023	2.82251759186865e-05	0	0	0.10993032071544
2023	45	10965000	257.111909055887	2.94761532447224e-05	0	0	0.173030067364334
2023	46	10965000	262.576938668547	3.0140734949179e-05	0	0	0.174512893492509
2023	47	10965000	261.492671365937	3.11571540265833e-05	0	0	0.219154626149602
2023	48	10965000	256.438829362168	3.20758405003909e-05	0	0	0.279837381945321
2023	49	10965000	254.455963253853	3.23690383111806e-05	0	0	0.301600464633577
2023	50	10965000	251.49019923258	3.19194683346364e-05	0	0	0.298658957671577
2023	51	10965000	252.471831715421	3.21931196247068e-05	0	0	0.304700004598097
2023	52	10965000	253.073426288608	3.15871774824081e-05	0	0	0.277099712679508
2024	1	10938000	297.944247426547	3.11287052235203e-05	0	0	0.0820816403897261
2024	2	10938000	297.954111769786	3.07424929999034e-05	0	0	0.0686209299437758
2024	3	10938000	310.466533729651	3.1418364391233e-05	0	0	0.0481000837383428
2024	4	10938000	314.10134983937	3.07811142222651e-05	0	0	0.0149590256871948
2024	5	10938000	315.403299059918	3.10128415564353e-05	0	0	0.0183786946977403
2024	6	10938000	320.922648934739	3.05107656657333e-05	0	0	-0.0153390511734809
2024	7	10938000	329.342726723468	3.0549386888095e-05	0	0	-0.0392986566068464
2024	8	10938000	328.654554987127	2.98348942744038e-05	0	0	-0.0598030810432469
2024	9	10938000	324.999239666173	2.93328183837018e-05	0	0	-0.065228582343603
2024	10	10938000	321.069294100228	2.87535000482765e-05	0	0	-0.0724743677698571
2024	11	10938000	316.037396988397	2.78459013227769e-05	0	0	-0.0874497678178617
2024	12	10938000	304.240965353472	2.82128029352129e-05	0	0	-0.0395770679319363
2024	13	10938000	296.205332118045	2.83672878246597e-05	0	0	-0.00812048892180865
2024	14	10938000	288.774515063982	2.81548711016704e-05	0	0	0.00978439851380831
2024	15	10938000	277.129294553147	2.76527952109684e-05	0	0	0.0334526361126889
2024	16	10938000	271.655133059936	2.84252196582022e-05	0	0	0.0837269912181112
2024	17	10938000	270.027975271457	2.76721058221493e-05	0	0	0.0613715105328752
2024	18	10938000	268.420997621629	2.72858935985324e-05	0	0	0.052823745176442
2024	19	10938000	268.198433821913	2.76914164333301e-05	0	0	0.0693574750344706
2024	20	10938000	273.470115558138	2.70348556531814e-05	0	0	0.0238778720977801
2024	21	10938000	275.568982150364	2.62431205947668e-05	0	0	-0.0136770913800013
2024	22	10938000	271.708365106443	2.67451964854688e-05	0	0	0.0194754213455427
2024	23	10938000	271.570822414338	2.69383025972772e-05	0	0	0.0273563172936437
2024	24	10938000	272.993625048135	2.70734768755431e-05	0	0	0.0271302121086492
2024	25	10938000	270.798206882578	2.75369315438834e-05	0	0	0.0531827491888343
2024	26	10938000	261.529848900822	2.83479772134788e-05	0	0	0.122625204097984
2024	27	10938000	267.979281408829	2.8328666602298e-05	0	0	0.0948607610914102
2024	28	10938000	268.419409061136	2.77686588780535e-05	0	0	0.0714575410397965
2024	29	10938000	274.864968329535	2.74403784879791e-05	0	0	0.0339622459973635
2024	30	10938000	270.472907141637	2.72279617649899e-05	0	0	0.0426182902390547
2024	31	10938000	270.084598812675	2.71507193202665e-05	0	0	0.0411552574126385
2024	32	10938000	267.799560421763	2.62817418171285e-05	0	0	0.0164318401841528
2024	33	10938000	262.063318628009	2.62431205947668e-05	0	0	0.0371539268561718
2024	34	10938000	256.034017664132	2.6223809983586e-05	0	0	0.0607965397640546
2024	35	10938000	263.03957524527	2.6841749541373e-05	0	0	0.0568751859516966
2024	36	10938000	259.083142531328	2.7092787486724e-05	0	0	0.083050009577795
2024	37	10938000	263.410085323651	2.87341894370957e-05	0	0	0.129797287884176
2024	38	10938000	265.593658108997	2.92941971613402e-05	0	0	0.142346553604409
2024	39	10938000	261.870311213674	2.89659167712658e-05	0	0	0.14560523722452
2024	40	10938000	255.321232007219	2.9313507772521e-05	0	0	0.189090298574999
2024	41	10938000	261.415706266727	2.85410833252872e-05	0	0	0.130766028642496
2024	42	10938000	260.086064851935	2.73824466544366e-05	0	0	0.0904082852783805
2024	43	10938000	258.987396708872	2.71507193202665e-05	0	0	0.0857671206143574
2024	44	10938000	259.951757365307	2.75755527662451e-05	0	0	0.0986653942817923
2024	45	10938000	256.491011017506	2.7092787486724e-05	0	0	0.0939954538244949
2024	46	10938000	262.530394356062	2.76141739886067e-05	0	0	0.0893976703212022
2024	47	10938000	261.005006964036	2.84831514917447e-05	0	0	0.130246516844209
2024	48	10938000	254.565042621565	2.90238486048083e-05	0	0	0.180837702240486
2024	49	10938000	252.375802565517	2.93328183837018e-05	0	0	0.20376041170244
2024	50	10938000	248.998064878175	2.8946606160085e-05	0	0	0.204025421429202
2024	51	10938000	249.956782468954	2.95066138843294e-05	0	0	0.222611352976418
2024	52	10938000	250.016389312975	2.98542048855846e-05	0	0	0.236718924105964
2025	1	10883000	299.418241412931	3.00952380952381e-05	0	0	0.055379921105746
2025	2	10883000	298.995022098293	3.10857142857143e-05	0	0	0.0916569704384511
2025	3	10883000	312.415951817956	3.22476190476191e-05	0	0	0.0838114956348371
2025	4	10883000	316.342622529966	3.2647619047619e-05	0	0	0.0836351967320747
2025	5	10883000	317.716235584451	3.32e-05	0	0	0.0972054964667984
2025	6	10883000	323.663350119318	3.41142857142857e-05	0	0	0.106705469951881
2025	7	10883000	332.674298694631	3.30095238095238e-05	0	0	0.041859865219561
2025	8	10883000	331.920477784005	3.27238095238095e-05	0	0	0.035187712110956
2025	9	10883000	327.982725828455	3.2e-05	0	0	0.0244441964170336
2025	10	10883000	323.901091989427	3.08190476190476e-05	0	0	-0.000929580038083162
2025	11	10883000	318.716549784229	2.90285714285714e-05	0	0	-0.0436643462463761
2025	12	10883000	306.327467736493	2.95809523809524e-05	0	0	0.0139475976316365
2025	13	10883000	298.116036026481	2.94857142857143e-05	0	0	0.0385217921403547
2025	14	10883000	290.308266644455	2.97142857142857e-05	0	0	0.0747196544082939
2025	15	10883000	277.426131005772	2.92571428571429e-05	0	0	0.107321790078991
2025	16	10883000	271.633733146313	2.90095238095238e-05	0	0	0.121362934094532
2025	17	10883000	269.689448819581	2.79428571428571e-05	0	0	0.0879179785646021
2025	18	10883000	268.110668927135	2.76761904761905e-05	0	0	0.0838807764079576
2025	19	10883000	267.954326985937	2.65142857142857e-05	0	0	0.0389830353984571
2025	20	10883000	273.873244388545	2.68e-05	0	0	0.0274826247750452
2025	21	10883000	275.820791586732	2.61714285714286e-05	0	0	-0.00370092327289707
2025	22	10883000	271.816717830027	2.64952380952381e-05	0	0	0.0234837732606465
2025	23	10883000	271.16778332266	2.63428571428571e-05	0	0	0.0200326772258043
2025	24	10883000	272.944018660101	2.7047619047619e-05	0	0	0.0405064063838916
2025	25	10883000	270.239440694748	2.71809523809524e-05	0	0	0.0561004687778967
2025	26	10883000	260.186031375377	2.76190476190476e-05	0	0	0.114587122402469
2025	27	10883000	267.714843323979	2.73333333333333e-05	0	0	0.0720361875963784
2025	28	10883000	268.345740986922	2.71619047619048e-05	0	0	0.0628079989311243
2025	29	10883000	275.536808341634	2.62857142857143e-05	0	0	0.00168105183896684
2025	30	10883000	270.946681056204	2.54857142857143e-05	0	0	-0.01235180679519
2025	31	10883000	270.473432447302	2.60571428571429e-05	0	0	0.0115596105850705
2025	32	10883000	267.952893395984	2.58666666666667e-05	0	0	0.0136109991491168
2025	33	10883000	261.807229019987	2.56952380952381e-05	0	0	0.0305292218627108
2025	34	10883000	255.066058595771	2.62857142857143e-05	0	0	0.0820726266735688
2025	35	10883000	263.107897742386	2.63428571428571e-05	0	0	0.0512797311421829
2025	36	10883000	258.599291881628	2.54095238095238e-05	0	0	0.0317120285160182
2025	37	10883000	263.610848126754	2.53142857142857e-05	0	0	0.0083044832517414
2025	38	10883000	265.751350097311	2.0247619047619e-05	0	0	-0.200004064242189
2025	39	10883000	261.618357606774	1.48380952380952e-05	0	0	-0.404476041263986
2025	40	10883000	253.906656531545	9.80952380952381e-06	0	0	-0.594339111045702
2025	41	10883000	260.819793131507	4.99047619047619e-06	0	0	-0.799095002066888
2025	42	10883000	259.221983098823	0	0	0	-1
2025	43	10883000	258.509316678486	0	0	0	-1
2025	44	10883000	259.353818211043	0	0	0	-1
2025	45	10883000	255.537407885171	0	0	0	-1
2025	46	10883000	262.162728139164	0	0	0	-1
2025	47	10883000	260.189004950136	0	0	0	-1
2025	48	10883000	252.170398378096	0	0	0	-1
2025	49	10883000	249.864358044229	0	0	0	-1
2025	50	10883000	245.995724118054	0	0	0	-1
2025	51	10883000	246.925325152491	0	0	0	-1
2025	52	10883000	246.337263934723	0	0	0	-1
