# Supplementary material for: Cohort-resolved excess mortality in Germany (2000-2024): Patterns and implications for the SARS-CoV-2 era
Source: PLoS One. 2025 Oct 27;20(10):e0334884. doi: 10.1371/journal.pone.0334884 (PMC12558607; doi:10.1371/journal.pone.0334884)
Supplement: S1 Data — For each sex and 10-year age cohort, they contain cohort sizes, weekly death counts, all-cause mortality rates (AMR) PCR-incidence, mRNA-I rates, and modelled excess mortality rates. Data_all_age_0-29.csvData_all_age_30-39.csvData_all_age_40-49.csvData_all_age_50-59.csvData_all_age_60-69.csvData_all_age_70-79.csvData_all_age_80+.csvData_all_population.csvData_female_age_0-29.csvData_female_age_30-39.csvData_female_age_40-49.csvData_female_age_50-59.csvData_female_age_60-69.csvData_female_age_70-79.csvData_female_age_80+.csvData_female_population.csvData_male_age_0-29.csvData_male_age_30-39.csvData_male_age_40-49.csvData_male_age_50-59.csvData_male_age_60-69.csvData_male_age_70-79.csvData_male_age_80+.csvData_male_population.csv (ZIP) [file pone.0334884.s001.zip › S1_data_tables/Data_female_age_50-59.csv]

2000	1	3971000	419.961538461538	8.49779586300441e-05	0	0	-0.00546448087431701
2000	2	3971000	412.504120879121	8.34689725330621e-05	0	0	-0.0054644808743168
2000	3	3971000	418.889010989011	8.47609359104781e-05	0	0	-0.00546448087431694
2000	4	3971000	420.497802197802	8.50864699898271e-05	0	0	-0.00546448087431691
2000	5	3971000	420.095604395604	8.50050864699898e-05	0	0	-0.00546448087431685
2000	6	3971000	407.426373626374	8.2441505595117e-05	0	0	-0.00546448087431709
2000	7	3971000	406.21978021978	8.21973550356053e-05	0	0	-0.0054644808743169
2000	8	3971000	396.567032967033	8.02441505595117e-05	0	0	-0.00546448087431697
2000	9	3971000	395.159340659341	7.99593082400814e-05	0	0	-0.00546448087431697
2000	10	3971000	377.261538461539	7.63377416073245e-05	0	0	-0.00546448087431698
2000	11	3971000	381.886813186813	7.72736520854527e-05	0	0	-0.00546448087431691
2000	12	3971000	375.451648351648	7.5971515768057e-05	0	0	-0.00546448087431706
2000	13	3971000	364.592307692308	7.37741607324517e-05	0	0	-0.00546448087431693
2000	14	3971000	357.151648351648	7.22685656154629e-05	0	0	-0.00546448087431684
2000	15	3971000	362.179120879121	7.32858596134283e-05	0	0	-0.00546448087431699
2000	16	3971000	350.314285714286	7.08850457782299e-05	0	0	-0.00546448087431709
2000	17	3971000	353.934065934066	7.1617497456765e-05	0	0	-0.00546448087431692
2000	18	3971000	356.146153846154	7.20651068158698e-05	0	0	-0.00546448087431691
2000	19	3971000	345.286813186813	6.98677517802645e-05	0	0	-0.0054644808743171
2000	20	3971000	348.705494505494	7.0559511698881e-05	0	0	-0.00546448087431681
2000	21	3971000	355.743956043956	7.19837232960326e-05	0	0	-0.00546448087431699
2000	22	3971000	346.292307692308	7.00712105798576e-05	0	0	-0.00546448087431703
2000	23	3971000	355.341758241758	7.19023397761953e-05	0	0	-0.00546448087431708
2000	24	3971000	356.347252747253	7.21057985757884e-05	0	0	-0.00546448087431686
2000	25	3971000	352.124175824176	7.12512716174975e-05	0	0	-0.00546448087431685
2000	26	3971000	347.096703296703	7.0233977619532e-05	0	0	-0.00546448087431701
2000	27	3971000	351.31978021978	7.1088504577823e-05	0	0	-0.00546448087431703
2000	28	3971000	339.253846153846	6.8646998982706e-05	0	0	-0.00546448087431718
2000	29	3971000	335.030769230769	6.77924720244151e-05	0	0	-0.00546448087431699
2000	30	3971000	335.030769230769	6.77924720244151e-05	0	0	-0.00546448087431699
2000	31	3971000	341.465934065934	6.90946083418108e-05	0	0	-0.00546448087431683
2000	32	3971000	340.862637362637	6.89725330620549e-05	0	0	-0.0054644808743168
2000	33	3971000	345.89010989011	6.99898270600203e-05	0	0	-0.00546448087431696
2000	34	3971000	357.151648351648	7.22685656154629e-05	0	0	-0.005464480874317
2000	35	3971000	357.553846153846	7.23499491353001e-05	0	0	-0.00546448087431691
2000	36	3971000	353.330769230769	7.14954221770092e-05	0	0	-0.0054644808743169
2000	37	3971000	353.12967032967	7.14547304170905e-05	0	0	-0.00546448087431694
2000	38	3971000	354.537362637363	7.17395727365209e-05	0	0	-0.00546448087431695
2000	39	3971000	356.548351648352	7.2146490335707e-05	0	0	-0.00546448087431682
2000	40	3971000	359.363736263736	7.27161749745676e-05	0	0	-0.00546448087431698
2000	41	3971000	364.994505494505	7.38555442522889e-05	0	0	-0.00546448087431685
2000	42	3971000	373.842857142857	7.5645981688708e-05	0	0	-0.00546448087431694
2000	43	3971000	366.603296703297	7.41810783316378e-05	0	0	-0.00546448087431696
2000	44	3971000	367.005494505495	7.42624618514751e-05	0	0	-0.00546448087431703
2000	45	3971000	363.184615384615	7.34893184130214e-05	0	0	-0.00546448087431693
2000	46	3971000	354.738461538462	7.17802644964395e-05	0	0	-0.00546448087431706
2000	47	3971000	353.934065934066	7.1617497456765e-05	0	0	-0.00546448087431692
2000	48	3971000	360.168131868132	7.28789420142421e-05	0	0	-0.00546448087431697
2000	49	3971000	362.581318681319	7.33672431332655e-05	0	0	-0.00546448087431691
2000	50	3971000	366	7.4059003051882e-05	0	0	-0.00546448087431694
2000	51	3971000	370.223076923077	7.49135300101729e-05	0	0	-0.00546448087431695
2000	52	3971000	364.592307692308	7.37741607324517e-05	0	0	-0.00546448087431693
2001	1	3911000	382.748947402085	7.53599341834636e-05	0	0	-0.0427145456912534
2001	2	3911000	379.710012203191	7.54422048539696e-05	0	0	-0.0339996623430676
2001	3	3911000	378.5444999843	7.56478815302345e-05	0	0	-0.0283837170656174
2001	4	3911000	381.361865170029	7.6840806252571e-05	0	0	-0.0203530186914958
2001	5	3911000	378.661799752273	7.72521596051008e-05	0	0	-0.00808584270786361
2001	6	3911000	369.420365993094	7.58946935417524e-05	0	0	-0.00113790692606794
2001	7	3911000	369.196808324323	7.6676264911559e-05	0	0	0.00975954177944029
2001	8	3911000	367.032390262221	7.60180995475113e-05	0	0	0.0069955944104686
2001	9	3911000	364.316266062557	7.56478815302345e-05	0	0	0.00956238922597103
2001	10	3911000	354.219979166767	7.56478815302345e-05	0	0	0.0383378172659197
2001	11	3911000	357.691665028334	7.54422048539695e-05	0	0	0.0254642080377914
2001	12	3911000	353.684562141374	7.34677087618264e-05	0	0	0.00993947215943459
2001	13	3911000	346.244484588605	7.34677087618264e-05	0	0	0.0316409817311933
2001	14	3911000	341.571092334091	7.28918140682847e-05	0	0	0.03755852867479
2001	15	3911000	344.886873403093	7.26038667215138e-05	0	0	0.0235240225783381
2001	16	3911000	334.734976663662	7.24804607157548e-05	0	0	0.0527731625550659
2001	17	3911000	337.559848771327	7.29740847387906e-05	0	0	0.051072872829587
2001	18	3911000	340.057679501154	7.29740847387906e-05	0	0	0.0433524116275576
2001	19	3911000	330.531397399633	7.2069107363225e-05	0	0	0.0601110900709514
2001	20	3911000	333.134415304392	7.18222953517071e-05	0	0	0.0482255328706541
2001	21	3911000	340.366244009692	7.05059646236117e-05	0	0	0.00715040352308984
2001	22	3911000	332.599217640571	6.89428218839984e-05	0	0	0.00781956848208799
2001	23	3911000	338.760405017151	6.82023858494447e-05	0	0	-0.0211370777431567
2001	24	3911000	339.884225853627	6.85726038667215e-05	0	0	-0.0190777487167616
2001	25	3911000	337.316494659152	6.83669271904566e-05	0	0	-0.0145753164668689
2001	26	3911000	333.153155675293	6.92719045660222e-05	0	0	0.0109464498912359
2001	27	3911000	336.267023755494	7.06705059646236e-05	0	0	0.0218070037394992
2001	28	3911000	327.036928334251	7.08761826408885e-05	0	0	0.0537036344953621
2001	29	3911000	322.934074998306	7.18634306869601e-05	0	0	0.0819545754093408
2001	30	3911000	323.365985607559	7.15754833401892e-05	0	0	0.0761799802355749
2001	31	3911000	329.108623881594	7.25627313862608e-05	0	0	0.071986494425409
2001	32	3911000	328.290680054767	7.35911147675854e-05	0	0	0.0898877785391595
2001	33	3911000	332.043248505422	7.4372686137392e-05	0	0	0.0890147642742855
2001	34	3911000	340.261198285957	7.11229946524064e-05	0	0	0.0162780879569696
2001	35	3911000	339.91866538121	7.13698066639243e-05	0	0	0.0208324382859298
2001	36	3911000	335.825445024554	7.02591526120938e-05	0	0	0.0171951085333153
2001	37	3911000	335.736976832213	6.76676264911559e-05	0	0	-0.0200662342759446
2001	38	3911000	337.734511341127	6.65569724393254e-05	0	0	-0.0418509535344763
2001	39	3911000	340.430412010838	6.94364459070341e-05	0	0	-0.00831421609520471
2001	40	3911000	341.842163048727	6.9683257918552e-05	0	0	-0.0088993207321037
2001	41	3911000	347.782991364804	6.9806663924311e-05	0	0	-0.02410408666596
2001	42	3911000	353.889135072444	7.10407239819004e-05	0	0	-0.0239881200950311
2001	43	3911000	349.04916543982	7.15754833401892e-05	0	0	-0.00300578125863043
2001	44	3911000	348.967952449828	7.08761826408885e-05	0	0	-0.0125167724404618
2001	45	3911000	346.37056786705	7.24804607157548e-05	0	0	0.017407460945885
2001	46	3911000	338.251546238157	7.28506787330317e-05	0	0	0.0471496847219548
2001	47	3911000	339.402802140276	7.33443027560675e-05	0	0	0.0506689919802633
2001	48	3911000	344.908867804758	7.40436034553682e-05	0	0	0.0437539698277202
2001	49	3911000	347.479603316952	7.42492801316331e-05	0	0	0.0389099001897821
2001	50	3911000	350.045611345208	7.28506787330317e-05	0	0	0.0118681352376536
2001	51	3911000	354.794705170809	7.32620320855615e-05	0	0	0.00396086753469027
2001	52	3911000	349.403448692495	7.4496092143151e-05	0	0	0.036623998290203
2002	1	3860000	368.544639650893	7.36799350121852e-05	0	0	-0.0155873645492024
2002	2	3860000	367.685865486257	7.4817221770918e-05	0	0	0.00194224086585132
2002	3	3860000	364.111692510114	7.48984565393989e-05	0	0	0.0128760146579345
2002	4	3860000	367.107630701222	7.53046303818034e-05	0	0	0.0100580020407767
2002	5	3860000	364.131964531646	7.33549959382616e-05	0	0	-0.00805192846889072
2002	6	3860000	356.927593022373	7.31925264012997e-05	0	0	0.00972860335123953
2002	7	3860000	356.920135516801	7.24614134849716e-05	0	0	-0.000336589351078885
2002	8	3860000	357.846449272293	7.10398050365556e-05	0	0	-0.0224857597124567
2002	9	3860000	354.538662632032	7.07554833468725e-05	0	0	-0.0173145083429252
2002	10	3860000	348.244100094343	7.13241267262388e-05	0	0	0.0084880114404129
2002	11	3860000	350.671229666195	7.05523964256702e-05	0	0	-0.00932848032417523
2002	12	3860000	347.856953236732	7.00243704305443e-05	0	0	-0.00878796070708807
2002	13	3860000	342.291682213715	7.16490658001625e-05	0	0	0.0306998923208551
2002	14	3860000	339.291928090016	7.10398050365556e-05	0	0	0.0309705921067359
2002	15	3860000	341.315995146175	7.10398050365556e-05	0	0	0.0248567455802696
2002	16	3860000	332.416074295827	7.2055239642567e-05	0	0	0.0673370737308363
2002	17	3860000	334.624789372781	7.15678310316816e-05	0	0	0.0531198261208823
2002	18	3860000	337.166387992178	7.13647441104793e-05	0	0	0.0422153942822793
2002	19	3860000	328.577114474735	7.19740048740861e-05	0	0	0.0785900307346292
2002	20	3860000	330.512740823385	7.2055239642567e-05	0	0	0.0734835792293815
2002	21	3860000	337.73001957532	7.07961007311129e-05	0	0	0.032185413776213
2002	22	3860000	331.070678363818	7.16490658001625e-05	0	0	0.0656334826858445
2002	23	3860000	335.24871056693	7.1608448415922e-05	0	0	0.0517564688130437
2002	24	3860000	336.035720236929	7.09585702680747e-05	0	0	0.0397704141501643
2002	25	3860000	334.652492892363	7.04711616571893e-05	0	0	0.0368965041943033
2002	26	3860000	331.263713782094	7.11210398050366e-05	0	0	0.0571637804868719
2002	27	3860000	333.622928781505	6.76685621445979e-05	0	0	-0.00126768499709899
2002	28	3860000	326.508505172014	6.63688058489033e-05	0	0	0.000892763353383545
2002	29	3860000	322.668638694673	6.70593013809911e-05	0	0	0.0233408531296819
2002	30	3860000	323.172580193848	6.7140536149472e-05	0	0	0.0229828279419537
2002	31	3860000	328.316473087841	6.70186839967506e-05	0	0	0.00512775644890823
2002	32	3860000	327.37513516593	7.00649878147847e-05	0	0	0.0538369073910772
2002	33	3860000	330.314166160976	7.00649878147847e-05	0	0	0.0444601998446153
2002	34	3860000	336.290032825285	6.88870836718115e-05	0	0	0.00865314725586033
2002	35	3860000	335.606124321581	6.7140536149472e-05	0	0	-0.0149166655754604
2002	36	3860000	331.884588700333	6.68562144597888e-05	0	0	-0.0080889224499567
2002	37	3860000	331.858201936544	6.63281884646629e-05	0	0	-0.0158447249634339
2002	38	3860000	333.931079650901	6.60032493907392e-05	0	0	-0.0267452782778955
2002	39	3860000	337.057901324169	6.73436230706742e-05	0	0	-0.0161927707457011
2002	40	3860000	337.785723338166	6.83184402924452e-05	0	0	-0.00410237390873741
2002	41	3860000	343.63260955013	6.96181965881397e-05	0	0	-0.0024229643141859
2002	42	3860000	347.916966851014	7.09179528838343e-05	0	0	0.00368775676736444
2002	43	3860000	345.121267373142	7.22989439480097e-05	0	0	0.0315214785505992
2002	44	3860000	344.727574277845	7.22177091795288e-05	0	0	0.0315391820481178
2002	45	3860000	343.10411366371	7.34768480909829e-05	0	0	0.054490417315761
2002	46	3860000	335.459962846635	7.1608448415922e-05	0	0	0.0510941365637759
2002	47	3860000	337.942729438812	7.16490658001625e-05	0	0	0.0439638709963061
2002	48	3860000	342.841897038784	7.1161657189277e-05	0	0	0.0220454472644596
2002	49	3860000	345.619251107854	7.12835093419984e-05	0	0	0.0155684293478964
2002	50	3860000	347.557492581658	7.1608448415922e-05	0	0	0.0145084123518288
2002	51	3860000	352.63673738983	7.22989439480097e-05	0	0	0.0095374708689303
2002	52	3860000	347.573562007193	7.13647441104793e-05	0	0	0.0110090018662807
2003	1	3897000	359.093843316951	7.11414790996785e-05	0	0	-0.0141852705407001
2003	2	3897000	359.332778386671	7.14228295819936e-05	0	0	-0.0109446691847274
2003	3	3897000	355.591700940809	7.11012861736334e-05	0	0	-0.00503864667276581
2003	4	3897000	358.345818470619	7.19855305466238e-05	0	0	-0.00040692108879881
2003	5	3897000	355.877717313155	7.20659163987138e-05	0	0	0.00764948900818516
2003	6	3897000	350.121037951157	7.33922829581994e-05	0	0	0.0430678548683674
2003	7	3897000	350.064071027825	7.54019292604502e-05	0	0	0.0718037955119866
2003	8	3897000	352.193185345405	7.60048231511254e-05	0	0	0.0738424698055686
2003	9	3897000	348.659875096037	7.56028938906753e-05	0	0	0.0789885125048518
2003	10	3897000	344.297967264079	7.65273311897106e-05	0	0	0.106018728562298
2003	11	3897000	345.778482293849	7.4879421221865e-05	0	0	0.0775684985607551
2003	12	3897000	343.609011570635	7.39549839228296e-05	0	0	0.0709847169545233
2003	13	3897000	339.1749375125	7.23070739549839e-05	0	0	0.0608095121613736
2003	14	3897000	337.326804860123	7.21864951768489e-05	0	0	0.0648427424821662
2003	15	3897000	338.266427647063	6.9975884244373e-05	0	0	0.0293661195467547
2003	16	3897000	330.493545799745	6.88504823151125e-05	0	0	0.0366314391131569
2003	17	3897000	332.190361093615	6.70016077170418e-05	0	0	0.00364140278604981
2003	18	3897000	334.63578555888	6.70418006430868e-05	0	0	-0.00309526238250439
2003	19	3897000	326.925838083372	6.70016077170418e-05	0	0	0.019803151548324
2003	20	3897000	328.304330282145	6.78456591639871e-05	0	0	0.0283141855298291
2003	21	3897000	335.297234972887	6.90112540192926e-05	0	0	0.0241659166314588
2003	22	3897000	329.567075825603	6.90916398713826e-05	0	0	0.043186729556471
2003	23	3897000	332.119804861521	6.89710610932476e-05	0	0	0.0333620427818166
2003	24	3897000	332.492310755522	6.84485530546624e-05	0	0	0.0243845917099692
2003	25	3897000	332.07612767451	6.81270096463023e-05	0	0	0.0208502561565525
2003	26	3897000	329.410784129459	6.77652733118971e-05	0	0	0.0236459042806573
2003	27	3897000	331.160778073012	6.91720257234727e-05	0	0	0.0393742942713876
2003	28	3897000	325.89374361921	7.0016077170418e-05	0	0	0.0690601056984002
2003	29	3897000	322.397082520157	6.97749196141479e-05	0	0	0.0769328223629063
2003	30	3897000	322.870852707281	7.05787781350482e-05	0	0	0.0877414206181138
2003	31	3897000	327.395972395129	7.07797427652733e-05	0	0	0.0757615538866052
2003	32	3897000	326.344597098226	6.89710610932476e-05	0	0	0.0516490943979082
2003	33	3897000	328.582989632368	6.69212218649518e-05	0	0	0.0134426020427101
2003	34	3897000	332.64958813392	6.72427652733119e-05	0	0	0.00586326253106624
2003	35	3897000	331.780454135129	6.70016077170418e-05	0	0	0.00488137816645255
2003	36	3897000	328.56591812709	6.7604501607717e-05	0	0	0.0238432577473828
2003	37	3897000	328.65095276654	6.76446945337621e-05	0	0	0.0241868984907723
2003	38	3897000	330.696536371278	6.80466237942122e-05	0	0	0.0238994448367881
2003	39	3897000	334.044985803953	6.68006430868167e-05	0	0	-0.00492444393378254
2003	40	3897000	334.423994363878	6.65594855305466e-05	0	0	-0.00964043973582106
2003	41	3897000	339.90510109336	6.61173633440515e-05	0	0	-0.0320827815124934
2003	42	3897000	342.828917914459	6.72829581993569e-05	0	0	-0.0234196052167992
2003	43	3897000	341.749918172926	6.7483922829582e-05	0	0	-0.0174101524434473
2003	44	3897000	341.180554038483	6.94935691318328e-05	0	0	0.0135395933526617
2003	45	3897000	340.348881848199	7.06189710610932e-05	0	0	0.0324699704955402
2003	46	3897000	333.343413226401	7.14228295819936e-05	0	0	0.0661677594289767
2003	47	3897000	336.758863896196	7.0016077170418e-05	0	0	0.0345681653902731
2003	48	3897000	341.051806836632	7.14228295819936e-05	0	0	0.0420704211962748
2003	49	3897000	343.992527380504	7.09807073954984e-05	0	0	0.0267664902188743
2003	50	3897000	345.407047349138	7.08199356913183e-05	0	0	0.020245541324446
2003	51	3897000	350.666778541994	7.07395498392283e-05	0	0	0.00380196111975466
2003	52	3897000	346.006997275521	7.13022508038585e-05	0	0	0.0254127887404466
2004	1	3955000	356.140252417181	7.05369526451357e-05	0	0	-0.000393812314753726
2004	2	3955000	356.946716891234	7.16068951852586e-05	0	0	0.0124760444571412
2004	3	3955000	353.960135068648	7.08143451555379e-05	0	0	0.00971822697119371
2004	4	3955000	356.389230828564	7.13691301763424e-05	0	0	0.0106927169560558
2004	5	3955000	354.653198374607	7.12898751733703e-05	0	0	0.0145122098122354
2004	6	3955000	350.033187992754	6.99821676243313e-05	0	0	0.00904717642748732
2004	7	3955000	349.900735265728	6.94670101050129e-05	0	0	0.00199846603277723
2004	8	3955000	352.360851243755	6.94670101050129e-05	0	0	-0.00499729535088775
2004	9	3955000	348.74977660724	6.82385575589459e-05	0	0	-0.0124724857161366
2004	10	3955000	345.323984757752	6.76837725381415e-05	0	0	-0.0107840315822972
2004	11	3955000	345.865995676927	6.86348325738062e-05	0	0	0.00154396306589281
2004	12	3955000	343.958497499913	6.87933425797503e-05	0	0	0.00942410937263795
2004	13	3955000	340.13952873173	6.78026550425996e-05	0	0	0.00605772365226872
2004	14	3955000	339.043536945254	6.7010105012879e-05	0	0	-0.002487990046512
2004	15	3955000	339.038630693045	6.66138299980186e-05	0	0	-0.00837258777043365
2004	16	3955000	332.269728026371	6.68119675054488e-05	0	0	0.0148381617636781
2004	17	3955000	333.519375424353	6.7089360015851e-05	0	0	0.0152333715820334
2004	18	3955000	335.767753224266	6.81989300574599e-05	0	0	0.0251133311485763
2004	19	3955000	328.835565955904	6.84763225678621e-05	0	0	0.0509812069608802
2004	20	3955000	329.721213703311	6.78819100455716e-05	0	0	0.0390596229828188
2004	21	3955000	336.371233100572	6.72082425203091e-05	0	0	0.00840965760761895
2004	22	3955000	331.385698237407	6.67723400039627e-05	0	0	0.0169418951766925
2004	23	3955000	332.635692864602	6.51872399445215e-05	0	0	-0.0109299541287708
2004	24	3955000	332.594232848615	6.48702199326332e-05	0	0	-0.0156173268674192
2004	25	3955000	332.958188621185	6.64553199920745e-05	0	0	0.00733368771894969
2004	26	3955000	330.899650943843	6.59401624727561e-05	0	0	0.0057429769138054
2004	27	3955000	332.190947599263	6.47513374281752e-05	0	0	-0.0162284602823275
2004	28	3955000	328.481589408137	6.59401624727561e-05	0	0	0.013146583343206
2004	29	3955000	325.387673490978	6.72082425203091e-05	0	0	0.0424488314533691
2004	30	3955000	325.716835849835	6.64156924905885e-05	0	0	0.029114749704055
2004	31	3955000	329.647805134293	6.75252625321973e-05	0	0	0.033830635884756
2004	32	3955000	328.492546778785	6.68119675054488e-05	0	0	0.0265073083289137
2004	33	3955000	330.147971958961	6.69704775113929e-05	0	0	0.0237833599111578
2004	34	3955000	332.607953016204	6.5781652466812e-05	0	0	-0.00182783667886053
2004	35	3955000	331.694574888125	6.65742024965326e-05	0	0	0.0129800890271623
2004	36	3955000	329.046705779011	6.61779274816723e-05	0	0	0.0150534685015682
2004	37	3955000	329.25062259127	6.59401624727561e-05	0	0	0.0107801691635245
2004	38	3955000	331.165639347057	6.47513374281752e-05	0	0	-0.013182645867684
2004	39	3955000	334.631959628589	6.52268674460075e-05	0	0	-0.0162326384922057
2004	40	3955000	334.859859469465	6.47117099266891e-05	0	0	-0.0246666157076929
2004	41	3955000	339.843465762032	6.52664949474936e-05	0	0	-0.0307302238064648
2004	42	3955000	341.76251203556	6.49891024370913e-05	0	0	-0.0402692265854144
2004	43	3955000	342.192392621633	6.62175549831583e-05	0	0	-0.0233564298738514
2004	44	3955000	341.520150948689	6.51872399445215e-05	0	0	-0.0366600650471441
2004	45	3955000	341.389104043124	6.7049732514365e-05	0	0	-0.00875571014928095
2004	46	3955000	335.115507575185	6.67327125024767e-05	0	0	0.00502660243031933
2004	47	3955000	339.220752270319	6.79611650485437e-05	0	0	0.0111409685415389
2004	48	3955000	342.926052797343	6.5781652466812e-05	0	0	-0.0318612502847666
2004	49	3955000	346.041275287973	6.7128987517337e-05	0	0	-0.0209260449694816
2004	50	3955000	347.01336137379	6.56231424608679e-05	0	0	-0.0455698919234303
2004	51	3955000	352.375585728351	6.68515950069348e-05	0	0	-0.0424989310692358
2004	52	3955000	348.170250411236	6.71686150188231e-05	0	0	-0.0263384088686636
2004	53	3955000	0	7.52922528234595e-05	0	0	Inf
2005	1	4038000	364.084826088691	6.80266920877026e-05	0	0	-0.020008595708178
2005	2	4038000	365.279172148464	6.7721639656816e-05	0	0	-0.0275930655700446
2005	3	4038000	363.342854347531	6.86749285033365e-05	0	0	-0.00864983117164753
2005	4	4038000	365.509118327974	6.90562440419447e-05	0	0	-0.00905344945459083
2005	5	4038000	364.516656958511	6.9628217349857e-05	0	0	0.00187465518637881
2005	6	4038000	360.952766561647	7.03527168732126e-05	0	0	0.0222944223838738
2005	7	4038000	360.80161479769	7.29456625357483e-05	0	0	0.0604165400272193
2005	8	4038000	363.237414875138	7.41277407054337e-05	0	0	0.070374317396925
2005	9	4038000	359.557497249142	7.35557673975214e-05	0	0	0.0729855529411329
2005	10	4038000	356.633270365398	7.45853193517636e-05	0	0	0.0969251399320811
2005	11	4038000	356.077025550967	7.14585319351763e-05	0	0	0.0525812481725329
2005	12	4038000	354.154518386947	6.87511916110581e-05	0	0	0.0181996311734486
2005	13	4038000	350.620276723084	6.73784556720686e-05	0	0	0.00792801632265918
2005	14	4038000	350.009866493454	6.71496663489037e-05	0	0	0.00625734790989751
2005	15	4038000	349.076991608991	6.60057197330791e-05	0	0	-0.00824171079202432
2005	16	4038000	343.230900201294	6.55481410867493e-05	0	0	0.00165806691172745
2005	17	4038000	344.025707977151	6.51668255481411e-05	0	0	-0.00646959783976081
2005	18	4038000	346.005458842856	6.3069590085796e-05	0	0	-0.0439457195088985
2005	19	4038000	339.705391160568	6.22688274547188e-05	0	0	-0.0385786964280872
2005	20	4038000	340.085065696648	6.09723546234509e-05	0	0	-0.0596470346473323
2005	21	4038000	346.362260627884	6.12011439466158e-05	0	0	-0.0732246653602139
2005	22	4038000	341.940613511551	6.19256434699714e-05	0	0	-0.0501274573251957
2005	23	4038000	342.141209488519	6.2421353670162e-05	0	0	-0.0430851621485638
2005	24	4038000	341.775566565174	6.09342230695901e-05	0	0	-0.0648834168809573
2005	25	4038000	342.797271019437	6.13918017159199e-05	0	0	-0.0606693015892109
2005	26	4038000	341.139468733591	6.10104861773117e-05	0	0	-0.0619672323817193
2005	27	4038000	342.12869415576	6.1163012392755e-05	0	0	-0.0623411439031463
2005	28	4038000	339.705139531663	6.31839847473785e-05	0	0	-0.0244480832498224
2005	29	4038000	337.070185944556	6.31839847473785e-05	0	0	-0.0168219741199209
2005	30	4038000	337.095969560063	6.39847473784557e-05	0	0	-0.00443781502939617
2005	31	4038000	340.500427579101	6.44423260247855e-05	0	0	-0.00734339042355647
2005	32	4038000	339.237428405332	6.42135367016206e-05	0	0	-0.00718502205605729
2005	33	4038000	340.417448365382	6.38703527168732e-05	0	0	-0.0159141324611762
2005	34	4038000	341.485227725416	6.52812202097235e-05	0	0	0.00267880482174079
2005	35	4038000	340.671016551336	6.44041944709247e-05	0	0	-0.00842753393112014
2005	36	4038000	338.583504655387	6.5815061963775e-05	0	0	0.0195416943047691
2005	37	4038000	338.866032338961	6.47855100095329e-05	0	0	0.00275615603780693
2005	38	4038000	340.520565295809	6.41372735938989e-05	0	0	-0.0121007824952629
2005	39	4038000	344.123758609358	6.4327931363203e-05	0	0	-0.0195387805728068
2005	40	4038000	344.25545495988	6.52812202097235e-05	0	0	-0.00538976197224219
2005	41	4038000	348.74293447431	6.56625357483317e-05	0	0	-0.012453111002397
2005	42	4038000	349.900838215841	6.66920877025739e-05	0	0	-0.00028819083816885
2005	43	4038000	351.82103835831	6.67683508102955e-05	0	0	-0.00460756515833671
2005	44	4038000	351.046883371589	6.63870352716873e-05	0	0	-0.00810969561742372
2005	45	4038000	351.65794855015	6.4976167778837e-05	0	0	-0.0308764485344828
2005	46	4038000	346.171281261127	6.55481410867493e-05	0	0	-0.00685002306513731
2005	47	4038000	350.930054431982	6.6463298379409e-05	0	0	-0.00663965483307978
2005	48	4038000	354.065301309483	6.70352716873213e-05	0	0	-0.00696284357819032
2005	49	4038000	357.463770602669	6.79122974261201e-05	0	0	-0.00353538094374935
2005	50	4038000	358.035982072814	6.99714013346044e-05	0	0	0.0250366398239914
2005	51	4038000	363.521196137758	6.95900857959962e-05	0	0	0.00406799899965461
2005	52	4038000	359.821608761028	6.95138226882746e-05	0	0	0.0132798895970284
2006	1	4139000	371.169294668707	6.69375692648689e-05	0	0	-0.0236261317804699
2006	2	4139000	372.495295309118	6.78980421130403e-05	0	0	-0.0131418983562085
2006	3	4139000	371.822168419882	6.77133357960842e-05	0	0	-0.0140448011533957
2006	4	4139000	373.726981341827	6.73808644255634e-05	0	0	-0.0238863710342133
2006	5	4139000	373.469752097621	6.77133357960842e-05	0	0	-0.0183944002400111
2006	6	4139000	370.784192713945	6.71961581086073e-05	0	0	-0.0188362741756175
2006	7	4139000	370.631825940132	6.59401551533062e-05	0	0	-0.0367799659555785
2006	8	4139000	372.848248432625	6.59770964166975e-05	0	0	-0.0419694835590807
2006	9	4139000	369.153586718413	6.53860362024381e-05	0	0	-0.0410495448605038
2006	10	4139000	366.294443852772	6.60879202068711e-05	0	0	-0.0231902066638679
2006	11	4139000	364.769990262702	6.56815663095678e-05	0	0	-0.0251391027427935
2006	12	4139000	362.701841604588	6.58293313631326e-05	0	0	-0.017374716314394
2006	13	4139000	359.152931120235	6.61987439970447e-05	0	0	-0.00209640811752962
2006	14	4139000	358.775690600696	6.5718507572959e-05	0	0	-0.00829401399998324
2006	15	4139000	357.053283211341	6.46841521980052e-05	0	0	-0.0191940069832237
2006	16	4139000	352.044842791518	6.52382711488733e-05	0	0	0.00328127859883398
2006	17	4139000	352.493999373426	6.46102696712228e-05	0	0	-0.00764268151575525
2006	18	4139000	354.160676773791	6.35020317694865e-05	0	0	-0.0292541703618008
2006	19	4139000	348.493024318971	6.29109715552272e-05	0	0	-0.0226490166751429
2006	20	4139000	348.498561876198	6.18027336534909e-05	0	0	-0.0398812603454454
2006	21	4139000	354.296895134421	6.25785001847063e-05	0	0	-0.0437398558870833
2006	22	4139000	350.362066733765	6.24676763945327e-05	0	0	-0.0347128524704324
2006	23	4139000	349.650558565468	6.38345031400074e-05	0	0	-0.0115845905754763
2006	24	4139000	349.04353806225	6.3760620613225e-05	0	0	-0.0110116293330836
2006	25	4139000	350.605576501728	6.5016623568526e-05	0	0	0.00397718573727532
2006	26	4139000	349.327615030977	6.44625046176579e-05	0	0	-0.00093784463890258
2006	27	4139000	350.084238041688	6.53121536756557e-05	0	0	0.0100426171083233
2006	28	4139000	348.806487751679	6.5718507572959e-05	0	0	0.0200498342029112
2006	29	4139000	346.615189025725	6.89323974879941e-05	0	0	0.0766983439156265
2006	30	4139000	346.394598509351	6.71592168452161e-05	0	0	0.0496699474087906
2006	31	4139000	349.260097858122	6.66420391577392e-05	0	0	0.0330409978484457
2006	32	4139000	347.838012073748	6.54968599926117e-05	0	0	0.0194400487915013
2006	33	4139000	348.516727082981	6.43886220908755e-05	0	0	0.000238935208980589
2006	34	4139000	348.386517272068	6.26893239748799e-05	0	0	-0.0257946758170622
2006	35	4139000	347.673933377236	6.45733284078315e-05	0	0	0.00553986490748545
2006	36	4139000	346.170419974876	6.60140376800887e-05	0	0	0.032439455762682
2006	37	4139000	346.636954164226	6.59770964166974e-05	0	0	0.0304729363354887
2006	38	4139000	348.193758415931	6.42039157739195e-05	0	0	-0.00170525289893737
2006	39	4139000	351.803249433458	6.37975618766162e-05	0	0	-0.0182012231091383
2006	40	4139000	351.955162609006	6.3760620613225e-05	0	0	-0.0191932476822637
2006	41	4139000	355.855222784417	6.46841521980052e-05	0	0	-0.0158919201470958
2006	42	4139000	356.486145703608	6.49057997783524e-05	0	0	-0.0142674428302668
2006	43	4139000	359.562667088562	6.6605097894348e-05	0	0	0.00288498502872225
2006	44	4139000	358.790211956163	6.77502770594754e-05	0	0	0.0223244329887555
2006	45	4139000	359.978586481531	6.62356852604359e-05	0	0	-0.00382963468745614
2006	46	4139000	355.322683527379	6.3760620613225e-05	0	0	-0.0284887061723391
2006	47	4139000	360.492243783827	6.42777983007019e-05	0	0	-0.0346532942087873
2006	48	4139000	363.069526195418	6.52382711488733e-05	0	0	-0.0271835708682019
2006	49	4139000	366.686022046467	6.42777983007019e-05	0	0	-0.0509591883055176
2006	50	4139000	366.934034255562	6.49057997783524e-05	0	0	-0.042334678185623
2006	51	4139000	372.489053857654	6.59401551533062e-05	0	0	-0.0415825745676087
2006	52	4139000	369.280533065785	6.68636867380864e-05	0	0	-0.0197154531958162
2007	1	4258000	375.200244578858	6.49205202312139e-05	0	0	-0.0421114986121425
2007	2	4258000	376.516651637992	6.64378612716763e-05	0	0	-0.0231507732794067
2007	3	4258000	377.08920460474	6.84609826589595e-05	0	0	0.00506722380785885
2007	4	4258000	378.770424594264	6.95447976878613e-05	0	0	0.0164468369261121
2007	5	4258000	379.174526020338	6.96170520231214e-05	0	0	0.0164184921518914
2007	6	4258000	377.26185294514	7.01950867052023e-05	0	0	0.0300537861603211
2007	7	4258000	377.162307368991	7.08092485549133e-05	0	0	0.0393403379423396
2007	8	4258000	379.109592634242	6.90028901734104e-05	0	0	0.00762420002531211
2007	9	4258000	375.437249371749	6.9978323699422e-05	0	0	0.0318635155362687
2007	10	4258000	372.430476766552	6.85693641618497e-05	0	0	0.0192506351673857
2007	11	4258000	370.051604234635	6.79913294797688e-05	0	0	0.0171554337090232
2007	12	4258000	367.746801026833	6.74132947976879e-05	0	0	0.0148286782045162
2007	13	4258000	363.969036636463	6.81719653179191e-05	0	0	0.0369013899854134
2007	14	4258000	363.582145619343	6.56791907514451e-05	0	0	4.91068686197371e-05
2007	15	4258000	361.220894986908	6.8135838150289e-05	0	0	0.0442363806602901
2007	16	4258000	356.991506217701	6.83164739884393e-05	0	0	0.0594089590730092
2007	17	4258000	357.189836248551	6.78829479768786e-05	0	0	0.0521016049809972
2007	18	4258000	358.483232051673	6.80635838150289e-05	0	0	0.0510951874750092
2007	19	4258000	353.471835985953	6.7521676300578e-05	0	0	0.0575099963971537
2007	20	4258000	353.214243179959	6.54985549132948e-05	0	0	0.0265724188683389
2007	21	4258000	358.396731604188	6.48843930635838e-05	0	0	0.00224128270427236
2007	22	4258000	354.87674165802	6.35476878612717e-05	0	0	-0.00866988815227835
2007	23	4258000	353.434302561184	6.28612716763006e-05	0	0	-0.0153757077957746
2007	24	4258000	352.63119278679	6.29335260115607e-05	0	0	-0.0119989180575651
2007	25	4258000	354.582801885507	6.39450867052023e-05	0	0	-0.00164362705243541
2007	26	4258000	353.683642706219	6.3150289017341e-05	0	0	-0.0115460321403975
2007	27	4258000	354.284683040937	6.36560693641618e-05	0	0	-0.00531968535800138
2007	28	4258000	353.981942688423	6.30780346820809e-05	0	0	-0.0135090017646252
2007	29	4258000	352.249789407702	6.3114161849711e-05	0	0	-0.00809025155840145
2007	30	4258000	351.808699204318	6.25361271676301e-05	0	0	-0.0159424687820499
2007	31	4258000	354.107291144197	6.1885838150289e-05	0	0	-0.0324966230065868
2007	32	4258000	352.496893086891	6.19219653179191e-05	0	0	-0.0275091590225741
2007	33	4258000	352.685525978901	6.16690751445087e-05	0	0	-0.0319988350743263
2007	34	4258000	351.582590217507	6.18135838150289e-05	0	0	-0.0266867315918641
2007	35	4258000	350.99958533211	6.02601156069364e-05	0	0	-0.0495715267459548
2007	36	4258000	350.112294851044	6.14884393063584e-05	0	0	-0.0277405135263141
2007	37	4258000	350.831825254126	6.16329479768786e-05	0	0	-0.0274542517548098
2007	38	4258000	352.382053790513	6.13439306358382e-05	0	0	-0.0362732825154361
2007	39	4258000	355.86931406131	6.20303468208092e-05	0	0	-0.0350390257564091
2007	40	4258000	356.136643719039	6.25e-05	0	0	-0.0284627934187978
2007	41	4258000	359.352142125854	6.31864161849711e-05	0	0	-0.0265815644491384
2007	42	4258000	359.659524498074	6.34031791907514e-05	0	0	-0.0240770059131875
2007	43	4258000	363.59973834217	6.46315028901734e-05	0	0	-0.0159508870072741
2007	44	4258000	362.912629013771	6.39812138728324e-05	0	0	-0.0240075112223237
2007	45	4258000	364.541716872329	6.47398843930636e-05	0	0	-0.0168477751326336
2007	46	4258000	360.784688215527	6.46676300578035e-05	0	0	-0.00771842128140409
2007	47	4258000	366.109202834054	6.5606936416185e-05	0	0	-0.00794627070702978
2007	48	4258000	368.125837927739	6.66546242774566e-05	0	0	0.00237462840745524
2007	49	4258000	371.876434480925	6.93280346820809e-05	0	0	0.0320632457814066
2007	50	4258000	371.870893606591	7.13511560693642e-05	0	0	0.0621966031519477
2007	51	4258000	377.395775148273	7.25794797687861e-05	0	0	0.0646648067062736
2007	52	4258000	374.694495797055	7.26156069364162e-05	0	0	0.0728740467480324
2008	1	4415000	379.356846616122	7.15576820839979e-05	0	0	0.0644331415181023
2008	2	4415000	380.612714994501	7.14867978025873e-05	0	0	0.0598700046209134
2008	3	4415000	382.290347272751	6.93602693602694e-05	0	0	0.0238291465956087
2008	4	4415000	383.817350713306	6.7304625199362e-05	0	0	-0.0104668293547448
2008	5	4415000	384.789120166708	6.67729930887826e-05	0	0	-0.0207623338291038
2008	6	4415000	383.568730552445	6.69147616516038e-05	0	0	-0.0155610457188416
2008	7	4415000	383.585274739145	6.58160552897395e-05	0	0	-0.0317667948735305
2008	8	4415000	385.319413894591	6.69502037923091e-05	0	0	-0.0195147548331107
2008	9	4415000	381.651847697687	6.70210880737196e-05	0	0	-0.00904449360984316
2008	10	4415000	378.409454817258	6.71628566365408e-05	0	0	0.00156059838152705
2008	11	4415000	375.248878360682	6.62059188374978e-05	0	0	-0.00439409270957675
2008	12	4415000	372.628077500307	6.67729930887826e-05	0	0	0.0111959424197972
2008	13	4415000	368.445657871831	6.69856459330143e-05	0	0	0.0259314824969193
2008	14	4415000	367.832744481537	6.80843522948786e-05	0	0	0.0444964614053944
2008	15	4415000	364.955372068043	6.72337409179514e-05	0	0	0.039579162378418
2008	16	4415000	361.412838528022	6.57806131490342e-05	0	0	0.0270802816851766
2008	17	4415000	361.441817162438	6.48591174906964e-05	0	0	0.0126111108928857
2008	18	4415000	362.315577546797	6.23781676413255e-05	0	0	-0.0284712504404111
2008	19	4415000	357.934024686988	6.09250398724083e-05	0	0	-0.0394877930348995
2008	20	4415000	357.499595622295	6.20237462342725e-05	0	0	-0.0209779135812467
2008	21	4415000	361.988139224965	6.2555378344852e-05	0	0	-0.0248299274230608
2008	22	4415000	358.774838626613	6.14921141236931e-05	0	0	-0.0328195775146528
2008	23	4415000	356.789298885636	6.20946305156831e-05	0	0	-0.0179077649066045
2008	24	4415000	355.813987720033	6.21655147970937e-05	0	0	-0.0140915981188968
2008	25	4415000	358.010156926673	6.17756512493355e-05	0	0	-0.0262846088151639
2008	26	4415000	357.481029640683	6.28743576111997e-05	0	0	-0.00749978157827801
2008	27	4415000	358.013834459041	6.39376218323587e-05	0	0	0.00778228457335726
2008	28	4415000	358.485570298116	6.48945596314017e-05	0	0	0.0215194985267288
2008	29	4415000	357.223008297136	6.60287081339713e-05	0	0	0.0430459162643681
2008	30	4415000	356.56131697939	6.45046960836434e-05	0	0	0.020862282772644
2008	31	4415000	358.290990021859	6.39376218323587e-05	0	0	0.00700271580367664
2008	32	4415000	356.460083553869	6.16338826865143e-05	0	0	-0.0242946796946482
2008	33	4415000	356.20046531353	6.12085769980507e-05	0	0	-0.030321311635637
2008	34	4415000	354.354278967536	5.94719121034911e-05	0	0	-0.0529252222441892
2008	35	4415000	353.934286949569	5.95427963849016e-05	0	0	-0.0506712336466128
2008	36	4415000	353.674858865682	5.90820485557328e-05	0	0	-0.0573262655160389
2008	37	4415000	354.692290858962	6.19883040935673e-05	0	0	-0.0137930566438696
2008	38	4415000	356.298235690307	6.24844940634414e-05	0	0	-0.0103796070815282
2008	39	4415000	359.592344571604	6.29452418926103e-05	0	0	-0.0122147888794363
2008	40	4415000	360.039065969046	6.4575580365054e-05	0	0	0.0121123912462557
2008	41	4415000	362.528787540545	6.41857168172958e-05	0	0	-0.000906928089146641
2008	42	4415000	362.686298813378	6.2909799751905e-05	0	0	-0.0211926914210047
2008	43	4415000	367.280560688777	6.39021796916534e-05	0	0	-0.018189257488196
2008	44	4415000	366.731883295728	6.52489810384547e-05	0	0	0.00400324261713476
2008	45	4415000	368.712920681505	6.54261917419812e-05	0	0	0.00132102590165489
2008	46	4415000	365.879790690969	6.67375509480773e-05	0	0	0.0292998126209308
2008	47	4415000	371.180944941562	6.87931951089846e-05	0	0	0.0458511011687774
2008	48	4415000	372.653102783924	6.88995215311005e-05	0	0	0.0433295660104524
2008	49	4415000	376.491090184839	6.95020379230906e-05	0	0	0.0417245194499776
2008	50	4415000	376.294792413345	6.92185007974482e-05	0	0	0.0380159594952391
2008	51	4415000	381.733036695587	6.97855750487329e-05	0	0	0.0316110007372398
2008	52	4415000	379.53748393913	6.98210171894382e-05	0	0	0.0381056329687579
2009	1	4568000	380.790959780156	6.85127133402995e-05	0	0	0.0331127614666163
2009	2	4568000	381.967894082191	7.06374085684431e-05	0	0	0.0618693515448287
2009	3	4568000	384.550857969266	7.07419017763845e-05	0	0	0.0562972142230001
2009	4	4568000	385.981389213843	7.11947056774643e-05	0	0	0.0591184223483762
2009	5	4568000	387.425687328722	7.03935910832463e-05	0	0	0.0432968520671305
2009	6	4568000	386.852693272835	7.00801114594218e-05	0	0	0.0401892167161405
2009	7	4568000	387.047793681614	6.75374433995124e-05	0	0	0.00194344556580652
2009	8	4568000	388.65581371943	6.84082201323581e-05	0	0	0.0106628696504244
2009	9	4568000	384.989022658215	6.83385579937304e-05	0	0	0.0192498406593894
2009	10	4568000	381.5369635633	6.76767676767677e-05	0	0	0.0185120633417419
2009	11	4568000	377.67624824919	6.65621734587252e-05	0	0	0.0119778560917748
2009	12	4568000	374.704176405656	6.58655520724486e-05	0	0	0.00932955599235107
2009	13	4568000	370.029276542749	6.3566701497736e-05	0	0	-0.0135915638614829
2009	14	4568000	369.014867158029	6.17554858934169e-05	0	0	-0.0390631067768223
2009	15	4568000	365.75051425703	6.09195402298851e-05	0	0	-0.0436103672729797
2009	16	4568000	362.835539633761	6.19296412399861e-05	0	0	-0.0199416508125537
2009	17	4568000	362.762896829153	6.21037965865552e-05	0	0	-0.0169887738879093
2009	18	4568000	363.16832995622	6.34970393591083e-05	0	0	0.00394216655387565
2009	19	4568000	359.423877578505	6.36711947056775e-05	0	0	0.0171833948904698
2009	20	4568000	358.881393827884	6.44374782305817e-05	0	0	0.0309812834082132
2009	21	4568000	362.579539700984	6.49251132009753e-05	0	0	0.0281881881902235
2009	22	4568000	359.592941672473	6.57610588645072e-05	0	0	0.050076228537124
2009	23	4568000	357.264249719357	6.50992685475444e-05	0	0	0.0462843687652264
2009	24	4568000	356.138983919649	6.50992685475444e-05	0	0	0.0495902354917036
2009	25	4568000	358.419953845426	6.33228840125392e-05	0	0	0.0144524491424049
2009	26	4568000	358.26107561636	6.26610936955765e-05	0	0	0.00429553889155323
2009	27	4568000	358.805917401497	6.21037965865552e-05	0	0	-0.00614794041712828
2009	28	4568000	359.840703376357	6.08150470219436e-05	0	0	-0.0295705940893174
2009	29	4568000	359.075006445741	5.86555207244862e-05	0	0	-0.0620344107662275
2009	30	4568000	358.184539760696	5.9108324625566e-05	0	0	-0.052443748055809
2009	31	4568000	359.331807502304	5.81678857540927e-05	0	0	-0.0704969807109033
2009	32	4568000	357.266921739807	5.76105886450714e-05	0	0	-0.0740816463246003
2009	33	4568000	356.617703353437	5.82375478927203e-05	0	0	-0.0623011789502153
2009	34	4568000	354.266126375891	6.09195402298851e-05	0	0	-0.0126066988723396
2009	35	4568000	354.047663174167	6.1546499477534e-05	0	0	-0.00182931068760682
2009	36	4568000	354.419724636786	6.2556600487635e-05	0	0	0.0134876109621526
2009	37	4568000	355.752962531229	6.24521072796935e-05	0	0	0.00800284964182538
2009	38	4568000	357.442796728243	6.23127830024382e-05	0	0	0.000999329892857445
2009	39	4568000	360.472136856705	6.27655869035179e-05	0	0	-0.000200117704891741
2009	40	4568000	361.129019819126	6.29397422500871e-05	0	0	0.000750369441396123
2009	41	4568000	362.854439427898	6.27655869035179e-05	0	0	-0.00676425354411407
2009	42	4568000	363.001646709199	6.29397422500871e-05	0	0	-0.00441222987201046
2009	43	4568000	368.048161701894	6.45419714385232e-05	0	0	0.00693343579358199
2009	44	4568000	367.676278266381	6.2347614071752e-05	0	0	-0.0263173852607672
2009	45	4568000	369.93492480089	6.39498432601881e-05	0	0	-0.00739298892193555
2009	46	4568000	368.063648540808	6.41588296760711e-05	0	0	0.00091384047440121
2009	47	4568000	373.157571955031	6.61790316962731e-05	0	0	0.0183365649238208
2009	48	4568000	374.088713288936	6.62138627655869e-05	0	0	0.0163364637690748
2009	49	4568000	377.942215218788	6.82688958551028e-05	0	0	0.0371955929111396
2009	50	4568000	377.608098482123	6.88958551027517e-05	0	0	0.0476470223763728
2009	51	4568000	382.864023858869	6.9627307558342e-05	0	0	0.0442349635529439
2009	52	4568000	381.191615029026	6.81295715778474e-05	0	0	0.0262555223577304
2009	53	4568000	0	6.89655172413793e-05	0	0	Inf
2010	1	4708000	383.184587665724	6.74653431456444e-05	0	0	0.0287470130293596
2010	2	4708000	384.298311141701	6.71572822180387e-05	0	0	0.0210817706542351
2010	3	4708000	387.602116225159	6.55485195960979e-05	0	0	-0.0118733000479432
2010	4	4708000	389.000662079567	6.61988704432654e-05	0	0	-0.00565721936770618
2010	5	4708000	390.849928493479	6.61646414513093e-05	0	0	-0.0108735557656622
2010	6	4708000	390.897935387272	6.6301557419134e-05	0	0	-0.00894846217032669
2010	7	4708000	391.330239952498	6.60961834673969e-05	0	0	-0.0131097457562209
2010	8	4708000	392.928438417746	6.59592674995721e-05	0	0	-0.0191598206738654
2010	9	4708000	389.217952065217	6.51035427006675e-05	0	0	-0.0226555635947121
2010	10	4708000	385.610346082618	6.52404586684922e-05	0	0	-0.011437312632874
2010	11	4708000	381.075426306353	6.45901078213247e-05	0	0	-0.00964487881566699
2010	12	4708000	377.709015048494	6.5206229676536e-05	0	0	0.00871301668847755
2010	13	4708000	372.463671932981	6.59250385076159e-05	0	0	0.0341948195938719
2010	14	4708000	370.906332457512	6.43505048776314e-05	0	0	0.0137330293304492
2010	15	4708000	367.331980352909	6.34263220948143e-05	0	0	0.00889663797840714
2010	16	4708000	364.970201595152	6.19887044326545e-05	0	0	-0.00759021307231283
2010	17	4708000	364.844819215799	6.11329796337498e-05	0	0	-0.0209536186706185
2010	18	4708000	364.743485646648	6.09618346739689e-05	0	0	-0.0234232713752291
2010	19	4708000	361.609017901384	6.16121855211364e-05	0	0	-0.0044496066793974
2010	20	4708000	360.997992691789	6.09618346739689e-05	0	0	-0.0132909123843393
2010	21	4708000	363.862221135433	6.12356666096184e-05	0	0	-0.0166607599890853
2010	22	4708000	361.004023156954	6.12356666096184e-05	0	0	-0.0088753114963523
2010	23	4708000	358.501402869716	6.05168577785384e-05	0	0	-0.0136719210314989
2010	24	4708000	357.244162676567	6.09618346739689e-05	0	0	-0.00292282641861402
2010	25	4708000	359.48001101284	6.21940783843916e-05	0	0	0.0109046090660643
2010	26	4708000	359.682324410165	6.35974670545952e-05	0	0	0.033133892829955
2010	27	4708000	360.320288810102	6.27075132637344e-05	0	0	0.0168730748134535
2010	28	4708000	361.712436841265	6.27075132637344e-05	0	0	0.0129593640729377
2010	29	4708000	361.469556082764	6.21598493924354e-05	0	0	0.00478724663838642
2010	30	4708000	360.320563603549	6.24336813280849e-05	0	0	0.0124318089194025
2010	31	4708000	360.888145053922	6.18175594728735e-05	0	0	0.000864131865654949
2010	32	4708000	358.562149610101	6.23652233441725e-05	0	0	0.0162812789811937
2010	33	4708000	357.586313321682	6.25363683039534e-05	0	0	0.021851190571963
2010	34	4708000	354.932199045017	6.22967653602601e-05	0	0	0.0255479806548421
2010	35	4708000	354.953004437354	6.23994523361287e-05	0	0	0.0271782332929888
2010	36	4708000	355.947444094946	6.19544754406983e-05	0	0	0.0170040718242639
2010	37	4708000	357.606259185184	6.30155741913401e-05	0	0	0.029624036332457
2010	38	4708000	359.404497802811	6.32209481430772e-05	0	0	0.0278112885573095
2010	39	4708000	362.151562462526	6.40766729419819e-05	0	0	0.0338213024795142
2010	40	4708000	363.020101504323	6.32894061269896e-05	0	0	0.0186763721005573
2010	41	4708000	363.984425100974	6.31182611672086e-05	0	0	0.0132301674657933
2010	42	4708000	364.231295469483	6.3186719151121e-05	0	0	0.0136416189172115
2010	43	4708000	369.614492812395	6.40766729419819e-05	0	0	0.0129472931410033
2010	44	4708000	369.434882254475	6.39739859661133e-05	0	0	0.0118156621239637
2010	45	4708000	371.948672155978	6.40424439500257e-05	0	0	0.00605279172250292
2010	46	4708000	371.051816090952	6.51720006845798e-05	0	0	0.0262717590544239
2010	47	4708000	375.843443459368	6.46927947971932e-05	0	0	0.00573791183047412
2010	48	4708000	376.243483402461	6.44189628615437e-05	0	0	0.000415998161943983
2010	49	4708000	380.084929148509	6.4829710765018e-05	0	0	-0.00338063693129867
2010	50	4708000	379.649264736098	6.5206229676536e-05	0	0	0.0035578503354694
2010	51	4708000	384.682004468241	6.56169775800103e-05	0	0	-0.00333263436643884
2010	52	4708000	383.537620092998	6.77391750812938e-05	0	0	0.0319717786850435
2011	1	4718000	383.927437512247	6.76813800101471e-05	0	0	0.0423844739860102
2011	2	4718000	384.992961507813	6.70725520040589e-05	0	0	0.0301487031002561
2011	3	4718000	388.859273836803	6.87637409098596e-05	0	0	0.0456224844225849
2011	4	4718000	390.258622969526	6.83578555724675e-05	0	0	0.0357234311042069
2011	5	4718000	392.457980338203	6.78166751226112e-05	0	0	0.0217654375493534
2011	6	4718000	393.155299671626	6.7343142228987e-05	0	0	0.0128313171222348
2011	7	4718000	393.860915852072	6.72416708946389e-05	0	0	0.00949341251552927
2011	8	4718000	395.513635084802	6.63622526636225e-05	0	0	-0.00787238367682256
2011	9	4718000	391.756699842996	6.59901911043463e-05	0	0	-0.00397363936244045
2011	10	4718000	388.116877215027	6.43328259766616e-05	0	0	-0.0198828694861201
2011	11	4718000	382.907010207915	6.41298833079655e-05	0	0	-0.00968122836378102
2011	12	4718000	379.147268036901	6.40622357517335e-05	0	0	-0.000915918605187248
2011	13	4718000	373.34691712495	6.2946051073905e-05	0	0	-0.0030719876670807
2011	14	4718000	371.160704426333	6.2946051073905e-05	0	0	0.00280012286126441
2011	15	4718000	367.340735467939	6.25401657365128e-05	0	0	0.00669477761274687
2011	16	4718000	365.522852290826	6.24048706240487e-05	0	0	0.00951280525247974
2011	17	4718000	365.361034697587	6.37239979705733e-05	0	0	0.0313086624354485
2011	18	4718000	364.717724913497	6.54828344326061e-05	0	0	0.0616429461766235
2011	19	4718000	362.196770576955	6.45357686453577e-05	0	0	0.0535709619722375
2011	20	4718000	361.532647580572	6.49078302046338e-05	0	0	0.061591539708639
2011	21	4718000	363.499008963618	6.42313546423136e-05	0	0	0.0448446643165787
2011	22	4718000	360.711939555706	6.23033992897007e-05	0	0	0.021313573522859
2011	23	4718000	358.20666876803	5.97666159309995e-05	0	0	-0.0134187026292991
2011	24	4718000	356.889714018437	5.99695585996956e-05	0	0	-0.00641574673771251
2011	25	4718000	358.949244737889	5.95974970404194e-05	0	0	-0.0182456011090675
2011	26	4718000	359.465100494841	5.92254354811432e-05	0	0	-0.0257746871172934
2011	27	4718000	360.275613006435	5.95636732623034e-05	0	0	-0.0224150975389242
2011	28	4718000	361.817702094912	6.01386774902757e-05	0	0	-0.017184626564461
2011	29	4718000	362.133904521575	6.02739726027397e-05	0	0	-0.0158336583511833
2011	30	4718000	360.685451351671	6.03754439370878e-05	0	0	-0.0102179096435955
2011	31	4718000	360.679625286974	6.07475054963639e-05	0	0	-0.00410232567419528
2011	32	4718000	358.087497148417	6.23033992897007e-05	0	0	0.0287988352950183
2011	33	4718000	356.848762282488	6.29122272957889e-05	0	0	0.0424584286648517
2011	34	4718000	354.085147348441	6.22019279553526e-05	0	0	0.0387332051464534
2011	35	4718000	354.391454163551	6.27769321833249e-05	0	0	0.0474293204279458
2011	36	4718000	355.969831519406	6.35548790799932e-05	0	0	0.0557074412625143
2011	37	4718000	357.930756395528	6.16607475054964e-05	0	0	0.0186327759917402
2011	38	4718000	359.82925280776	6.19989852866565e-05	0	0	0.0188165557397228
2011	39	4718000	362.278507136331	6.35887028581093e-05	0	0	0.0378755366199678
2011	40	4718000	363.304393328118	6.26078132927448e-05	0	0	0.018980245762276
2011	41	4718000	363.532297172334	6.34534077456452e-05	0	0	0.032095367917572
2011	42	4718000	363.958165666093	6.5347539320142e-05	0	0	0.0616604776343889
2011	43	4718000	369.563984483472	6.5212244207678e-05	0	0	0.0433917161569215
2011	44	4718000	369.574307865044	6.63622526636225e-05	0	0	0.0617621183323456
2011	45	4718000	372.340334144049	6.87299171317436e-05	0	0	0.091474553607651
2011	46	4718000	372.451599979904	6.76475562320311e-05	0	0	0.0739650467915348
2011	47	4718000	376.858693553452	6.65651953323186e-05	0	0	0.0444232990585718
2011	48	4718000	376.721542834064	6.62946051073905e-05	0	0	0.0405563670476508
2011	49	4718000	380.521052722035	6.64299002198546e-05	0	0	0.0322687724900583
2011	50	4718000	380.010277123292	6.5212244207678e-05	0	0	0.0147093992273637
2011	51	4718000	384.753180111367	6.55504819888382e-05	0	0	0.00739908085440421
2011	52	4718000	384.170060716639	6.56181295450702e-05	0	0	0.00996938511089812
2012	1	4775000	389.840645939346	6.37100777759391e-05	0	0	-0.0124169862475016
2012	2	4775000	390.881005960316	6.18235975508853e-05	0	0	-0.0442104008555232
2012	3	4775000	395.249602531437	6.24193281482707e-05	0	0	-0.0456663394873407
2012	4	4775000	396.697702475585	6.29819626013569e-05	0	0	-0.0405792682315222
2012	5	4775000	399.246658822555	6.28826741684594e-05	0	0	-0.0482074386779248
2012	6	4775000	400.632172743838	6.37762700645375e-05	0	0	-0.0380203432977336
2012	7	4775000	401.652084374603	6.38424623531359e-05	0	0	-0.0394672030627832
2012	8	4775000	403.443472182345	6.42396160847261e-05	0	0	-0.0377834151086616
2012	9	4775000	399.571798609372	6.2816481879861e-05	0	0	-0.0499830035024476
2012	10	4775000	395.949925685613	6.23200397153732e-05	0	0	-0.0488696282796544
2012	11	4775000	389.973356969216	6.11947708092007e-05	0	0	-0.0517300902964218
2012	12	4775000	385.760897064045	6.12278669534999e-05	0	0	-0.0408566476903125
2012	13	4775000	379.328791658791	6.02349826245242e-05	0	0	-0.0404103036623151
2012	14	4775000	376.405091692102	6.01025980473275e-05	0	0	-0.0350821282271712
2012	15	4775000	372.328557134634	6.08638093662088e-05	0	0	-0.0121627982808636
2012	16	4775000	371.015411952479	6.19228859837829e-05	0	0	0.00858343870612357
2012	17	4775000	370.828757240781	6.18566936951845e-05	0	0	0.0080124388985541
2012	18	4775000	369.601261960106	6.20883667052788e-05	0	0	0.0151480490358782
2012	19	4775000	367.655769992911	6.23200397153732e-05	0	0	0.024327729188806
2012	20	4775000	366.939458479589	6.20883667052788e-05	0	0	0.0225120011749047
2012	21	4775000	367.986425491608	6.19228859837829e-05	0	0	0.0168853361916567
2012	22	4775000	365.168589077166	6.1062386232004e-05	0	0	0.010492170020748
2012	23	4775000	362.775726451178	6.02349826245242e-05	0	0	0.00337473943143426
2012	24	4775000	361.447572786921	6.06321363561145e-05	0	0	0.0137016474474938
2012	25	4775000	363.241524553798	6.00033096144299e-05	0	0	-0.00176611017858243
2012	26	4775000	364.041618377289	5.88780407082575e-05	0	0	-0.022639220246372
2012	27	4775000	365.113688776607	6.00033096144299e-05	0	0	-0.00688467415458868
2012	28	4775000	366.630108410311	5.9672348171438e-05	0	0	-0.0164473900860383
2012	29	4775000	367.545184095274	5.89773291411551e-05	0	0	-0.0303233033040766
2012	30	4775000	365.734558676132	5.89111368525567e-05	0	0	-0.0266164584264844
2012	31	4775000	365.161400301119	6.00695019030283e-05	0	0	-0.00591902731048893
2012	32	4775000	362.24800031235	5.90766175740526e-05	0	0	-0.0144873134091139
2012	33	4775000	360.785390643592	5.98047327486348e-05	0	0	0.0017035317181538
2012	34	4775000	358.048432461055	5.9672348171438e-05	0	0	0.00712631953561777
2012	35	4775000	358.684721753315	6.10292900877048e-05	0	0	0.0282010290185753
2012	36	4775000	360.830925534388	6.10954823763032e-05	0	0	0.0231938946286752
2012	37	4775000	363.107183711037	6.27171934469634e-05	0	0	0.0437689393157547
2012	38	4775000	365.14360585481	6.25186165811683e-05	0	0	0.034661415241164
2012	39	4775000	367.328529133113	6.28826741684594e-05	0	0	0.034496288368322
2012	40	4775000	368.465338668068	6.29488664570577e-05	0	0	0.032390187297055
2012	41	4775000	367.993325086824	6.25186165811683e-05	0	0	0.0266490565035713
2012	42	4775000	368.674729659176	6.31143471785537e-05	0	0	0.034516253263651
2012	43	4775000	374.491016178904	6.4736058249214e-05	0	0	0.0446178495590757
2012	44	4775000	374.687192164463	6.45374813834188e-05	0	0	0.040868244647167
2012	45	4775000	377.755395547853	6.42065199404269e-05	0	0	0.0271196773702974
2012	46	4775000	378.905626150722	6.49677312593083e-05	0	0	0.0361419121389112
2012	47	4775000	382.93650309303	6.39417507860334e-05	0	0	0.00904457234814359
2012	48	4775000	382.253207091425	6.25517127254675e-05	0	0	-0.0111266747080752
2012	49	4775000	386.048639720466	6.36438854873407e-05	0	0	-0.00375247979507141
2012	50	4775000	385.476137653876	6.3346020188648e-05	0	0	-0.00694242105403369
2012	51	4775000	389.95281283408	6.42727122290253e-05	0	0	-0.00398205316893282
2012	52	4775000	389.950030990751	6.33791163329472e-05	0	0	-0.0178228758517943
2013	1	4752000	395.13236793685	6.40735958683021e-05	0	0	0.00472659851406774
2013	2	4752000	396.144489208061	6.58812136862492e-05	0	0	0.0304321052554314
2013	3	4752000	400.922592330658	6.76888315041962e-05	0	0	0.0460872198843388
2013	4	4752000	402.440193749802	6.89799870884441e-05	0	0	0.0620211565291988
2013	5	4752000	405.318643308994	7.29180116204003e-05	0	0	0.114678555892557
2013	6	4752000	407.424439933287	7.31116849580374e-05	0	0	0.111862607147906
2013	7	4752000	408.787351363411	7.25306649451259e-05	0	0	0.099349083334246
2013	8	4752000	410.770765752605	7.31439638476437e-05	0	0	0.103291757313003
2013	9	4752000	406.7729298171	7.17236927049709e-05	0	0	0.0925014115364531
2013	10	4752000	403.266518293983	7.13040671400904e-05	0	0	0.0955533870479314
2013	11	4752000	396.505818997816	6.97224015493867e-05	0	0	0.0895174277439279
2013	12	4752000	391.838237410179	6.89799870884441e-05	0	0	0.0907562335540881
2013	13	4752000	384.789459661112	6.74306003873467e-05	0	0	0.0857885773897243
2013	14	4752000	381.062102371721	6.76565526145901e-05	0	0	0.100083155451328
2013	15	4752000	376.766892240838	6.47514525500323e-05	0	0	0.0648494022758883
2013	16	4752000	375.953466834304	6.34602969657844e-05	0	0	0.0458741165786273
2013	17	4752000	375.753191474433	6.29761136216914e-05	0	0	0.0384476003221124
2013	18	4752000	373.907777032705	6.18786313750807e-05	0	0	0.0253865352644563
2013	19	4752000	372.545904071412	6.0619754680439e-05	0	0	0.00819790499697094
2013	20	4752000	371.783608359702	6.00387346675274e-05	0	0	0.000582036527250843
2013	21	4752000	371.859193172194	6.05551969012266e-05	0	0	0.00898406410046551
2013	22	4752000	368.955861414466	5.84247901872176e-05	0	0	-0.0188528280531974
2013	23	4752000	366.820262080331	5.88121368624919e-05	0	0	-0.00659795090545257
2013	24	4752000	365.548174308449	5.7843770174306e-05	0	0	-0.0195546710689286
2013	25	4752000	366.958531040907	5.75532601678502e-05	0	0	-0.0282280698353677
2013	26	4752000	368.015608426027	5.64557779212395e-05	0	0	-0.0494968365715063
2013	27	4752000	369.423470012636	5.80697224015494e-05	0	0	-0.026049969192014
2013	28	4752000	370.717198076466	5.68108457069077e-05	0	0	-0.0504891550043624
2013	29	4752000	372.270673742916	5.72950290510006e-05	0	0	-0.0463927861125131
2013	30	4752000	370.055624301283	5.77146546158812e-05	0	0	-0.0336587893368768
2013	31	4752000	368.916740420083	5.98773402194965e-05	0	0	0.00564696407526817
2013	32	4752000	365.661164269835	5.89735313105229e-05	0	0	-0.000714224794301722
2013	33	4752000	364.030380967267	5.92640413169787e-05	0	0	0.0087070178711765
2013	34	4752000	361.492006048598	5.92963202065849e-05	0	0	0.016343359887763
2013	35	4752000	362.495577854676	5.85861846352485e-05	0	0	0.00139152634167056
2013	36	4752000	365.168752358604	5.77469335054874e-05	0	0	-0.0201790331483995
2013	37	4752000	367.746223814988	5.91026468689477e-05	0	0	-0.00420459467658851
2013	38	4752000	369.938225490606	5.91994835377663e-05	0	0	-0.00848310683883627
2013	39	4752000	371.858262653781	5.95545513234345e-05	0	0	-0.00768643039792315
2013	40	4752000	373.035403228449	6.0458360232408e-05	0	0	0.00419423131962942
2013	41	4752000	371.897269569274	5.99096191091026e-05	0	0	-0.00187489832899751
2013	42	4752000	372.897818966204	5.85861846352485e-05	0	0	-0.0265429789684579
2013	43	4752000	378.831739706499	5.95222724338283e-05	0	0	-0.0264807265470192
2013	44	4752000	379.20868198847	5.91994835377663e-05	0	0	-0.0327225682792975
2013	45	4752000	382.593997564036	6.0942543576501e-05	0	0	-0.0130529950700546
2013	46	4752000	384.817223472911	6.23950936087799e-05	0	0	0.00463278777129389
2013	47	4752000	388.421551312756	6.44286636539703e-05	0	0	0.0277493580127464
2013	48	4752000	387.180009892425	6.39767591994835e-05	0	0	0.0238131873340691
2013	49	4752000	390.95137596642	6.50419625564881e-05	0	0	0.0308187277862781
2013	50	4752000	390.333207749343	6.40735958683021e-05	0	0	0.0170797465301446
2013	51	4752000	394.497000872045	6.33634602969658e-05	0	0	-0.00480865727205002
2013	52	4752000	395.104746936595	6.2750161394448e-05	0	0	-0.0159571530979516
2014	1	4591000	401.609530483481	6.22397476340694e-05	0	0	-0.0174535959717955
2014	2	4591000	402.58044322539	6.26182965299685e-05	0	0	-0.0138616848366517
2014	3	4591000	407.7479406335	6.34069400630915e-05	0	0	-0.0140967986854073
2014	4	4591000	409.34190341901	6.35646687697161e-05	0	0	-0.0154929250243863
2014	5	4591000	412.550126979707	6.36277602523659e-05	0	0	-0.0221794307680757
2014	6	4591000	415.430588205411	6.38485804416404e-05	0	0	-0.0255893246843784
2014	7	4591000	417.142116262138	6.30914826498423e-05	0	0	-0.0410941873137682
2014	8	4591000	419.321673340577	6.29652996845426e-05	0	0	-0.0479862468836272
2014	9	4591000	415.191407019906	6.21766561514196e-05	0	0	-0.0505583850363725
2014	10	4591000	411.867054737811	6.17034700315458e-05	0	0	-0.0501789460945535
2014	11	4591000	404.25471606067	6.06624605678234e-05	0	0	-0.0486196333148525
2014	12	4591000	399.126339030356	6.03154574132492e-05	0	0	-0.041907379680808
2014	13	4591000	391.463081586762	5.92429022082019e-05	0	0	-0.0405225481863134
2014	14	4591000	386.859110107759	5.95583596214511e-05	0	0	-0.0239340624683218
2014	15	4591000	382.359908002495	5.84858044164038e-05	0	0	-0.0302330546706249
2014	16	4591000	382.054767520859	5.81703470031546e-05	0	0	-0.0346933702905189
2014	17	4591000	381.8428990933	5.80757097791798e-05	0	0	-0.0357290894388647
2014	18	4591000	379.349544945296	5.77602523659306e-05	0	0	-0.0346633998129399
2014	19	4591000	378.561019085972	5.74447949526814e-05	0	0	-0.0379358105085578
2014	20	4591000	377.762477291584	5.77602523659306e-05	0	0	-0.0306077971917226
2014	21	4591000	376.819040950738	5.78864353312303e-05	0	0	-0.0260577090954953
2014	22	4591000	373.760527418736	5.86119873817035e-05	0	0	-0.00578051254812034
2014	23	4591000	372.015826729005	5.82965299684543e-05	0	0	-0.00649388159166914
2014	24	4591000	370.88743808225	5.89905362776025e-05	0	0	0.00839220097031075
2014	25	4591000	371.801006758759	5.94637223974763e-05	0	0	0.0139832683256145
2014	26	4591000	373.077025476755	6.04416403785489e-05	0	0	0.027133738697282
2014	27	4591000	374.908432652752	6.00946372239748e-05	0	0	0.0162481470585921
2014	28	4591000	375.790571467437	6.02208201892744e-05	0	0	0.0159914297718985
2014	29	4591000	378.012133410079	6.03154574132492e-05	0	0	0.0116077400752662
2014	30	4591000	375.347297526398	5.93059936908517e-05	0	0	0.00173892946053732
2014	31	4591000	373.654851962332	5.79179810725552e-05	0	0	-0.017274904710679
2014	32	4591000	370.022107469114	5.7192429022082e-05	0	0	-0.0200585514197508
2014	33	4591000	368.265699004683	5.64353312302839e-05	0	0	-0.0284188808052692
2014	34	4591000	366.084673558355	5.60883280757098e-05	0	0	-0.0286400232395511
2014	35	4591000	367.492758547842	5.68769716088328e-05	0	0	-0.0187561751558828
2014	36	4591000	370.644329215322	5.79179810725552e-05	0	0	-0.00929281508937193
2014	37	4591000	373.518339855739	5.89589905362776e-05	0	0	0.00075407313164353
2014	38	4591000	375.901586926795	6.05047318611987e-05	0	0	0.0204798631901071
2014	39	4591000	377.566205237083	6.05993690851735e-05	0	0	0.0175698848861514
2014	40	4591000	378.702841389604	6.13564668769716e-05	0	0	0.0271906029873236
2014	41	4591000	376.952582542435	6.08517350157729e-05	0	0	0.0234709028862241
2014	42	4591000	378.33419168801	5.98107255520505e-05	0	0	0.002288474927755
2014	43	4591000	384.311782786343	6.16719242902208e-05	0	0	0.0174031021509832
2014	44	4591000	384.863965161754	6.25552050473186e-05	0	0	0.0304939820315823
2014	45	4591000	388.590504958108	6.29022082018927e-05	0	0	0.0262731459251489
2014	46	4591000	391.922205201855	6.4006309148265e-05	0	0	0.0354095649951682
2014	47	4591000	395.077320827296	6.52681388012618e-05	0	0	0.047389911254582
2014	48	4591000	393.266246748322	6.51419558359621e-05	0	0	0.0501791176203003
2014	49	4591000	397.028372840608	6.41640378548896e-05	0	0	0.0246119114598261
2014	50	4591000	396.386915593024	6.34700315457413e-05	0	0	0.0151697348485382
2014	51	4591000	400.226349307395	6.4006309148265e-05	0	0	0.0139262462410344
2014	52	4591000	401.475396254113	6.40694006309148e-05	0	0	0.0117681028276436
2015	1	4456000	407.804026178418	6.1112828438949e-05	0	0	-0.0304166349083354
2015	2	4456000	408.70705939203	6.14528593508501e-05	0	0	-0.0271760889292008
2015	3	4456000	414.237898728165	6.26584234930448e-05	0	0	-0.0213353214548932
2015	4	4456000	415.905778319133	6.27202472952087e-05	0	0	-0.0242982397599176
2015	5	4456000	419.434358438779	6.36166924265842e-05	0	0	-0.0186783897912894
2015	6	4456000	423.117269974615	6.51004636785162e-05	0	0	-0.00453129690199121
2015	7	4456000	425.171276353865	6.69551777434312e-05	0	0	0.0188835043490861
2015	8	4456000	427.536909489464	6.66151468315301e-05	0	0	0.00810009716978888
2015	9	4456000	423.284143107266	6.63369397217929e-05	0	0	0.0139760890859425
2015	10	4456000	420.198022296327	6.63678516228748e-05	0	0	0.0218991456775208
2015	11	4456000	411.70961108767	6.48840803709428e-05	0	0	0.0196507166567136
2015	12	4456000	406.135415204937	6.28129829984544e-05	0	0	0.000651469399509533
2015	13	4456000	397.881508655994	6.17928902627512e-05	0	0	0.00482176553136868
2015	14	4456000	392.341501825328	6.12673879443586e-05	0	0	0.0103442999422442
2015	15	4456000	387.677559483655	6.0370942812983e-05	0	0	0.00753832778001738
2015	16	4456000	387.87919073715	5.99381761978362e-05	0	0	-0.000204163407165891
2015	17	4456000	387.666831045216	6.15765069551777e-05	0	0	0.0276865805770535
2015	18	4456000	384.509526366045	6.19165378670788e-05	0	0	0.041846748989614
2015	19	4456000	384.281930679044	6.07727975270479e-05	0	0	0.0232071003317724
2015	20	4456000	383.469756451535	5.93508500772798e-05	0	0	0.00138275193687126
2015	21	4456000	381.468793784139	5.97527047913447e-05	0	0	0.0134511821136397
2015	22	4456000	378.188716192717	5.76506955177743e-05	0	0	-0.0137199127593042
2015	23	4456000	376.9747207557	5.73106646058733e-05	0	0	-0.0163796679610834
2015	24	4456000	376.063005466064	5.72179289026275e-05	0	0	-0.0155904871812585
2015	25	4456000	376.35607173169	5.8516228748068e-05	0	0	0.00596224808592942
2015	26	4456000	377.832459935255	5.93817619783617e-05	0	0	0.0168528137202294
2015	27	4456000	380.167211281725	6.04945904173107e-05	0	0	0.0295469687677788
2015	28	4456000	380.444255818094	6.02163833075734e-05	0	0	0.0240659282980055
2015	29	4456000	383.347740507488	6.01236476043277e-05	0	0	0.014744470607885
2015	30	4456000	380.206259241999	5.9258114374034e-05	0	0	0.00840002151560609
2015	31	4456000	377.978316039059	5.83925811437403e-05	0	0	-0.00047176261571724
2015	32	4456000	373.942262948105	5.67542503863988e-05	0	0	-0.0180302244922791
2015	33	4456000	372.113980237152	5.68160741885626e-05	0	0	-0.012130638666882
2015	34	4456000	370.463790369458	5.75579598145286e-05	0	0	0.00522644771466236
2015	35	4456000	372.300257967598	5.79598145285935e-05	0	0	0.00725151802778699
2015	36	4456000	375.871708664795	5.89489953632148e-05	0	0	0.0147079208351243
2015	37	4456000	379.034319386205	5.94126738794436e-05	0	0	0.014156186760303
2015	38	4456000	381.648436306256	6.09891808346213e-05	0	0	0.033935848969
2015	39	4456000	383.057813928774	6.07109737248841e-05	0	0	0.02543267808926
2015	40	4456000	384.077932963419	6.05873261205564e-05	0	0	0.0206261968123414
2015	41	4456000	381.776653042383	6.03400309119011e-05	0	0	0.0225874130565538
2015	42	4456000	383.594639255974	6.15146831530139e-05	0	0	0.0375536028656886
2015	43	4456000	389.512071407997	6.11746522411128e-05	0	0	0.0161430904291958
2015	44	4456000	390.236074276292	6.17619783616692e-05	0	0	0.0239955410095651
2015	45	4456000	394.303127520962	6.13292117465224e-05	0	0	0.00633236792905013
2015	46	4456000	398.755785931571	6.04945904173107e-05	0	0	-0.0184468443871882
2015	47	4456000	401.422416726885	5.87944358578053e-05	0	0	-0.0523698125737411
2015	48	4456000	399.04340486374	5.93817619783617e-05	0	0	-0.0371974694552555
2015	49	4456000	402.793758187885	5.93508500772798e-05	0	0	-0.0466585139562123
2015	50	4456000	402.158704952689	6.01236476043277e-05	0	0	-0.0327201793486913
2015	51	4456000	405.652813266898	6.17928902627512e-05	0	0	-0.0144281342948497
2015	52	4456000	407.559604169534	6.35857805255023e-05	0	0	0.00942290597786545
2015	53	4456000	0	6.75425038639876e-05	0	0	Inf
2016	1	4364000	413.921709903791	6.17888652266504e-05	0	0	-0.0186550009797414
2016	2	4364000	414.725882220476	6.22452083967143e-05	0	0	-0.0133241797953156
2016	3	4364000	420.599017756579	6.28536659567995e-05	0	0	-0.0175916192007407
2016	4	4364000	422.339248552365	6.35533921508975e-05	0	0	-0.0107478728721615
2016	5	4364000	426.180463768248	6.37663522969273e-05	0	0	-0.0163791265946999
2016	6	4364000	430.67877374931	6.35229692728932e-05	0	0	-0.0303678159837114
2016	7	4364000	433.069088128034	6.39488895649528e-05	0	0	-0.0292541963288052
2016	8	4364000	435.614852772357	6.48311530270764e-05	0	0	-0.0216127910066389
2016	9	4364000	431.245025055222	6.36750836629145e-05	0	0	-0.0293221354926999
2016	10	4364000	428.436109169106	6.31274718588378e-05	0	0	-0.0313608234263065
2016	11	4364000	419.059895600754	6.3614237906906e-05	0	0	-0.00205196347773029
2016	12	4364000	413.052850121109	6.3492546394889e-05	0	0	0.0105244398570708
2016	13	4364000	404.225820300904	6.21539397627015e-05	0	0	0.0108211288824648
2016	14	4364000	397.69284877982	6.09370246425312e-05	0	0	0.00731004147824
2016	15	4364000	392.905605557718	5.91724977182842e-05	0	0	-0.00994031518632598
2016	16	4364000	393.600663501315	5.8685731670216e-05	0	0	-0.0198187254866979
2016	17	4364000	393.404228667973	5.89899604502586e-05	0	0	-0.0142454713487661
2016	18	4364000	389.571048432955	5.80164283541223e-05	0	0	-0.0209744755567011
2016	19	4364000	389.887740595241	5.77730453300882e-05	0	0	-0.025873449059567
2016	20	4364000	389.087752484354	5.97505324003651e-05	0	0	0.00954090045739898
2016	21	4364000	386.000550784838	5.95984180103438e-05	0	0	0.0150244583935701
2016	22	4364000	382.427490119325	5.80772741101308e-05	0	0	-0.00164080808921256
2016	23	4364000	381.878761852258	5.96592637663523e-05	0	0	0.0270275259553052
2016	24	4364000	381.234697794775	5.88986918162458e-05	0	0	0.0156473223442951
2016	25	4364000	380.78183930961	5.84423486461819e-05	0	0	0.00897669042354428
2016	26	4364000	382.463192152446	5.91420748402799e-05	0	0	0.016568412274895
2016	27	4364000	385.376626928308	5.9628840888348e-05	0	0	0.0171867534481391
2016	28	4364000	384.857193891033	5.72254335260116e-05	0	0	-0.0224945616931462
2016	29	4364000	388.452520035922	5.74688165500456e-05	0	0	-0.0274229654500301
2016	30	4364000	384.811650569489	5.77730453300882e-05	0	0	-0.0130236456252617
2016	31	4364000	382.064758759518	5.66778217219349e-05	0	0	-0.0247726557933471
2016	32	4364000	377.596125077018	5.59476726498327e-05	0	0	-0.0259433940828175
2016	33	4364000	375.756421635797	5.69516276239732e-05	0	0	-0.00360984286014764
2016	34	4364000	374.809829420449	5.81381198661393e-05	0	0	0.0197171205221006
2016	35	4364000	377.091799903237	5.68299361119562e-05	0	0	-0.00925981393425436
2016	36	4364000	381.028182244539	5.61606327958625e-05	0	0	-0.031042801545182
2016	37	4364000	384.475719369465	5.70124733799817e-05	0	0	-0.0251660088843398
2016	38	4364000	387.366404789595	5.80772741101308e-05	0	0	-0.0143698697686979
2016	39	4364000	388.52218963409	5.83815028901734e-05	0	0	-0.0121542340697128
2016	40	4364000	389.358261022864	5.92941892303012e-05	0	0	0.00113453089700814
2016	41	4364000	386.566178071562	6.0206875570429e-05	0	0	0.023886781752356
2016	42	4364000	388.870967644317	5.97809552783693e-05	0	0	0.0106180010832281
2016	43	4364000	394.628129799742	5.91724977182842e-05	0	0	-0.0142618566056057
2016	44	4364000	395.521958139882	5.95984180103438e-05	0	0	-0.00941024401625194
2016	45	4364000	399.924697063153	5.84727715241862e-05	0	0	-0.0388190506291776
2016	46	4364000	405.50050036431	6.02372984484332e-05	0	0	-0.0234290718649527
2016	47	4364000	407.642007711425	6.15150593246121e-05	0	0	-0.00795307561560214
2016	48	4364000	404.701404206856	6.1971402494676e-05	0	0	0.0066681157146778
2016	49	4364000	408.434881815639	6.19105567386675e-05	0	0	-0.00351312260417257
2016	50	4364000	407.836083049641	6.28840888348038e-05	0	0	0.0136425323349377
2016	51	4364000	410.969056484183	6.28232430787953e-05	0	0	0.00494184047137746
2016	52	4364000	413.541183153476	6.30362032248251e-05	0	0	0.00207673837941689
2017	1	4266000	416.750704245547	6.29507211538462e-05	0	0	0.00539722124411296
2017	2	4266000	417.417051676961	6.2890625e-05	0	0	0.00283397220666209
2017	3	4266000	423.568061198641	6.484375e-05	0	0	0.0189625695068456
2017	4	4266000	425.364456881508	6.49338942307692e-05	0	0	0.0160698502376194
2017	5	4266000	429.479049744262	6.484375e-05	0	0	0.00493842541795879
2017	6	4266000	434.755222871533	6.40324519230769e-05	0	0	-0.0196782520863726
2017	7	4266000	437.453120052242	6.38521634615385e-05	0	0	-0.0284673247975811
2017	8	4266000	440.151389769132	6.25e-05	0	0	-0.0548706429889948
2017	9	4266000	435.703858656378	6.10576923076923e-05	0	0	-0.0672563670809452
2017	10	4266000	433.219022266241	5.91947115384615e-05	0	0	-0.0905293171594356
2017	11	4266000	423.031429527789	5.85637019230769e-05	0	0	-0.0785554623326313
2017	12	4266000	416.654706943216	5.72716346153846e-05	0	0	-0.0850937391379293
2017	13	4266000	407.343904193427	5.71814903846154e-05	0	0	-0.0656543621203366
2017	14	4266000	399.824915588706	5.58894230769231e-05	0	0	-0.0695927504861389
2017	15	4266000	394.99461830609	5.72115384615385e-05	0	0	-0.0359362321617514
2017	16	4266000	396.154764441619	5.67007211538461e-05	0	0	-0.0473420140940471
2017	17	4266000	395.994101544464	5.73918269230769e-05	0	0	-0.0353391666438553
2017	18	4266000	391.512205848879	5.68509615384615e-05	0	0	-0.0334911802314035
2017	19	4266000	392.347240788067	5.75120192307692e-05	0	0	-0.0243336508978384
2017	20	4266000	391.592541695144	5.71213942307692e-05	0	0	-0.0290928464720695
2017	21	4266000	387.430372782754	5.79026442307692e-05	0	0	-0.00524061334729772
2017	22	4266000	383.521362764963	5.79927884615385e-05	0	0	0.00646284008058128
2017	23	4266000	383.765890842505	5.71514423076923e-05	0	0	-0.00877068786680275
2017	24	4266000	383.427335143878	5.68509615384615e-05	0	0	-0.0131115720844259
2017	25	4266000	382.111585056827	5.68509615384615e-05	0	0	-0.00971335390492101
2017	26	4266000	384.004943089982	5.64603365384615e-05	0	0	-0.0213667642503748
2017	27	4266000	387.540888894741	5.64603365384615e-05	0	0	-0.0302958713033495
2017	28	4266000	386.047769764728	5.73617788461538e-05	0	0	-0.0110032231692891
2017	29	4266000	390.308379266252	5.81730769230769e-05	0	0	-0.00796390605832105
2017	30	4266000	386.179986897544	5.77524038461538e-05	0	0	-0.00460921580075612
2017	31	4266000	382.955181728043	5.76923076923077e-05	0	0	0.00272830430768123
2017	32	4266000	378.06219196946	5.703125e-05	0	0	0.00406760597384544
2017	33	4266000	376.292194113294	5.61899038461538e-05	0	0	-0.00609152714075055
2017	34	4266000	376.220381056056	5.5078125e-05	0	0	-0.0255711320823475
2017	35	4266000	378.938720871234	5.40865384615385e-05	0	0	-0.049978320578302
2017	36	4266000	383.153867654006	5.39663461538462e-05	0	0	-0.0625176193592191
2017	37	4266000	386.85506893866	5.39362980769231e-05	0	0	-0.0720038876964456
2017	38	4266000	390.044678456996	5.56490384615385e-05	0	0	-0.0503652005578183
2017	39	4266000	390.942564158265	5.72415865384615e-05	0	0	-0.0254322887037697
2017	40	4266000	391.527925455424	5.82331730769231e-05	0	0	-0.0100322996140179
2017	41	4266000	388.330369655902	5.80829326923077e-05	0	0	-0.00445592153257257
2017	42	4266000	391.144481896971	5.86237980769231e-05	0	0	-0.00241466246025016
2017	43	4266000	396.602977399053	5.86838942307692e-05	0	0	-0.0151359867200728
2017	44	4266000	397.65663428965	5.80528846153846e-05	0	0	-0.028307422331224
2017	45	4266000	402.350695180598	5.86237980769231e-05	0	0	-0.0301992647860202
2017	46	4266000	408.992142021286	5.87139423076923e-05	0	0	-0.0444804194314799
2017	47	4266000	410.562761610148	6.02463942307692e-05	0	0	-0.0232918386768563
2017	48	4266000	407.097524608123	6.07271634615385e-05	0	0	-0.00711751959413796
2017	49	4266000	410.778876115607	6.15685096153846e-05	0	0	-0.00238297578702909
2017	50	4266000	410.250203624238	6.14182692307692e-05	0	0	-0.0035349248127765
2017	51	4266000	412.988284279337	6.33413461538462e-05	0	0	0.0208522034364505
2017	52	4266000	416.20232518144	6.21694711538462e-05	0	0	-0.0057720128795359
2018	1	4182000	419.405629326932	6.14466815809098e-05	0	0	-0.0176574390258343
2018	2	4182000	419.898395389697	6.06711409395973e-05	0	0	-0.0311942020581928
2018	3	4182000	426.327182316126	6.08799403430276e-05	0	0	-0.0425194148251253
2018	4	4182000	428.164773138122	6.055182699478e-05	0	0	-0.0517669236907823
2018	5	4182000	432.535571548284	6.13571961222968e-05	0	0	-0.048864354607016
2018	6	4182000	438.5646712772	6.33258762117823e-05	0	0	-0.0318417606154457
2018	7	4182000	441.533786553274	6.64578672632364e-05	0	0	0.00920929172480341
2018	8	4182000	444.338933605019	7.05443698732289e-05	0	0	0.0645027122931752
2018	9	4182000	439.835245412178	7.20059656972409e-05	0	0	0.0976837464390991
2018	10	4182000	437.669854247294	7.21252796420582e-05	0	0	0.104942447616586
2018	11	4182000	426.693992807336	6.92319164802386e-05	0	0	0.0878990748051129
2018	12	4182000	419.981876772339	6.67561521252796e-05	0	0	0.0657602738477974
2018	13	4182000	410.214500674952	6.29082774049217e-05	0	0	0.0282425397102868
2018	14	4182000	401.669925304426	6.03131991051454e-05	0	0	0.0067968113209001
2018	15	4182000	396.855926198174	5.84638329604773e-05	0	0	-0.0122359926553032
2018	16	4182000	398.444898371149	5.78970917225951e-05	0	0	-0.0257122086718399
2018	17	4182000	398.345519167035	5.69127516778524e-05	0	0	-0.0420376742332902
2018	18	4182000	393.233111902676	5.51826994780015e-05	0	0	-0.0590822878324307
2018	19	4182000	394.537832220045	5.5958240119314e-05	0	0	-0.0490138857184668
2018	20	4182000	393.875257216558	5.67934377330351e-05	0	0	-0.0331964422161425
2018	21	4182000	388.645583868123	5.65249813571961e-05	0	0	-0.0248184574030719
2018	22	4182000	384.318658084938	5.64354958985831e-05	0	0	-0.0154003922537367
2018	23	4182000	385.472865652978	5.77181208053691e-05	0	0	0.00396171684986249
2018	24	4182000	385.452799732382	5.63460104399702e-05	0	0	-0.019854051488783
2018	25	4182000	383.14995599984	5.5600298284862e-05	0	0	-0.0270128074863841
2018	26	4182000	385.292820638426	5.63161819537659e-05	0	0	-0.0199661665786531
2018	27	4182000	389.513813666186	5.59582401193139e-05	0	0	-0.0367478974146285
2018	28	4182000	386.883394228514	5.55108128262491e-05	0	0	-0.0379530226615034
2018	29	4182000	391.780908608359	5.76286353467561e-05	0	0	-0.0137344839682784
2018	30	4182000	387.169060012861	5.75391498881432e-05	0	0	-0.00353607804511908
2018	31	4182000	383.499474854828	5.75093214019389e-05	0	0	0.00547725690098284
2018	32	4182000	378.161768513006	5.85533184190902e-05	0	0	0.0381800401023272
2018	33	4182000	376.535085399398	5.8076062639821e-05	0	0	0.0341665759698217
2018	34	4182000	377.497788359312	5.74198359433259e-05	0	0	0.0198735247517458
2018	35	4182000	380.646184565797	5.75391498881432e-05	0	0	0.0135396482171016
2018	36	4182000	385.080966171792	5.71812080536913e-05	0	0	-0.00436522788571836
2018	37	4182000	389.033921170817	5.62863534675615e-05	0	0	-0.0299046446536171
2018	38	4182000	392.568004498415	5.66144668158091e-05	0	0	-0.0330337784786712
2018	39	4182000	393.208227855193	5.54213273676361e-05	0	0	-0.054953651333946
2018	40	4182000	393.503551743959	5.50633855331842e-05	0	0	-0.0617619628495067
2018	41	4182000	389.976284159513	5.53914988814318e-05	0	0	-0.0476343944851656
2018	42	4182000	393.328535421597	5.61073825503356e-05	0	0	-0.0435476551510237
2018	43	4182000	398.392642217174	5.72706935123043e-05	0	0	-0.0361267771841244
2018	44	4182000	399.605845737423	5.67039522744221e-05	0	0	-0.0485624671020809
2018	45	4182000	404.554727668093	5.76584638329605e-05	0	0	-0.0443814555612446
2018	46	4182000	412.214472309917	5.81953765846383e-05	0	0	-0.0534053843052974
2018	47	4182000	413.183922557186	5.8165548098434e-05	0	0	-0.0561104178829168
2018	48	4182000	409.229376599107	5.78076062639821e-05	0	0	-0.0528539196742359
2018	49	4182000	412.858852028309	5.94183445190157e-05	0	0	-0.0350212959157231
2018	50	4182000	412.444712989889	5.9537658463833e-05	0	0	-0.0321126991636653
2018	51	4182000	414.795690604242	5.98061148396719e-05	0	0	-0.0332590017609532
2018	52	4182000	418.626791698445	6.04325130499627e-05	0	0	-0.0320734170977684
2019	1	4116000	418.788211021062	6.01970737533592e-05	0	0	-0.0372221820262227
2019	2	4116000	419.074935943468	5.94207226037623e-05	0	0	-0.0502891825205958
2019	3	4116000	425.713924173055	5.95700209017617e-05	0	0	-0.0627508818861083
2019	4	4116000	427.575053044745	6.06748283069573e-05	0	0	-0.0495235933293067
2019	5	4116000	432.154404866556	6.08539862645566e-05	0	0	-0.0568185921282889
2019	6	4116000	438.858993496602	6.12123021797551e-05	0	0	-0.0657591479820617
2019	7	4116000	442.059776327479	6.21080919677516e-05	0	0	-0.0589507974328201
2019	8	4116000	444.940662819115	6.31531800537474e-05	0	0	-0.0493114355521031
2019	9	4116000	440.420231426079	6.11824425201553e-05	0	0	-0.0695250336864199
2019	10	4116000	438.590931506154	6.07345476261571e-05	0	0	-0.0724842426563202
2019	11	4116000	426.94282682809	5.93908629441624e-05	0	0	-0.0682593195079592
2019	12	4116000	419.968896508043	5.85547924753658e-05	0	0	-0.0661213169330778
2019	13	4116000	409.844986257451	5.66139146013735e-05	0	0	-0.0747721389427969
2019	14	4116000	400.323007575753	5.69125111973724e-05	0	0	-0.0477689446118936
2019	15	4116000	395.606312513366	5.74499850701702e-05	0	0	-0.0273158242716382
2019	16	4116000	397.572078747127	5.86742311137653e-05	0	0	-0.0114999996014188
2019	17	4116000	397.555350400763	5.85547924753658e-05	0	0	-0.013470703879006
2019	18	4116000	391.86684258096	5.90325470289639e-05	0	0	0.00901621937638261
2019	19	4116000	393.595203234411	5.84353538369663e-05	0	0	-0.00557731196003296
2019	20	4116000	393.057208081882	5.76888623469692e-05	0	0	-0.0169369952897426
2019	21	4116000	386.818356096979	5.62854583457749e-05	0	0	-0.0253823427513805
2019	22	4116000	382.040885962983	5.64347566437743e-05	0	0	-0.0105771034238854
2019	23	4116000	384.190535906518	5.6255598686175e-05	0	0	-0.0192366422797991
2019	24	4116000	384.482964708464	5.750970438937e-05	0	0	0.00186493383934393
2019	25	4116000	381.105102760724	5.7748581666169e-05	0	0	0.0149431146369392
2019	26	4116000	383.530810261941	5.7987458942968e-05	0	0	0.0126956938211394
2019	27	4116000	388.449906479734	5.87339504329651e-05	0	0	0.0127431965813177
2019	28	4116000	384.553891872483	5.96894595401612e-05	0	0	0.0396462198140301
2019	29	4116000	390.035971838034	5.89131083905643e-05	0	0	0.0117015570139802
2019	30	4116000	384.971266738964	5.71513884741714e-05	0	0	-0.00564007479663649
2019	31	4116000	380.908101240526	5.69125111973723e-05	0	0	0.000766323316630349
2019	32	4116000	375.148568323265	5.53000895789788e-05	0	0	-0.0126578340535571
2019	33	4116000	373.755881053451	5.42251418333831e-05	0	0	-0.0282427156027576
2019	34	4116000	375.880118589027	5.39862645565841e-05	0	0	-0.0379911516539668
2019	35	4116000	379.427118154892	5.58674231113765e-05	0	0	-0.0137763430835184
2019	36	4116000	383.997721735455	5.75395640489698e-05	0	0	0.00365178797990565
2019	37	4116000	388.165722130306	5.81666169005673e-05	0	0	0.0036950142372749
2019	38	4116000	392.052109679824	5.74201254105703e-05	0	0	-0.0190079570950662
2019	39	4116000	392.439192807528	5.7748581666169e-05	0	0	-0.0143695963881316
2019	40	4116000	392.404535357217	5.60167214093759e-05	0	0	-0.0438438748969996
2019	41	4116000	388.637625814501	5.47028963869812e-05	0	0	-0.0572194361467069
2019	42	4116000	392.519791755648	5.55986861749776e-05	0	0	-0.0512580312591548
2019	43	4116000	397.080556672533	5.72708271125709e-05	0	0	-0.0339491734007257
2019	44	4116000	398.439084802204	5.750970438937e-05	0	0	-0.0332273747912464
2019	45	4116000	403.584793523966	5.90325470289639e-05	0	0	-0.0202802326928615
2019	46	4116000	412.15965699345	5.89131083905643e-05	0	0	-0.0426040169034027
2019	47	4116000	412.506781745931	5.95700209017617e-05	0	0	-0.0327431750061514
2019	48	4116000	408.121662403831	5.7748581666169e-05	0	0	-0.0522433979079844
2019	49	4116000	411.66394344757	5.82860555389669e-05	0	0	-0.0516536456156204
2019	50	4116000	411.394225177665	5.69722305165721e-05	0	0	-0.0724225653989148
2019	51	4116000	413.343190488236	5.75694237085697e-05	0	0	-0.0671190214975257
2019	52	4116000	417.738038747204	5.74499850701702e-05	0	0	-0.0788485502684541
2020	1	4081000	415.872359739566	6.05156037991859e-05	0	0	-0.0348000038969379
2020	2	4081000	415.927564155429	5.9399969847731e-05	0	0	-0.0527196705511793
2020	3	4081000	422.722687919836	6.11488014473089e-05	0	0	-0.0405057225674234
2020	4	4081000	424.593533862799	6.22342831298055e-05	0	0	-0.0277760562095847
2020	5	4081000	429.340821880127	6.11488014473089e-05	0	0	-0.0552959808856838
2020	6	4081000	436.643732781179	6.02140811096035e-05	0	0	-0.0852954708497866
2020	7	4081000	440.039785684411	6.06060606060606e-05	0	0	-0.0864462417307239
2020	8	4081000	442.970561938679	6.078697421981e-05	0	0	-0.0897815009751917
2020	9	4081000	438.462432210095	6.00030152268958e-05	0	0	-0.0922825520219418
2020	10	4081000	436.970630969557	6.01839288406453e-05	0	0	-0.086437458933454
2020	11	4081000	424.754519430436	6.08472787577265e-05	0	0	-0.0498041067551267
2020	12	4081000	417.580708939933	6.06060606060606e-05	0.093695652173913	0	-0.0373118503953072
2020	13	4081000	407.184572040256	6.04251469923112e-05	0.110782608695652	0	-0.0156797984959618
2020	14	4081000	396.739769848946	5.89175335443992e-05	0.099304347826087	0	-0.0149714505586569
2020	15	4081000	392.183914271875	5.79828132066938e-05	0.0786086956521739	0	-0.0193376474554172
2020	16	4081000	394.472932605488	5.61435248002412e-05	0.0614782608695652	0	-0.0559555061476493
2020	17	4081000	394.556047235578	5.548017488316e-05	0.0420869565217391	0	-0.0673061467987647
2020	18	4081000	388.346464740241	5.36710387456656e-05	0.0313913043478261	0	-0.0832928008289646
2020	19	4081000	390.449244652625	5.48168249660787e-05	0.019695652173913	0	-0.0687650060035637
2020	20	4081000	390.060818848448	5.52088044625358e-05	0.014304347826087	0	-0.0611720472691679
2020	21	4081000	382.881644330681	5.57816975727423e-05	0.012304347826087	0	-0.0336439328482285
2020	22	4081000	377.624441882133	5.64450474898236e-05	0.00865217391304348	0	-0.00853875312218127
2020	23	4081000	380.828999604853	5.7500376903362e-05	0.00730434782608696	0	0.00149936164456738
2020	24	4081000	381.414501532394	5.72893110206543e-05	0.00595652173913044	0	-0.00370856778311034
2020	25	4081000	376.893348903106	5.72893110206543e-05	0.00791304347826087	0	0.00824278567381361
2020	26	4081000	379.641877769684	5.65355042966983e-05	0.00595652173913044	0	-0.0122269908603192
2020	27	4081000	385.262964267462	5.65656565656566e-05	0.00495652173913043	0	-0.0261197291221476
2020	28	4081000	380.001273313793	5.47866726971205e-05	0.00495652173913043	0	-0.0436874149631711
2020	29	4081000	386.016580286205	5.48168249660787e-05	0.00595652173913044	0	-0.0580715477806283
2020	30	4081000	380.526269488513	5.44248454696216e-05	0.00660869565217391	0	-0.0513138541387937
2020	31	4081000	376.117167367159	5.49374340419117e-05	0.00760869565217391	0	-0.0311529714242499
2020	32	4081000	369.956056948955	5.42439318558721e-05	0.00826086956521739	0	-0.0274520629090732
2020	33	4081000	368.882648055281	5.44248454696216e-05	0.00726086956521739	0	-0.0213689857650886
2020	34	4081000	372.263539868095	5.47866726971205e-05	0.00695652173913044	0	-0.0238098522117842
2020	35	4081000	376.175624347723	5.39424091662898e-05	0.00595652173913044	0	-0.0488485248867094
2020	36	4081000	380.809832725037	5.40027137042062e-05	0.00565217391304348	0	-0.0593730276428099
2020	37	4081000	385.160498128334	5.34298205939997e-05	0.00730434782608696	0	-0.0798641041275345
2020	38	4081000	389.403804020178	5.46962158902457e-05	0.00995652173913044	0	-0.0683193223731313
2020	39	4081000	389.549384225183	5.43042363937886e-05	0.00995652173913044	0	-0.0753418832468683
2020	40	4081000	389.156155711693	5.55404794210764e-05	0.0139565217391304	0	-0.0533363160444783
2020	41	4081000	385.231921885269	5.62339816071159e-05	0.0209565217391304	0	-0.0317520983863639
2020	42	4081000	389.627048659053	5.70480928689884e-05	0.0352608695652174	0	-0.0288148594859928
2020	43	4081000	393.607184260796	5.68370269862807e-05	0.0562173913043478	0	-0.0421922793202693
2020	44	4081000	395.096236200989	5.60530679933665e-05	0.0726086956521739	0	-0.0589634475513913
2020	45	4081000	400.390198805905	5.63847429519071e-05	0.0786521739130435	0	-0.0659112008351085
2020	46	4081000	409.776796411506	5.70480928689884e-05	0.0893478260869565	0	-0.0765704566151111
2020	47	4081000	409.499707353472	5.80431177446103e-05	0.094	0	-0.0598283879414935
2020	48	4081000	404.741068454098	5.83747927031509e-05	0.0920869565217391	0	-0.0433389883588933
2020	49	4081000	408.171255131926	5.91285994271069e-05	0.100434782608696	0	-0.0391288091239154
2020	50	4081000	408.068859701588	5.89175335443992e-05	0.113782608695652	0	-0.0423184942713254
2020	51	4081000	409.615345794971	5.92793607718981e-05	0.111695652173913	0	-0.0400750263960761
2020	52	4081000	414.51827432251	5.94602743856475e-05	0.135608695652174	0	-0.0485341071039414
2020	53	4081000	0	6.51289009497965e-05	0.15795652173913	0.7	Inf
2021	1	4143000	408.313380148893	6.15808823529412e-05	0.126826086956522	0.8	-0.0154620946944991
2021	2	4143000	408.119179527097	6.31127450980392e-05	0.0961739130434782	0.7	0.00950903723123222
2021	3	4143000	414.975207796972	6.53186274509804e-05	0.0901304347826087	1.1	0.027531264490907
2021	4	4143000	416.83173345524	6.41237745098039e-05	0.0814782608695652	0.9	0.00424215913242196
2021	5	4143000	421.676726434662	6.33884803921569e-05	0.0674347826086956	0.9	-0.0186795379988391
2021	6	4143000	429.447124154896	6.19178921568627e-05	0.0597391304347826	1.4	-0.0587898317041475
2021	7	4143000	432.980654572622	6.13357843137255e-05	0.056695652173913	1.6	-0.0752473678178091
2021	8	4143000	435.919966591528	5.91911764705882e-05	0.059304347826087	2.1	-0.113598757539661
2021	9	4143000	431.477797474499	5.8609068627451e-05	0.0592173913043478	0.999999999999999	-0.113279982795379
2021	10	4143000	430.32479316135	5.81801470588235e-05	0.0671304347826087	1.8	-0.117410834709693
2021	11	4143000	417.726500505507	5.82107843137255e-05	0.0793913043478261	1.6	-0.090313878721731
2021	12	4143000	410.458073868927	5.75674019607843e-05	0.0933913043478261	2.5	-0.0844375493512509
2021	13	4143000	399.93937563141	5.7843137254902e-05	0.112391304347826	3.3	-0.0558569048024882
2021	14	4143000	388.715063712041	5.94975490196078e-05	0.122869565217391	4	-0.000810526119137766
2021	15	4143000	384.399529332791	6.14889705882353e-05	0.11795652173913	6.9	0.0442260444405767
2021	16	4143000	386.942120641379	6.2530637254902e-05	0.123565217391304	8.3	0.0549381373198253
2021	17	4143000	387.135946899016	6.1703431372549e-05	0.114913043478261	9	0.0404613759751691
2021	18	4143000	380.507627838806	6.13664215686275e-05	0.10295652173913	8.3	0.0528041245199573
2021	19	4143000	382.919460638115	5.90073529411765e-05	0.0906086956521739	8.8	0.00595566325640591
2021	20	4143000	382.698894528253	5.7046568627451e-05	0.0633913043478261	9.6	-0.0269112210029977
2021	21	4143000	374.712276044288	5.5453431372549e-05	0.0450869565217391	11.4	-0.0339254325438374
2021	22	4143000	368.995025371558	5.66789215686274e-05	0.0317826086956522	11.4	0.00272354519530342
2021	23	4143000	373.259999936591	5.58517156862745e-05	0.0228260869565217	10	-0.0232009857420099
2021	24	4143000	374.105390885473	5.75061274509804e-05	0.0138695652173913	7.9	0.00346054653599862
2021	25	4143000	368.432368012325	5.73835784313726e-05	0.00991304347826087	6.7	0.016740201250366
2021	26	4143000	371.523164069976	5.74142156862745e-05	0.00726086956521739	6.2	0.00882000436830614
2021	27	4143000	377.795523910232	5.75674019607843e-05	0.00726086956521739	5.29999999999999	-0.00528202105090552
2021	28	4143000	371.141639141783	5.82107843137255e-05	0.0105217391304348	4.40000000000001	0.0238678712491022
2021	29	4143000	377.595107488927	5.74142156862745e-05	0.0144782608695652	3.99999999999999	-0.00740239328712349
2021	30	4143000	371.745183698347	5.69546568627451e-05	0.0207391304347826	3.60000000000001	0.000147456655947047
2021	31	4143000	367.067555439579	5.67708333333333e-05	0.0276086956521739	2.59999999999999	0.00962341810948241
2021	32	4143000	360.57157027252	5.61887254901961e-05	0.0423913043478261	1.90000000000001	0.0172737682085493
2021	33	4143000	359.901585361917	5.65563725490196e-05	0.0620869565217391	1.5	0.0258359924386904
2021	34	4143000	364.571413393073	5.67401960784314e-05	0.075304347826087	1.09999999999999	0.0159875031140805
2021	35	4143000	368.783840123619	5.75061274509804e-05	0.081	1.2	0.0179404820833877
2021	36	4143000	373.385848108854	5.82414215686275e-05	0.0764782608695652	1	0.0182496254897152
2021	37	4143000	377.856704798945	5.76899509803922e-05	0.0689565217391304	0.874172185430461	-0.00332587666960689
2021	38	4143000	382.423745518067	5.79963235294118e-05	0.0604347826086957	0.731788079470202	-0.00999871363345062
2021	39	4143000	382.344821021015	5.87622549019608e-05	0.0624347826086957	0.880132450331129	0.00328284551006499
2021	40	4143000	381.577959642225	5.92218137254902e-05	0.0644782608695652	0.796688741721854	0.0131612432816712
2021	41	4143000	377.598951022657	5.99571078431373e-05	0.0754347826086957	1.03443708609272	0.0365494897164448
2021	42	4143000	382.447830105135	6.08149509803922e-05	0.102347826086957	1.05099337748344	0.0380500783358217
2021	43	4143000	385.771122273638	6.14583333333333e-05	0.128652173913043	1.39999999999998	0.0399949006950761
2021	44	4143000	387.363704293772	6.20710784313726e-05	0.163869565217391	2.80000000000001	0.0460453457784492
2021	45	4143000	392.727275982996	6.29595588235294e-05	0.182391304347826	5.60000000000001	0.0465277691020259
2021	46	4143000	402.752790495994	6.36335784313725e-05	0.211782608695652	8.49999999999999	0.0314019165166567
2021	47	4143000	401.870706577115	6.54105392156863e-05	0.228130434782609	10.6	0.0625307916491869
2021	48	4143000	396.828593934526	6.60845588235294e-05	0.222	9.2027027027027	0.0871192413900947
2021	49	4143000	400.104874525982	6.4859068627451e-05	0.210304347826087	4.40000000000001	0.0582225485295987
2021	50	4143000	400.184636076564	6.47058823529412e-05	0.186173913043478	6.2	0.0555127856512355
2021	51	4143000	401.328412679649	6.50428921568628e-05	0.17395652173913	6	0.0579863936494488
2021	52	4143000	406.645754473128	6.27144607843137e-05	0.192869565217391	4.4027027027027	0.00677308319729228
2022	1	4195000	398.613307442295	6.23192960402263e-05	0.183347826086957	2.82702702702702	-0.00505077829742651
2022	2	4195000	398.161495620296	6.20050282840981e-05	0.216913043478261	1.85945945945946	-0.00894485192433589
2022	3	4195000	405.033206595775	6.17850408548083e-05	0.312869565217391	1.17297297297297	-0.0292153986465221
2022	4	4195000	406.854556373129	6.06222501571339e-05	0.392130434782609	0.989189189189188	-0.051749589732553
2022	5	4195000	411.746788539301	6.10936517913262e-05	0.430869565217391	0.71891891891892	-0.0557303400488104
2022	6	4195000	419.872150329316	6.27592708988058e-05	0.438173913043478	0.743243243243238	-0.0487580572163685
2022	7	4195000	423.484711725033	6.29478315524827e-05	0.455391304347826	0.562162162162168	-0.0540390505050668
2022	8	4195000	426.382719331718	6.15021998742929e-05	0.454521739130435	0.562162162162161	-0.0820453497424738
2022	9	4195000	422.04360802624	6.05593966059082e-05	0.480086956521739	0.47297297297297	-0.0868242222589514
2022	10	4195000	421.194152231125	5.95851665619107e-05	0.531739130434783	0.300000000000003	-0.0997026003534864
2022	11	4195000	408.349014518644	5.85166561910748e-05	0.570434782608696	0.0864864864864865	-0.0880350221024048
2022	12	4195000	401.062167057952	5.88937774984287e-05	0.567478260869565	0.300000000000001	-0.0654815368166031
2022	13	4195000	390.511536945235	5.96480201131364e-05	0.524434782608696	0.299999999999996	-0.027941650663103
2022	14	4195000	378.603289207134	5.92394720301697e-05	0.492782608695652	0.200000000000002	-0.00423474716897455
2022	15	4195000	374.588516974531	5.8296668761785e-05	0.515565217391304	0.200000000000001	-0.00957989049828413
2022	16	4195000	377.314294556936	5.67253299811439e-05	0.470739130434783	0.100000000000001	-0.0432379445790484
2022	17	4195000	377.634298998578	5.57825267127593e-05	0.396521739130435	0.1	-0.0599370847897046
2022	18	4195000	370.674590901739	5.47140163419233e-05	0.372608695652174	0.999999999999997	-0.0606315929210711
2022	19	4195000	373.319581892507	5.46825895663105e-05	0.340260869565217	0.199999999999994	-0.0678228068405955
2022	20	4195000	373.295471135465	5.52796983029541e-05	0.280913043478261	0.200000000000009	-0.0575829946987606
2022	21	4195000	364.619005139623	5.60339409176618e-05	0.245347826086957	0.0999999999999996	-0.0219928336882835
2022	22	4195000	358.432737564492	5.52482715273413e-05	0.288391304347826	0.299999999999994	-0.0190628166693695
2022	23	4195000	363.750413907264	5.60967944688875e-05	0.372304347826087	0.200000000000009	-0.0185578178035701
2022	24	4195000	364.801408915899	5.73224387177876e-05	0.426	0.1	-3.86214489570283e-06
2022	25	4195000	357.963842046253	5.73852922690132e-05	0.472130434782609	0	0.0202147734038777
2022	26	4195000	361.440183613276	5.76367064739158e-05	0.500130434782609	0.199999999999994	0.014829055068373
2022	27	4195000	368.328320522067	5.88623507228158e-05	0.507217391304348	0.1	0.0170274158366208
2022	28	4195000	360.277078272015	5.84538026398492e-05	0.525086956521739	0.199999999999994	0.0325386277256709
2022	29	4195000	367.07946272601	5.72910119421747e-05	0.513565217391304	0.200000000000009	-0.00675456672949425
2022	30	4195000	360.926163373547	5.87680703959774e-05	0.463173913043478	0.899999999999994	0.0362230227486234
2022	31	4195000	356.041841242572	5.91137649277184e-05	0.40995652173913	0.300000000000009	0.0566173871224718
2022	32	4195000	349.254146420249	5.81709616593337e-05	0.37595652173913	0.5	0.0599730992300012
2022	33	4195000	349.060444222582	5.71967316153363e-05	0.35304347826087	0.499999999999995	0.0427993375493774
2022	34	4195000	355.034035571178	5.81081081081081e-05	0.314478260869565	0.499999999999995	0.0415902785350323
2022	35	4195000	359.489226995595	5.67881835323696e-05	0.287434782608696	0.399999999999999	0.00531524413227593
2022	36	4195000	363.99825081933	5.57510999371465e-05	0.290739130434783	0.3	-0.0252700412670265
2022	37	4195000	368.554107192292	5.64424890006285e-05	0.310304347826087	0.300000000000009	-0.0253805533834722
2022	38	4195000	373.425024762372	5.7071024512885e-05	0.361260869565217	0.3	-0.0273817341750967
2022	39	4195000	373.137109747097	5.71967316153363e-05	0.469391304347826	0.100000000000001	-0.0244872715911054
2022	40	4195000	372.012732320657	5.84538026398492e-05	0.539521739130435	0.299999999999994	-3.42254970075832e-05
2022	41	4195000	368.058132690636	5.83280955373979e-05	0.518521739130435	0.0999999999999996	0.00853633442738016
2022	42	4195000	373.30870416379	5.84538026398492e-05	0.481434782608696	0.0999999999999996	-0.0035056888553434
2022	43	4195000	375.942104005381	5.91766184789441e-05	0.414260869565217	0	0.00174999285158564
2022	44	4195000	377.621906712141	5.85166561910748e-05	0.337130434782609	0.100000000000001	-0.013828399834128
2022	45	4195000	382.985313253274	5.87680703959774e-05	0.271	0	-0.0234612475787871
2022	46	4195000	393.498686826093	6.06851037083595e-05	0.244913043478261	0	-0.0185481859798915
2022	47	4195000	392.036146402584	6.29792583280955e-05	0.247826086956522	0.0999999999999996	0.022354708048825
2022	48	4195000	386.792425214168	6.56819610307982e-05	0.268434782608696	0.100000000000009	0.0806830039873509
2022	49	4195000	389.900408791788	6.88874921433061e-05	0.293695652173913	0	0.124389690584067
2022	50	4195000	390.184484516555	6.97988686360779e-05	0.318739130434783	0	0.138435836448932
2022	51	4195000	390.953688123032	7.049025769956e-05	0.39004347826087	0	0.147450487431717
2022	52	4195000	396.598110175022	6.84475172847266e-05	0.356304347826087	0	0.0983410884327361
2023	1	4267000	385.66962787673	6.72197820074833e-05	0.253434782608696	0	0.0713833035669301
2023	2	4267000	384.962916836472	6.40637709451765e-05	0.17004347826087	0	0.0229556738507406
2023	3	4267000	391.77379421465	6.25671059053197e-05	0.145826086956522	0	-0.0183110619459132
2023	4	4267000	393.541720219708	6.11029770619815e-05	0.172304347826087	0	-0.045590389272303
2023	5	4267000	398.420425323256	6.03221083455344e-05	0.203434782608696	0	-0.0693248226439353
2023	6	4267000	406.76938636284	5.9834065397755e-05	0.215565217391304	0	-0.095802161296571
2023	7	4267000	410.407536719318	5.90206604847893e-05	0.244608695652174	0	-0.116000639510374
2023	8	4267000	413.230673642451	6.00292825768668e-05	0.285869565217391	0	-0.107036278920383
2023	9	4267000	409.033328748892	6.04522531316089e-05	0.28104347826087	0	-0.0915165736332274
2023	10	4267000	408.46462736545	5.98666015942736e-05	0.322	0	-0.0990651935430544
2023	11	4267000	395.542493744745	6.14608752236863e-05	0.322782608695652	0	-0.0448561002302685
2023	12	4267000	388.324742866997	6.17862371888726e-05	0.290913043478261	0	-0.0219526131764342
2023	13	4267000	377.865704144466	6.0094354969904e-05	0.243565217391304	0	-0.0224040024051237
2023	14	4267000	365.434816430533	5.90857328778266e-05	0.228347826086957	0	-0.00611549948185717
2023	15	4267000	361.767950053352	6.02244997559785e-05	0.206260869565217	0	0.023307896527054
2023	16	4267000	364.608232174713	5.90857328778266e-05	0.193173913043478	0	-0.00386231590634674
2023	17	4267000	365.055841358286	5.93460224499756e-05	0.18195652173913	0	-0.000700828008487986
2023	18	4267000	357.870589207275	5.98991377907923e-05	0.177826086956522	0	0.0288635364409418
2023	19	4267000	360.680331189152	5.88579795021962e-05	0.162	0	0.00310432456118873
2023	20	4267000	360.856361025969	5.7393850658858e-05	0.14295652173913	0	-0.0223256727498529
2023	21	4267000	351.642940062281	5.68732715145599e-05	0.124652173913043	0	-0.00580970020873888
2023	22	4267000	345.029374500923	5.45957377582561e-05	0.106086956521739	0	-0.0273291933898742
2023	23	4267000	351.338164652456	5.38799414348463e-05	0.103304347826087	0	-0.057318466020839
2023	24	4267000	352.542643521486	5.42053034000325e-05	0.0914347826086956	0	-0.0548661101768459
2023	25	4267000	344.592822927693	5.51488530990727e-05	0.0879565217391304	0	-0.0162302362544161
2023	26	4267000	348.466995630468	5.44655929721815e-05	0.0709565217391304	0	-0.0392203445429343
2023	27	4267000	355.891345517832	5.56043598503335e-05	0.0719130434782609	0	-0.0395945158411441
2023	28	4267000	346.502689043821	5.44655929721816e-05	0.0883478260869565	0	-0.0337737322504332
2023	29	4267000	353.555663004591	5.38474052383276e-05	0.102173913043478	0	-0.0637966390155038
2023	30	4267000	347.167452103219	5.31641451114365e-05	0.142565217391304	0	-0.0586675161505737
2023	31	4267000	342.148066451595	5.34895070766227e-05	0.173434782608696	0	-0.0390125438674177
2023	32	4267000	335.140322928083	5.29689279323247e-05	0.204304347826087	0	-0.0284666519526206
2023	33	4267000	335.479282126453	5.30990727183992e-05	0.256086956521739	0	-0.0270636149836245
2023	34	4267000	342.703215379218	5.3034000325362e-05	0.260782608695652	0	-0.0487395934138971
2023	35	4267000	347.331249958918	5.36196518626973e-05	0.271652173913044	0	-0.051049970197082
2023	36	4267000	351.679129000692	5.33268260940296e-05	0.291739130434783	0	-0.0679003302486147
2023	37	4267000	356.264157704397	5.3814869041809e-05	0.29695652173913	0	-0.0714754969135149
2023	38	4267000	361.389674784448	5.51813892955914e-05	0.282652173913043	0	-0.0614009650322271
2023	39	4267000	360.918357006482	5.6515373352855e-05	0.309695652173913	0	-0.0374554431606235
2023	40	4267000	359.453053763958	5.63201561737433e-05	0.34604347826087	0	-0.0368700547267032
2023	41	4267000	355.601623053012	5.9053196681308e-05	0	0	0.0208052395359443
2023	42	4267000	361.175257615092	6.04522531316089e-05	0	0	0.028863390182774
2023	43	4267000	363.106111203139	6.00292825768668e-05	0	0	0.0162318634002931
2023	44	4267000	364.846192126386	6.04522531316089e-05	0	0	0.0185113837539364
2023	45	4267000	370.143214225334	6.16560924027981e-05	0	0	0.0239279971488922
2023	46	4267000	380.970926700154	6.11029770619815e-05	0	0	-0.0140979962609608
2023	47	4267000	378.97994307008	6.13632666341305e-05	0	0	-0.00469666826075425
2023	48	4267000	373.62180383092	6.25020335122824e-05	0	0	0.0283125772120824
2023	49	4267000	376.537237599901	6.30226126565804e-05	0	0	0.0288491052554054
2023	50	4267000	377.025669334395	6.18187733853912e-05	0	0	0.00788893411649128
2023	51	4267000	377.444210079172	6.20465267610216e-05	0	0	0.0104804625827973
2023	52	4267000	383.317352287913	6.14608752236864e-05	0	0	-0.0143936929934978
2024	1	4438000	372.358690712163	6.33001182232731e-05	0	0	0.00655633760868457
2024	2	4438000	371.394977625194	6.32663401452457e-05	0	0	0.00862968690449072
2024	3	4438000	378.091671768023	6.53268029049147e-05	0	0	0.0230323196257018
2024	4	4438000	379.823752167794	6.54281371389968e-05	0	0	0.0199467457971387
2024	5	4438000	384.684041289923	6.65428137138997e-05	0	0	0.0242171697033199
2024	6	4438000	393.23546523577	6.55970275291336e-05	0	0	-0.0122966152935141
2024	7	4438000	396.926730664883	6.44823509542307e-05	0	0	-0.038109629551893
2024	8	4438000	399.735085875874	6.31650059111637e-05	0	0	-0.0643803528516508
2024	9	4438000	395.656734581484	6.1138321229522e-05	0	0	-0.0850654914722617
2024	10	4438000	395.398401129096	6.0293869278838e-05	0	0	-0.0971131927176381
2024	11	4438000	382.432172261641	6.10707650734673e-05	0	0	-0.0544728549861352
2024	12	4438000	375.282877840345	6.00236446546191e-05	0	0	-0.0529810418070929
2024	13	4438000	364.96809081781	5.78618476608681e-05	0	0	-0.0612877985242163
2024	14	4438000	352.139016190136	5.86387434554974e-05	0	0	-0.0140257567695062
2024	15	4438000	348.771509399004	5.76591791927039e-05	0	0	-0.0211356409579062
2024	16	4438000	351.726061977086	5.6443168383719e-05	0	0	-0.0498287271593411
2024	17	4438000	352.267533997213	5.58351629792265e-05	0	0	-0.0615087452180162
2024	18	4438000	344.880484905427	5.73889545684851e-05	0	0	-0.0147311463761706
2024	19	4438000	347.868814100421	5.56324945110623e-05	0	0	-0.0530913187725103
2024	20	4438000	348.178457340536	5.41124809998311e-05	0	0	-0.0797822402704466
2024	21	4438000	338.500550616467	5.37747002195575e-05	0	0	-0.0593811459977258
2024	22	4438000	331.526712873198	5.53284918088161e-05	0	0	-0.0118443332640273
2024	23	4438000	338.768858529674	5.36395879074481e-05	0	0	-0.0624876165464294
2024	24	4438000	340.146284262789	5.53284918088161e-05	0	0	-0.0368849663902133
2024	25	4438000	331.156611014977	5.48893767944604e-05	0	0	-0.0185912369259599
2024	26	4438000	335.395137540025	5.54298260428982e-05	0	0	-0.021452718703073
2024	27	4438000	343.301953203992	5.36395879074481e-05	0	0	-0.0748669005932499
2024	28	4438000	332.590566774571	5.4855598716433e-05	0	0	-0.0234238957831044
2024	29	4438000	339.90526436075	5.25924674885999e-05	0	0	-0.0838623797556036
2024	30	4438000	333.264441142583	5.45178179361594e-05	0	0	-0.0313998130334749
2024	31	4438000	328.130867594669	5.32004728930924e-05	0	0	-0.0400171665985696
2024	32	4438000	320.925969885189	5.38422563756122e-05	0	0	-0.00662448690565416
2024	33	4438000	321.814623868211	5.22546867083263e-05	0	0	-0.0385769413427746
2024	34	4438000	330.224733627834	5.43151494679953e-05	0	0	-0.0261177699595152
2024	35	4438000	335.011324312609	5.37071440635028e-05	0	0	-0.0507783560675548
2024	36	4438000	339.151381460948	5.5700050667117e-05	0	0	-0.0275728832967324
2024	37	4438000	343.723810038316	5.61391656814727e-05	0	0	-0.0329445028467874
2024	38	4438000	349.082074590644	5.74227326465124e-05	0	0	-0.0260170179213431
2024	39	4438000	348.473313658486	5.6916061476102e-05	0	0	-0.0329245116018567
2024	40	4438000	346.610401985607	5.70173957101841e-05	0	0	-0.0259957633527149
2024	41	4438000	342.898859285625	5.62742779935822e-05	0	0	-0.0282848980770348
2024	42	4438000	348.761953786928	5.57338287451444e-05	0	0	-0.0537958730394955
2024	43	4438000	350.013949420747	5.66120587738558e-05	0	0	-0.0423238829345615
2024	44	4438000	351.784573886829	5.67471710859652e-05	0	0	-0.0448700001606871
2024	45	4438000	357.05818328507	5.69836176321567e-05	0	0	-0.0550559662411534
2024	46	4438000	368.168197045341	5.73889545684851e-05	0	0	-0.0770522746750116
2024	47	4438000	365.731836163336	5.75578449586219e-05	0	0	-0.0681697180778144
2024	48	4438000	360.25966337451	5.72200641783483e-05	0	0	-0.0595672109763829
2024	49	4438000	362.974362472538	5.79631818949502e-05	0	0	-0.0544786754024086
2024	50	4438000	363.614481160702	5.78956257388955e-05	0	0	-0.0572432679090756
2024	51	4438000	363.683840150264	5.76338456341834e-05	0	0	-0.0616850067932494
2024	52	4438000	369.772915005238	5.84360749873332e-05	0	0	-0.0642905795436667
