# Supplementary material for: Cohort-resolved excess mortality in Germany (2000-2024): Patterns and implications for the SARS-CoV-2 era
Source: PLoS One. 2025 Oct 27;20(10):e0334884. doi: 10.1371/journal.pone.0334884 (PMC12558607; doi:10.1371/journal.pone.0334884)
Supplement: S1 Data — For each sex and 10-year age cohort, they contain cohort sizes, weekly death counts, all-cause mortality rates (AMR) PCR-incidence, mRNA-I rates, and modelled excess mortality rates. Data_all_age_0-29.csvData_all_age_30-39.csvData_all_age_40-49.csvData_all_age_50-59.csvData_all_age_60-69.csvData_all_age_70-79.csvData_all_age_80+.csvData_all_population.csvData_female_age_0-29.csvData_female_age_30-39.csvData_female_age_40-49.csvData_female_age_50-59.csvData_female_age_60-69.csvData_female_age_70-79.csvData_female_age_80+.csvData_female_population.csvData_male_age_0-29.csvData_male_age_30-39.csvData_male_age_40-49.csvData_male_age_50-59.csvData_male_age_60-69.csvData_male_age_70-79.csvData_male_age_80+.csvData_male_population.csv (ZIP) [file pone.0334884.s001.zip › S1_data_tables/Data_all_population.csv]

2000	1	82245000	18722.978021978	0.000226404847305814	0	0	-0.00546448087431689
2000	2	82245000	18998.0645604396	0.000229731290655967	0	0	-0.00546448087431699
2000	3	82245000	19298.8582417582	0.000233368593835492	0	0	-0.00546448087431697
2000	4	82245000	19492.5164835165	0.000235710377530549	0	0	-0.00546448087431693
2000	5	82245000	19429.3714285714	0.000234946805276917	0	0	-0.005464480874317
2000	6	82245000	19086.6989010989	0.000230803088333637	0	0	-0.0054644808743169
2000	7	82245000	18585.1582417582	0.000224738281962429	0	0	-0.00546448087431689
2000	8	82245000	17884.9318681319	0.000216270897926926	0	0	-0.00546448087431695
2000	9	82245000	17281.232967033	0.000208970758100796	0	0	-0.005464480874317
2000	10	82245000	16918.0483516484	0.000204579001763025	0	0	-0.00546448087431698
2000	11	82245000	16677.9362637363	0.000201675481792206	0	0	-0.00546448087431704
2000	12	82245000	16415.3010989011	0.0001984996048392	0	0	-0.00546448087431709
2000	13	82245000	16232.1	0.000196284272600158	0	0	-0.00546448087431687
2000	14	82245000	16202.9406593407	0.000195931667578576	0	0	-0.0054644808743169
2000	15	82245000	16057.7472527473	0.000194175937746975	0	0	-0.00546448087431694
2000	16	82245000	15837.3428571429	0.000191510730135571	0	0	-0.0054644808743169
2000	17	82245000	15730.5593406593	0.00019021946622895	0	0	-0.00546448087431698
2000	18	82245000	15592.6054945055	0.000188551279713052	0	0	-0.00546448087431687
2000	19	82245000	15308.6538461538	0.000185117636330476	0	0	-0.00546448087431691
2000	20	82245000	15238.8725274725	0.000184273816037449	0	0	-0.00546448087431704
2000	21	82245000	15269.0373626374	0.000184638579852879	0	0	-0.005464480874317
2000	22	82245000	15130.4802197802	0.000182963098060672	0	0	-0.00546448087431701
2000	23	82245000	15258.7813186813	0.000184514560155633	0	0	-0.00546448087431682
2000	24	82245000	15234.4483516484	0.000184220317344519	0	0	-0.00546448087431706
2000	25	82245000	15107.9571428571	0.000182690741078485	0	0	-0.00546448087431689
2000	26	82245000	14937.0230769231	0.000180623746124384	0	0	-0.00546448087431682
2000	27	82245000	14945.4692307692	0.000180725879992705	0	0	-0.0054644808743169
2000	28	82245000	14741.756043956	0.000178262508359171	0	0	-0.00546448087431688
2000	29	82245000	14824.4076923077	0.000179261961213448	0	0	-0.00546448087431681
2000	30	82245000	14843.1098901099	0.000179488114779014	0	0	-0.00546448087431695
2000	31	82245000	15056.4758241758	0.000182068210833485	0	0	-0.00546448087431691
2000	32	82245000	14942.0505494505	0.000180684540093623	0	0	-0.00546448087431692
2000	33	82245000	14848.7406593407	0.000179556204024561	0	0	-0.00546448087431705
2000	34	82245000	14819.7824175824	0.000179206030761748	0	0	-0.00546448087431696
2000	35	82245000	14864.8285714286	0.000179750744726123	0	0	-0.00546448087431696
2000	36	82245000	14718.4285714286	0.000177980424341905	0	0	-0.00546448087431689
2000	37	82245000	14898.210989011	0.000180154416681865	0	0	-0.00546448087431691
2000	38	82245000	14978.2483516483	0.000181122256672138	0	0	-0.00546448087431685
2000	39	82245000	15180.956043956	0.000183573469511824	0	0	-0.00546448087431698
2000	40	82245000	15314.4857142857	0.000185188157334792	0	0	-0.005464480874317
2000	41	82245000	15485.0175824176	0.000187250288771354	0	0	-0.00546448087431683
2000	42	82245000	15625.1835164835	0.000188945224633716	0	0	-0.00546448087431693
2000	43	82245000	15862.6813186813	0.000191817131740531	0	0	-0.00546448087431689
2000	44	82245000	15918.5868131868	0.000192493160678461	0	0	-0.00546448087431707
2000	45	82245000	15995.6076923077	0.000193424524287191	0	0	-0.00546448087431691
2000	46	82245000	16076.8516483516	0.000194406954830081	0	0	-0.00546448087431696
2000	47	82245000	16132.1538461538	0.000195075688491702	0	0	-0.00546448087431691
2000	48	82245000	16171.5692307692	0.00019555231321053	0	0	-0.00546448087431695
2000	49	82245000	16214.2021978022	0.00019606784606967	0	0	-0.00546448087431696
2000	50	82245000	16471.0054945055	0.00019917320201836	0	0	-0.00546448087431693
2000	51	82245000	16747.9186813187	0.000202521733844003	0	0	-0.00546448087431692
2000	52	82245000	16840.6252747253	0.000203642774636756	0	0	-0.00546448087431692
2001	1	82413000	18250.8004912094	0.000204077026682684	0	0	-0.078473297206837
2001	2	82413000	18410.3564530905	0.000206108259619235	0	0	-0.0773671306538657
2001	3	82413000	18600.4275981863	0.000204809920764928	0	0	-0.0925477432762981
2001	4	82413000	18720.7224523117	0.000203062623615206	0	0	-0.106070823782044
2001	5	82413000	18760.3162252922	0.000201960855690243	0	0	-0.11279747099568
2001	6	82413000	18741.2649208598	0.000200856660963683	0	0	-0.116751186758177
2001	7	82413000	18644.0964512818	0.000200555737565675	0	0	-0.113478089796965
2001	8	82413000	18008.5331609965	0.000200412556271462	0	0	-0.0828459013101503
2001	9	82413000	17451.957183069	0.000200031548420759	0	0	-0.0553953446554943
2001	10	82413000	17103.8266038385	0.000200711052867873	0	0	-0.0328947794473212
2001	11	82413000	16858.2184155154	0.000200922184606797	0	0	-0.0177728398179736
2001	12	82413000	16583.2648252242	0.000199322922354483	0	0	-0.00943510381539371
2001	13	82413000	16378.549340823	0.000196954363995972	0	0	-0.00897206081961762
2001	14	82413000	16319.4517934676	0.000196202055500953	0	0	-0.009182403634879
2001	15	82413000	16160.1819531275	0.000196138958659435	0	0	0.00026101481312018
2001	16	82413000	15931.9007095741	0.000195675439554439	0	0	0.0121956126872642
2001	17	82413000	15814.8752877864	0.000194466892359215	0	0	0.0133876940766719
2001	18	82413000	15669.7471265839	0.000193238930751216	0	0	0.0163150605654906
2001	19	82413000	15394.0985137276	0.000191680924126048	0	0	0.0261724638122303
2001	20	82413000	15316.8370193448	0.000189584167546382	0	0	0.0200670007957263
2001	21	82413000	15338.3050163102	0.000187084561901642	0	0	0.00520885349488295
2001	22	82413000	15198.0115873877	0.000185735260213801	0	0	0.00717122841930072
2001	23	82413000	15311.4901582142	0.000184890733258102	0	0	-0.00483886006186379
2001	24	82413000	15285.5777344577	0.000185410068799825	0	0	-0.00035181754665178
2001	25	82413000	15172.2773820391	0.000186511836724789	0	0	0.0130977448511533
2001	26	82413000	15011.9678473649	0.000186684139638164	0	0	0.0248623069560209
2001	27	82413000	15024.7337352209	0.000185990074381469	0	0	0.0201844684986473
2001	28	82413000	14845.6011693344	0.000188237292660139	0	0	0.0449694709598314
2001	29	82413000	14925.3543727357	0.000187594190236977	0	0	0.0358347020718877
2001	30	82413000	14935.7202643451	0.000183864196182641	0	0	0.0145342662966921
2001	31	82413000	15131.6421720098	0.00018509943819543	0	0	0.00812587467985856
2001	32	82413000	15020.4397016652	0.000185854173492046	0	0	0.0197304675642698
2001	33	82413000	14920.8268142629	0.000183318165823353	0	0	0.0125310204363705
2001	34	82413000	14885.2661745026	0.00018088165702013	0	0	0.00146008981247948
2001	35	82413000	14923.2570610106	0.000182949291980634	0	0	0.0103290413318797
2001	36	82413000	14788.2796311432	0.000181997985754675	0	0	0.0142491468996173
2001	37	82413000	14956.8565533777	0.000182119325834516	0	0	0.00348625705115393
2001	38	82413000	15037.413240398	0.000184536420224965	0	0	0.0113574560246297
2001	39	82413000	15238.3128784167	0.000186839454940361	0	0	0.0104793176815162
2001	40	82413000	15376.3463146224	0.000186749663281278	0	0	0.000926987795796207
2001	41	82413000	15548.3878208701	0.000186938953805832	0	0	-0.00914485942260941
2001	42	82413000	15688.7921400181	0.000186759370487666	0	0	-0.0189557065556057
2001	43	82413000	15920.3654023398	0.000186516690327982	0	0	-0.0344819599592335
2001	44	82413000	15979.0646914414	0.000188256707072913	0	0	-0.0290545598510588
2001	45	82413000	16059.0632245834	0.000191207697814665	0	0	-0.0187472469827825
2001	46	82413000	16143.3211766394	0.00019361993860192	0	0	-0.0115540770451449
2001	47	82413000	16211.3562574292	0.000195369662553238	0	0	-0.00680734268476993
2001	48	82413000	16262.3772029408	0.000197000473226311	0	0	-0.00165887204583658
2001	49	82413000	16319.2049895909	0.000199817989880237	0	0	0.009093274488784
2001	50	82413000	16568.4143130044	0.000202992246368898	0	0	0.00970434973185127
2001	51	82413000	16841.6790288531	0.000205288000679504	0	0	0.00455542294895143
2001	52	82413000	16942.2276223148	0.000208404013929841	0	0	0.0137509885287068
2002	1	82503000	18101.6306127627	0.00020998509145122	0	0	-0.0429370496719049
2002	2	82503000	18218.8835043279	0.00020983236973201	0	0	-0.049788095088947
2002	3	82503000	18368.4621944432	0.000206988836769572	0	0	-0.0702977843639983
2002	4	82503000	18461.9196375022	0.000204872550089088	0	0	-0.0844614031541294
2002	5	82503000	18539.3772674715	0.000202113862526211	0	0	-0.100563100937737
2002	6	82503000	18639.4010338563	0.000201665393985673	0	0	-0.107374750412903
2002	7	82503000	18736.361975547	0.000200470285928997	0	0	-0.117256593271112
2002	8	82503000	18164.2668297108	0.000201978109886913	0	0	-0.0826054166555454
2002	9	82503000	17653.7374178482	0.000203927129922548	0	0	-0.0469666789656652
2002	10	82503000	17320.0023634856	0.000205757366398798	0	0	-0.0198846603053386
2002	11	82503000	17068.4680854829	0.000205369501715089	0	0	-0.00731571719603381
2002	12	82503000	16780.7259248296	0.000206407039744009	0	0	0.0148071112229287
2002	13	82503000	16554.1692927075	0.0002064530986752	0	0	0.0289250821847931
2002	14	82503000	16465.0754795484	0.000204756190683975	0	0	0.0259898304737875
2002	15	82503000	16291.4573473017	0.000203410785062361	0	0	0.0301104218143839
2002	16	82503000	16054.8925867668	0.000201473885798092	0	0	0.0353354848166859
2002	17	82503000	15927.3944098258	0.000198608535447196	0	0	0.0287809530158557
2002	18	82503000	15774.8673900021	0.000195040180357078	0	0	0.0200656273154149
2002	19	82503000	15506.9753713443	0.000192254827097196	0	0	0.0228687168299118
2002	20	82503000	15422.1356473986	0.0001885579918306	0	0	0.00871891907033382
2002	21	82503000	15434.97104006	0.000188068312667418	0	0	0.00526265710049864
2002	22	82503000	15292.6731158611	0.000186313224973637	0	0	0.00514801327030566
2002	23	82503000	15391.5401499646	0.000188507084590863	0	0	0.0104511860715772
2002	24	82503000	15364.022400693	0.000187297431608548	0	0	0.00576526101022589
2002	25	82503000	15263.6952463872	0.000187493788104675	0	0	0.013437424575242
2002	26	82503000	15113.6091580785	0.00018652897470395	0	0	0.0182346148454012
2002	27	82503000	15130.7575729308	0.000185023574900307	0	0	0.00887215504062999
2002	28	82503000	14975.9081004231	0.00018096069233846	0	0	-0.00307881833368385
2002	29	82503000	15052.9279943446	0.000184163000133328	0	0	0.00937173191211514
2002	30	82503000	15054.9904698648	0.000183341211834721	0	0	0.00472996182081369
2002	31	82503000	15233.837558576	0.000182902439911276	0	0	-0.00944197796667665
2002	32	82503000	15125.6510020342	0.000184718131461886	0	0	0.00754671636615667
2002	33	82503000	15019.5670504863	0.000185147206768239	0	0	0.0170199945613912
2002	34	82503000	14977.3422397744	0.000181581275832394	0	0	0.000244219579615349
2002	35	82503000	15008.3522339749	0.000181993382058834	0	0	0.000442937767015711
2002	36	82503000	14884.5454359634	0.000181615213992218	0	0	0.0066682966210564
2002	37	82503000	15042.2233582531	0.000181678242003321	0	0	-0.0035382640574822
2002	38	82503000	15123.4458264653	0.000182655176175412	0	0	-0.00356042049432193
2002	39	82503000	15322.9006738801	0.000185547192223313	0	0	-0.000959392362646885
2002	40	82503000	15465.6806106734	0.000189045246839509	0	0	0.00847808723245832
2002	41	82503000	15639.5395876747	0.000192725113026193	0	0	0.0166795455110989
2002	42	82503000	15780.4330232185	0.000193927493545689	0	0	0.0138885274224723
2002	43	82503000	16006.4987048477	0.000195108056676727	0	0	0.00565403445319882
2002	44	82503000	16068.0901673566	0.000196741936656849	0	0	0.0101885059729144
2002	45	82503000	16151.205443395	0.000197023138552537	0	0	0.00642642785820341
2002	46	82503000	16238.6359418443	0.000196492248766712	0	0	-0.00168954719734715
2002	47	82503000	16319.5169458457	0.000198036435038726	0	0	0.00116933940003568
2002	48	82503000	16382.2125711787	0.000201789025853605	0	0	0.0162363556000552
2002	49	82503000	16453.3146180438	0.000205970691974837	0	0	0.0328131683183223
2002	50	82503000	16695.3940182209	0.000210850514526744	0	0	0.0419520486317753
2002	51	82503000	16965.4975253804	0.000215609129364993	0	0	0.0485044705225162
2002	52	82503000	17074.0121645342	0.000219645346229834	0	0	0.0613439785196693
2003	1	82498000	18038.328623831	0.000220468374990909	0	0	0.00830849572010678
2003	2	82498000	18139.9488248992	0.000218698635118427	0	0	-0.00538859430325607
2003	3	82498000	18274.5466541824	0.000216012509394167	0	0	-0.0248403784111669
2003	4	82498000	18358.0777736902	0.000213920337462726	0	0	-0.0386793095902361
2003	5	82498000	18449.4432964096	0.000211474217556789	0	0	-0.0543779712098319
2003	6	82498000	18593.2712680749	0.000213282746248394	0	0	-0.0536684079787638
2003	7	82498000	18807.0961685589	0.000220036849378167	0	0	-0.0348004903411421
2003	8	82498000	18299.1099213895	0.000226929137676065	0	0	0.0230661535136796
2003	9	82498000	17835.1632770693	0.000231210453586754	0	0	0.069482779814186
2003	10	82498000	17516.1813113196	0.000233615360372373	0	0	0.100285482175568
2003	11	82498000	17259.0160557095	0.000231343790152489	0	0	0.105822020119526
2003	12	82498000	16958.8300801652	0.000223047831462581	0	0	0.0850394698819184
2003	13	82498000	16710.7186027059	0.000214325195762322	0	0	0.0580873522181688
2003	14	82498000	16591.7596488777	0.000207629275861233	0	0	0.0323799501976636
2003	15	82498000	16403.9970027665	0.00020228369172586	0	0	0.0173130364011676
2003	16	82498000	16159.4174535785	0.000197204780721957	0	0	0.00678134262799316
2003	17	82498000	16021.565164213	0.000194283497781764	0	0	0.00040163590267306
2003	18	82498000	15861.845171843	0.000190802201265485	0	0	-0.00763121632645057
2003	19	82498000	15601.969752553	0.00018838517297389	0	0	-0.00388218625683729
2003	20	82498000	15509.6847294425	0.000187495454435259	0	0	-0.00268765807749459
2003	21	82498000	15513.8930721103	0.000189507624427259	0	0	0.00774189478627156
2003	22	82498000	15369.7359440236	0.000188792455574681	0	0	0.0133550801864088
2003	23	82498000	15453.8763709937	0.000187728187349996	0	0	0.00215632817335092
2003	24	82498000	15424.8044137041	0.000187156052267934	0	0	0.000985139641859266
2003	25	82498000	15337.5591901529	0.000185199641203423	0	0	-0.00384410514227956
2003	26	82498000	15197.7617361072	0.000181846832650489	0	0	-0.0128809583612604
2003	27	82498000	15219.3155381147	0.000183839608232927	0	0	-0.00347686714177194
2003	28	82498000	15088.9656266083	0.000187311207544425	0	0	0.0241126119838262
2003	29	82498000	15163.1842615523	0.000187180295279886	0	0	0.0183876772608168
2003	30	82498000	15156.9500135953	0.000195512618487721	0	0	0.0641586853247174
2003	31	82498000	15318.5243205604	0.000204695871415065	0	0	0.102390781684786
2003	32	82498000	15213.4721547109	0.000202390360978448	0	0	0.0975009406271362
2003	33	82498000	15101.0452564826	0.00019885330553468	0	0	0.0863486415258322
2003	34	82498000	15052.2024902762	0.000198741787679701	0	0	0.0892625189298236
2003	35	82498000	15076.1978846604	0.000190184004460714	0	0	0.0407000571386703
2003	36	82498000	14963.7008259845	0.000182111081480763	0	0	0.00401633090064845
2003	37	82498000	15110.2962846506	0.000181485611772407	0	0	-0.0091392175275129
2003	38	82498000	15192.0938193445	0.000182329268588329	0	0	-0.00989289699838273
2003	39	82498000	15389.8772680645	0.000182678367960435	0	0	-0.0207459268519993
2003	40	82498000	15537.2381902508	0.000184123251472763	0	0	-0.0223616440706198
2003	41	82498000	15712.7157534025	0.000185209338408204	0	0	-0.0275773940166035
2003	42	82498000	15853.93601565	0.000188399718781061	0	0	-0.0196377741995871
2003	43	82498000	16074.2331302849	0.000189900361220878	0	0	-0.0253718561239807
2003	44	82498000	16138.6410874749	0.000191485854202526	0	0	-0.0211567433481074
2003	45	82498000	16224.7754030203	0.000192152537031201	0	0	-0.0229633627440473
2003	46	82498000	16315.28764381	0.000190511285122064	0	0	-0.0366826290088185
2003	47	82498000	16408.9209613386	0.00018851608523843	0	0	-0.0522106824304395
2003	48	82498000	16483.2043772904	0.000190639773085408	0	0	-0.0458530004233699
2003	49	82498000	16568.4857060644	0.000192028897670247	0	0	-0.043847441398853
2003	50	82498000	16803.1702559833	0.000194850784261437	0	0	-0.0433471925170729
2003	51	82498000	17069.7980956094	0.000199437562122718	0	0	-0.0361221668912438
2003	52	82498000	17186.1032077576	0.000203655846202332	0	0	-0.022396188542838
2004	1	82460000	18056.481121401	0.000205396555905894	0	0	-0.0619988531472039
2004	2	82460000	18152.5713723817	0.000205854959980597	0	0	-0.0648817926794453
2004	3	82460000	18281.9554326973	0.000206303662381761	0	0	-0.0694759068510608
2004	4	82460000	18362.0189029183	0.000205544506427359	0	0	-0.0769424598889713
2004	5	82460000	18458.7223562512	0.00020335920446277	0	0	-0.0915405911438384
2004	6	82460000	18619.031553683	0.0002009968469561	0	0	-0.109824807363759
2004	7	82460000	18921.9382004309	0.000200977443609023	0	0	-0.124159490193101
2004	8	82460000	18476.9308076077	0.000199803541110842	0	0	-0.108304286488085
2004	9	82460000	18058.4854318212	0.000200526315789474	0	0	-0.0843418146871446
2004	10	82460000	17753.5013359526	0.000202342954159593	0	0	-0.0601741209092733
2004	11	82460000	17490.1025266311	0.000201149648314334	0	0	-0.0516464969405264
2004	12	82460000	17176.7694432794	0.000200659713800631	0	0	-0.036698952347297
2004	13	82460000	16906.5228277893	0.000198644191122969	0	0	-0.0311313469452285
2004	14	82460000	16757.4137436473	0.00019528013582343	0	0	-0.0390641272968176
2004	15	82460000	16555.0546097913	0.000191610477807422	0	0	-0.0455966245707721
2004	16	82460000	16301.8751474421	0.000191658986175115	0	0	-0.0305287056207259
2004	17	82460000	16153.3059040418	0.000188796992481203	0	0	-0.0362220530904062
2004	18	82460000	15986.0412073818	0.000186922144069852	0	0	-0.0358088159510985
2004	19	82460000	15733.5356338639	0.000184814455493573	0	0	-0.0313810986515473
2004	20	82460000	15633.6159588051	0.000183322823187	0	0	-0.0330579924802345
2004	21	82460000	15629.2172430428	0.00018217560029105	0	0	-0.0388386208729072
2004	22	82460000	15482.8430005278	0.000183507154984235	0	0	-0.0226601148455674
2004	23	82460000	15552.4349121488	0.000183102110113995	0	0	-0.0291809555682064
2004	24	82460000	15521.7583880519	0.000182299296628668	0	0	-0.0315272519915385
2004	25	82460000	15447.3997587056	0.000181731748726655	0	0	-0.0298949833576584
2004	26	82460000	15317.4685197033	0.000180092165898618	0	0	-0.030492539880367
2004	27	82460000	15343.5259245898	0.000178166383701188	0	0	-0.0424886644565209
2004	28	82460000	15237.4379564079	0.000178906136308513	0	0	-0.0318188633676449
2004	29	82460000	15309.0463411897	0.000178731506184817	0	0	-0.0372881712202917
2004	30	82460000	15294.5000459339	0.00018085132185302	0	0	-0.0249436101074344
2004	31	82460000	15439.1669487634	0.00018276740237691	0	0	-0.0238462962402824
2004	32	82460000	15337.0011098719	0.000181598350715498	0	0	-0.0236292028197517
2004	33	82460000	15217.9668155179	0.00017978171234538	0	0	-0.025835699360112
2004	34	82460000	15162.3816256643	0.000180194033470774	0	0	-0.020022027749943
2004	35	82460000	15179.4122305571	0.000178425903468348	0	0	-0.0307266331181225
2004	36	82460000	15077.9717684004	0.000176817851079311	0	0	-0.0329999137843735
2004	37	82460000	15213.8125496529	0.000177610962891099	0	0	-0.0373353193224309
2004	38	82460000	15296.379934156	0.00017955372301722	0	0	-0.0320585613241087
2004	39	82460000	15492.9555919587	0.00018081494057725	0	0	-0.0376271388953885
2004	40	82460000	15645.2464217756	0.000181974290565122	0	0	-0.0408843941815645
2004	41	82460000	15822.7561589835	0.000185030317729808	0	0	-0.0357179339240857
2004	42	82460000	15964.6338274873	0.00018674993936454	0	0	-0.0354053737527081
2004	43	82460000	16179.670034888	0.000185913170021829	0	0	-0.0524899477589279
2004	44	82460000	16247.0436742741	0.000187011884550085	0	0	-0.0508427065769557
2004	45	82460000	16336.4000300012	0.000188527771040504	0	0	-0.0483827543736462
2004	46	82460000	16430.2192181818	0.000188801843317972	0	0	-0.0524411273361676
2004	47	82460000	16536.8384376167	0.000189774436090226	0	0	-0.0537006176220866
2004	48	82460000	16622.8823589284	0.0001929905408683	0	0	-0.0426449723713295
2004	49	82460000	16722.5460714141	0.000195168566577735	0	0	-0.0376106645918756
2004	50	82460000	16950.3896696073	0.000197370846471016	0	0	-0.0398332830553117
2004	51	82460000	17214.1577936962	0.000199793839437303	0	0	-0.0429389461020764
2004	52	82460000	17338.4839120156	0.000200856172689789	0	0	-0.0447492362050106
2004	53	82460000	0	0.000204365753092408	0	0	Inf
2005	1	82394000	17984.3258550879	0.000202048692865985	0	0	-0.0743272706388221
2005	2	82394000	18077.9648378344	0.000202238027040804	0	0	-0.078259076755891
2005	3	82394000	18204.8684570907	0.000202233172318373	0	0	-0.0847063773476524
2005	4	82394000	18283.3083448703	0.000203762409884215	0	0	-0.0817416802626747
2005	5	82394000	18381.5508832196	0.000208430225501857	0	0	-0.0657262758129112
2005	6	82394000	18547.2157183498	0.000214552030487657	0	0	-0.0468758077520825
2005	7	82394000	18926.8526223632	0.000222572031944074	0	0	-0.0310803192744358
2005	8	82394000	18547.242014646	0.000229684200305848	0	0	0.0203457735147908
2005	9	82394000	18176.5683428676	0.000233582542418137	0	0	0.0588247262609398
2005	10	82394000	17887.2917225664	0.000232458674175304	0	0	0.0707713776388293
2005	11	82394000	17619.2062483498	0.000225972765007161	0	0	0.0567331886329316
2005	12	82394000	17294.5862089642	0.000217241546714567	0	0	0.0349712785104
2005	13	82394000	17003.8473345083	0.000208442362307935	0	0	0.0100302397531873
2005	14	82394000	16825.5501208181	0.000199487826783504	0	0	-0.023116636188722
2005	15	82394000	16609.8050321998	0.00019413306794184	0	0	-0.0369905023574157
2005	16	82394000	16349.5095990954	0.000191880476733743	0	0	-0.0330107515350371
2005	17	82394000	16191.0812502405	0.000189795373449523	0	0	-0.0341596241592736
2005	18	82394000	16017.2890737375	0.000187916595868631	0	0	-0.0333445360996309
2005	19	82394000	15773.5521749328	0.000189652159137801	0	0	-0.00934172425453548
2005	20	82394000	15666.6297635973	0.000188462752142146	0	0	-0.00883596317051883
2005	21	82394000	15653.6894857781	0.000185596038546496	0	0	-0.0231057020842696
2005	22	82394000	15505.9333522061	0.000184872684904241	0	0	-0.0176405602934707
2005	23	82394000	15560.6053485087	0.00018627569968687	0	0	-0.0136630512597057
2005	24	82394000	15528.525182069	0.000182382212297012	0	0	-0.0322841465104442
2005	25	82394000	15467.4479828026	0.000180173313590795	0	0	-0.0402295183726768
2005	26	82394000	15348.006582357	0.000182173459232468	0	0	-0.0220228327726665
2005	27	82394000	15378.4485339509	0.000180117484282836	0	0	-0.0349741739398128
2005	28	82394000	15297.2200404992	0.000177745952375173	0	0	-0.0426234334586906
2005	29	82394000	15365.8296449139	0.000175736097288638	0	0	-0.0576753527400492
2005	30	82394000	15343.0837171326	0.000176333228147681	0	0	-0.0530717117982854
2005	31	82394000	15470.0511242056	0.000176386630094424	0	0	-0.0605590192743299
2005	32	82394000	15371.3512658575	0.000176148748695293	0	0	-0.0558019429145901
2005	33	82394000	15246.4208086241	0.000176335655508896	0	0	-0.0470550313171414
2005	34	82394000	15184.4285118065	0.000178702332694128	0	0	-0.0303224129540685
2005	35	82394000	15194.4135314741	0.00017777508070976	0	0	-0.0359878010652658
2005	36	82394000	15104.5890416211	0.000175910867296162	0	0	-0.0404240750899328
2005	37	82394000	15228.9102825121	0.000176731315387043	0	0	-0.0438186495378045
2005	38	82394000	15311.7698418702	0.000176279826200937	0	0	-0.0514225233269318
2005	39	82394000	15506.0038015167	0.000176680340801515	0	0	-0.0611765490102572
2005	40	82394000	15662.3291747081	0.000179952423720174	0	0	-0.0533336495096153
2005	41	82394000	15840.8385545294	0.000182773017452727	0	0	-0.0493306305622274
2005	42	82394000	15982.5494756621	0.000184273126683982	0	0	-0.0500264039150744
2005	43	82394000	16191.089387075	0.000185321746729131	0	0	-0.0569257179081967
2005	44	82394000	16261.0265409565	0.000186872830545914	0	0	-0.0531225097493555
2005	45	82394000	16353.07748412	0.00018894336966284	0	0	-0.0480201653103273
2005	46	82394000	16449.6619446595	0.000192295555501614	0	0	-0.036819111948747
2005	47	82394000	16568.6186831528	0.000195225380488871	0	0	-0.0291646933515423
2005	48	82394000	16665.8826405175	0.000198555720076705	0	0	-0.0183658223881474
2005	49	82394000	16779.3048950369	0.000200713644197393	0	0	-0.0144049408809745
2005	50	82394000	16999.015970965	0.000202036556059907	0	0	-0.020731551259609
2005	51	82394000	17258.3981912992	0.000201563220622861	0	0	-0.037709072654686
2005	52	82394000	17389.9556796415	0.000202274437459038	0	0	-0.0416191790809907
2006	1	82272000	17954.6081189644	0.00020331583041618	0	0	-0.0683617325887479
2006	2	82272000	18047.3326304081	0.000203840917930766	0	0	-0.07075464593901
2006	3	82272000	18173.3049847263	0.000203984344612991	0	0	-0.0765466152631828
2006	4	82272000	18251.1361596736	0.000204553189420459	0	0	-0.0779204180622955
2006	5	82272000	18349.9240009744	0.000204788992609879	0	0	-0.0818272599327747
2006	6	82272000	18517.5187469844	0.000203126215480358	0	0	-0.0975248774773627
2006	7	82272000	18970.4079766636	0.000203379035394788	0	0	-0.117973634484648
2006	8	82272000	18655.0070403608	0.000202717814080124	0	0	-0.105977287281826
2006	9	82272000	18331.0090918671	0.000201480455075846	0	0	-0.0957289957728309
2006	10	82272000	18056.7282955584	0.000201179015947102	0	0	-0.0833666138692857
2006	11	82272000	17783.4427265083	0.000202000680669	0	0	-0.0654790382501438
2006	12	82272000	17446.9546232564	0.000200281991443018	0	0	-0.0555601045677231
2006	13	82272000	17135.2789759775	0.000198952255931544	0	0	-0.0447660628725627
2006	14	82272000	16927.6341606101	0.000197231135744846	0	0	-0.041413593533429
2006	15	82272000	16698.1473809815	0.000194685919875535	0	0	-0.0407798161942822
2006	16	82272000	16430.2440075817	0.000192485900427849	0	0	-0.0361555194985281
2006	17	82272000	16261.6646662199	0.000192167444574096	0	0	-0.0277748112195494
2006	18	82272000	16081.0597798215	0.000189957701283547	0	0	-0.0281610656276384
2006	19	82272000	15845.4930530517	0.000187665305328666	0	0	-0.0256156783315454
2006	20	82272000	15731.4269375867	0.000186107059509918	0	0	-0.0266998625905427
2006	21	82272000	15709.9904472529	0.000185086056009335	0	0	-0.030718697689422
2006	22	82272000	15560.5407225639	0.000185730260598989	0	0	-0.0180032768499918
2006	23	82272000	15600.4931456075	0.000186104628549203	0	0	-0.018543846204564
2006	24	82272000	15566.971684247	0.000186126507195644	0	0	-0.0163147778128212
2006	25	82272000	15518.964389338	0.000188679015947102	0	0	0.000260043812249132
2006	26	82272000	15409.5990282381	0.00018814663555037	0	0	0.00451672828308626
2006	27	82272000	15444.5033744202	0.000190543562816025	0	0	0.015014832135289
2006	28	82272000	15387.8565268122	0.000197209257098405	0	0	0.0543898672131193
2006	29	82272000	15453.6460836287	0.000197554453520031	0	0	0.0517388525688014
2006	30	82272000	15422.7125798521	0.000193869117075068	0	0	0.0341890194359705
2006	31	82272000	15532.3543129004	0.000193477732399844	0	0	0.0248156640863829
2006	32	82272000	15436.8920207289	0.000187164527421237	0	0	-0.00249350845217059
2006	33	82272000	15305.85193585	0.000178991637495138	0	0	-0.0378843293584864
2006	34	82272000	15237.3622603719	0.000178974620770128	0	0	-0.0336516420368514
2006	35	82272000	15240.3665627304	0.00018178967327888	0	0	-0.0186456514389461
2006	36	82272000	15161.9012194733	0.000181894204589654	0	0	-0.0129997693970067
2006	37	82272000	15275.0242310733	0.000181653539478802	0	0	-0.0216054800359639
2006	38	82272000	15358.3461115366	0.000180394301828082	0	0	-0.0336589700337802
2006	39	82272000	15550.6519568083	0.000180058829249319	0	0	-0.047383991285697
2006	40	82272000	15711.3054765152	0.000179718494749125	0	0	-0.0589069748467814
2006	41	82272000	15891.1740925836	0.000180462368728121	0	0	-0.0657078002229471
2006	42	82272000	16033.0084339643	0.000181899066511085	0	0	-0.0666006282203561
2006	43	82272000	16235.5161643553	0.000185596557759627	0	0	-0.0595063411951383
2006	44	82272000	16308.1393624079	0.000187436795021392	0	0	-0.0544108277890584
2006	45	82272000	16403.0545155097	0.000187395468689226	0	0	-0.0600896933298435
2006	46	82272000	16502.5945236849	0.000187716355503695	0	0	-0.0641592764195507
2006	47	82272000	16634.0566680942	0.00018946178529755	0	0	-0.0629225142716839
2006	48	82272000	16742.6568583083	0.000189478802022559	0	0	-0.0689171896714655
2006	49	82272000	16869.973118087	0.000190611629716064	0	0	-0.070419384178704
2006	50	82272000	17082.062877268	0.000192298716452742	0	0	-0.0738355130952263
2006	51	82272000	17337.6115913983	0.000196003500583431	0	0	-0.0699064911570428
2006	52	82272000	17476.5750255075	0.000197406164916375	0	0	-0.0706989226266684
2007	1	82164000	17929.9040566218	0.000199106664719342	0	0	-0.0875913251773262
2007	2	82164000	18022.2218129244	0.000199318436298135	0	0	-0.0912996094490616
2007	3	82164000	18147.7556930808	0.000199208899274621	0	0	-0.0980813122671373
2007	4	82164000	18225.3037299234	0.000198537072197069	0	0	-0.104947701188817
2007	5	82164000	18324.215677005	0.000199245411615793	0	0	-0.106602962518952
2007	6	82164000	18492.3895824959	0.000201818314590332	0	0	-0.103295984219582
2007	7	82164000	19016.9605495724	0.000205352709215715	0	0	-0.112760424778849
2007	8	82164000	18765.4542527786	0.000208497638868604	0	0	-0.0870991040644044
2007	9	82164000	18487.8492361333	0.000209510247797089	0	0	-0.0688911522300814
2007	10	82164000	18228.4354118631	0.000210191811498953	0	0	-0.0525681656276123
2007	11	82164000	17949.9300727549	0.000209327686091232	0	0	-0.0418235653126253
2007	12	82164000	17601.5771726015	0.000207302468234263	0	0	-0.0323139890831428
2007	13	82164000	17269.0186334962	0.000205328367654934	0	0	-0.0230712955931023
2007	14	82164000	17032.1324474681	0.000202477970887493	0	0	-0.0232344627831316
2007	15	82164000	16788.9225409029	0.000200464923810915	0	0	-0.0189364469416277
2007	16	82164000	16513.3925657833	0.000196421790565211	0	0	-0.0226841676712462
2007	17	82164000	16334.6453154026	0.000192899566720218	0	0	-0.0297065106730574
2007	18	82164000	16147.2540534438	0.000189423591840709	0	0	-0.0361333296368983
2007	19	82164000	15919.7394829763	0.000189370040406991	0	0	-0.0226347600324534
2007	20	82164000	15798.5731069488	0.000185008032715058	0	0	-0.0378244986369006
2007	21	82164000	15768.6895306818	0.000185339077941678	0	0	-0.0342761222884242
2007	22	82164000	15617.5096515819	0.000184857115038216	0	0	-0.0274633831609922
2007	23	82164000	15642.804068655	0.000184141473151258	0	0	-0.0327948919134642
2007	24	82164000	15607.8606227684	0.000180702010612921	0	0	-0.0487357390710409
2007	25	82164000	15572.8586584553	0.000181536926147705	0	0	-0.0421925526241479
2007	26	82164000	15473.4064280422	0.000180670366583905	0	0	-0.0406378796399112
2007	27	82164000	15512.8038682996	0.000183474514385862	0	0	-0.0282220978242546
2007	28	82164000	15480.6732425029	0.000182683413660484	0	0	-0.0304039259229762
2007	29	82164000	15543.6849197239	0.000182328026873083	0	0	-0.0362130937825215
2007	30	82164000	15504.5990274252	0.000183068010320822	0	0	-0.0298620445847192
2007	31	82164000	15597.0072242214	0.000181894747091184	0	0	-0.0417905316610455
2007	32	82164000	15504.7483649535	0.000177824838128621	0	0	-0.0576564252390037
2007	33	82164000	15367.6063634648	0.000176006523538289	0	0	-0.0589686085153277
2007	34	82164000	15292.6304663075	0.000176308358891972	0	0	-0.0527332735911066
2007	35	82164000	15288.6831998302	0.000175157003067037	0	0	-0.0586762893903224
2007	36	82164000	15221.5172721325	0.000176347305389222	0	0	-0.0480975226742265
2007	37	82164000	15323.5015429911	0.000177620369018061	0	0	-0.0476067131878744
2007	38	82164000	15407.3004824115	0.000181023319215228	0	0	-0.0346394543950599
2007	39	82164000	15597.720258051	0.000182566574168736	0	0	-0.0382953565116474
2007	40	82164000	15762.7107168646	0.000184757314639015	0	0	-0.0369422954797711
2007	41	82164000	15943.9642695383	0.000186887201207341	0	0	-0.0369145502077394
2007	42	82164000	16085.9448375106	0.000189265371695633	0	0	-0.0332678523342104
2007	43	82164000	16282.4760667494	0.000191723869334502	0	0	-0.0325304372982347
2007	44	82164000	16357.7822608578	0.000194111776447106	0	0	-0.0249900783822024
2007	45	82164000	16455.5643102492	0.000196998685555718	0	0	-0.016369193129489
2007	46	82164000	16558.0747725408	0.000199379290200088	0	0	-0.0106458495303548
2007	47	82164000	16702.0157078809	0.000202680005841975	0	0	-0.00293471810457855
2007	48	82164000	16821.9120893707	0.00020365366827321	0	0	-0.00528549245165349
2007	49	82164000	16963.0772249175	0.000206645246093179	0	0	0.000926882243951127
2007	50	82164000	17167.6233846898	0.000209695243659023	0	0	0.00359843724002623
2007	51	82164000	17419.3918530333	0.000213154179445986	0	0	0.00540823398207942
2007	52	82164000	17565.7056290019	0.000215965629716177	0	0	0.0101842974473339
2008	1	81932000	17927.8437235126	0.000220377874334814	0	0	0.00714844899720505
2008	2	81932000	18020.0481721297	0.0002199482497681	0	0	4.17217458640497e-05
2008	3	81932000	18145.4700879177	0.000218034467607284	0	0	-0.0155118653059931
2008	4	81932000	18222.9444507701	0.000214646292047063	0	0	-0.0349309329504741
2008	5	81932000	18321.9406887266	0.000210411072596788	0	0	-0.0590843899736373
2008	6	81932000	18490.3931534254	0.000209219840843626	0	0	-0.0729348014525906
2008	7	81932000	19086.6360457279	0.000209461504662403	0	0	-0.100857796057718
2008	8	81932000	18898.5442481806	0.000209708050578529	0	0	-0.0908400258578591
2008	9	81932000	18666.8295280167	0.000210789435141337	0	0	-0.074808072036058
2008	10	81932000	18421.903694089	0.000211380168920568	0	0	-0.0598800054764648
2008	11	81932000	18137.8570300314	0.000209554264512034	0	0	-0.0534052632804156
2008	12	81932000	17777.2566222101	0.00020935165747205	0	0	-0.0351379650687898
2008	13	81932000	17423.4855711001	0.000207616071864473	0	0	-0.023708549555969
2008	14	81932000	17157.1685360393	0.000205568032026559	0	0	-0.0183345250341608
2008	15	81932000	16899.9761047011	0.000203873944246448	0	0	-0.0116080699455292
2008	16	81932000	16616.4984023855	0.00020144510081531	0	0	-0.0067221384241479
2008	17	81932000	16427.3620579031	0.000199597226968706	0	0	-0.00450236974399377
2008	18	81932000	16233.0023855652	0.000198144803007372	0	0	8.60971003175671e-05
2008	19	81932000	16013.1948924364	0.000194710247522336	0	0	-0.00375908073565359
2008	20	81932000	15884.8326362814	0.000193875408875653	0	0	-1.46451830334883e-05
2008	21	81932000	15846.5062738808	0.000192059268661817	0	0	-0.00698616287826424
2008	22	81932000	15693.3976345362	0.000187672704193722	0	0	-0.0201994266581635
2008	23	81932000	15704.0993430662	0.000186044524727823	0	0	-0.0293617184273473
2008	24	81932000	15667.7140657497	0.000185778450422301	0	0	-0.0284989925062414
2008	25	81932000	15645.6363369566	0.000184269882341454	0	0	-0.0350280631067761
2008	26	81932000	15555.8455844397	0.000183020065420104	0	0	-0.0360408298858737
2008	27	81932000	15599.8151235518	0.000182868720402285	0	0	-0.0395527202511715
2008	28	81932000	15592.1395889992	0.000182041204901626	0	0	-0.0434282662192797
2008	29	81932000	15652.4775502123	0.000184833764585266	0	0	-0.0324982130516059
2008	30	81932000	15605.2204374079	0.000183732851633062	0	0	-0.0353484553211178
2008	31	81932000	15680.5576650244	0.00018334228384514	0	0	-0.0420238666953917
2008	32	81932000	15591.375861043	0.00018356441927452	0	0	-0.0353769844277284
2008	33	81932000	15447.9854628594	0.00018301762437143	0	0	-0.0293232709176543
2008	34	81932000	15366.4452966714	0.000180017575550456	0	0	-0.0401683853848173
2008	35	81932000	15355.5605574055	0.000179470780647366	0	0	-0.0424055217633511
2008	36	81932000	15299.5811915777	0.00017990040521408	0	0	-0.0366010797658911
2008	37	81932000	15390.5763215072	0.000181540789923351	0	0	-0.0335644559837139
2008	38	81932000	15474.9561572614	0.00018388907874823	0	0	-0.0264011188858665
2008	39	81932000	15663.7297371136	0.000186034760533125	0	0	-0.0269111983025867
2008	40	81932000	15833.2467001524	0.000188236586437534	0	0	-0.0259357229713659
2008	41	81932000	16016.1041806927	0.000190831421178538	0	0	-0.0237825738641152
2008	42	81932000	16158.4037263928	0.000192232583117707	0	0	-0.0252750044687693
2008	43	81932000	16349.2120198406	0.000192767172777425	0	0	-0.0339717913723685
2008	44	81932000	16427.2817901764	0.00019266708978177	0	0	-0.0390619579290446
2008	45	81932000	16528.0410278362	0.000194031635990822	0	0	-0.0381558242004641
2008	46	81932000	16633.6495551427	0.000195881950886101	0	0	-0.0351486036305202
2008	47	81932000	16790.2139856447	0.000198618366450227	0	0	-0.0307925787060661
2008	48	81932000	16921.5106933588	0.000202111507103452	0	0	-0.0213994305780827
2008	49	81932000	17076.6501735455	0.000205836547380755	0	0	-0.0124175509476698
2008	50	81932000	17273.9342665506	0.000209207635600254	0	0	-0.0077072347559157
2008	51	81932000	17522.2353319499	0.000214260606356491	0	0	0.00185847681150421
2008	52	81932000	17676.0098938968	0.000221581311331348	0	0	0.0270756867062225
2009	1	81714000	17831.1367645427	0.000231027730866192	0	0	0.0587210590824143
2009	2	81714000	17922.8062625168	0.000240140000489512	0	0	0.0948508683619798
2009	3	81714000	18047.5159330668	0.000246070440805737	0	0	0.11413670859595
2009	4	81714000	18124.548684002	0.000250512764030643	0	0	0.129429502322923
2009	5	81714000	18223.0459147244	0.000249323249381991	0	0	0.117990927276225
2009	6	81714000	18390.6987054372	0.000244166238343491	0	0	0.0848853716526414
2009	7	81714000	19054.8436715228	0.000237178451672908	0	0	0.0171062189801298
2009	8	81714000	18930.7321229536	0.000232175636977752	0	0	0.00217994089073567
2009	9	81714000	18745.7853372616	0.000224243091759062	0	0	-0.0225109447094103
2009	10	81714000	18516.5238570311	0.000217752159972587	0	0	-0.0390528947341524
2009	11	81714000	18228.4812055611	0.000212903541620775	0	0	-0.0456034266479352
2009	12	81714000	17857.635364877	0.000209033947671146	0	0	-0.0434903809495711
2009	13	81714000	17484.6878122577	0.000205619600068532	0	0	-0.0390448957160759
2009	14	81714000	17190.5694399999	0.000202283574418092	0	0	-0.0384611715340524
2009	15	81714000	16920.8509528504	0.000199375871943608	0	0	-0.0371760826097495
2009	16	81714000	16630.9744976042	0.000196240546295616	0	0	-0.035799134782511
2009	17	81714000	16432.4902728364	0.000193210465770859	0	0	-0.0392204871042451
2009	18	81714000	16232.2663765609	0.000190094720610911	0	0	-0.0430541466205884
2009	19	81714000	16021.2319637767	0.000189034926695548	0	0	-0.0358544190032015
2009	20	81714000	15886.4348986049	0.000188631079129647	0	0	-0.029750847287104
2009	21	81714000	15839.9436402471	0.000187306948625695	0	0	-0.0337339356997077
2009	22	81714000	15685.7111152535	0.000186616736422155	0	0	-0.0278285831000064
2009	23	81714000	15681.857119413	0.000185816383973371	0	0	-0.0317600852769186
2009	24	81714000	15644.2512316205	0.000185791908363316	0	0	-0.0295604580093802
2009	25	81714000	15635.123879048	0.00018677582788751	0	0	-0.0238516740854065
2009	26	81714000	15555.3017222679	0.000185963237633698	0	0	-0.0231112021281658
2009	27	81714000	15603.6223848834	0.000185410088846465	0	0	-0.0290331548475762
2009	28	81714000	15620.3210304646	0.000184976870548498	0	0	-0.0323374295239799
2009	29	81714000	15677.7036142306	0.000183579313214382	0	0	-0.04316343967725
2009	30	81714000	15622.587565313	0.000181393641236508	0	0	-0.0512199123203911
2009	31	81714000	15680.5738146592	0.000181371613187459	0	0	-0.0548432617851786
2009	32	81714000	15594.9152200043	0.000180882100986367	0	0	-0.052216713493878
2009	33	81714000	15446.0821547028	0.000180010769268424	0	0	-0.0476937871574442
2009	34	81714000	15358.4497527402	0.000179491886335267	0	0	-0.045020803783716
2009	35	81714000	15340.7322624879	0.00017849328144504	0	0	-0.0492370409419667
2009	36	81714000	15296.159693967	0.000179139437550481	0	0	-0.043014698272698
2009	37	81714000	15375.753468732	0.000179584893653474	0	0	-0.0456012429021992
2009	38	81714000	15460.2664406132	0.000181055877817755	0	0	-0.043043659251892
2009	39	81714000	15646.4080631913	0.000183471620530142	0	0	-0.0418120287128639
2009	40	81714000	15819.5234624769	0.000185618131531928	0	0	-0.0412100569289093
2009	41	81714000	16003.0075667235	0.000189198913282914	0	0	-0.033919097048498
2009	42	81714000	16144.8705326637	0.000191245074283477	0	0	-0.0320516991212049
2009	43	81714000	16328.9821674902	0.000194610470665981	0	0	-0.0261242350021948
2009	44	81714000	16409.3794823628	0.000196592995080402	0	0	-0.0210233106458172
2009	45	81714000	16512.5610869861	0.000198800695107326	0	0	-0.0162156000862345
2009	46	81714000	16620.6981342077	0.000198433560956507	0	0	-0.0244212445789107
2009	47	81714000	16788.9745452254	0.000199916782925814	0	0	-0.0269804772176643
2009	48	81714000	16930.8877634883	0.000199840908534645	0	0	-0.0355024362505393
2009	49	81714000	17099.0763986778	0.000201387767090095	0	0	-0.037597141722084
2009	50	81714000	17288.1147115736	0.00020491470249896	0	0	-0.0314502026765013
2009	51	81714000	17531.6528504882	0.000208182196441246	0	0	-0.0296750600143036
2009	52	81714000	17691.9757161278	0.000211701789167095	0	0	-0.0222120876963193
2009	53	81714000	0	0.000213745502606652	0	0	Inf
2010	1	81519000	17788.5289889437	0.000214578196494069	0	0	-0.0166584313479692
2010	2	81519000	17879.9656497924	0.000215684687005483	0	0	-0.016642406122062
2010	3	81519000	18004.3642261756	0.000215140028704964	0	0	-0.0259028433504795
2010	4	81519000	18081.204209189	0.000215485960328267	0	0	-0.0284828489978137
2010	5	81519000	18179.4789249798	0.000216224438474466	0	0	-0.0304232551033038
2010	6	81519000	18346.7711094681	0.000217669500361879	0	0	-0.0328434418172427
2010	7	81519000	19080.1745382318	0.000217080680577534	0	0	-0.0725346896307801
2010	8	81519000	19019.0936184337	0.000216582637176609	0	0	-0.0716907780038546
2010	9	81519000	18879.9020689757	0.000216538475692783	0	0	-0.065037523207998
2010	10	81519000	18665.4578230037	0.000213481519645727	0	0	-0.0676467641445995
2010	11	81519000	18372.6009896264	0.00020993388044505	0	0	-0.068526007304969
2010	12	81519000	17990.5073495293	0.000207014315681007	0	0	-0.0619719793260008
2010	13	81519000	17597.4648600354	0.000204102111164268	0	0	-0.0545115371824937
2010	14	81519000	17274.9405484052	0.000200873416013445	0	0	-0.0520951459070741
2010	15	81519000	16992.0057863237	0.000199708043523596	0	0	-0.0419023978262051
2010	16	81519000	16694.9190531088	0.000198096149363952	0	0	-0.0327236718771079
2010	17	81519000	16486.5497108365	0.00019749015566923	0	0	-0.0234948923595536
2010	18	81519000	16279.9459431025	0.000196479348372772	0	0	-0.0161638093899172
2010	19	81519000	16076.9309528972	0.000195650093843153	0	0	-0.0079449836085907
2010	20	81519000	15935.3882889426	0.000193542609698353	0	0	-0.00991430431928859
2010	21	81519000	15880.6852615437	0.000193846833253597	0	0	-0.00494218355512194
2010	22	81519000	15724.8606889256	0.000192198137857432	0	0	-0.00362869281034779
2010	23	81519000	15706.5661172596	0.000191525901936972	0	0	-0.00595713388662404
2010	24	81519000	15667.6573814467	0.000194757050503564	0	0	0.0133231544111076
2010	25	81519000	15671.3327622498	0.000198400372919197	0	0	0.0320373031041507
2010	26	81519000	15601.0486732534	0.00020356971994259	0	0	0.0636977261951809
2010	27	81519000	15653.8676400591	0.000204641862633251	0	0	0.0656919033421075
2010	28	81519000	15694.8134972685	0.000203047142383984	0	0	0.0546286518715672
2010	29	81519000	15749.458068372	0.00019752941032152	0	0	0.0224097826157439
2010	30	81519000	15686.3967199414	0.00019366282707099	0	0	0.00642615903819793
2010	31	81519000	15727.3650827844	0.000187126927464763	0	0	-0.0300727477422229
2010	32	81519000	15644.9374013872	0.000186322207092825	0	0	-0.0291555913382381
2010	33	81519000	15490.2716848769	0.000186604349906157	0	0	-0.0179771982404144
2010	34	81519000	15396.3369527815	0.000187845778284817	0	0	-0.00541277792484871
2010	35	81519000	15371.795881471	0.000187988076399367	0	0	-0.00307029066967002
2010	36	81519000	15338.3936519557	0.000189629411548228	0	0	0.00782391890359674
2010	37	81519000	15406.9215938438	0.000190625498350078	0	0	0.00861161039524113
2010	38	81519000	15491.8212345351	0.000193341429605368	0	0	0.0173755403828688
2010	39	81519000	15675.911914364	0.000194092174830408	0	0	0.00933203034280763
2010	40	81519000	15853.1090984235	0.000195556864043965	0	0	0.00558192724386666
2010	41	81519000	16037.7625715212	0.000196602019161177	0	0	-0.000683547438260374
2010	42	81519000	16179.6156240597	0.000197485248837694	0	0	-0.00499490383068987
2010	43	81519000	16357.6375747597	0.000198049534464358	0	0	-0.0130115106039569
2010	44	81519000	16440.5769564176	0.000198277702130792	0	0	-0.0168593205185164
2010	45	81519000	16546.4652622593	0.000199484782688698	0	0	-0.0172039923782749
2010	46	81519000	16657.4407098894	0.000200976459475705	0	0	-0.0164515494704251
2010	47	81519000	16837.8273895932	0.000205392607858291	0	0	-0.00560805069492473
2010	48	81519000	16990.6724425362	0.000208746427213288	0	0	0.00153775888224513
2010	49	81519000	17172.284121299	0.000213721954391001	0	0	0.0145650908716783
2010	50	81519000	17353.7261626359	0.00021698254394681	0	0	0.019273891625896
2010	51	81519000	17593.2657926537	0.000219489934861811	0	0	0.0170141354580827
2010	52	81519000	17760.5077592392	0.000218788257952134	0	0	0.00421678489016546
2011	1	80310000	17524.6888102817	0.000219514381770639	0	0	0.00596365452475
2011	2	80310000	17614.7642805318	0.000216722699539285	0	0	-0.0119084352870778
2011	3	80310000	17737.3130250026	0.000216222139210559	0	0	-0.0210016604249758
2011	4	80310000	17813.0101622927	0.000214376789938986	0	0	-0.0334817168383609
2011	5	80310000	17909.8319191439	0.00021387622961026	0	0	-0.0409513569113906
2011	6	80310000	18074.6573171728	0.000215333084298344	0	0	-0.0432239075664554
2011	7	80310000	18866.9210856887	0.000216222139210559	0	0	-0.0796166517507771
2011	8	80310000	18868.468875434	0.00021632424355622	0	0	-0.0792575637857401
2011	9	80310000	18775.8876224401	0.000216321753206325	0	0	-0.074728164689441
2011	10	80310000	18578.6420650229	0.00021573154028141	0	0	-0.0674560638305393
2011	11	80310000	18284.719449149	0.000216162370813099	0	0	-0.0505733463245471
2011	12	80310000	17896.3650041814	0.000212847715103972	0	0	-0.0448451405631195
2011	13	80310000	17488.5237892053	0.000208952807869506	0	0	-0.040456461490594
2011	14	80310000	17142.1637987703	0.000207862034615864	0	0	-0.0261789470709917
2011	15	80310000	16849.7886557278	0.000205349271572656	0	0	-0.0212577536161579
2011	16	80310000	16549.3276179987	0.000202263728053792	0	0	-0.0184616333092827
2011	17	80310000	16333.8267314841	0.000203187647864525	0	0	-0.00096895429003409
2011	18	80310000	16123.5673167433	0.000202739384883576	0	0	0.00982615572251084
2011	19	80310000	15930.9131644432	0.000198662682106836	0	0	0.00148684732082258
2011	20	80310000	15784.5483912007	0.00019779105964388	0	0	0.00633857911671856
2011	21	80310000	15722.4855324716	0.000195470053542523	0	0	-0.00154463697368111
2011	22	80310000	15567.0249433882	0.000192738139708629	0	0	-0.00566742481039239
2011	23	80310000	15534.7797083498	0.000190001245174947	0	0	-0.0177524054751496
2011	24	80310000	15495.096354468	0.000190130743369443	0	0	-0.0145656631817519
2011	25	80310000	15511.2890415147	0.000189645125140082	0	0	-0.0181086846336838
2011	26	80310000	15451.1434891591	0.000189617731291246	0	0	-0.0144289313807464
2011	27	80310000	15507.7602420731	0.000188556842236334	0	0	-0.0235211427297851
2011	28	80310000	15572.0377310382	0.000188798406176068	0	0	-0.0263059811511805
2011	29	80310000	15623.332050575	0.000190287635412775	0	0	-0.0218475834393133
2011	30	80310000	15553.2659001133	0.000189293985805006	0	0	-0.0225718445481458
2011	31	80310000	15577.0223777274	0.000189592827792305	0	0	-0.0225217868486222
2011	32	80310000	15498.7897935405	0.000192342174075458	0	0	-0.00334153790266028
2011	33	80310000	15340.3339348994	0.000192713236209687	0	0	0.00889589924702318
2011	34	80310000	15241.3817368001	0.000190693562445524	0	0	0.00480391243157957
2011	35	80310000	15210.4495203334	0.000190153156518491	0	0	0.00399399633688772
2011	36	80310000	15188.427958646	0.000189632673390611	0	0	0.00269758275612921
2011	37	80310000	15245.2341807236	0.000188766031627444	0	0	-0.00560399267802614
2011	38	80310000	15329.4564395164	0.00018988917942971	0	0	-0.00518325224575964
2011	39	80310000	15509.2385873162	0.000192105590835512	0	0	-0.00523807708926699
2011	40	80310000	15688.2303694663	0.000195801270078446	0	0	0.00233102330042856
2011	41	80310000	15871.7282984226	0.000200789440916449	0	0	0.015982613664236
2011	42	80310000	16011.8009061404	0.000203770389739758	0	0	0.0220461830576626
2011	43	80310000	16181.6211909892	0.000205767650354875	0	0	0.0212326567873278
2011	44	80310000	16266.0164812794	0.000208046320508031	0	0	0.0271844996117813
2011	45	80310000	16373.2385636856	0.000209403561200349	0	0	0.0271150655130061
2011	46	80310000	16485.6251213557	0.00021039223010833	0	0	0.024929286916266
2011	47	80310000	16675.6496001216	0.000212763043207571	0	0	0.0246677286787939
2011	48	80310000	16837.3054617816	0.000216319262856431	0	0	0.0317921736012578
2011	49	80310000	17029.8163384428	0.000218520732162869	0	0	0.030510232831123
2011	50	80310000	17201.5488686912	0.000220530444527456	0	0	0.029604957971879
2011	51	80310000	17434.1693937174	0.000221085792553854	0	0	0.0184253461709736
2011	52	80310000	17606.0681798385	0.000219733532561325	0	0	0.00231351030482361
2012	1	80502000	17614.7058335276	0.000218334948200045	0	0	-0.00217465076565133
2012	2	80502000	17705.2421356884	0.000216151151524186	0	0	-0.0172063241696248
2012	3	80502000	17828.4186066125	0.000215922585774266	0	0	-0.0250285017677903
2012	4	80502000	17904.5034030373	0.000217433107251994	0	0	-0.0223800344537505
2012	5	80502000	18001.8242144058	0.000221828029117289	0	0	-0.00801164441381448
2012	6	80502000	18167.5016127218	0.00022474721124941	0	0	-0.00412283506662164
2012	7	80502000	19033.8913177882	0.000227803035949417	0	0	-0.036529120933795
2012	8	80502000	19097.4053989032	0.00022861046930511	0	0	-0.0363298251469818
2012	9	80502000	19049.0271284157	0.000227584407840799	0	0	-0.0382185989608713
2012	10	80502000	18864.8182855314	0.000223676430399245	0	0	-0.0455036604402285
2012	11	80502000	18563.9597766173	0.000219905095525577	0	0	-0.0463887978092925
2012	12	80502000	18161.6468050055	0.000218359792303297	0	0	-0.0321142025977942
2012	13	80502000	17731.0226014563	0.000215766067923778	0	0	-0.020383629843584
2012	14	80502000	17354.1746596084	0.000213659287968001	0	0	-0.00888400990726628
2012	15	80502000	17046.6088549401	0.000212747509378649	0	0	0.00469249607007339
2012	16	80502000	16736.7884998612	0.000211386052520434	0	0	0.0167422501718952
2012	17	80502000	16509.8894769941	0.000207433355693026	0	0	0.0114422645450865
2012	18	80502000	16291.8320020359	0.00020468808228367	0	0	0.0114147996333905
2012	19	80502000	16105.5213037609	0.000203257061936349	0	0	0.0159621468557532
2012	20	80502000	15951.4890577204	0.000199612431989267	0	0	0.00737930746488089
2012	21	80502000	15880.922539052	0.000197120568433082	0	0	-0.000775933452337958
2012	22	80502000	15722.6902532525	0.00019578395567812	0	0	0.00243658980304587
2012	23	80502000	15675.9978651725	0.000195145462224541	0	0	0.00214354040594393
2012	24	80502000	15634.7723862579	0.000193058557551365	0	0	-0.00595930557580655
2012	25	80502000	15663.6649884662	0.000193865990907058	0	0	-0.00364314408589902
2012	26	80502000	15612.2402876926	0.000192181560706566	0	0	-0.00904676619690321
2012	27	80502000	15673.7885436988	0.000191257360065588	0	0	-0.017684846450876
2012	28	80502000	15762.470122039	0.000193103276937219	0	0	-0.0137840148375752
2012	29	80502000	15811.4978213844	0.000192467267893965	0	0	-0.0200801862651484
2012	30	80502000	15733.1079396463	0.000189503366375991	0	0	-0.0303632277537797
2012	31	80502000	15740.3218548021	0.000191279719758515	0	0	-0.0217226723796521
2012	32	80502000	15664.6662511551	0.000194829942113239	0	0	0.00124699425648042
2012	33	80502000	15499.2933017614	0.000190842463541278	0	0	-0.00878061335518662
2012	34	80502000	15393.3935508344	0.000189714541253633	0	0	-0.00786009598435073
2012	35	80502000	15355.5215837671	0.000191838712081687	0	0	0.0057229196516356
2012	36	80502000	15344.3134357366	0.000191729398027378	0	0	0.00588404066702056
2012	37	80502000	15390.6603336387	0.000190534396660953	0	0	-0.00339558748655594
2012	38	80502000	15475.9021293401	0.000193341780328439	0	0	0.00571843049408397
2012	39	80502000	15655.0260377286	0.00019649946585178	0	0	0.0104486547564474
2012	40	80502000	15839.3769416727	0.000199681995478373	0	0	0.014863151448079
2012	41	80502000	16025.4083037249	0.000201676976969516	0	0	0.0131036721370966
2012	42	80502000	16166.5251017161	0.000204275670169685	0	0	0.0172006597914085
2012	43	80502000	16331.6328533694	0.00020682467516335	0	0	0.0194816494766426
2012	44	80502000	16419.1540213424	0.000208116568532459	0	0	0.0203814385456498
2012	45	80502000	16529.8410579302	0.000208474323619289	0	0	0.0152910691145759
2012	46	80502000	16645.8840929178	0.000210258130232789	0	0	0.016839953078939
2012	47	80502000	16849.247840216	0.000211209659387344	0	0	0.00911329462538324
2012	48	80502000	17022.8428715122	0.000214340016397108	0	0	0.0136262274309063
2012	49	80502000	17229.9783532215	0.000217351121711262	0	0	0.0155091109983024
2012	50	80502000	17395.5591567836	0.000219626841569154	0	0	0.0163743424772479
2012	51	80502000	17625.990985247	0.000222531117239323	0	0	0.0163513651512817
2012	52	80502000	17805.8902437422	0.000223847854711684	0	0	0.0120358911194083
2013	1	80752000	17621.1286930209	0.00022351892213196	0	0	0.0243157696900999
2013	2	80752000	17711.6973273026	0.000225686051119477	0	0	0.0289584144997068
2013	3	80752000	17834.9180661256	0.000230998613037448	0	0	0.0459033190306216
2013	4	80752000	17911.0301764647	0.000235414602734298	0	0	0.0613683195609624
2013	5	80752000	18008.3871075085	0.000241457796710917	0	0	0.0827288353808382
2013	6	80752000	18174.1268897491	0.000247711511789182	0	0	0.100641594578199
2013	7	80752000	19110.880624557	0.000253628393104815	0	0	0.071693157545155
2013	8	80752000	19236.317313433	0.000256580641965524	0	0	0.0770980568890542
2013	9	80752000	19232.5201614195	0.000257004160887656	0	0	0.0790889506842553
2013	10	80752000	19062.2589451011	0.000255557757083416	0	0	0.0825999195286117
2013	11	80752000	18755.8735733044	0.000251951654448187	0	0	0.0847588580975652
2013	12	80752000	18341.4712219447	0.000247104715672677	0	0	0.0879279943544422
2013	13	80752000	17890.0403811797	0.00024269120269467	0	0	0.0954586788197981
2013	14	80752000	17484.3930612563	0.000237408361402814	0	0	0.0964750067579676
2013	15	80752000	17163.0392076916	0.00023075094115316	0	0	0.0856818407575153
2013	16	80752000	16845.2916271268	0.000223538735882703	0	0	0.0715872660186709
2013	17	80752000	16607.9982637763	0.000216299286704973	0	0	0.0516980868246131
2013	18	80752000	16383.1771194409	0.000208108777491579	0	0	0.025759526219023
2013	19	80752000	16204.0797604155	0.000202008618981573	0	0	0.00669709364487241
2013	20	80752000	16043.1144122505	0.000200151079849415	0	0	0.00744778006808149
2013	21	80752000	15964.3625531965	0.000199630968892411	0	0	0.00978663860099863
2013	22	80752000	15804.0826960902	0.000198437190410145	0	0	0.0139278759889188
2013	23	80752000	15743.1000867099	0.000201087279572023	0	0	0.0314486924788125
2013	24	80752000	15700.541130391	0.00019927679809788	0	0	0.0249328266050186
2013	25	80752000	15742.0459571667	0.00019745145631068	0	0	0.0128670722588696
2013	26	80752000	15699.5228026893	0.000195073806221518	0	0	0.00338081596350148
2013	27	80752000	15765.7717268435	0.000194994551218546	0	0	-0.0012414062046955
2013	28	80752000	15878.5802914186	0.000194251535565683	0	0	-0.0121157110955668
2013	29	80752000	15925.1175496923	0.000197240935209035	0	0	0.000155882699136298
2013	30	80752000	15838.7493958013	0.000196371606895185	0	0	0.00117753010245023
2013	31	80752000	15829.3202296815	0.000196341886269071	0	0	0.001622291415292
2013	32	80752000	15756.6079556866	0.000194672577768972	0	0	-0.00231064679587232
2013	33	80752000	15585.0814695226	0.000190519120269467	0	0	-0.012850845208238
2013	34	80752000	15472.705802834	0.000189414503665544	0	0	-0.0114463368651094
2013	35	80752000	15428.0456514571	0.000187970576580147	0	0	-0.0161423978826218
2013	36	80752000	15427.7492860916	0.000188183574400634	0	0	-0.0150086238632604
2013	37	80752000	15463.3672705029	0.000189513572419259	0	0	-0.0103319844706579
2013	38	80752000	15549.229401117	0.000191291856548445	0	0	-0.0065617014505975
2013	39	80752000	15726.8409162703	0.000192054685952051	0	0	-0.0138642539484648
2013	40	80752000	15915.6946589531	0.000195913413909253	0	0	-0.00598746463758557
2013	41	80752000	16103.3849022661	0.000199484842480682	0	0	0.000336270775786639
2013	42	80752000	16244.8775432679	0.000200056964533386	0	0	-0.00553266979258849
2013	43	80752000	16404.4636902415	0.000200881711908064	0	0	-0.0111471910142508
2013	44	80752000	16494.702676367	0.000201490984743412	0	0	-0.0135742171750597
2013	45	80752000	16608.3403487581	0.000202684763225679	0	0	-0.0145192321264106
2013	46	80752000	16727.5124441045	0.000202122548048346	0	0	-0.0242542007043927
2013	47	80752000	16943.3047655656	0.000205213493164256	0	0	-0.0219499543159649
2013	48	80752000	17128.0501362383	0.000207217158708143	0	0	-0.0230528363180615
2013	49	80752000	17348.875040904	0.000209993560531009	0	0	-0.0225648660204796
2013	50	80752000	17507.5004358097	0.000210885179314444	0	0	-0.0273083206573476
2013	51	80752000	17734.6315598682	0.000211524172775906	0	0	-0.0368562243687825
2013	52	80752000	17921.6601551065	0.000211553893402021	0	0	-0.0467735772161493
2014	1	81180000	17714.5227950292	0.000209891598915989	0	0	-0.0381338409645853
2014	2	81180000	17805.5712024185	0.000208706577974871	0	0	-0.0484551263540115
2014	3	81180000	17929.4447870708	0.000209411185020941	0	0	-0.0518390166627471
2014	4	81180000	18005.9601421222	0.000211256467110126	0	0	-0.0475487080591371
2014	5	81180000	18103.8333109137	0.000211778763242178	0	0	-0.0503558166526033
2014	6	81180000	18270.4522635713	0.000212756836659276	0	0	-0.0546703633364806
2014	7	81180000	19282.5585849253	0.000214037940379404	0	0	-0.0988955162006425
2014	8	81180000	19470.8057738699	0.000214242424242424	0	0	-0.106754995042855
2014	9	81180000	19511.7271797799	0.000214136486819414	0	0	-0.109069133663641
2014	10	81180000	19354.6122496429	0.000214523281596452	0	0	-0.100214472117811
2014	11	81180000	19041.1680690533	0.000215033259423503	0	0	-0.0832285111557303
2014	12	81180000	18612.5887699159	0.000215516136979552	0	0	-0.0600125422488974
2014	13	81180000	18138.0523315346	0.000213784183296378	0	0	-0.0431717980090509
2014	14	81180000	17701.4986644551	0.000211441241685144	0	0	-0.0303193912915839
2014	15	81180000	17364.7111828201	0.000208906134515891	0	0	-0.0233641192501669
2014	16	81180000	17037.4283711981	0.000204927322000493	0	0	-0.0235615588486787
2014	17	81180000	16788.4943303608	0.000201313131313131	0	0	-0.0265595187743786
2014	18	81180000	16555.7984519458	0.000198891352549889	0	0	-0.0247525634680381
2014	19	81180000	16383.0170656662	0.000198677014042868	0	0	-0.0155293170144718
2014	20	81180000	16214.3265494202	0.000195378171963538	0	0	-0.0218033446127182
2014	21	81180000	16126.9827842795	0.000196393200295639	0	0	-0.0113959806826734
2014	22	81180000	15963.836923485	0.000196644493717664	0	0	-1.48412619181047e-05
2014	23	81180000	15888.1958454266	0.000195424981522543	0	0	-0.00148511798672445
2014	24	81180000	15844.1062914198	0.000193281596452328	0	0	-0.00968854213651323
2014	25	81180000	15898.4798429402	0.00019529687115053	0	0	-0.00278516206440362
2014	26	81180000	15864.5857874014	0.000194385316580439	0	0	-0.0053191295715051
2014	27	81180000	15935.9247629887	0.000195506282335551	0	0	-0.00406156303768604
2014	28	81180000	16073.5655274839	0.000198221236757822	0	0	0.00112199576909321
2014	29	81180000	16117.8506160902	0.000198738605567874	0	0	0.000977139215699597
2014	30	81180000	16023.0499807253	0.000197275190933727	0	0	-0.000514882044006001
2014	31	81180000	15996.8619710689	0.000195220497659522	0	0	-0.00930569828871131
2014	32	81180000	15926.7419256032	0.00019249815225425	0	0	-0.0188200403449335
2014	33	81180000	15748.192979682	0.000191433850702143	0	0	-0.0131820190386198
2014	34	81180000	15628.7546165097	0.000192584380389258	0	0	0.000335623894480528
2014	35	81180000	15577.0564789651	0.000193582163094358	0	0	0.00885555760943301
2014	36	81180000	15587.717553205	0.00019620349839862	0	0	0.0218173344259167
2014	37	81180000	15612.7308257341	0.000196612466124661	0	0	0.0223067430133284
2014	38	81180000	15699.6425517551	0.000197048534121705	0	0	0.0189021786493948
2014	39	81180000	15876.6139856813	0.000197423010593742	0	0	0.00945957459532287
2014	40	81180000	16070.9220925844	0.000198861788617886	0	0	0.00452232342344232
2014	41	81180000	16261.2062146388	0.00019969943335797	0	0	-0.00305058640693907
2014	42	81180000	16403.774486049	0.000202305986696231	0	0	0.00118421001017139
2014	43	81180000	16558.6001778394	0.000204518354274452	0	0	0.00266929702305203
2014	44	81180000	16652.0101139121	0.000206676521310668	0	0	0.00756604669502422
2014	45	81180000	16769.1707912028	0.000208248337028825	0	0	0.00813571586191943
2014	46	81180000	16892.0840940723	0.000210918945553092	0	0	0.0136345464920182
2014	47	81180000	17121.4267340861	0.000213909830007391	0	0	0.0142379060869133
2014	48	81180000	17318.271181284	0.000217905888149791	0	0	0.0214414484465006
2014	49	81180000	17553.9256252763	0.000220591278640059	0	0	0.0201478792991118
2014	50	81180000	17706.3595194569	0.000223244641537324	0	0	0.0235305557918468
2014	51	81180000	17931.2919213011	0.000226235525991624	0	0	0.0242318334119971
2014	52	81180000	18126.356458526	0.000229485094850948	0	0	0.0277630831450042
2015	1	82157000	17927.7164125699	0.000228861813357352	0	0	0.048800615053053
2015	2	82157000	18019.860490474	0.000231218277200969	0	0	0.054181302349266
2015	3	82157000	18145.2248001241	0.000237491631875555	0	0	0.0753021918949453
2015	4	82157000	18222.6609555456	0.00024282775661234	0	0	0.0947907140822245
2015	5	82157000	18321.7121114848	0.00025040349574595	0	0	0.122842662018708
2015	6	82157000	18490.3365886362	0.000259566439865136	0	0	0.153315944129757
2015	7	82157000	19585.8271538865	0.00026991735336003	0	0	0.132226881497809
2015	8	82157000	19839.1507243261	0.000273047944788636	0	0	0.130733886329803
2015	9	82157000	19925.7442586696	0.000272719305719537	0	0	0.124464898732773
2015	10	82157000	19780.9154192138	0.000266910914468639	0	0	0.108573568779332
2015	11	82157000	19458.2096476398	0.000256788831140378	0	0	0.0842210245462624
2015	12	82157000	19012.3733142517	0.000244787419209562	0	0	0.0577848261018953
2015	13	82157000	18511.2101621329	0.000235261754932629	0	0	0.04414567338978
2015	14	82157000	18040.358235663	0.000228800954270482	0	0	0.0419748740266177
2015	15	82157000	17685.6400186122	0.000223102109375951	0	0	0.0364001518017063
2015	16	82157000	17346.4773269482	0.000218252857334129	0	0	0.0336969092937211
2015	17	82157000	17084.022514442	0.000214367613228331	0	0	0.0308930455407587
2015	18	82157000	16841.7993554124	0.000211064181993013	0	0	0.0296049509951765
2015	19	82157000	16674.2359808665	0.000206716408827002	0	0	0.0185294258452382
2015	20	82157000	16496.6023004902	0.00020314276324598	0	0	0.0116992393945314
2015	21	82157000	16399.9631063424	0.000202322382754969	0	0	0.0135510605857159
2015	22	82157000	16232.7967652631	0.000200374891975121	0	0	0.0141320832173416
2015	23	82157000	16141.751313101	0.000197665445427657	0	0	0.0060618383347045
2015	24	82157000	16095.8310237906	0.000197232128729141	0	0	0.00672031012561887
2015	25	82157000	16163.6399781818	0.000204661806054262	0	0	0.0402607347538423
2015	26	82157000	16138.1848884985	0.000206083474323551	0	0	0.049139052314776
2015	27	82157000	16215.214577994	0.000206509487931643	0	0	0.0463136283762283
2015	28	82157000	16379.0498255866	0.000208099127280694	0	0	0.0438212339577922
2015	29	82157000	16421.3620121363	0.000206346385578831	0	0	0.0323626010723645
2015	30	82157000	16317.3670409562	0.000200014606180849	0	0	0.00706198241141453
2015	31	82157000	16273.9792455011	0.00019884611171294	0	0	0.00384790674451916
2015	32	82157000	16206.0196029549	0.00019589079445452	0	0	-0.0069245629527953
2015	33	82157000	16019.1472101976	0.000195513468115924	0	0	0.00272503830757244
2015	34	82157000	15891.7308588248	0.000196053896807332	0	0	0.0135585697422969
2015	35	82157000	15832.5364972183	0.00019435227673844	0	0	0.00851812359980385
2015	36	82157000	15854.4018993643	0.000192290370875275	0	0	-0.00355749146024773
2015	37	82157000	15868.8021987036	0.000193346884623343	0	0	0.00100812910111834
2015	38	82157000	15957.3637425499	0.000194106406027484	0	0	-0.000636931181983501
2015	39	82157000	16134.8692328871	0.000196837761846221	0	0	0.00227648371875279
2015	40	82157000	16336.0170801624	0.000199018951519651	0	0	0.000904928035094981
2015	41	82157000	16530.2092309687	0.000202200664581229	0	0	0.00496005633599144
2015	42	82157000	16674.8225284115	0.000204946626580815	0	0	0.00977386543759822
2015	43	82157000	16825.8429691277	0.000206395072848327	0	0	0.00778308885400856
2015	44	82157000	16923.0946240737	0.000206010443419307	0	0	0.000124408447334933
2015	45	82157000	17044.6161508686	0.000206012877782782	0	0	-0.00699435820750459
2015	46	82157000	17172.1622643373	0.000204700755869859	0	0	-0.0206475025613763
2015	47	82157000	17416.80749562	0.000205221709653468	0	0	-0.0319465835377641
2015	48	82157000	17627.2485204714	0.000205294740557713	0	0	-0.0431632038084546
2015	49	82157000	17879.5354010404	0.000207217887702813	0	0	-0.0478276074774632
2015	50	82157000	18026.707927617	0.000208013924559076	0	0	-0.0519733237693176
2015	51	82157000	18250.9040291308	0.000212067139744635	0	0	-0.045373315634616
2015	52	82157000	18455.3885477755	0.000215548279513614	0	0	-0.0404536889506735
2015	53	82157000	0	0.000209476977007437	0	0	Inf
2016	1	82501000	18052.104195216	0.000218462806511436	0	0	-0.00159007475835659
2016	2	82501000	18144.88756121	0.000221611859250191	0	0	0.00762266717406969
2016	3	82501000	18271.1216524562	0.000224804547823663	0	0	0.0150772543023805
2016	4	82501000	18349.0950608796	0.000224983939588611	0	0	0.0115703220467303
2016	5	82501000	18448.8334952584	0.000225090604962364	0	0	0.00657854626813225
2016	6	82501000	18618.6280393796	0.000224722124580308	0	0	-0.00423382642442388
2016	7	82501000	19793.3859622233	0.000225253027236033	0	0	-0.0611207180283487
2016	8	82501000	20111.6305518353	0.000226210591386771	0	0	-0.0720493819782857
2016	9	82501000	20244.2200122281	0.000227253002993903	0	0	-0.0738788657367258
2016	10	82501000	20112.620623047	0.000228084508066569	0	0	-0.0644083457509551
2016	11	82501000	19782.1595219987	0.000228428746318226	0	0	-0.0473436442041211
2016	12	82501000	19321.0725749563	0.000226775433025054	0	0	-0.0316686650072088
2016	13	82501000	18795.4181874966	0.0002239245584902	0	0	-0.0171008798149774
2016	14	82501000	18292.111885606	0.000218600986654707	0	0	-0.0140668222026583
2016	15	82501000	17920.9769782421	0.000214302856935067	0	0	-0.0134354828162771
2016	16	82501000	17571.469532333	0.000210142907358699	0	0	-0.0133437634172553
2016	17	82501000	17296.5788606867	0.000208652016339196	0	0	-0.0047742886816976
2016	18	82501000	17045.9385968754	0.000205958715651931	0	0	-0.00317604082448912
2016	19	82501000	16884.5051825585	0.000204773275475449	0	0	0.000562339099594816
2016	20	82501000	16698.7200404351	0.000203059356856281	0	0	0.00322659218397574
2016	21	82501000	16593.1376818174	0.000200387874086375	0	0	-0.00367246285699085
2016	22	82501000	16422.7238472238	0.000195752778754197	0	0	-0.016618671163366
2016	23	82501000	16316.4659170188	0.000196501860583508	0	0	-0.00642699942206216
2016	24	82501000	16268.9386089416	0.000195078847529121	0	0	-0.0107406274706555
2016	25	82501000	16350.0676702974	0.000194795214603459	0	0	-0.0170805207616832
2016	26	82501000	16333.2295790427	0.00019569944606732	0	0	-0.0114998431959634
2016	27	82501000	16415.695705465	0.00019877334820184	0	0	-0.00101705744091177
2016	28	82501000	16605.3879591408	0.000196947915782839	0	0	-0.0214983209076012
2016	29	82501000	16645.4936045926	0.00019631762039248	0	0	-0.0269798910900825
2016	30	82501000	16532.6851712394	0.000194518854316917	0	0	-0.0293167846734671
2016	31	82501000	16472.0200666123	0.000194727336638344	0	0	-0.0246976427279159
2016	32	82501000	16406.6048329334	0.000195120059150798	0	0	-0.0188341729492439
2016	33	82501000	16212.2307793926	0.000194984303220567	0	0	-0.0077614722554148
2016	34	82501000	16077.3488397203	0.00019662549544854	0	0	0.00898476245802724
2016	35	82501000	16010.8311872674	0.0001987709239888	0	0	0.0242316472014945
2016	36	82501000	16043.9862002036	0.000197190337086823	0	0	0.0139874091760065
2016	37	82501000	16047.5061239647	0.000195224300311511	0	0	0.00365750762653737
2016	38	82501000	16137.2923437744	0.000195832777784512	0	0	0.00118406829464295
2016	39	82501000	16314.4272792854	0.000199010921079744	0	0	0.00638531276221036
2016	40	82501000	16521.4974358863	0.000201985430479631	0	0	0.00862528137456638
2016	41	82501000	16718.6657666533	0.000206785372298518	0	0	0.0204163560723557
2016	42	82501000	16864.6135412026	0.000209801093320081	0	0	0.0263383716272078
2016	43	82501000	17010.9791192633	0.000213267717967055	0	0	0.0343202396901173
2016	44	82501000	17111.6343366908	0.000216089501945431	0	0	0.0418408697393666
2016	45	82501000	17236.9652505021	0.000216845856413862	0	0	0.0378857147999942
2016	46	82501000	17368.5783377599	0.000218203415716173	0	0	0.0364694018083834
2016	47	82501000	17627.536952438	0.000221143986133501	0	0	0.0350056306350056
2016	48	82501000	17850.7172272706	0.000223817893116447	0	0	0.0344234220343089
2016	49	82501000	18118.6192862003	0.000225720900352723	0	0	0.027793547943429
2016	50	82501000	18259.6888822802	0.000230164482854753	0	0	0.0399300953274938
2016	51	82501000	18481.9734274841	0.000236884401401195	0	0	0.0574195486580354
2016	52	82501000	18694.9408398828	0.000244828547532757	0	0	0.0804313409170775
2017	1	82777000	18063.0082114572	0.000249692547446755	0	0	0.144261230357518
2017	2	82777000	18155.8476086367	0.000256233011585344	0	0	0.168229677688548
2017	3	82777000	18282.1579369585	0.000265646254394337	0	0	0.202779238415125
2017	4	82777000	18360.1784356229	0.000270058107928531	0	0	0.217558972990535
2017	5	82777000	18459.9771269235	0.000271539195670295	0	0	0.217617976742637
2017	6	82777000	18629.8742691193	0.000274027809657272	0	0	0.217571287509943
2017	7	82777000	19877.0206114195	0.000271242011669908	0	0	0.129575726610697
2017	8	82777000	20258.5757540387	0.000260277613346703	0	0	0.0635002312887096
2017	9	82777000	20436.5699345705	0.000250422218732257	0	0	0.0143189422866134
2017	10	82777000	20319.0930107803	0.000238237674716407	0	0	-0.0294547109195653
2017	11	82777000	19982.9237389584	0.000227280524783454	0	0	-0.0585161487995206
2017	12	82777000	19509.4194108547	0.000217852785193955	0	0	-0.075667008831301
2017	13	82777000	18962.4675329924	0.000212534882878094	0	0	-0.0722199012659999
2017	14	82777000	18429.7104726608	0.000207634971066842	0	0	-0.0674080297953483
2017	15	82777000	18044.4056419014	0.000207620474286336	0	0	-0.0475607597685877
2017	16	82777000	17686.6953077751	0.0002061659639755	0	0	-0.0351052187517543
2017	17	82777000	17401.0003571232	0.0002069270449521	0	0	-0.015642799352726
2017	18	82777000	17143.5050747808	0.000207357116107131	0	0	0.00121882457105902
2017	19	82777000	16989.2156958211	0.000206907715911425	0	0	0.00812187605651524
2017	20	82777000	16796.4370636164	0.000205139108689612	0	0	0.0109763121598519
2017	21	82777000	16682.5420535612	0.000202039213791271	0	0	0.00249709824228702
2017	22	82777000	16509.9200483724	0.000199004554405209	0	0	-0.00223623423155646
2017	23	82777000	16389.0221675612	0.000198376360583254	0	0	0.00195117390847425
2017	24	82777000	16340.1976752727	0.000197470311801587	0	0	0.000355095136706057
2017	25	82777000	16434.2130707734	0.000196315401621223	0	0	-0.011184780797339
2017	26	82777000	16426.0493206546	0.000195728282010703	0	0	-0.0136520545066537
2017	27	82777000	16513.5063841329	0.000196941179313094	0	0	-0.0127959731396536
2017	28	82777000	16728.0603904449	0.000195102504318833	0	0	-0.03455633091659
2017	29	82777000	16765.7117489705	0.00019611244669413	0	0	-0.0317380948054994
2017	30	82777000	16644.7557363424	0.000194566123440086	0	0	-0.0323919284177429
2017	31	82777000	16567.0929422382	0.000195882914336108	0	0	-0.0212766925052679
2017	32	82777000	16504.6467486424	0.000194169878106237	0	0	-0.0261651615583927
2017	33	82777000	16303.9588194879	0.000194184374886744	0	0	-0.0141044774483228
2017	34	82777000	16162.4142904855	0.000192280464380202	0	0	-0.0152213825276288
2017	35	82777000	16088.948847863	0.000193155103470771	0	0	-0.00622469800917182
2017	36	82777000	16133.2535535894	0.000194017661910917	0	0	-0.0045281352175311
2017	37	82777000	16125.7981228612	0.00019611244669413	0	0	0.00668505684602379
2017	38	82777000	16216.2513355951	0.000197562124744796	0	0	0.0084698159619328
2017	39	82777000	16391.8948774001	0.000201824178213755	0	0	0.0191866239353183
2017	40	82777000	16603.6137400587	0.000204223395387608	0	0	0.0181518472219181
2017	41	82777000	16802.5305942858	0.000205561931454389	0	0	0.0126926955744839
2017	42	82777000	16948.897435381	0.000205598173405656	0	0	0.00412431338885217
2017	43	82777000	17089.6505072212	0.000207306377375358	0	0	0.00412819985692697
2017	44	82777000	17193.089390889	0.000207605977505829	0	0	-0.000470502462069794
2017	45	82777000	17321.4589742301	0.000208903439361175	0	0	-0.00167762855734977
2017	46	82777000	17456.3420857926	0.00021087983377025	0	0	-1.95966480811479e-05
2017	47	82777000	17728.0671859709	0.000214583761189702	0	0	0.00194791759681469
2017	48	82777000	17962.6419338136	0.000217321236575377	0	0	0.0014785167061867
2017	49	82777000	18244.5516196996	0.000219510250431883	0	0	-0.00406431581576876
2017	50	82777000	18378.59912826	0.0002218683933943	0	0	-0.000707297012643134
2017	51	82777000	18597.5489045745	0.00022540802396801	0	0	0.00328274955687716
2017	52	82777000	18817.656089438	0.000226555685758121	0	0	-0.00340404188138571
2018	1	82999000	18111.4514533994	0.000227595513198954	0	0	0.0429975780022026
2018	2	82999000	18204.5398321571	0.000229212400149399	0	0	0.0450360281227602
2018	3	82999000	18331.1889080957	0.000231395558982638	0	0	0.0477007299574623
2018	4	82999000	18409.4186472251	0.000233188351666888	0	0	0.0513314065415843
2018	5	82999000	18509.4849933561	0.000239173965951397	0	0	0.0724879707417823
2018	6	82999000	18679.8377969271	0.000248092145688502	0	0	0.102332912301162
2018	7	82999000	20002.1689256722	0.000263427270208075	0	0	0.0930914582937041
2018	8	82999000	20447.9516094466	0.000280822660513982	0	0	0.139869677177451
2018	9	82999000	20671.7713296683	0.000291181821467729	0	0	0.169120904763208
2018	10	82999000	20568.1783992386	0.000294851745201749	0	0	0.18981854031886
2018	11	82999000	20225.5952988913	0.000290075784045591	0	0	0.190372873787293
2018	12	82999000	19738.6754167186	0.000276829841323389	0	0	0.16403960827781
2018	13	82999000	19169.2671963652	0.000258487451656044	0	0	0.119197712683983
2018	14	82999000	18605.9148360795	0.000243082446776467	0	0	0.0843648472945102
2018	15	82999000	18205.6117676498	0.000229385896215617	0	0	0.0457654619346962
2018	16	82999000	17838.9334853015	0.000219465294762588	0	0	0.021103644733511
2018	17	82999000	17541.7886033321	0.000212689309509753	0	0	0.00633979802075326
2018	18	82999000	17276.9181085651	0.000206238629381077	0	0	-0.00922144259548922
2018	19	82999000	17129.4204437254	0.000202674731020856	0	0	-0.017958601969986
2018	20	82999000	16929.266994848	0.000202544608971192	0	0	-0.0069859489417936
2018	21	82999000	16806.8243397654	0.000202363883902216	0	0	-0.000644044320720624
2018	22	82999000	16631.6121497421	0.000198402390390246	0	0	-0.00988552091413801
2018	23	82999000	16495.7890153431	0.000196848154797046	0	0	-0.00955328752062229
2018	24	82999000	16445.5824403858	0.000196983096181882	0	0	-0.00584852745316046
2018	25	82999000	16552.7016412488	0.000195978264798371	0	0	-0.0173205345847793
2018	26	82999000	16553.10938471	0.000194426438872758	0	0	-0.0251257558349863
2018	27	82999000	16645.7915113971	0.000197125266569477	0	0	-0.0170969047162623
2018	28	82999000	16885.7464064149	0.000203142206532609	0	0	-0.00148920905298631
2018	29	82999000	16921.0367159078	0.000212303762695936	0	0	0.0413664538316456
2018	30	82999000	16791.6725884346	0.000216776105736214	0	0	0.0714954037629528
2018	31	82999000	16696.8204968017	0.000218752033157026	0	0	0.0874046351206721
2018	32	82999000	16637.2142346779	0.000218535163074254	0	0	0.0902185753065292
2018	33	82999000	16429.7873775893	0.00021289654092218	0	0	0.0754977891011932
2018	34	82999000	16281.2688768151	0.000203303654260895	0	0	0.0364057081588381
2018	35	82999000	16200.6894326475	0.000198036120917119	0	0	0.0145741061412267
2018	36	82999000	16256.2574846807	0.00019746021036398	0	0	0.00816562578714089
2018	37	82999000	16237.7845966752	0.000195910794105953	0	0	0.00139276409230482
2018	38	82999000	16329.0969829322	0.000197409607344667	0	0	0.00341127357661192
2018	39	82999000	16503.6136361972	0.00019886263689924	0	0	0.000108240767276978
2018	40	82999000	16720.4302689016	0.000199489150471692	0	0	-0.00975036325499424
2018	41	82999000	16921.5140225946	0.000199385534765479	0	0	-0.0220260446019766
2018	42	82999000	17068.6048045734	0.000201616886950445	0	0	-0.0196035240375202
2018	43	82999000	17204.0243843069	0.000203983180520247	0	0	-0.0159046731273242
2018	44	82999000	17310.4632564776	0.000203619320714707	0	0	-0.0237003048618042
2018	45	82999000	17442.1429584862	0.000206590440848685	0	0	-0.0169327220393238
2018	46	82999000	17580.593487381	0.000210163977879252	0	0	-0.00780368919169016
2018	47	82999000	17865.6776735719	0.000213650766876709	0	0	-0.00743759492361601
2018	48	82999000	18112.1450582445	0.000214467644188484	0	0	-0.017200892398037
2018	49	82999000	18408.6663971098	0.000219643610163978	0	0	-0.00969469451289645
2018	50	82999000	18535.9681360392	0.000220050843986072	0	0	-0.014672453795948
2018	51	82999000	18752.0269325302	0.000221484596199954	0	0	-0.0196793090079247
2018	52	82999000	18979.6970719912	0.000223479800961457	0	0	-0.0227135907573261
2019	1	83182000	18151.3844047619	0.000225921473395687	0	0	0.035325988417162
2019	2	83182000	18244.6780272714	0.000227159722055252	0	0	0.0356773614615511
2019	3	83182000	18371.6063431996	0.000231627034695006	0	0	0.0487487942028473
2019	4	83182000	18450.0085657183	0.00023474068909139	0	0	0.0583301319589263
2019	5	83182000	18550.2955442952	0.000237096968094059	0	0	0.0631744358415467
2019	6	83182000	18721.0239545078	0.000239948546560554	0	0	0.0661489482894462
2019	7	83182000	20118.2380317117	0.000243038157293645	0	0	0.00487925275233035
2019	8	83182000	20628.2637463981	0.000244579356110697	0	0	-0.0137512177411274
2019	9	83182000	20897.9270421028	0.000244132143973456	0	0	-0.0282576851241315
2019	10	83182000	20808.2950678915	0.000241405592556082	0	0	-0.0349713931639893
2019	11	83182000	20459.4433013549	0.000237108989925705	0	0	-0.0359855002167202
2019	12	83182000	19959.3031709975	0.000232014137674016	0	0	-0.0330624353637953
2019	13	83182000	19367.6505420058	0.000225760380851627	0	0	-0.030383166028812
2019	14	83182000	18773.883731374	0.000221658531893919	0	0	-0.017891009456538
2019	15	83182000	18358.7206581094	0.000218960832872496	0	0	-0.00790472608696058
2019	16	83182000	17983.2122576988	0.000215421605635835	0	0	-0.00355955636743449
2019	17	83182000	17674.6879842649	0.000211687624726503	0	0	-0.00373913159449996
2019	18	83182000	17402.5711018951	0.000210396480007694	0	0	0.00566749002359498
2019	19	83182000	17261.9141402253	0.000207970474381477	0	0	0.00217159345540472
2019	20	83182000	17054.4883891872	0.000205631025943113	0	0	0.00295005101675798
2019	21	83182000	16923.5442365337	0.000206595176841144	0	0	0.0154492321355415
2019	22	83182000	16745.7974540912	0.000205070808588397	0	0	0.0186555789155629
2019	23	83182000	16595.0554991081	0.000203445456949821	0	0	0.0197615790383781
2019	24	83182000	16543.5050819789	0.000205460315933736	0	0	0.0330700728358396
2019	25	83182000	16663.7203488187	0.000204573104758241	0	0	0.021188524758596
2019	26	83182000	16672.6269643128	0.000201755187420355	0	0	0.00658402757538852
2019	27	83182000	16770.5510269772	0.000202649611694838	0	0	0.00514288247798451
2019	28	83182000	17035.927085803	0.000209841071385636	0	0	0.0245993606386249
2019	29	83182000	17068.8508908959	0.000207715611550576	0	0	0.0122649796663117
2019	30	83182000	16931.1173896459	0.000207686759154625	0	0	0.0203579363618888
2019	31	83182000	16819.0632584404	0.000206761078117862	0	0	0.0225777580906001
2019	32	83182000	16762.3303862328	0.000205335288884614	0	0	0.018963330661247
2019	33	83182000	16548.2442079536	0.000200543386790411	0	0	0.00805860672410829
2019	34	83182000	16392.7937543438	0.000198028419610012	0	0	0.0048561731971499
2019	35	83182000	16305.1135941201	0.000197458584789979	0	0	0.00735268755951102
2019	36	83182000	16371.9582542428	0.000198819456132336	0	0	0.0101540538508367
2019	37	83182000	16342.432397961	0.000201558029381357	0	0	0.0259182716332895
2019	38	83182000	16434.5662461521	0.000199783607030367	0	0	0.0111857989492683
2019	39	83182000	16607.8709443395	0.000203818133730855	0	0	0.0208412659768715
2019	40	83182000	16829.6997643567	0.000207208290255103	0	0	0.0241418588169838
2019	41	83182000	17032.8635269498	0.000209196701209396	0	0	0.02163678893259
2019	42	83182000	17180.6103528779	0.000209403476713712	0	0	0.0138522230720554
2019	43	83182000	17310.6101758781	0.000211711668389796	0	0	0.0173298237944196
2019	44	83182000	17420.0047046614	0.000213096583395446	0	0	0.0175542602038878
2019	45	83182000	17554.942049162	0.000215072972518093	0	0	0.0190976392801043
2019	46	83182000	17696.9171781602	0.000218088047894977	0	0	0.0250937955672763
2019	47	83182000	17995.2745666324	0.000222067274169893	0	0	0.0264917010075297
2019	48	83182000	18253.5473805995	0.000225053497150826	0	0	0.0255759940611181
2019	49	83182000	18564.5812885797	0.000227025077540814	0	0	0.0172273592627192
2019	50	83182000	18685.0638711144	0.000226229232285831	0	0	0.00712527020533356
2019	51	83182000	18898.1133530484	0.000226955350917266	0	0	-0.00103255561461736
2019	52	83182000	19133.216195037	0.000227592507994518	0	0	-0.0105374963091323
2020	1	83349000	18237.655614515	0.000226781365103361	0	0	0.0364270715231762
2020	2	83349000	18331.3926490445	0.00022621747111543	0	0	0.0285634245569896
2020	3	83349000	18458.9242384231	0.000229984762864581	0	0	0.0384678842821624
2020	4	83349000	18537.6990962784	0.000230356692941727	0	0	0.0357272442648835
2020	5	83349000	18638.4627266425	0.000230932584674081	0	0	0.0327031945873009
2020	6	83349000	18810.0025890263	0.000230932584674081	0	0	0.0232853455974143
2020	7	83349000	20286.1357386125	0.000232559478817982	0	0	-0.044490274059173
2020	8	83349000	20862.0625902976	0.000232302727087308	0	0	-0.0718942618356032
2020	9	83349000	21178.4748050064	0.000234248761232888	0	0	-0.0781016961908598
2020	10	83349000	21102.6325103218	0.000234426327850364	0	0	-0.074087084137823
2020	11	83349000	20746.5942867689	0.000236166000791851	0	0	-0.0512081294926788
2020	12	83349000	20231.8985097563	0.000238942278851576	0.048	0	-0.0156336544296019
2020	13	83349000	19616.3920612928	0.000240945902170392	0.035	0	0.0237662429079974
2020	14	83349000	18990.5508044811	0.000239534967426124	0.023	0	0.0513123187184727
2020	15	83349000	18559.3890279666	0.000236739492975321	0.017	0	0.0631815503337106
2020	16	83349000	18174.0407410895	0.000232521086035825	0.014	0	0.0663781531084082
2020	17	83349000	17853.2578983807	0.000225296044343663	0.01	0	0.0518080289258148
2020	18	83349000	17573.190720075	0.000216895223697945	0.008	0	0.0287261026165462
2020	19	83349000	17439.0095729173	0.000211860970137614	0.008	0	0.0125804407736234
2020	20	83349000	17223.7765341402	0.000207587373573768	0.008	0	0.00455320966945492
2020	21	83349000	17083.9682945425	0.000206008470407563	0.006	0	0.00507093574302263
2020	22	83349000	16903.201809345	0.000203488944078513	0.006	0	0.00339569930610821
2020	23	83349000	16737.0684729124	0.000202049214747627	0.005	0	0.00618576229493924
2020	24	83349000	16684.0548610334	0.000202361156102653	0.006	0	0.0109412933778421
2020	25	83349000	16817.7423107426	0.000201595700008398	0.008	0	-0.00088848493849401
2020	26	83349000	16835.1150213865	0.000198908205257412	0.009	0	-0.0152250234739023
2020	27	83349000	16938.6021322497	0.000198754634128784	0.01	0	-0.0219972185036621
2020	28	83349000	17230.2617723353	0.000199920814886801	0.009	0	-0.0329108042482439
2020	29	83349000	17260.90933583	0.000200256751730675	0.009	0	-0.0330057544910089
2020	30	83349000	17114.4160950926	0.000202687494750987	0.007	0	-0.012890658604231
2020	31	83349000	16984.7813562594	0.000211273080660836	0.007	0	0.0367751948429082
2020	32	83349000	16930.7886769561	0.000213725419621111	0.008	0	0.0521541754428564
2020	33	83349000	16709.4659618058	0.00021317112382872	0.011	0	0.0633254252776783
2020	34	83349000	16546.6452172983	0.000211625814346903	0.011	0	0.0660046050639858
2020	35	83349000	16451.6015786685	0.000210869956448188	0.015	0	0.0683336765697697
2020	36	83349000	16529.9559808435	0.000205674933112575	0.021	0	0.0370747520360428
2020	37	83349000	16489.2347228894	0.000205403784088591	0.035	0	0.0382652856675479
2020	38	83349000	16582.4317445836	0.000207702551920239	0.056	0	0.043984396658508
2020	39	83349000	16754.9605624957	0.000209411030726223	0.07	0	0.0417332786249281
2020	40	83349000	16982.3935662994	0.000210848360508224	0.077	0	0.0348364576165867
2020	41	83349000	17188.1669927103	0.000213327094506233	0.086	0	0.0344674919402944
2020	42	83349000	17336.9489487839	0.000216057781137146	0.091	0	0.0387179458853509
2020	43	83349000	17461.8263847036	0.000219400352733686	0.089	0	0.0472444060043478
2020	44	83349000	17574.4671287188	0.000224741748551272	0.099	0	0.0658644647830982
2020	45	83349000	17713.0221329462	0.00023056785324359	0.113	0	0.0849419063421842
2020	46	83349000	17858.9133087103	0.000237085028014733	0.111	0	0.10649509622526
2020	47	83349000	18171.3798755249	0.000246731214531668	0.117	0	0.13171372459715
2020	48	83349000	18442.1693111468	0.000258719360760177	0.161	0	0.169276761111087
2020	49	83349000	18768.5787237983	0.000270709906537571	0.134	0	0.202190124891551
2020	50	83349000	18882.521531859	0.000283600283146768	0.105	0	0.251834928937739
2020	51	83349000	19093.0815160169	0.000292274652365355	0.098	0	0.275896715758744
2020	52	83349000	19336.2079864481	0.000296900982615268	0.087	0.00334343543413838	0.27979591538029
2020	53	83349000	0	0.000306434390334617	0.074	0.00450757049423828	Inf
2021	1	83482000	18216.8482674355	0.000296729833976186	0.064	0.006501353585204	0.359818100054211
2021	2	83482000	18310.4783571166	0.000291818595625404	0.06	0.00813822141299921	0.330473159950598
2021	3	83482000	18437.8644454405	0.000282760355525742	0.062	0.00773476917179751	0.280267574905479
2021	4	83482000	18516.5494288866	0.000273242136029324	0.06	0.0101473012146331	0.231914190470833
2021	5	83482000	18617.1980982125	0.00026356579861527	0.066	0.0104762463764644	0.181864203406233
2021	6	83482000	18788.5422513971	0.000251227809587696	0.076	0.0109741620948228	0.116265419603825
2021	7	83482000	20335.1559894627	0.000241120241489183	0.088	0.0139168563283103	-0.0101280752195553
2021	8	83482000	20973.7468079077	0.000233532977168731	0.105	0.0184733235907142	-0.0704665132769919
2021	9	83482000	21335.1152768128	0.000227371169833018	0.117	0.0216677726935148	-0.110321188626099
2021	10	83482000	21273.517993577	0.000222445557126087	0.115	0.0175273591912029	-0.127074327546258
2021	11	83482000	20912.3749585207	0.000221345918880717	0.118	0.0251209721856209	-0.116389217549343
2021	12	83482000	20386.1275250299	0.000222347332359071	0.108	0.0233864785223162	-0.0894788636434369
2021	13	83482000	19750.352349713	0.000223526029563259	0.098	0.0399868834000144	-0.0551864761910865
2021	14	83482000	19096.0646362803	0.000225701348793752	0.083	0.0445184830262811	-0.0133045546880701
2021	15	83482000	18651.4035907893	0.000228379770489447	0.058	0.0426693059581706	0.0222072514379159
2021	16	83482000	18258.45361946	0.000230317912843487	0.043	0.0569595481660717	0.0530683704510055
2021	17	83482000	17927.2399517373	0.000229613569392204	0.031	0.0612932488440622	0.0692443483550532
2021	18	83482000	17640.8799263818	0.000226530269998323	0.022	0.0606694137658417	0.0720100175795933
2021	19	83482000	17513.9325945006	0.000221525598332575	0.014	0.061954061953475	0.0559250414042905
2021	20	83482000	17292.1733862811	0.000218257828034786	0.009	0.0587436453367193	0.053690568153535
2021	21	83482000	17144.3211844108	0.000213737093026042	0.007	0.0605556527155554	0.0407644495265713
2021	22	83482000	16961.5721597879	0.000214927768860353	0.009	0.0745094271819075	0.0578382611570612
2021	23	83482000	16780.9840656131	0.000213442418724995	0.013	0.0725602285522628	0.0618328418839949
2021	24	83482000	16726.8349144493	0.000213011188040536	0.018	0.0699019668910663	0.0631180430099604
2021	25	83482000	16873.2357896039	0.000210143503988884	0.025	0.0619226899211806	0.0397057339060523
2021	26	83482000	16898.8886681931	0.000210670563714334	0.034	0.0551418030234062	0.0407311596236766
2021	27	83482000	17007.3854360353	0.000207165616540092	0.051	0.0507940154763901	0.0168876377292021
2021	28	83482000	17323.7178450445	0.000207213531060588	0.073	0.0402448312211016	-0.00144991076795059
2021	29	83482000	17351.9236316893	0.000207232696868786	0.081	0.0363904674061474	-0.00298085865217167
2021	30	83482000	17197.519077993	0.000208588677798807	0.087	0.0318465777053736	0.0125530270400024
2021	31	83482000	17051.0292453541	0.000208202965908819	0.08	0.030402901224216	0.0193636847309891
2021	32	83482000	17000.0953342481	0.000207096140485374	0.072	0.0245554850147337	0.0169825321608776
2021	33	83482000	16772.825622188	0.000207407584868594	0.062	0.0203917371409406	0.0323126460633448
2021	34	83482000	16603.5711710085	0.00021185884382262	0.063	0.0174368726192473	0.0652166222458356
2021	35	83482000	16501.7063377903	0.000213049519656932	0.063	0.0160971466903045	0.0778158110394337
2021	36	83482000	16591.1355807098	0.000214621115929182	0.075	0.0172496945449318	0.0799140247417276
2021	37	83482000	16539.4278158952	0.000216964135981409	0.1	0.0165692724180063	0.0951164817559722
2021	38	83482000	16633.1452568009	0.000219043626170911	0.117	0.0127796291416114	0.0993831724353666
2021	39	83482000	16803.884226863	0.000219211326992645	0.148	0.0119274574159699	0.0890458273180045
2021	40	83482000	17035.5966023922	0.000223293644138856	0.167	0.0117240003833162	0.0942381670027539
2021	41	83482000	17242.7770622278	0.000228636113174097	0.192	0.0116034115138593	0.106956259488628
2021	42	83482000	17391.7214024907	0.000234139095852998	0.203	0.0138835916724563	0.123891048369754
2021	43	83482000	17510.7278999081	0.000240995663735895	0.199	0.0156590282935244	0.148941386960025
2021	44	83482000	17625.9556848427	0.000249129153589995	0.191	0.0235805922234733	0.179953040383786
2021	45	83482000	17767.320454453	0.000257542943388994	0.171	0.034543230876117	0.210098059249636
2021	46	83482000	17916.2893428648	0.000266641910831077	0.159	0.0597550489925972	0.242433607429156
2021	47	83482000	18241.062478205	0.000275280898876404	0.205	0.077578915215256	0.259849859483702
2021	48	83482000	18522.792787843	0.000279923815912412	0.206	0.0894445628997868	0.26161320637012
2021	49	83482000	18862.6837602537	0.000280247238925756	0.226	0.0952527850315038	0.240311309745742
2021	50	83482000	18969.4133849986	0.000277614336024532	0.318	0.0499008768357251	0.221745740346823
2021	51	83482000	19176.2352072517	0.000269672504252414	0.402	0.0333443496801706	0.173994778260048
2021	52	83482000	19425.9253620149	0.000259823674564577	0.436	0.0497589569920781	0.116580013347184
2022	1	83566000	18235.1781496256	0.000251990043797717	0.429	0.0535987722279396	0.154789924574022
2022	2	83566000	18328.9024502759	0.000246593112031209	0.439	0.0421262714501113	0.124278993567878
2022	3	83566000	18456.4167150249	0.000243060574874949	0.431	0.0310962712107795	0.100516980821355
2022	4	83566000	18535.180871633	0.000242163080678745	0.475	0.0208703180719431	0.0917940396778586
2022	5	83566000	18635.9308142252	0.000245140368092286	0.502	0.0167729220017711	0.0992421148270742
2022	6	83566000	18807.4473749902	0.000246408826556255	0.527	0.0135805112126942	0.0948535220883871
2022	7	83566000	20427.8235071816	0.000247813704138047	0.517	0.0121157288849532	0.0137545976310003
2022	8	83566000	21130.3580471949	0.000249137208912716	0.471	0.0105835746595505	-0.0147161750170248
2022	9	83566000	21537.3549076469	0.000251200248905057	0.449	0.0104916592872699	-0.0253306364679534
2022	10	83566000	21489.8274256074	0.000251370174472872	0.482	0.0102880956369815	-0.0225142536524441
2022	11	83566000	21122.8155236968	0.000252585979943996	0.442	0.0100217672259053	-0.000720335964670933
2022	12	83566000	20583.9132475983	0.000252925831079626	0.353	0.0095443242467032	0.0268212727949623
2022	13	83566000	19926.5530648047	0.000250537299858794	0.348	0.00934630112725271	0.0506784556220568
2022	14	83566000	19242.4756503443	0.000246281980709858	0.315	0.00516148912237034	0.0695505284233947
2022	15	83566000	18783.380225476	0.000241794509728837	0.257	0.00463045975636024	0.0757275717921488
2022	16	83566000	18381.9900732982	0.000237826388722686	0.219	0.00649179091975205	0.0811778224638141
2022	17	83566000	18039.6185668252	0.000233786468180839	0.258	0.00580586602206639	0.0829829870088148
2022	18	83566000	17746.3883365465	0.000229746547638992	0.343	0.00435515640332193	0.081853931961017
2022	19	83566000	17626.3457150079	0.000224129430629682	0.389	0.00377068424957519	0.062591208797901
2022	20	83566000	17397.6266936656	0.000221121030084005	0.439	0.00224113874063614	0.0621103858222134
2022	21	83566000	17241.4428398012	0.000218093482995477	0.459	0.00279032142258813	0.0570577050505226
2022	22	83566000	17056.3026020652	0.00021625541488165	0.464	0.0021554938611397	0.0595262303690498
2022	23	83566000	16860.8876478876	0.000217437713902783	0.481	0.00230604552090563	0.0776656828192799
2022	24	83566000	16805.5075467679	0.000220620826651988	0.465	0.00310461192350956	0.0970451174231733
2022	25	83566000	16964.9144801182	0.000220742885862671	0.418	0.00293800110092621	0.0873382251126711
2022	26	83566000	16998.7875364072	0.000223277409472752	0.364	0.00286031400330278	0.0976312257587962
2022	27	83566000	17112.562165755	0.000229236770935548	0.333	0.00339762582868631	0.119434939925889
2022	28	83566000	17454.2552835041	0.00023219969844195	0.314	0.00308825359596008	0.111705981425552
2022	29	83566000	17480.1033359969	0.000235574276619678	0.279	0.00283194122011344	0.12619471530586
2022	30	83566000	17317.4742533959	0.000239587870665103	0.252	0.00223191250029916	0.156138574658133
2022	31	83566000	17153.8425014322	0.000241772969868128	0.251	0.00206415288514468	0.177811909973707
2022	32	83566000	17105.8482909586	0.000236998300744322	0.267	0.00195159514635139	0.157791163766375
2022	33	83566000	16872.1565686519	0.000232204485077663	0.306	0.00199197041859129	0.150084159131915
2022	34	83566000	16696.1101048765	0.000229344470239092	0.401	0.00184535576669938	0.147896119492068
2022	35	83566000	16587.2153633155	0.000225620467654309	0.471	0.00157677763683795	0.136670597627747
2022	36	83566000	16687.8950247909	0.000223679486872652	0.453	0.00272422994997966	0.120093335452544
2022	37	83566000	16625.1006565885	0.000227054065050379	0.424	0.0032556422468468	0.141286323128555
2022	38	83566000	16719.541962036	0.000232637675609698	0.363	0.00501178709044348	0.162747164015768
2022	39	83566000	16888.8628584945	0.000239848742311466	0.299	0.00537923318095876	0.186770250189992
2022	40	83566000	17125.3459818986	0.000248328267477204	0.24	0.00747708398152359	0.211759460038621
2022	41	83566000	17334.3779832817	0.000253899911447239	0.217	0.00813355910298447	0.224007000450971
2022	42	83566000	17483.8042568104	0.00025277744537252	0.216	0.00782537156259723	0.208180993662853
2022	43	83566000	17597.2015152458	0.000251726778833497	0.232	0.00583060096211378	0.195405984399004
2022	44	83566000	17715.2559148665	0.000249417227101931	0.252	0.00735297848407247	0.176545238757117
2022	45	83566000	17859.7286745949	0.000248536486130723	0.278	0.00631955580020583	0.162906804376249
2022	46	83566000	18012.101478221	0.000250508580044516	0.339	0.00535668812675011	0.162218635360895
2022	47	83566000	18349.8636207128	0.00026054136849915	0.312	0.00427286216882464	0.186515630308223
2022	48	83566000	18643.1121661153	0.000274396285570687	0.233	0.00370499964100232	0.22995558872819
2022	49	83566000	18997.1856648535	0.000293200583969557	0.162	0.00314027235957207	0.289748936092686
2022	50	83566000	19096.9534695153	0.000307177560251777	0.135	0.00172850202235359	0.344172516363756
2022	51	83566000	19300.4821109867	0.000314814637532011	0.153	0.000747528899313118	0.363064396460045
2022	52	83566000	19557.2142481067	0.00031143527271857	0.177	0.000777343329626574	0.330731446198656
2023	1	83631000	18249.3619871775	0.000299895971589482	0.191	0.00148247659360763	0.374327498003617
2023	2	83631000	18343.1591892089	0.000280704523442264	0.219	0.00116754552737621	0.279801355799736
2023	3	83631000	18470.7726381309	0.000265858353959656	0.26	0.000917446879745549	0.203739574710609
2023	4	83631000	18549.5980597086	0.000254099556384594	0.272	0.000647965467350624	0.145609728663516
2023	5	83631000	18650.4263684868	0.000249993423491289	0.314	0.000534969090409059	0.121003862695947
2023	6	83631000	18822.0763397787	0.000249151630376296	0.32	0.000388803194987505	0.107040457378412
2023	7	83631000	20515.9440457385	0.000250098647630663	0.302	0.000299374633808038	0.0194997584985404
2023	8	83631000	21282.2918739905	0.000252136169602181	0.264	0.000302734631894872	-0.00920445387885436
2023	9	83631000	21734.8073075361	0.000255199626932597	0.251	0.000247635446186223	-0.0180451246696879
2023	10	83631000	21701.3447293885	0.000256003156724181	0.238	0.000224199160598343	-0.013434408467496
2023	11	83631000	21328.5486570283	0.00025559421745525	0.22	0.000212540804247229	0.00220602647317173
2023	12	83631000	20777.1181781559	0.00025301383458287	0.202	0.000253996723702933	0.0184184263940123
2023	13	83631000	20098.3318310544	0.000248761822769069	0.209	0.000132426970860088	0.0351207341424675
2023	14	83631000	19384.6267345127	0.000244057825447502	0.185	3.74263132092167e-05	0.0529374787320645
2023	15	83631000	18911.1946670611	0.000239222297951716	0.171	5.64384020279561e-05	0.057913069598213
2023	16	83631000	18501.4458806097	0.000235216606282359	0.141	4.86063780177207e-05	0.0632358209698888
2023	17	83631000	18147.958208657	0.000232638614867693	0.13	2.40461073047076e-05	0.0720655060093296
2023	18	83631000	17847.9496331973	0.00022840095180017	0.117	2.6114718226495e-05	0.0702293760663302
2023	19	83631000	17734.7962127623	0.000224945295404814	0.113	1.07017732658942e-05	0.0607621183976282
2023	20	83631000	17499.1991810834	0.000221889012447537	0.1	1.57597063289928e-05	0.0604370981764643
2023	21	83631000	17334.7334186123	0.000220296301610647	0.081	9.44625796654351e-06	0.0628141520895004
2023	22	83631000	17147.2237888657	0.000217811577046789	0.08	6.60042328801521e-06	0.0623177386783854
2023	23	83631000	16937.0141734097	0.000217122837225431	0.099	9.38647152371728e-06	0.0721016003226551
2023	24	83631000	16880.4343639108	0.000213877629108823	0.117	9.39842881228253e-06	0.0596172832045558
2023	25	83631000	17052.8138981958	0.000211811409644749	0.16	7.98746876158362e-06	0.038772844514193
2023	26	83631000	17094.8002825048	0.000210302399827815	0.189	1.23279645107675e-05	0.0288391621632328
2023	27	83631000	17213.8718122132	0.000207724408413148	0.225	4.56768423192357e-06	0.00919770923787814
2023	28	83631000	17580.9042681347	0.00020504358431682	0.273	3.56327199244299e-06	-0.0246235495929156
2023	29	83631000	17604.4075477107	0.00020462747067475	0.271	3.80241776374789e-06	-0.0279025321573278
2023	30	83631000	17433.593924297	0.000205371214023508	0.278	2.43928686730997e-06	-0.0148101375664813
2023	31	83631000	17252.8527294523	0.000207140892731164	0.304	3.75458860948691e-06	0.00408902061902295
2023	32	83631000	17207.8052357742	0.000210441104375172	0.301	8.52554674701965e-06	0.0227568105787063
2023	33	83631000	16967.7460010016	0.00020995324700171	0.278	1.04387129174588e-05	0.0348221855138311
2023	34	83631000	16784.9401668258	0.00021298083246643	0.303	1.13594241369827e-05	0.0611774497238738
2023	35	83631000	16669.0371137842	0.000214054596979589	0.349	9.37451423515204e-06	0.0739432564581997
2023	36	83631000	16780.9491703094	0.000211409644748957	0	1.20051177195059e-05	0.0535995205373702
2023	37	83631000	16707.0722931558	0.000210240221927276	0	0.000551816909997489	0.0524046159303941
2023	38	83631000	16802.2192989751	0.000213693486864919	0	0.00203175855842929	0.0636333023632281
2023	39	83631000	16970.085528693	0.000215252717293826	0	0.00218226494960003	0.0607960678549693
2023	40	83631000	17211.2879038523	0.000218992957157035	0	0.00416358766486112	0.0641039823580398
2023	41	83631000	17422.1264725774	0.000225925793067164	0	0.00489031579199101	0.0845059602649512
2023	42	83631000	17572.0008981441	0.000232435340962083	0	0.00498006719996174	0.106237138996111
2023	43	83631000	17679.7581659472	0.000238186796761966	0	0.00361657758486686	0.126700931824242
2023	44	83631000	17800.6095610267	0.000243051021750308	0	0	0.141904715696015
2023	45	83631000	17948.1576714157	0.000246894094295178	0	0	0.150424482446136
2023	46	83631000	18103.9121412268	0.000251119800074135	0	0	0.160047609387973
2023	47	83631000	18454.5954893213	0.000257371070536045	0	0	0.16633279837832
2023	48	83631000	18759.2892602104	0.000262342911121474	0	0	0.169553904504049
2023	49	83631000	19127.4621022243	0.000267917399050591	0	0	0.171415208157408
2023	50	83631000	19220.2538836185	0.000270382991952745	0	0	0.176488101401854
2023	51	83631000	19420.4369961805	0.000269887960206144	0	0	0.16222925387514
2023	52	83631000	19684.107716717	0.000266138154512083	0	0	0.130729435152279
2024	1	83660000	18305.7057503465	0.000263930193640928	0	0	0.206203153330054
2024	2	83660000	18399.7925453579	0.000261451111642362	0	0	0.18876340296121
2024	3	83660000	18527.7999928067	0.000260982548410232	0	0	0.178434569051741
2024	4	83660000	18606.8687829335	0.000261936409275639	0	0	0.177715619733905
2024	5	83660000	18708.0083928167	0.000261396127181449	0	0	0.168932552349979
2024	6	83660000	18880.1883226881	0.000257595027492231	0	0	0.141429292530052
2024	7	83660000	20651.7087168399	0.000252304566100885	0	0	0.0220849174958661
2024	8	83660000	21483.8010225187	0.00024608654076022	0	0	-0.0417151984222596
2024	9	83660000	21982.9569882708	0.000239301936409276	0	0	-0.0892944925160965
2024	10	83660000	21963.4955602096	0.000233423380349032	0	0	-0.110879233842065
2024	11	83660000	21584.0439100042	0.000230117140808033	0	0	-0.108063341592957
2024	12	83660000	21018.7902746803	0.000228120965814009	0	0	-0.0920219598465773
2024	13	83660000	20316.9755851728	0.000225928759263686	0	0	-0.0696843671065909
2024	14	83660000	19571.9400692356	0.000222938082715754	0	0	-0.0470541022493295
2024	15	83660000	19083.0419326989	0.00022277551996175	0	0	-0.0233527722818263
2024	16	83660000	18663.9614486581	0.000223095864212288	0	0	1.27813884810336e-05
2024	17	83660000	18298.4821698508	0.000220884532632082	0	0	0.00987611040477341
2024	18	83660000	17991.0138255086	0.000221663877599809	0	0	0.0307590322512429
2024	19	83660000	17884.4597790243	0.000220351422424098	0	0	0.0307607961198226
2024	20	83660000	17641.4564189525	0.000217621324408319	0	0	0.0320122991909449
2024	21	83660000	17468.3261302457	0.000214023428161607	0	0	0.0250094866844645
2024	22	83660000	17277.988959726	0.000213232130050203	0	0	0.0324696954941711
2024	23	83660000	17052.4563754409	0.000212010518766436	0	0	0.0401316742580659
2024	24	83660000	16994.5624582761	0.000215744680851064	0	0	0.062057351833161
2024	25	83660000	17180.3423002639	0.000214907960793689	0	0	0.0464983575864965
2024	26	83660000	17230.4564578465	0.000216469041357877	0	0	0.0510342569452395
2024	27	83660000	17355.1557557891	0.000217114511116424	0	0	0.0465938914977016
2024	28	83660000	17748.4840063646	0.000214587616543151	0	0	0.0114892062647334
2024	29	83660000	17769.710791941	0.00021120487688262	0	0	-0.00564504358655629
2024	30	83660000	17590.3042996403	0.000211833612240019	0	0	0.00748683468553557
2024	31	83660000	17391.9961055005	0.000212562754004303	0	0	0.0224818296949734
2024	32	83660000	17349.793545484	0.000210595266555104	0	0	0.0154818242540969
2024	33	83660000	17102.8007357859	0.000212500597657184	0	0	0.0394671770221638
2024	34	83660000	16912.7920499062	0.000214334209897203	0	0	0.0602152469615134
2024	35	83660000	16789.595376707	0.000214410710016734	0	0	0.0683759553184764
2024	36	83660000	16913.0264120101	0.000215278508247669	0	0	0.0648715115356751
2024	37	83660000	16827.8632268007	0.000218976810901267	0	0	0.088646832523782
2024	38	83660000	16923.9403760422	0.000221032751613674	0	0	0.0926297061514714
2024	39	83660000	17090.7383640958	0.000224054506335166	0	0	0.0967577643911631
2024	40	83660000	17337.2289159648	0.000230210375328711	0	0	0.110869568219473
2024	41	83660000	17550.367109051	0.000232187425292852	0	0	0.106803058836437
2024	42	83660000	17701.0368115276	0.000233299067654793	0	0	0.102635975949683
2024	43	83660000	17803.386151367	0.000234867320105188	0	0	0.103666450468542
2024	44	83660000	17927.3165628055	0.000235990915610806	0	0	0.101280268624338
2024	45	83660000	18078.2872528397	0.000237382261534784	0	0	0.0985222063489771
2024	46	83660000	18237.8024298358	0.000240047812574707	0	0	0.101141438353703
2024	47	83660000	18602.2524445259	0.000243717427683481	0	0	0.0960715677202834
2024	48	83660000	18919.1122830711	0.000246143915849869	0	0	0.0884443039341865
2024	49	83660000	19302.2610478872	0.000248367200573751	0	0	0.0764749242822181
2024	50	83660000	19388.2850326973	0.00024735835524743	0	0	0.0673455628025234
2024	51	83660000	19585.5717138186	0.000248876404494382	0	0	0.0630784898308471
2024	52	83660000	19856.7590032186	0.000251773846521635	0	0	0.060767268041367
2025	1	83651000	18253.7262448603	0.000254471554434496	0	0	0.166161895629046
2025	2	83651000	18347.5458780796	0.000259107482277558	0	0	0.181335103017532
2025	3	83651000	18475.1898452024	0.000264620865261623	0	0	0.198136537998724
2025	4	83651000	18554.0341175359	0.000267212585623603	0	0	0.204729917946737
2025	5	83651000	18654.8865389924	0.000268969886791551	0	0	0.206096855800831
2025	6	83651000	18826.5775596952	0.000273220881997824	0	0	0.213985915790103
2025	7	83651000	20665.2538796765	0.000272266918506653	0	0	0.10211082489525
2025	8	83651000	21558.0984788818	0.000271147983885429	0	0	0.052124333795902
2025	9	83651000	22100.8543210983	0.00026919223918423	0	0	0.0188836898718109
2025	10	83651000	22095.4718167166	0.000265550919893366	0	0	0.00534626208769242
2025	11	83651000	21711.6196969816	0.000258493024590262	0	0	-0.00407245973426302
2025	12	83651000	21135.9105282566	0.000251650309022008	0	0	-0.0040268209946679
2025	13	83651000	20415.262045053	0.000245950436934406	0	0	0.007775455176462
2025	14	83651000	19643.3561484353	0.000240441835722227	0	0	0.0239187157232365
2025	15	83651000	19141.8998947649	0.000232676238180058	0	0	0.016806069773833
2025	16	83651000	18715.9703070054	0.00022866194068212	0	0	0.0220041860635173
2025	17	83651000	18340.6427442595	0.000223373300976677	0	0	0.0187974467715103
2025	18	83651000	18027.5693102206	0.000219268149812913	0	0	0.0174416575173609
2025	19	83651000	17928.1916853153	0.000214921519168928	0	0	0.00280052308486756
2025	20	83651000	17679.2600179142	0.000215557494829709	0	0	0.0199295661542855
2025	21	83651000	17498.5164974825	0.000212929911178587	0	0	0.0179034321316626
2025	22	83651000	17306.4612747848	0.00021224611779895	0	0	0.0258943014461408
2025	23	83651000	17066.950661057	0.000210780504716023	0	0	0.0331078087799461
2025	24	83651000	17008.1056430998	0.000211232382159209	0	0	0.038904647630094
2025	25	83651000	17206.1694119091	0.000210610751814085	0	0	0.0239234299184548
2025	26	83651000	17264.003521402	0.000208793678497567	0	0	0.01168885759018
2025	27	83651000	17393.6293535941	0.000209023203548075	0	0	0.00525310989146626
2025	28	83651000	17810.943422391	0.000208174439038386	0	0	-0.0222864905568115
2025	29	83651000	17829.7905573935	0.000205279076161672	0	0	-0.0369039981302877
2025	30	83651000	17642.8682604169	0.000203540902081266	0	0	-0.0349414988151339
2025	31	83651000	17428.1880164152	0.000206732734814886	0	0	-0.00773390878548185
2025	32	83651000	17389.0716248287	0.000205247994644416	0	0	-0.0126442417152842
2025	33	83651000	17136.6177158763	0.000206268902941985	0	0	0.00688480574637648
2025	34	83651000	16940.5333814645	0.000208133793977358	0	0	0.0277480412186904
2025	35	83651000	16810.7796207402	0.000207973604619192	0	0	0.034883592105168
2025	36	83651000	16944.9868938609	0.000207885141839309	0	0	0.0262504249147701
2025	37	83651000	16849.0481928216	0.000210376444991692	0	0	0.0444625594635987
2025	38	83651000	16945.4892851407	0.000168729602754301	0	0	-0.167070377107569
2025	39	83651000	17110.2363635614	0.000127436611636442	0	0	-0.376969448376392
2025	40	83651000	17360.5517677689	8.62918554470359e-05	0	0	-0.584206763900128
2025	41	83651000	17574.7283641046	4.2765776858615e-05	0	0	-0.796446356046866
2025	42	83651000	17725.301442583	0	0	0	-1
2025	43	83651000	17821.6410766022	0	0	0	-1
2025	44	83651000	17947.9102000057	0	0	0	-1
2025	45	83651000	18101.4057444809	0	0	0	-1
2025	46	83651000	18263.7450615944	0	0	0	-1
2025	47	83651000	18639.7945860323	0	0	0	-1
2025	48	83651000	18966.9218552445	0	0	0	-1
2025	49	83651000	19362.7552877251	0	0	0	-1
2025	50	83651000	19441.5217761102	0	0	0	-1
2025	51	83651000	19634.7439266155	0	0	0	-1
2025	52	83651000	19911.7877288177	0	0	0	-1
