# Supplementary material for: Cohort-resolved excess mortality in Germany (2000-2024): Patterns and implications for the SARS-CoV-2 era
Source: PLoS One. 2025 Oct 27;20(10):e0334884. doi: 10.1371/journal.pone.0334884 (PMC12558607; doi:10.1371/journal.pone.0334884)
Supplement: S1 Data — For each sex and 10-year age cohort, they contain cohort sizes, weekly death counts, all-cause mortality rates (AMR) PCR-incidence, mRNA-I rates, and modelled excess mortality rates. Data_all_age_0-29.csvData_all_age_30-39.csvData_all_age_40-49.csvData_all_age_50-59.csvData_all_age_60-69.csvData_all_age_70-79.csvData_all_age_80+.csvData_all_population.csvData_female_age_0-29.csvData_female_age_30-39.csvData_female_age_40-49.csvData_female_age_50-59.csvData_female_age_60-69.csvData_female_age_70-79.csvData_female_age_80+.csvData_female_population.csvData_male_age_0-29.csvData_male_age_30-39.csvData_male_age_40-49.csvData_male_age_50-59.csvData_male_age_60-69.csvData_male_age_70-79.csvData_male_age_80+.csvData_male_population.csv (ZIP) [file pone.0334884.s001.zip › S1_data_tables/Data_all_age_50-59.csv]

2000	1	13922000	1226.36813186813	0.000123748647186147	0	0	-0.00546448087431678
2000	2	13922000	1249.82967032967	0.000126116071428571	0	0	-0.00546448087431692
2000	3	13922000	1267.92857142857	0.00012794237012987	0	0	-0.00546448087431704
2000	4	13922000	1286.22857142857	0.000129788961038961	0	0	-0.00546448087431679
2000	5	13922000	1286.83186813187	0.000129849837662338	0	0	-0.00546448087431693
2000	6	13922000	1267.92857142857	0.00012794237012987	0	0	-0.00546448087431686
2000	7	13922000	1246.00879120879	0.000125730519480519	0	0	-0.0054644808743168
2000	8	13922000	1216.44725274725	0.000122747564935065	0	0	-0.00546448087431686
2000	9	13922000	1186.68461538462	0.000119744318181818	0	0	-0.00546448087431713
2000	10	13922000	1148.27472527473	0.000115868506493506	0	0	-0.00546448087431683
2000	11	13922000	1146.06263736264	0.000115645292207792	0	0	-0.00546448087431698
2000	12	13922000	1123.33846153846	0.000113352272727273	0	0	-0.00546448087431697
2000	13	13922000	1102.82637362637	0.000111282467532468	0	0	-0.0054644808743168
2000	14	13922000	1106.64725274725	0.000111668019480519	0	0	-0.00546448087431694
2000	15	13922000	1108.05494505495	0.000111810064935065	0	0	-0.00546448087431704
2000	16	13922000	1098.8043956044	0.000110876623376623	0	0	-0.00546448087431688
2000	17	13922000	1095.38571428571	0.000110531655844156	0	0	-0.00546448087431692
2000	18	13922000	1093.97802197802	0.00011038961038961	0	0	-0.00546448087431682
2000	19	13922000	1066.82967032967	0.000107650162337662	0	0	-0.00546448087431692
2000	20	13922000	1072.86263736264	0.000108258928571429	0	0	-0.0054644808743169
2000	21	13922000	1077.08571428571	0.000108685064935065	0	0	-0.0054644808743168
2000	22	13922000	1066.42747252747	0.000107609577922078	0	0	-0.00546448087431695
2000	23	13922000	1077.68901098901	0.000108745941558442	0	0	-0.00546448087431696
2000	24	13922000	1075.47692307692	0.000108522727272727	0	0	-0.00546448087431712
2000	25	13922000	1067.03076923077	0.000107670454545455	0	0	-0.0054644808743169
2000	26	13922000	1059.18791208791	0.000106879058441558	0	0	-0.00546448087431685
2000	27	13922000	1070.04725274725	0.000107974837662338	0	0	-0.0054644808743171
2000	28	13922000	1049.73626373626	0.000105925324675325	0	0	-0.00546448087431691
2000	29	13922000	1048.32857142857	0.000105783279220779	0	0	-0.0054644808743168
2000	30	13922000	1044.30659340659	0.000105377435064935	0	0	-0.00546448087431689
2000	31	13922000	1057.98131868132	0.000106757305194805	0	0	-0.00546448087431672
2000	32	13922000	1050.94285714286	0.000106047077922078	0	0	-0.00546448087431704
2000	33	13922000	1053.75824175824	0.000106331168831169	0	0	-0.00546448087431704
2000	34	13922000	1076.48241758242	0.000108624188311688	0	0	-0.00546448087431705
2000	35	13922000	1075.67802197802	0.000108543019480519	0	0	-0.0054644808743169
2000	36	13922000	1053.75824175824	0.000106331168831169	0	0	-0.00546448087431704
2000	37	13922000	1046.71978021978	0.000105620941558442	0	0	-0.00546448087431714
2000	38	13922000	1042.6978021978	0.000105215097402597	0	0	-0.00546448087431701
2000	39	13922000	1038.27362637363	0.000104768668831169	0	0	-0.00546448087431713
2000	40	13922000	1040.08351648352	0.000104951298701299	0	0	-0.00546448087431678
2000	41	13922000	1057.37802197802	0.000106696428571429	0	0	-0.00546448087431698
2000	42	13922000	1070.65054945055	0.000108035714285714	0	0	-0.00546448087431685
2000	43	13922000	1073.86813186813	0.00010836038961039	0	0	-0.00546448087431703
2000	44	13922000	1077.89010989011	0.000108766233766234	0	0	-0.00546448087431674
2000	45	13922000	1082.11318681319	0.00010919237012987	0	0	-0.00546448087431685
2000	46	13922000	1071.45494505495	0.000108116883116883	0	0	-0.005464480874317
2000	47	13922000	1084.52637362637	0.000109435876623377	0	0	-0.00546448087431709
2000	48	13922000	1093.97802197802	0.00011038961038961	0	0	-0.00546448087431682
2000	49	13922000	1091.16263736264	0.000110105519480519	0	0	-0.00546448087431702
2000	50	13922000	1100.41318681319	0.000111038961038961	0	0	-0.00546448087431677
2000	51	13922000	1107.65274725275	0.000111769480519481	0	0	-0.00546448087431707
2000	52	13922000	1100.01098901099	0.000110998376623377	0	0	-0.005464480874317
2001	1	13686000	1134.61429743914	0.000113472992400904	0	0	-0.0261007617354912
2001	2	13686000	1147.12544334525	0.000113719449578969	0	0	-0.0346304264940749
2001	3	13686000	1147.5935404148	0.000113863216266174	0	0	-0.0338042512863688
2001	4	13686000	1160.47788543769	0.000114725816389402	0	0	-0.0372931582589951
2001	5	13686000	1157.98128918764	0.000114828506880263	0	0	-0.0343539999817722
2001	6	13686000	1141.07801018196	0.000112569316081331	0	0	-0.039329484734183
2001	7	13686000	1131.7135389833	0.000112877387553913	0	0	-0.0287294777903882
2001	8	13686000	1123.28233246401	0.000111788868350791	0	0	-0.0308758817455403
2001	9	13686000	1103.35246702378	0.000110987882522078	0	0	-0.0204399479747479
2001	10	13686000	1076.51916915137	0.00011022797288971	0	0	-0.00289745806740065
2001	11	13686000	1071.24343564385	0.000110433353871432	0	0	0.00388013052667856
2001	12	13686000	1052.39484169073	0.000109488601355514	0	0	0.0131178506035744
2001	13	13686000	1036.11595737782	0.000108892996508523	0	0	0.0234375722613505
2001	14	13686000	1036.03330434354	0.000108482234545081	0	0	0.019658340683715
2001	15	13686000	1036.89265729963	0.00010788662969809	0	0	0.0132196352282692
2001	16	13686000	1031.41935655992	0.000108379544054221	0	0	0.0232501390317706
2001	17	13686000	1030.55052255447	0.000108831382214007	0	0	0.028382380878353
2001	18	13686000	1030.65763794915	0.000109159991784761	0	0	0.0313803156935846
2001	19	13686000	1011.8771386415	0.000109139453686589	0	0	0.0503251426619499
2001	20	13686000	1015.47272451441	0.000109406448962826	0	0	0.0491665352306373
2001	21	13686000	1018.38432359416	0.000108872458410351	0	0	0.0410608013468404
2001	22	13686000	1009.85339220124	0.000107537482029164	0	0	0.0369822076027779
2001	23	13686000	1018.19799499777	0.000107537482029164	0	0	0.0284836595089701
2001	24	13686000	1018.49068917685	0.000107434791538304	0	0	0.0272062485377727
2001	25	13686000	1012.91609748352	0.000107270486752927	0	0	0.0312798884282652
2001	26	13686000	1006.10872485761	0.000105976586568084	0	0	0.0257340727723626
2001	27	13686000	1012.46175970168	0.000106161429451633	0	0	0.0210756012203388
2001	28	13686000	995.970791528399	0.000106407886629698	0	0	0.0403919560832366
2001	29	13686000	992.08951616119	0.000106366810433354	0	0	0.0440590119407213
2001	30	13686000	992.568420247135	0.000106284658040665	0	0	0.0427492743949082
2001	31	13686000	1006.7611372263	0.000108441158348737	0	0	0.0489081878044684
2001	32	13686000	1001.97410783576	0.000108523310741425	0	0	0.0547178731820311
2001	33	13686000	1002.39521677148	0.000107948243992606	0	0	0.0486881645202917
2001	34	13686000	1021.41675969372	0.000105730129390018	0	0	0.00801165658250337
2001	35	13686000	1018.42745320005	0.000105360443622921	0	0	0.00743552893841901
2001	36	13686000	997.701830628104	0.000102731567056891	0	0	0.00270438450553614
2001	37	13686000	990.866869891616	0.000101910043130006	0	0	0.00154726144850459
2001	38	13686000	991.556919925284	0.000101109057301294	0	0	-0.00701615790832099
2001	39	13686000	989.579535487451	0.0001030191004313	0	0	0.0137638906465867
2001	40	13686000	992.69962636093	0.000103532552885603	0	0	0.0156143643328365
2001	41	13686000	1010.11628974869	0.00010447730540152	0	0	0.00721076407264469
2001	42	13686000	1022.17689546261	0.000104641610186897	0	0	-0.00310797032950864
2001	43	13686000	1024.52754958113	0.00010457999589238	0	0	-0.00598085389078877
2001	44	13686000	1025.27048034382	0.000105011295953995	0	0	-0.00260465935089232
2001	45	13686000	1027.59123161752	0.000106757034298624	0	0	0.0116863281945061
2001	46	13686000	1016.57589802214	0.000107393715341959	0	0	0.0287475849414872
2001	47	13686000	1028.40134421139	0.000108153624974327	0	0	0.0241137916905658
2001	48	13686000	1037.05202954166	0.000110330663380571	0	0	0.0360135937199307
2001	49	13686000	1039.86096308926	0.0001111932635038	0	0	0.0412930559323734
2001	50	13686000	1049.09350117603	0.000110022591907989	0	0	0.0212626413174432
2001	51	13686000	1058.96085885224	0.000109468063257342	0	0	0.00664721560661964
2001	52	13686000	1053.74308536627	0.000112199630314233	0	0	0.036875131304155
2002	1	13309000	1099.05396983865	0.000110770480154299	0	0	-0.00714611843839403
2002	2	13309000	1105.80564921976	0.000110506547558623	0	0	-0.0155593790209877
2002	3	13309000	1099.27439647972	0.000109471119683281	0	0	-0.0189892501331463
2002	4	13309000	1109.30351499192	0.000110080194904071	0	0	-0.0224496854606125
2002	5	13309000	1105.57582921102	0.000106994213785402	0	0	-0.0466506483303115
2002	6	13309000	1091.85641024688	0.000106872398741245	0	0	-0.0357706470194602
2002	7	13309000	1088.04580690886	0.000105776063343823	0	0	-0.0423197319602498
2002	8	13309000	1089.0874470507	0.000106973911278043	0	0	-0.0324009308400882
2002	9	13309000	1074.85415994707	0.000107684499035631	0	0	-0.0130754110378663
2002	10	13309000	1054.74938388494	0.0001083544817785	0	0	0.0119939544960539
2002	11	13309000	1047.44593292803	0.000107582986498833	0	0	0.0117944675554187
2002	12	13309000	1030.72808398553	0.000108232666734342	0	0	0.0344144266228853
2002	13	13309000	1016.61167005486	0.000108476296822658	0	0	0.0511388285974839
2002	14	13309000	1013.85259711469	0.000107075423814841	0	0	0.0403879252288215
2002	15	13309000	1013.83677563753	0.000106770886204446	0	0	0.0374451048479641
2002	16	13309000	1010.39374507301	0.000106263323520455	0	0	0.0360317501018999
2002	17	13309000	1010.78236251186	0.000105146685615674	0	0	0.0247507657592797
2002	18	13309000	1011.71296115028	0.00010419246776977	0	0	0.0145170017719471
2002	19	13309000	998.218604649357	0.000105146685615674	0	0	0.0376484621460689
2002	20	13309000	1000.23700026658	0.000105024870571516	0	0	0.0343548576230084
2002	21	13309000	1002.31360876676	0.000104659425439042	0	0	0.0286201753446599
2002	22	13309000	995.081592389701	0.000104963963049437	0	0	0.0391107703206885
2002	23	13309000	1001.33845268803	0.000105491828240788	0	0	0.0378109391588137
2002	24	13309000	1002.94264836503	0.000103827022637296	0	0	0.0197990898755141
2002	25	13309000	999.239875215019	0.000103705207593138	0	0	0.0223771341993029
2002	26	13309000	992.961689475254	0.000104070652725612	0	0	0.0324668221004402
2002	27	13309000	996.492340395839	0.000101837376916049	0	0	0.00673127061016483
2002	28	13309000	982.578047541513	9.9583798599127e-05	0	0	-0.00160602767939012
2002	29	13309000	977.424696853923	0.000100375596386154	0	0	0.0116380353214841
2002	30	13309000	980.191694310896	0.000100192873819917	0	0	0.00694589204195493
2002	31	13309000	994.450731639527	0.000100274083849355	0	0	-0.00668784428220251
2002	32	13309000	990.887007158387	0.000102020099482286	0	0	0.0142427872599578
2002	33	13309000	989.770411686824	0.000102487057151558	0	0	0.0200345333413041
2002	34	13309000	1005.86478600683	0.000102141914526444	0	0	0.000333259497534365
2002	35	13309000	1001.83270160582	0.00010057862145975	0	0	-0.0110125189446663
2002	36	13309000	982.32850526078	0.000100030453761039	0	0	0.00312674906894307
2002	37	13309000	975.904719302727	0.000100659831489189	0	0	0.0160828002845264
2002	38	13309000	979.501073615466	0.000100822251548066	0	0	0.0139856165077689
2002	39	13309000	979.331390172119	0.000101837376916049	0	0	0.0243723524717068
2002	40	13309000	983.358135080315	0.000103867627652015	0	0	0.0405161288632969
2002	41	13309000	1000.42499347392	0.000105126383108314	0	0	0.0351600637284533
2002	42	13309000	1011.64114990994	0.000104984265556796	0	0	0.0222992610493087
2002	43	13309000	1013.77862833478	0.000106689676175008	0	0	0.0367154826753009
2002	44	13309000	1012.49571127857	0.000108131154197543	0	0	0.0520538389786142
2002	45	13309000	1013.93001548478	0.000109004162014009	0	0	0.0590474525863598
2002	46	13309000	1003.19869745378	0.000107826616587149	0	0	0.058813176986749
2002	47	13309000	1014.14353391721	0.000108192061719622	0	0	0.0509360503273721
2002	48	13309000	1022.23142693117	0.000108516901837377	0	0	0.0457514529848025
2002	49	13309000	1028.98091470454	0.000107968734138666	0	0	0.0336440499534486
2002	50	13309000	1038.05168148941	0.000108516901837377	0	0	0.0298138513355947
2002	51	13309000	1049.81739061915	0.000109166582072886	0	0	0.0243686279246778
2002	52	13309000	1046.63937377555	0.000110059892396711	0	0	0.0358868844088617
2003	1	12777000	1070.5381563255	0.00010906529831975	0	0	0.0125748377999986
2003	2	12777000	1074.13454882776	0.00010930677130496	0	0	0.0114189150564337
2003	3	12777000	1065.94310954412	0.000108763457088238	0	0	0.0141254165640413
2003	4	12777000	1074.19293373852	0.000109809840024147	0	0	0.0160185993791557
2003	5	12777000	1070.09862862522	0.000108843948083308	0	0	0.0109348531637855
2003	6	12777000	1060.05613408543	0.000108642720595633	0	0	0.0186253022643992
2003	7	12777000	1058.79841269126	0.000109367139551263	0	0	0.0266354642873518
2003	8	12777000	1063.9088416641	0.000110715363718684	0	0	0.0342991400267211
2003	9	12777000	1053.41474562725	0.000111218432437871	0	0	0.0493492753813632
2003	10	12777000	1037.89711055535	0.000112385551866385	0	0	0.0762145771870609
2003	11	12777000	1029.1705429009	0.000111761746654593	0	0	0.0793157729417802
2003	12	12777000	1013.98477664741	0.000110795854713754	0	0	0.0860123597130813
2003	13	12777000	1001.09097578544	0.000108562229600563	0	0	0.0778241199841379
2003	14	12777000	996.345805623497	0.000106610322970118	0	0	0.0634861852375835
2003	15	12777000	995.356099814886	0.000103994365630345	0	0	0.0384223296488824
2003	16	12777000	993.079898043876	0.000102444913975249	0	0	0.0252951469520269
2003	17	12777000	994.06716457074	0.000101297917295503	0	0	0.0128088280984097
2003	18	12777000	995.416438230051	0.000100814971325083	0	0	0.00661387688318205
2003	19	12777000	985.862822725894	0.000100975953315223	0	0	0.0179915266761588
2003	20	12777000	986.714923196555	0.000101539390280712	0	0	0.0227878146715388
2003	21	12777000	988.132659787081	0.000102867491699366	0	0	0.0346788863555048
2003	22	12777000	981.8702994443	0.000103068719187041	0	0	0.0433149883235803
2003	23	12777000	986.389117160659	0.000102243686487574	0	0	0.0302222341271898
2003	24	12777000	988.743402259629	0.000102384545728947	0	0	0.0291851229291879
2003	25	12777000	986.498446221024	0.000102223563738807	0	0	0.0299053220934986
2003	26	12777000	980.676102263969	0.00010139853103934	0	0	0.027658365155848
2003	27	12777000	982.169139238522	0.000102505282221551	0	0	0.0372958783757733
2003	28	12777000	970.412571326686	0.000103430928664856	0	0	0.0593432426319291
2003	29	12777000	964.655418297619	0.000102243686487574	0	0	0.0534331541861283
2003	30	12777000	968.684113193614	0.00010363215615253	0	0	0.0632981236826898
2003	31	12777000	982.553370312208	0.000105121239561324	0	0	0.0633519069483346
2003	32	12777000	979.856561636957	0.000104054733876648	0	0	0.0554606056546242
2003	33	12777000	977.564655824912	0.000101901599758527	0	0	0.0360440038059222
2003	34	12777000	990.922131354029	0.000103370560418553	0	0	0.0368120435418332
2003	35	12777000	986.334780399064	0.000102203440990039	0	0	0.0298734468118568
2003	36	12777000	968.345503683226	0.00010091558506892	0	0	0.0357873260989612
2003	37	12777000	962.490078348226	9.9768588389174e-05	0	0	0.0302443862088753
2003	38	12777000	968.196124227463	0.000100311902605896	0	0	0.0297500424260841
2003	39	12777000	969.495969221487	0.000100030184123151	0	0	0.0254813135513604
2003	40	12777000	974.226172784869	9.9728342891639e-05	0	0	0.0174228815538904
2003	41	12777000	990.602441460803	0.000100332025354663	0	0	0.0066601476667755
2003	42	12777000	1000.99773380384	0.000101780863265922	0	0	0.0105916985005244
2003	43	12777000	1003.08366655156	0.000101941845256062	0	0	0.0100852339498393
2003	44	12777000	1000.39642335334	0.000101700372270852	0	0	0.010399454060205
2003	45	12777000	1001.24173313472	0.000102404668477714	0	0	0.0165377314162037
2003	46	12777000	991.217553414044	0.000101016198812758	0	0	0.0128957024035033
2003	47	12777000	1001.32170315842	0.000100251534359594	0	0	-0.00491520671417839
2003	48	12777000	1008.78842125406	0.000102022336251132	0	0	0.00516617621310772
2003	49	12777000	1018.40116080147	0.000102626018714156	0	0	0.00156995029078338
2003	50	12777000	1027.13263513133	0.000103068719187041	0	0	-0.00266045010922756
2003	51	12777000	1040.3045934598	0.000105402958044069	0	0	0.00701276009552122
2003	52	12777000	1039.03914913375	0.000105684676526814	0	0	0.0109339969294901
2004	1	12227000	1059.41396249566	0.000104922588328702	0	0	-0.00208979924187532
2004	2	12227000	1061.4731707292	0.000106550218340611	0	0	0.0114245273504877
2004	3	12227000	1054.25865299771	0.00010589519650655	0	0	0.0120855986963569
2004	4	12227000	1061.37173686611	0.00010589519650655	0	0	0.00530281986828776
2004	5	12227000	1057.36299436803	0.000106847955537912	0	0	0.018193378938395
2004	6	12227000	1050.80103952427	0.000105021834061135	0	0	0.00704125728603697
2004	7	12227000	1050.65881386793	0.000102897975387058	0	0	-0.0131905940206275
2004	8	12227000	1057.04910367082	0.000101945216355697	0	0	-0.0282381429274787
2004	9	12227000	1049.03193743416	0.000100793965859468	0	0	-0.0318693227929098
2004	10	12227000	1036.6408749185	9.94839221913458e-05	0	0	-0.0330306046645051
2004	11	12227000	1026.80466524625	9.94442238983724e-05	0	0	-0.0241571411640401
2004	12	12227000	1012.614559706	9.90472409686383e-05	0	0	-0.0144325000721371
2004	13	12227000	1000.25955202609	9.92258832870187e-05	0	0	-0.000459432779378783
2004	14	12227000	993.919764400143	9.807463279079e-05	0	0	-0.00575475466432116
2004	15	12227000	991.823069807597	9.79555379118698e-05	0	0	-0.00486283285236825
2004	16	12227000	990.119939986182	9.7677649861056e-05	0	0	-0.00597901299337992
2004	17	12227000	991.241653776315	9.83723699880905e-05	0	0	-4.2021817945976e-05
2004	18	12227000	992.745148873634	9.8273124255657e-05	0	0	-0.00256374848723472
2004	19	12227000	986.062975264639	9.83723699880905e-05	0	0	0.00520963149841669
2004	20	12227000	986.045635379737	9.7677649861056e-05	0	0	-0.00187175452485661
2004	21	12227000	986.951560945352	9.75784041286225e-05	0	0	-0.00380116015193157
2004	22	12227000	981.353134584627	9.78562921794363e-05	0	0	0.0047351613314409
2004	23	12227000	984.40687590279	9.70821754664549e-05	0	0	-0.00630519356856161
2004	24	12227000	987.090918832182	9.66851925367209e-05	0	0	-0.0130595050427907
2004	25	12227000	985.970491688927	9.76181024215959e-05	0	0	-0.0024042217377785
2004	26	12227000	980.463519139949	9.78364430329496e-05	0	0	0.00544281429739677
2004	27	12227000	980.535160369255	9.62088130210401e-05	0	0	-0.0113562071196522
2004	28	12227000	970.538367338749	9.69630805875347e-05	0	0	0.00665778178246484
2004	29	12227000	964.618959831846	9.79753870583565e-05	0	0	0.0234092850218189
2004	30	12227000	969.10272856643	9.72012703453751e-05	0	0	0.0106255726354242
2004	31	12227000	982.339634904556	9.85311631599841e-05	0	0	0.0106484200817783
2004	32	12227000	980.16107427525	9.70623263199682e-05	0	0	-0.00220481544510185
2004	33	12227000	976.974797989676	9.68836840015879e-05	0	0	-0.000793058317645663
2004	34	12227000	987.820070911332	9.63874553394204e-05	0	0	-0.01682499819628
2004	35	12227000	983.063220747479	9.73402143707821e-05	0	0	-0.00230221281776532
2004	36	12227000	966.69233078502	9.63874553394204e-05	0	0	0.00466298228653483
2004	37	12227000	961.507653479444	9.75188566891624e-05	0	0	0.0219367432429982
2004	38	12227000	968.718053503153	9.73799126637555e-05	0	0	0.0128850148417371
2004	39	12227000	971.272099454334	9.7876141325923e-05	0	0	0.0153694320613688
2004	40	12227000	976.588673304811	9.67050416832076e-05	0	0	-0.00224114139825522
2004	41	12227000	992.081410965241	9.7479158396189e-05	0	0	-0.00996028234782324
2004	42	12227000	1001.75336105686	9.7141722905915e-05	0	0	-0.022913185968893
2004	43	12227000	1003.99523676017	9.75188566891624e-05	0	0	-0.0213100978737824
2004	44	12227000	1000.36806287845	9.60103215561731e-05	0	0	-0.0329559330228797
2004	45	12227000	1000.93879454795	9.81738785232235e-05	0	0	-0.0117277845677343
2004	46	12227000	991.90343073385	9.79555379118698e-05	0	0	-0.00494345576587274
2004	47	12227000	1001.27800149716	9.94839221913458e-05	0	0	0.00112056641728119
2004	48	12227000	1008.16506179167	9.94839221913458e-05	0	0	-0.00571837093959571
2004	49	12227000	1019.97561896719	0.000102223104406511	0	0	0.00982805946181569
2004	50	12227000	1028.28833502733	0.000100476379515681	0	0	-0.0154512450312911
2004	51	12227000	1042.60977161822	0.000100972608177848	0	0	-0.0241794891094186
2004	52	12227000	1043.17323092462	0.000100793965859468	0	0	-0.0264320729359415
2004	53	12227000	0	0.000108078602620087	0	0	Inf
2005	1	11694000	1079.87484201971	9.91025396219209e-05	0	0	-0.0387774956784743
2005	2	11694000	1081.30584352902	9.94271529501623e-05	0	0	-0.0369052324722269
2005	3	11694000	1076.17041013667	0.000101088409394692	0	0	-0.016140947542373
2005	4	11694000	1082.54108490255	0.000102826045445866	0	0	-0.00511859085980802
2005	5	11694000	1078.8836965691	0.000103895359938896	0	0	0.00863513227656167
2005	6	11694000	1075.49745384151	0.000105232003055184	0	0	0.0248280886794407
2005	7	11694000	1075.92454756331	0.000106549551269811	0	0	0.0372474561784578
2005	8	11694000	1082.34764483264	0.000106339507351537	0	0	0.0290593833852936
2005	9	11694000	1076.05118706381	0.000106110368531602	0	0	0.0328504938809179
2005	10	11694000	1065.8904946939	0.000106244032843231	0	0	0.0440096853660072
2005	11	11694000	1054.90888869301	0.000103284323085736	0	0	0.0254914065046018
2005	12	11694000	1041.19230294842	0.000100381898033225	0	0	0.00980385373832413
2005	13	11694000	1028.84529688985	0.000100229138819935	0	0	0.0203672050341206
2005	14	11694000	1020.95606014297	9.8357838457132e-05	0	0	0.00905419950760022
2005	15	11694000	1017.48285138041	9.73649035707466e-05	0	0	0.00227733432209462
2005	16	11694000	1015.97950254121	9.71930494557953e-05	0	0	0.00198871872290633
2005	17	11694000	1016.91595418196	9.66202024059576e-05	0	0	-0.0048341794243098
2005	18	11694000	1018.43453714166	9.57227420278786e-05	0	0	-0.0155479184613049
2005	19	11694000	1013.88767279698	9.63528737827e-05	0	0	-0.00462346364666993
2005	20	11694000	1013.13765326346	9.5684552224556e-05	0	0	-0.010795821503853
2005	21	11694000	1013.62990171293	9.49971357647508e-05	0	0	-0.0183793924009641
2005	22	11694000	1008.40455587172	9.57991216345236e-05	0	0	-0.00496284536060675
2005	23	11694000	1010.12633574572	9.53790337979759e-05	0	0	-0.0110147962210125
2005	24	11694000	1012.86714230243	9.34695436318503e-05	0	0	-0.0334369048890698
2005	25	11694000	1012.66427314185	9.36795875501241e-05	0	0	-0.0310707842434577
2005	26	11694000	1007.25072256167	9.4042390681688e-05	0	0	-0.0220905501115783
2005	27	11694000	1006.3252382398	9.33358793202215e-05	0	0	-0.0285446862984821
2005	28	11694000	997.767726458007	9.39087263700592e-05	0	0	-0.0141994234552978
2005	29	11694000	991.879550989917	9.38132518617529e-05	0	0	-0.00935552202952029
2005	30	11694000	996.191570246121	9.40232957800267e-05	0	0	-0.0114351200977405
2005	31	11694000	1008.75089508394	9.3966011075043e-05	0	0	-0.0243379165298252
2005	32	11694000	1006.73996307552	9.38132518617529e-05	0	0	-0.0239783498827028
2005	33	11694000	1002.81866500991	9.46534275348482e-05	0	0	-0.0113865700832357
2005	34	11694000	1011.30168849428	9.55890777162498e-05	0	0	-0.00998879820849991
2005	35	11694000	1006.67444029829	9.47298071414932e-05	0	0	-0.0143784720450454
2005	36	11694000	991.908638395563	9.43288142066068e-05	0	0	-0.00394052258873917
2005	37	11694000	987.487880802089	9.38514416650754e-05	0	0	-0.00454474519570161
2005	38	11694000	995.830466036592	9.30303608936414e-05	0	0	-0.0215201952214674
2005	39	11694000	999.632373866637	9.32022150085927e-05	0	0	-0.0234409913876626
2005	40	11694000	1005.5500689767	9.42142447966393e-05	0	0	-0.0186465791760941
2005	41	11694000	1020.06549056366	9.61619247660875e-05	0	0	-0.012612416244516
2005	42	11694000	1029.16013105295	9.67920565209089e-05	0	0	-0.0149249184742879
2005	43	11694000	1031.86109150942	9.77277067023105e-05	0	0	-0.00800601125228406
2005	44	11694000	1027.56072778148	9.84915027687607e-05	0	0	0.00393093284835483
2005	45	11694000	1028.22411708759	9.92171090318885e-05	0	0	0.010674601704056
2005	46	11694000	1020.38106408094	9.97517662784037e-05	0	0	0.0239311927461709
2005	47	11694000	1029.2003051257	0.000101470307427917	0	0	0.0326464097483836
2005	48	11694000	1035.6473983318	0.000101012029788047	0	0	0.0215832161643063
2005	49	11694000	1049.56076696369	0.000101756730952836	0	0	0.0154724085993484
2005	50	11694000	1057.4641049344	0.000102501432117625	0	0	0.015259047555663
2005	51	11694000	1073.02998760473	0.000103322512889059	0	0	0.00854590505502854
2005	52	11694000	1075.49524179578	0.000103532556807332	0	0	0.00827968163703503
2006	1	11189000	1095.25846510424	0.000100046249190639	0	0	-0.0124705405522169
2006	2	11189000	1096.90841359304	0.00010034224401073	0	0	-0.0110386732775447
2006	3	11189000	1095.03557468713	0.000100157247248173	0	0	-0.0111736777963813
2006	4	11189000	1100.89006382866	9.87512718527426e-05	0	0	-0.0302392263518895
2006	5	11189000	1097.6757581833	9.93062621404125e-05	0	0	-0.0219333970016312
2006	6	11189000	1097.21053588354	9.98797521043382e-05	0	0	-0.0158679991798626
2006	7	11189000	1097.82796660469	9.96022569605032e-05	0	0	-0.0191541546074173
2006	8	11189000	1103.35632561007	0.000100508741097031	0	0	-0.0151866855893583
2006	9	11189000	1098.13753077662	0.000100878734622144	0	0	-0.00686392238255778
2006	10	11189000	1089.55428145318	0.000100175746924429	0	0	-0.00601556211080659
2006	11	11189000	1077.64749248722	9.96577559892702e-05	0	0	-0.000229659966677693
2006	12	11189000	1064.26406495032	9.91582647303672e-05	0	0	0.00726881166474124
2006	13	11189000	1051.53498311882	9.7345296457312e-05	0	0	0.000822623017844558
2006	14	11189000	1042.39269483458	9.65128110258071e-05	0	0	0.000966339432745665
2006	15	11189000	1037.61112380744	9.61798168532051e-05	0	0	0.00210953423911763
2006	16	11189000	1035.97365145769	9.63463139395061e-05	0	0	0.00543097648709109
2006	17	11189000	1036.48425193793	9.62908149107391e-05	0	0	0.00435679370296562
2006	18	11189000	1037.81012796082	9.59948200906484e-05	0	0	-9.75897280624668e-06
2006	19	11189000	1034.81960603364	9.46443437239848e-05	0	0	-0.0112286295755201
2006	20	11189000	1033.54869717463	9.37748589399685e-05	0	0	-0.0191076600731209
2006	21	11189000	1033.66944175565	9.44223476089169e-05	0	0	-0.0124502488278917
2006	22	11189000	1028.65419730902	9.46813430764962e-05	0	0	-0.00491340755935492
2006	23	11189000	1029.24102660613	9.61798168532051e-05	0	0	0.0102589899944905
2006	24	11189000	1031.8485678235	9.68273055221534e-05	0	0	0.0144899480822421
2006	25	11189000	1032.3978251296	9.81777818888169e-05	0	0	0.0280920534356588
2006	26	11189000	1027.16393781276	9.7844787716215e-05	0	0	0.0298258740006779
2006	27	11189000	1025.5966438175	9.87142725002312e-05	0	0	0.0405650276190867
2006	28	11189000	1018.28948798192	9.95652576079919e-05	0	0	0.0570667896545263
2006	29	11189000	1012.73968983784	0.000101082231060956	0	0	0.079053196952293
2006	30	11189000	1016.56782208917	9.87327721764869e-05	0	0	0.0500037250897495
2006	31	11189000	1028.17732909625	9.82517805938396e-05	0	0	0.0330902753260013
2006	32	11189000	1026.28465936154	9.59023217093701e-05	0	0	0.0102460273010428
2006	33	11189000	1021.72364387894	9.37193599112016e-05	0	0	-0.00834241620031424
2006	34	11189000	1027.99689054677	9.26093793358616e-05	0	0	-0.0260670929972563
2006	35	11189000	1023.5574653525	9.46073443714735e-05	0	0	-0.000740032072594815
2006	36	11189000	1010.53198308384	9.47923411340301e-05	0	0	0.0141193125551716
2006	37	11189000	1006.89288351081	9.41818518175932e-05	0	0	0.0112297113966744
2006	38	11189000	1016.18408454631	9.36268615299232e-05	0	0	-0.00392063269529487
2006	39	11189000	1021.01330637879	9.29423735084636e-05	0	0	-0.0158796229956012
2006	40	11189000	1027.4888528415	9.36268615299232e-05	0	0	-0.0148798235613189
2006	41	11189000	1041.03563393071	9.35158634723892e-05	0	0	-0.0288516866779129
2006	42	11189000	1049.57307823343	9.47553417815188e-05	0	0	-0.0239841119741753
2006	43	11189000	1052.62842547369	9.62168162057164e-05	0	0	-0.0118070395715319
2006	44	11189000	1047.9562211015	9.756729257238e-05	0	0	0.00653059618398008
2006	45	11189000	1048.60177306192	9.57543242993247e-05	0	0	-0.0127806126274061
2006	46	11189000	1042.07980059094	9.55878272130238e-05	0	0	-0.00832930509354087
2006	47	11189000	1050.37293671177	9.56433262417908e-05	0	0	-0.0155877366405013
2006	48	11189000	1056.27026890087	9.66608084358524e-05	0	0	-0.0106698723164811
2006	49	11189000	1071.51863418374	9.65868097308297e-05	0	0	-0.0254952488106271
2006	50	11189000	1078.94319350937	9.69383035796874e-05	0	0	-0.0286791683709685
2006	51	11189000	1095.477433824	9.89547682915549e-05	0	0	-0.0234394913406538
2006	52	11189000	1099.75626403573	0.000100619739154565	0	0	-0.0108717398815758
2007	1	10746000	1101.4565871593	9.77669288491095e-05	0	0	-0.0182091490423845
2007	2	10746000	1103.8736375142	9.8707169333695e-05	0	0	-0.0109375177591797
2007	3	10746000	1105.73092219169	0.000100063285417232	0	0	0.00096685168774127
2007	4	10746000	1111.16406874118	9.95027574360365e-05	0	0	-0.00950720873574138
2007	5	10746000	1108.44371753548	9.94304312449146e-05	0	0	-0.00779806624255417
2007	6	10746000	1110.50523815286	9.98463068438658e-05	0	0	-0.00549771216119104
2007	7	10746000	1111.18769723581	0.000100569568755085	0	0	0.00109099728804115
2007	8	10746000	1115.39025355541	9.92315342193292e-05	0	0	-0.0159498018731112
2007	9	10746000	1110.83390769428	0.000100063285417232	0	0	-0.00363142290340373
2007	10	10746000	1103.38757805242	9.91411264804267e-05	0	0	-0.00615158099242346
2007	11	10746000	1090.83317084196	9.85444354036706e-05	0	0	-0.000763793093416483
2007	12	10746000	1077.73991967003	9.71702377723533e-05	0	0	-0.00272785633747925
2007	13	10746000	1064.43909080547	9.84178645692071e-05	0	0	0.022698254323079
2007	14	10746000	1054.34225137936	9.65373836000362e-05	0	0	0.0127641177265073
2007	15	10746000	1048.3349404287	9.67724437211825e-05	0	0	0.0210477193121838
2007	16	10746000	1046.30853262706	9.6790525268963e-05	0	0	0.0232163521709519
2007	17	10746000	1046.18722761244	9.6862851460085e-05	0	0	0.0240996752035442
2007	18	10746000	1047.1437564156	9.65735466955971e-05	0	0	0.0201082644626289
2007	19	10746000	1045.15863575329	9.61395895488654e-05	0	0	0.0174532014784207
2007	20	10746000	1043.58797956803	9.46207395353042e-05	0	0	0.00288621610342376
2007	21	10746000	1043.39597946913	9.40059669107676e-05	0	0	-0.00344641875174
2007	22	10746000	1038.46872517317	9.36081728595968e-05	0	0	-0.00295504823475023
2007	23	10746000	1038.1084786382	9.25413615405479e-05	0	0	-0.0139758791462992
2007	24	10746000	1040.34912094814	9.21616490371576e-05	0	0	-0.020136625798319
2007	25	10746000	1041.45718644308	9.33731127384504e-05	0	0	-0.00831257065175374
2007	26	10746000	1036.47793648824	9.25413615405479e-05	0	0	-0.0124247087515131
2007	27	10746000	1034.63718200274	9.32284603562065e-05	0	0	-0.00332211335773702
2007	28	10746000	1028.42441952848	9.28487478528162e-05	0	0	-0.00138505027830022
2007	29	10746000	1023.55700360453	9.24871168972064e-05	0	0	-0.000544184254097976
2007	30	10746000	1026.51975419171	9.28487478528162e-05	0	0	0.000467838837318839
2007	31	10746000	1036.84728011245	9.34092758340114e-05	0	0	-0.0035176637701655
2007	32	10746000	1034.97515513496	9.28487478528162e-05	0	0	-0.0077056488703051
2007	33	10746000	1029.94804524446	9.19808335593527e-05	0	0	-0.0121831827366463
2007	34	10746000	1034.13579176768	9.23063014194015e-05	0	0	-0.0127021923738176
2007	35	10746000	1030.03241923971	9.13841424825965e-05	0	0	-0.0186716639986004
2007	36	10746000	1018.94506823723	9.12575716481331e-05	0	0	-0.00936759844546584
2007	37	10746000	1016.13711985776	9.06789621191574e-05	0	0	-0.0129284912449592
2007	38	10746000	1026.06242232165	9.32646234517675e-05	0	0	0.00539692084797279
2007	39	10746000	1031.66144815491	9.36804990507187e-05	0	0	0.00439926475221955
2007	40	10746000	1038.5798414944	9.43495163185969e-05	0	0	0.0048336760497663
2007	41	10746000	1051.02921241066	9.5054696682036e-05	0	0	0.000352785236571633
2007	42	10746000	1058.99065475597	9.57960401410361e-05	0	0	0.000575401908688418
2007	43	10746000	1062.33594513257	9.5976855618841e-05	0	0	-0.000692761207918353
2007	44	10746000	1057.65039035537	9.55609800198897e-05	0	0	-0.000614938888406462
2007	45	10746000	1058.24756507204	9.43314347708164e-05	0	0	-0.0140303323741018
2007	46	10746000	1053.2290142367	9.46026579875237e-05	0	0	-0.00648388350908899
2007	47	10746000	1060.97301264978	9.56694693065726e-05	0	0	-0.00261365050450828
2007	48	10746000	1066.20675806757	9.58502847843775e-05	0	0	-0.00563376476665725
2007	49	10746000	1081.95657405409	9.84540276647681e-05	0	0	0.00650989708350428
2007	50	10746000	1088.7753856917	0.000101744869360817	0	0	0.0336383562575074
2007	51	10746000	1105.84383598063	0.000103227556278817	0	0	0.0325146850300849
2007	52	10746000	1111.78495290881	0.00010405930747672	0	0	0.0352721513172066
2008	1	10318000	1107.47197947249	0.000102606845185317	0	0	0.044902283262462
2008	2	10318000	1110.9725181699	0.000102730980670332	0	0	0.0428700809886399
2008	3	10318000	1116.5472315012	0.000101702429508778	0	0	0.0272740531162785
2008	4	10318000	1121.63048963945	0.000101099485724419	0	0	0.01655581809881
2008	5	10318000	1119.39914760527	9.9556658982089e-05	0	0	0.00303810522100363
2008	6	10318000	1123.56129441069	9.93970562156411e-05	0	0	-0.00227962143537156
2008	7	10318000	1124.3450327112	9.88473133534315e-05	0	0	-0.00848941600087398
2008	8	10318000	1127.17997260418	9.89005142755808e-05	0	0	-0.0104508356167537
2008	9	10318000	1122.98680482284	9.85103741798191e-05	0	0	-0.0106740388857268
2008	10	10318000	1116.33330678658	9.89005142755808e-05	0	0	-0.000836046708366781
2008	11	10318000	1103.29842196656	9.79606313176095e-05	0	0	0.00136098992216579
2008	12	10318000	1090.3868872052	9.84926405391027e-05	0	0	0.0187209815473085
2008	13	10318000	1076.34141938369	9.79606313176095e-05	0	0	0.0264401054384784
2008	14	10318000	1065.46570129477	9.79251640361766e-05	0	0	0.036542047911927
2008	15	10318000	1058.27272085896	9.77300939882958e-05	0	0	0.0415084677845471
2008	16	10318000	1055.66342904194	9.636460365313e-05	0	0	0.0294947898179225
2008	17	10318000	1054.75522004261	9.57261925873382e-05	0	0	0.0235550196721337
2008	18	10318000	1055.21629079662	9.45380386593368e-05	0	0	0.0104089647773435
2008	19	10318000	1053.73267636255	9.27114736655435e-05	0	0	-0.00771796922025921
2008	20	10318000	1052.05782507619	9.23213335697819e-05	0	0	-0.0103205592101441
2008	21	10318000	1051.61683796201	9.30484128391559e-05	0	0	-0.00210802821140074
2008	22	10318000	1046.64472767232	9.06011704202873e-05	0	0	-0.0237374985183098
2008	23	10318000	1045.50765418832	9.10445114381983e-05	0	0	-0.0178933689422341
2008	24	10318000	1047.16913827332	9.08849086717503e-05	0	0	-0.0211705420481286
2008	25	10318000	1048.64924107561	9.03706330909736e-05	0	0	-0.0280830233047247
2008	26	10318000	1043.93749540377	9.07075722645859e-05	0	0	-0.0200562730009741
2008	27	10318000	1042.14537572312	9.14346515339599e-05	0	0	-0.0105027340504427
2008	28	10318000	1036.83395672706	9.10445114381983e-05	0	0	-0.00967749624899427
2008	29	10318000	1032.93185990876	9.26937400248271e-05	0	0	0.0120706317378424
2008	30	10318000	1034.68634140434	9.23922681326476e-05	0	0	0.00706847892254234
2008	31	10318000	1043.50566350088	9.19489271147367e-05	0	0	-0.00623443046687139
2008	32	10318000	1041.51885907377	9.13105160489448e-05	0	0	-0.0112517012742275
2008	33	10318000	1036.18574645757	9.0831707749601e-05	0	0	-0.0113741638483891
2008	34	10318000	1038.4484005415	8.90406100372407e-05	0	0	-0.032980358507595
2008	35	10318000	1034.82079601874	8.86327363007625e-05	0	0	-0.0340356476737275
2008	36	10318000	1025.75875246495	8.90406100372407e-05	0	0	-0.0210173712026771
2008	37	10318000	1023.80754629101	8.99804929952119e-05	0	0	-0.00879808546405324
2008	38	10318000	1034.10209427619	9.10622450789147e-05	0	0	-0.00686788501396918
2008	39	10318000	1040.2578407149	9.23213335697819e-05	0	0	0.000905697845497123
2008	40	10318000	1047.53496329795	9.4307501330023e-05	0	0	0.015336038666879
2008	41	10318000	1058.82568283273	9.45912395814861e-05	0	0	0.00753128422984096
2008	42	10318000	1066.25797364619	9.51587160844121e-05	0	0	0.00651064425813713
2008	43	10318000	1069.88365143371	9.47863096293669e-05	0	0	-0.000825932270794847
2008	44	10318000	1065.50185841465	9.51587160844121e-05	0	0	0.00722489738009709
2008	45	10318000	1066.06910499294	9.55311225394574e-05	0	0	0.0106286683986893
2008	46	10318000	1062.6853869448	9.60631317609505e-05	0	0	0.0194927052819963
2008	47	10318000	1069.90887448683	9.69675474374889e-05	0	0	0.0221431245951069
2008	48	10318000	1074.4283014089	9.81734350062068e-05	0	0	0.0305015221100579
2008	49	10318000	1090.02017054257	9.85103741798191e-05	0	0	0.0192471937899869
2008	50	10318000	1096.15509672082	9.84571732576698e-05	0	0	0.0129953355339927
2008	51	10318000	1113.4173598396	9.95211917006561e-05	0	0	0.00806763077746168
2008	52	10318000	1120.88014351954	0.000102535910622451	0	0	0.0316892548108886
2009	1	9969000	1106.2327140448	0.000102290342245058	0	0	0.0618019021560367
2009	2	9969000	1110.92005665571	0.000105373160323957	0	0	0.0891872846751541
2009	3	9969000	1119.88466153702	0.000105773752503701	0	0	0.0845759761840026
2009	4	9969000	1124.61420600871	0.00010641818340155	0	0	0.0865948460111665
2009	5	9969000	1122.86786868251	0.000104432639554123	0	0	0.0679796202620479
2009	6	9969000	1128.70019381958	0.000103457284681703	0	0	0.0525381376783028
2009	7	9969000	1129.70311600516	0.000101018897500653	0	0	0.0268184477546444
2009	8	9969000	1131.31939152441	0.000101314987372638	0	0	0.0283568095057281
2009	9	9969000	1127.32824565687	9.93294435252112e-05	0	0	0.011772750655596
2009	10	9969000	1121.30090943532	9.78489941652878e-05	0	0	0.00205037786496869
2009	11	9969000	1108.01730987922	9.66298005747627e-05	0	0	0.00142839837127837
2009	12	9969000	1095.29804327582	9.57937821126883e-05	0	0	0.0042928559518968
2009	13	9969000	1080.51860558844	9.40869110859532e-05	0	0	-0.000109767280109953
2009	14	9969000	1069.0616119348	9.40520769833667e-05	0	0	0.0102317658244239
2009	15	9969000	1060.7669512862	9.36514848036228e-05	0	0	0.0137947818755671
2009	16	9969000	1057.46371857225	9.38604894191413e-05	0	0	0.0192311859693941
2009	17	9969000	1055.66657632241	9.40694940346599e-05	0	0	0.0232397465524178
2009	18	9969000	1055.5415287471	9.38082382652617e-05	0	0	0.0205188243788073
2009	19	9969000	1054.15751682283	9.30418880083602e-05	0	0	0.0135107732477213
2009	20	9969000	1052.56165734736	9.40520769833667e-05	0	0	0.026068157110899
2009	21	9969000	1051.93679458601	9.35992336497431e-05	0	0	0.0217343908223999
2009	22	9969000	1046.85297209947	9.34598972393974e-05	0	0	0.0251678398043717
2009	23	9969000	1045.0886305868	9.29025515980145e-05	0	0	0.0207746680786414
2009	24	9969000	1045.9635048692	9.26761299312027e-05	0	0	0.0174351160876093
2009	25	9969000	1047.63431441316	9.13698510842114e-05	0	0	0.00149449628109443
2009	26	9969000	1043.21972608386	9.11260123661064e-05	0	0	0.00304851781136629
2009	27	9969000	1041.75706276104	9.0446747365671e-05	0	0	-0.00303051726155202
2009	28	9969000	1037.21692273799	8.99764869807541e-05	0	0	-0.00387278943288704
2009	29	9969000	1034.55938014248	8.93320560829052e-05	0	0	-0.00846677369188412
2009	30	9969000	1034.78904248125	8.79735260820343e-05	0	0	-0.0237623723017862
2009	31	9969000	1041.84389604849	8.71897587738396e-05	0	0	-0.0390115027814128
2009	32	9969000	1039.61635108169	8.65627449272838e-05	0	0	-0.0438780623585072
2009	33	9969000	1034.17616009636	8.72768440303057e-05	0	0	-0.0309194519562096
2009	34	9969000	1034.6404945996	8.89662980057476e-05	0	0	-0.0126038896289698
2009	35	9969000	1031.65628666748	9.0446747365671e-05	0	0	0.00673064607104122
2009	36	9969000	1024.7500754554	9.09692589044675e-05	0	0	0.0193705031305127
2009	37	9969000	1023.69254617274	9.18749455717147e-05	0	0	0.0305828678193551
2009	38	9969000	1034.03265487208	9.20491160846469e-05	0	0	0.0222114311571334
2009	39	9969000	1040.50838006553	9.12479317251589e-05	0	0	0.00700774743785589
2009	40	9969000	1048.00314755224	9.11260123661064e-05	0	0	-0.00152971635245545
2009	41	9969000	1057.98159391188	9.21013672385265e-05	0	0	-0.000360681049725737
2009	42	9969000	1064.88134414551	9.157885569973e-05	0	0	-0.0124721352463581
2009	43	9969000	1068.7725294983	9.3024470957067e-05	0	0	-0.000535688822919445
2009	44	9969000	1065.01401443478	9.27109640337891e-05	0	0	-0.000388740832674077
2009	45	9969000	1065.59002092809	9.38953235217278e-05	0	0	0.0118337998894987
2009	46	9969000	1063.98222511056	9.43830009579378e-05	0	0	0.0186260394410114
2009	47	9969000	1070.65400624352	9.61769572411391e-05	0	0	0.0315190468252931
2009	48	9969000	1074.39243994794	9.68213881389881e-05	0	0	0.0348174081100831
2009	49	9969000	1089.14512474866	9.8267003396325e-05	0	0	0.0360419143044857
2009	50	9969000	1094.4768386905	0.000101140816859706	0	0	0.061146256315087
2009	51	9969000	1111.46935050354	0.000102481929809283	0	0	0.0587786334070903
2009	52	9969000	1120.25215356458	0.000102534180963163	0	0	0.0510133778842334
2009	53	9969000	0	0.000101367238526517	0	0	Inf
2010	1	9776000	1109.3974675338	9.93760150440208e-05	0	0	0.047956241133734
2010	2	9776000	1115.27717068474	0.000100230788956321	0	0	0.0513978325944436
2010	3	9776000	1127.24421537495	9.73416531327464e-05	0	0	0.0102513585498469
2010	4	9776000	1131.64009125471	9.74613214804684e-05	0	0	0.00756416179617229
2010	5	9776000	1130.36833431423	9.79741858278485e-05	0	0	0.0140057583047726
2010	6	9776000	1137.55543215013	9.90341054791008e-05	0	0	0.0184998174639252
2010	7	9776000	1138.95208044473	9.82989999145226e-05	0	0	0.00970007408122036
2010	8	9776000	1139.62181472849	9.80425677408325e-05	0	0	0.00647424011733802
2010	9	9776000	1135.70955482466	9.70852209590563e-05	0	0	7.96375930452359e-05
2010	10	9776000	1130.19818567543	9.51876228737499e-05	0	0	-0.0146860841627655
2010	11	9776000	1116.72997129256	9.46063766133857e-05	0	0	-0.00889200751105756
2010	12	9776000	1104.11663574596	9.42302760919737e-05	0	0	-0.0015547594252093
2010	13	9776000	1088.54465223442	9.39738439182836e-05	0	0	0.00997234954330569
2010	14	9776000	1076.53788580689	9.27600649628173e-05	0	0	0.0080462697201021
2010	15	9776000	1067.12726620796	9.29823061800154e-05	0	0	0.019372322727261
2010	16	9776000	1063.0480412214	9.25549192238653e-05	0	0	0.0185804949660629
2010	17	9776000	1060.28463142872	9.23668689631592e-05	0	0	0.0191602971212592
2010	18	9776000	1059.52000275439	9.30848790494914e-05	0	0	0.0278239175937878
2010	19	9776000	1057.92621876519	9.38541755705616e-05	0	0	0.0378795614703533
2010	20	9776000	1056.5381211908	9.37003162663476e-05	0	0	0.0375394678277148
2010	21	9776000	1055.78103694885	9.37686981793316e-05	0	0	0.0390412041972905
2010	22	9776000	1050.4990267072	9.31874519189674e-05	0	0	0.0377924893631186
2010	23	9776000	1048.20149999281	9.17514317463031e-05	0	0	0.0240397480898075
2010	24	9776000	1048.12131811472	9.15633814855971e-05	0	0	0.0220190940556278
2010	25	9776000	1049.84597406469	9.28797333105394e-05	0	0	0.0350089697377342
2010	26	9776000	1045.69817648971	9.34609795709035e-05	0	0	0.0456172006251511
2010	27	9776000	1044.77128379261	9.31703564407214e-05	0	0	0.0432905430202951
2010	28	9776000	1040.86595876361	9.28455423540474e-05	0	0	0.0435541587797152
2010	29	9776000	1039.65315381804	9.22301051371912e-05	0	0	0.0378461278528004
2010	30	9776000	1038.0896203927	9.01102658346867e-05	0	0	0.0155192569994182
2010	31	9776000	1043.23191782224	8.95290195743226e-05	0	0	0.00399535530551906
2010	32	9776000	1040.61608038436	8.90845371399265e-05	0	0	0.00152209796244368
2010	33	9776000	1035.20516935507	9.03325070518848e-05	0	0	0.0208604354810044
2010	34	9776000	1033.97365184917	9.00931703564407e-05	0	0	0.0193683350779904
2010	35	9776000	1031.76711792596	9.09650397469869e-05	0	0	0.0314343048063374
2010	36	9776000	1027.06496718054	9.02641251389008e-05	0	0	0.0281725438449083
2010	37	9776000	1026.92965380907	9.1067612616463e-05	0	0	0.0374615204149901
2010	38	9776000	1037.11573186478	9.17172407898111e-05	0	0	0.0346000615290001
2010	39	9776000	1043.77615031097	9.22130096589452e-05	0	0	0.033554943441274
2010	40	9776000	1051.42472009876	9.24010599196513e-05	0	0	0.0281287659837981
2010	41	9776000	1060.01885434781	9.24352508761433e-05	0	0	0.0201705333489945
2010	42	9776000	1066.44365575699	9.27771604410633e-05	0	0	0.0177752890559893
2010	43	9776000	1070.6482029469	9.24352508761433e-05	0	0	0.0100423248491059
2010	44	9776000	1067.75021795817	9.17685272245491e-05	0	0	0.00547860533619309
2010	45	9776000	1068.40712013227	9.09650397469869e-05	0	0	-0.00393774999528798
2010	46	9776000	1068.68607469924	9.24694418326353e-05	0	0	0.0122710734342216
2010	47	9776000	1074.83139249292	9.29994016582614e-05	0	0	0.0122517890704077
2010	48	9776000	1077.77796851843	9.30506880929994e-05	0	0	0.0100410583605186
2010	49	9776000	1091.28389633875	9.51363364390119e-05	0	0	0.0198995914208078
2010	50	9776000	1095.75029186184	9.5683391742884e-05	0	0	0.0215831182649952
2010	51	9776000	1112.20465762305	9.64697837422002e-05	0	0	0.014741299871904
2010	52	9776000	1122.19821793375	9.74955124369604e-05	0	0	0.0163979783358884
2011	1	9460000	1102.26944225202	9.78365996436752e-05	0	0	0.046205179782472
2011	2	9460000	1109.19291080368	9.75481462628319e-05	0	0	0.0366095823375765
2011	3	9460000	1123.61888484844	9.98218376177144e-05	0	0	0.0471522113645424
2011	4	9460000	1127.63257130724	9.92618987019598e-05	0	0	0.0375720157175392
2011	5	9460000	1126.88305882595	9.92449308560278e-05	0	0	0.0380846449309177
2011	6	9460000	1135.1125745097	9.89734453211165e-05	0	0	0.0277394737732506
2011	7	9460000	1137.06594964251	9.95503520828031e-05	0	0	0.0319542154691277
2011	8	9460000	1137.04343346872	9.87019597862051e-05	0	0	0.0231799118270041
2011	9	9460000	1133.18662604893	9.84304742512938e-05	0	0	0.0238384157826269
2011	10	9460000	1128.25695310005	9.74124034953763e-05	0	0	0.0176759796118686
2011	11	9460000	1114.79712863853	9.71918214982608e-05	0	0	0.0276309209722231
2011	12	9460000	1102.40957979892	9.49350979893103e-05	0	0	0.0150492344271083
2011	13	9460000	1086.25834620092	9.35097989310257e-05	0	0	0.0146757480435821
2011	14	9460000	1073.85169262158	9.2966827861203e-05	0	0	0.0204388627677565
2011	15	9460000	1063.40907797275	9.15245609569865e-05	0	0	0.014473190370532
2011	16	9460000	1058.57944958394	9.17112072622381e-05	0	0	0.0211798466566428
2011	17	9460000	1054.83880484775	9.30856027827267e-05	0	0	0.0401589275608436
2011	18	9460000	1053.42067941886	9.44769661491474e-05	0	0	0.0571275291598985
2011	19	9460000	1051.43132219442	9.33061847798422e-05	0	0	0.0460026982120257
2011	20	9460000	1050.34445040124	9.48672266055824e-05	0	0	0.0646031400202452
2011	21	9460000	1049.50008328375	9.32722490879783e-05	0	0	0.0475463675620825
2011	22	9460000	1044.02200044684	9.06761686603886e-05	0	0	0.0237332159116864
2011	23	9460000	1041.27282437092	8.87588020700772e-05	0	0	0.00473187767293766
2011	24	9460000	1040.11741026958	8.91490625265123e-05	0	0	0.0102705614048414
2011	25	9460000	1041.77574198079	8.83855094595741e-05	0	0	2.32852601930329e-05
2011	26	9460000	1037.9113759122	8.74862136251803e-05	0	0	-0.00646623215426073
2011	27	9460000	1037.69405014956	8.77916348519555e-05	0	0	-0.00278892429723765
2011	28	9460000	1034.39203791896	8.7197760244337e-05	0	0	-0.00637286220050536
2011	29	9460000	1034.76183651848	8.71638245524731e-05	0	0	-0.00711452264537404
2011	30	9460000	1031.1975771801	8.62645287180792e-05	0	0	-0.0139619967101503
2011	31	9460000	1034.23596442136	8.70450496309494e-05	0	0	-0.00796333206800781
2011	32	9460000	1031.12323355469	8.8419445151438e-05	0	0	0.0107424273693509
2011	33	9460000	1025.93177088101	8.98108085178586e-05	0	0	0.0318424967880058
2011	34	9460000	1023.08453226601	8.85382200729617e-05	0	0	0.020052563680686
2011	35	9460000	1021.80920828498	8.92848052939679e-05	0	0	0.0299378704624997
2011	36	9460000	1019.43330716355	8.90302876049886e-05	0	0	0.029395442179372
2011	37	9460000	1020.26309031198	8.87927377619411e-05	0	0	0.0258138414866746
2011	38	9460000	1029.98421726287	8.86230593026215e-05	0	0	0.0141902977658916
2011	39	9460000	1036.65888399979	9.05404258929329e-05	0	0	0.0294611047776576
2011	40	9460000	1044.31278170509	9.09815898871638e-05	0	0	0.0268954079534006
2011	41	9460000	1051.30897348165	9.23559854076525e-05	0	0	0.0354710436788683
2011	42	9460000	1057.20607767451	9.40358021549164e-05	0	0	0.0484237873831529
2011	43	9460000	1061.73947031698	9.42394163060999e-05	0	0	0.0462076912977311
2011	44	9460000	1059.92805739272	9.49520658352422e-05	0	0	0.0559207223489083
2011	45	9460000	1060.75435200977	9.63943327394587e-05	0	0	0.0711245236442212
2011	46	9460000	1063.0220355805	9.56138118265886e-05	0	0	0.0601849842036055
2011	47	9460000	1068.57547804027	9.36116060066175e-05	0	0	0.0325896697756916
2011	48	9460000	1070.69644948696	9.32552812420463e-05	0	0	0.0266215046539999
2011	49	9460000	1082.5068730202	9.39170272333927e-05	0	0	0.0226263015877821
2011	50	9460000	1085.98765211734	9.23729532535845e-05	0	0	0.00258966837898586
2011	51	9460000	1101.4683914684	9.32892169339102e-05	0	0	-0.00169627334099384
2011	52	9460000	1112.45096430074	9.38830915415288e-05	0	0	-0.00525952557776119
2012	1	9527000	1117.43608178571	9.09678488564799e-05	0	0	-0.0175724429394966
2012	2	9527000	1125.43672476031	8.85482267152801e-05	0	0	-0.0505019282824752
2012	3	9527000	1142.24197480168	8.97746105402718e-05	0	0	-0.0515144567436293
2012	4	9527000	1145.95131949054	9.06529665230361e-05	0	0	-0.04533466527499
2012	5	9527000	1145.74845043361	9.17633410672854e-05	0	0	-0.0334702180213267
2012	6	9527000	1154.98878366427	9.32383162081538e-05	0	0	-0.0257914051509306
2012	7	9527000	1157.70768103313	9.44315545243619e-05	0	0	-0.0156409785732511
2012	8	9527000	1157.2353190351	9.41332449453099e-05	0	0	-0.0183500440107641
2012	9	9527000	1153.29572646143	9.28902883659264e-05	0	0	-0.0280029880631962
2012	10	9527000	1148.88623663888	9.171362280411e-05	0	0	-0.0366322054322856
2012	11	9527000	1135.21453459615	9.09844216108717e-05	0	0	-0.0327819398554365
2012	12	9527000	1122.81087738946	9.09347033476964e-05	0	0	-0.0226314848753015
2012	13	9527000	1105.82041974642	8.93768644348691e-05	0	0	-0.0246155879022915
2012	14	9527000	1092.78138771694	8.91614186277759e-05	0	0	-0.0153565826665434
2012	15	9527000	1081.08843084554	8.95923102419622e-05	0	0	0.000103200766257437
2012	16	9527000	1075.40802083164	8.98574743122307e-05	0	0	0.00836145815744176
2012	17	9527000	1070.58819657537	8.92111368909513e-05	0	0	0.00561542098433498
2012	18	9527000	1068.47261946932	9.06198210142526e-05	0	0	0.0235171028932462
2012	19	9527000	1065.88809994419	9.096784885648e-05	0	0	0.0299392591562707
2012	20	9527000	1065.15097258002	9.02220749088499e-05	0	0	0.0222025121590977
2012	21	9527000	1064.23337725861	8.99237653297978e-05	0	0	0.0197011512600706
2012	22	9527000	1058.41071890496	8.93271461716937e-05	0	0	0.0185082036161782
2012	23	9527000	1055.20090946415	8.86476632416308e-05	0	0	0.0138353657629648
2012	24	9527000	1052.83870235254	8.8100762346702e-05	0	0	0.00984129632042348
2012	25	9527000	1054.37430427754	8.78853165396089e-05	0	0	0.00590463528673109
2012	26	9527000	1050.69899131138	8.76864434869075e-05	0	0	0.00713906528001334
2012	27	9527000	1051.32664181805	8.76698707325157e-05	0	0	0.00634755928035076
2012	28	9527000	1048.50807091616	8.76698707325157e-05	0	0	0.00905279544061375
2012	29	9527000	1050.58475038471	8.67749419953596e-05	0	0	-0.00322177757051525
2012	30	9527000	1044.75394663206	8.70566788200199e-05	0	0	0.00559562697684572
2012	31	9527000	1045.61116053371	8.69240967848856e-05	0	0	0.00324101309760679
2012	32	9527000	1041.81678034283	8.67583692409679e-05	0	0	0.00497517390290283
2012	33	9527000	1036.8660179721	8.55982764335433e-05	0	0	-0.00372856078325518
2012	34	9527000	1032.40124885534	8.56314219423268e-05	0	0	0.000967405982670211
2012	35	9527000	1032.14676124616	8.59463042757706e-05	0	0	0.00489585293833602
2012	36	9527000	1032.12634663458	8.70235333112363e-05	0	0	0.0175110861420753
2012	37	9527000	1033.97683836723	8.76367252237322e-05	0	0	0.0228468963290103
2012	38	9527000	1043.24784588188	8.81504806098774e-05	0	0	0.0197001644424627
2012	39	9527000	1049.97326904593	8.85813722240636e-05	0	0	0.0181211574760913
2012	40	9527000	1057.71930785116	8.85813722240636e-05	0	0	0.0106651094152314
2012	41	9527000	1063.13682738128	8.79018892940007e-05	0	0	-0.00219804950886577
2012	42	9527000	1068.63364935487	8.93105734173019e-05	0	0	0.00857763617182206
2012	43	9527000	1073.63425248277	9.06198210142526e-05	0	0	0.0185964144410052
2012	44	9527000	1073.05693274873	9.08684123301293e-05	0	0	0.0219401846563375
2012	45	9527000	1074.14696443475	9.08518395757375e-05	0	0	0.0207169375346734
2012	46	9527000	1078.54781766421	9.12164401723566e-05	0	0	0.0206316140752875
2012	47	9527000	1083.61093299575	9.01889294000663e-05	0	0	0.00441954474473029
2012	48	9527000	1084.93837138422	9.04706662247265e-05	0	0	0.00632444090536578
2012	49	9527000	1094.98999174982	9.18130593304607e-05	0	0	0.0118813946686301
2012	50	9527000	1097.47853355317	9.25256877693073e-05	0	0	0.0174230892561743
2012	51	9527000	1112.01982594783	9.45309910507126e-05	0	0	0.0258809900512676
2012	52	9527000	1124.08685653115	9.55253563142194e-05	0	0	0.0255435274436467
2013	1	9664000	1131.51922858134	9.41688845874667e-05	0	0	0.0318870157106358
2013	2	9664000	1140.48480149077	9.52818775707718e-05	0	0	0.0358752685311977
2013	3	9664000	1159.3562460001	9.76530365352044e-05	0	0	0.04437268887573
2013	4	9664000	1162.75381320891	9.82821195257682e-05	0	0	0.0480292441587132
2013	5	9664000	1163.14786336156	0.000100266150496008	0	0	0.068823697450715
2013	6	9664000	1173.23387606863	0.000101298491813856	0	0	0.0705452899201193
2013	7	9664000	1176.89067737648	0.000101895314138237	0	0	0.0735066767767801
2013	8	9664000	1176.19111234782	0.000101750141140415	0	0	0.0726148044782379
2013	9	9664000	1172.10823182103	0.000101121058149851	0	0	0.0696964375483081
2013	10	9664000	1168.28500957073	0.000100830712154206	0	0	0.0701155880270775
2013	11	9664000	1154.4576296839	9.9508024840713e-05	0	0	0.0687269660453703
2013	12	9664000	1142.06426360151	9.81530768610372e-05	0	0	0.0656142905322843
2013	13	9664000	1124.30998755409	9.63626098878942e-05	0	0	0.0626962432302625
2013	14	9664000	1110.64836443235	9.52657472376805e-05	0	0	0.0635229275322519
2013	15	9664000	1097.69224414927	9.26203726106944e-05	0	0	0.0461948748576877
2013	16	9664000	1091.16147243341	9.07653843051859e-05	0	0	0.031378057630864
2013	17	9664000	1085.23661070708	8.92652633276877e-05	0	0	0.0198697584288726
2013	18	9664000	1082.40777571808	8.89587869989515e-05	0	0	0.019024460784437
2013	19	9664000	1079.10107060867	8.75070570207275e-05	0	0	0.00546652167438399
2013	20	9664000	1078.78153269128	8.82651826760223e-05	0	0	0.0144778778978086
2013	21	9664000	1077.81765081283	8.82651826760223e-05	0	0	0.0153851156312636
2013	22	9664000	1071.62596727402	8.67328010323413e-05	0	0	0.00352178170484554
2013	23	9664000	1067.98759032435	8.67328010323413e-05	0	0	0.0069405391437175
2013	24	9664000	1064.30614466743	8.63940640374224e-05	0	0	0.00647732362263417
2013	25	9664000	1065.63706568784	8.54423743850311e-05	0	0	-0.00585289859809629
2013	26	9664000	1062.14398553656	8.45552060650052e-05	0	0	-0.012939851586707
2013	27	9664000	1063.74185614689	8.61682393741431e-05	0	0	0.00437901717055644
2013	28	9664000	1061.37596871344	8.48939430599242e-05	0	0	-0.00826848258499788
2013	29	9664000	1065.28993106049	8.578111137995e-05	0	0	-0.00158635786485876
2013	30	9664000	1056.99982113908	8.57649810468586e-05	0	0	0.00605504252027248
2013	31	9664000	1055.51466007513	8.72489716912654e-05	0	0	0.0249028657953468
2013	32	9664000	1050.92099176164	8.61359787079603e-05	0	0	0.0162514674007343
2013	33	9664000	1046.33635461345	8.484555206065e-05	0	0	0.00541283437354957
2013	34	9664000	1040.28183970904	8.40712960722639e-05	0	0	0.00203614079387831
2013	35	9664000	1041.16481062685	8.27808694249536e-05	0	0	-0.0141810503737245
2013	36	9664000	1043.60493815839	8.18937011049278e-05	0	0	-0.0270264514157607
2013	37	9664000	1046.52364060643	8.30066940882329e-05	0	0	-0.0165535110094517
2013	38	9664000	1055.17215022124	8.45229453988225e-05	0	0	-0.00679713752844692
2013	39	9664000	1061.85106933512	8.56036777159448e-05	0	0	-0.000424795292055455
2013	40	9664000	1069.61843067182	8.67973223647068e-05	0	0	0.00615319364312274
2013	41	9664000	1073.31501029766	8.65714977014275e-05	0	0	7.91843042591456e-05
2013	42	9664000	1078.40931113032	8.64585853697879e-05	0	0	-0.00594330099357166
2013	43	9664000	1083.91978971545	8.64585853697879e-05	0	0	-0.0109969296884742
2013	44	9664000	1084.76327821951	8.54423743850311e-05	0	0	-0.0233813945666969
2013	45	9664000	1086.18652297034	8.66360190337931e-05	0	0	-0.0110354186107543
2013	46	9664000	1092.83648130426	8.8765223001855e-05	0	0	0.00710400762470764
2013	47	9664000	1097.38249810294	8.9233002661505e-05	0	0	0.00821728240850195
2013	48	9664000	1097.89104574727	8.97330429873377e-05	0	0	0.0133974626259158
2013	49	9664000	1105.87044647978	9.12331639648359e-05	0	0	0.0229046301045914
2013	50	9664000	1107.27512268481	9.03298653117187e-05	0	0	0.0114920646680262
2013	51	9664000	1120.56872603737	8.94426969916929e-05	0	0	-0.0103239772524043
2013	52	9664000	1133.5925614672	9.09750786353738e-05	0	0	-0.00493348461986991
2014	1	9832000	1149.04095826038	8.88749016522423e-05	0	0	-0.0169192909274609
2014	2	9832000	1158.92575064899	8.87804878048781e-05	0	0	-0.0263396948699249
2014	3	9832000	1179.73590113555	8.9897718332022e-05	0	0	-0.0314781478632637
2014	4	9832000	1182.84606317404	9.00236034618411e-05	0	0	-0.0326720985741297
2014	5	9832000	1183.92235913812	8.74586939417781e-05	0	0	-0.0610870793848077
2014	6	9832000	1194.79659751755	8.78048780487805e-05	0	0	-0.0659498007286515
2014	7	9832000	1199.53266813969	8.7537372147915e-05	0	0	-0.0724721138895777
2014	8	9832000	1198.72517298431	8.75531077891424e-05	0	0	-0.0716804609770493
2014	9	9832000	1194.41030940492	8.72698662470496e-05	0	0	-0.0713409024804701
2014	10	9832000	1191.23524136275	8.81353265145555e-05	0	0	-0.059631581484682
2014	11	9832000	1177.20512732815	8.73013375295043e-05	0	0	-0.0574285022709611
2014	12	9832000	1164.8133358172	8.69866247049567e-05	0	0	-0.0508350428316984
2014	13	9832000	1146.30841197784	8.58536585365854e-05	0	0	-0.0480746816493829
2014	14	9832000	1131.98078375883	8.48937844217152e-05	0	0	-0.0468036070214021
2014	15	9832000	1117.69259121696	8.39181746656176e-05	0	0	-0.0457125614130892
2014	16	9832000	1110.30691014833	8.38867033831629e-05	0	0	-0.0397249713076526
2014	17	9832000	1103.23847922442	8.3147128245476e-05	0	0	-0.0420928748397817
2014	18	9832000	1099.6766157873	8.33831628638867e-05	0	0	-0.0362621294431615
2014	19	9832000	1095.51956351902	8.43273013375295e-05	0	0	-0.0216514285174658
2014	20	9832000	1095.64860375357	8.40912667191188e-05	0	0	-0.024504757877287
2014	21	9832000	1094.64558933705	8.40912667191188e-05	0	0	-0.0236109199076015
2014	22	9832000	1088.0145968732	8.52714398111723e-05	0	0	-0.00387365839145394
2014	23	9832000	1083.9622451457	8.40440597954367e-05	0	0	-0.0145413230177406
2014	24	9832000	1078.88778789563	8.38867033831628e-05	0	0	-0.0117600625736789
2014	25	9832000	1079.95754446648	8.48308418568057e-05	0	0	-0.00162741996246563
2014	26	9832000	1076.62918542397	8.51140833988985e-05	0	0	0.00480278135316874
2014	27	9832000	1079.341712268	8.4594807238395e-05	0	0	-0.00383725767375295
2014	28	9832000	1077.39885639384	8.57749803304485e-05	0	0	0.0118815270038463
2014	29	9832000	1083.21149061303	8.62785208497246e-05	0	0	0.0123600141828201
2014	30	9832000	1072.26659994262	8.55704169944925e-05	0	0	0.0142999885086428
2014	31	9832000	1068.28893803043	8.3808025177026e-05	0	0	-0.0028914818084013
2014	32	9832000	1062.76097051053	8.44531864673485e-05	0	0	0.0100107453930686
2014	33	9832000	1058.63613430001	8.37922895357986e-05	0	0	0.00601138152553355
2014	34	9832000	1051.01866646251	8.28638867033831e-05	0	0	0.00207544699926997
2014	35	9832000	1053.13223704372	8.33202202989772e-05	0	0	0.00557172475581281
2014	36	9832000	1058.13949969477	8.51140833988985e-05	0	0	0.0223604735595409
2014	37	9832000	1062.18395792456	8.45318646734854e-05	0	0	0.0115008723152938
2014	38	9832000	1070.08940765002	8.44059795436664e-05	0	0	0.0025330522203129
2014	39	9832000	1076.67755042206	8.49567269866247e-05	0	0	0.00290007865095078
2014	40	9832000	1084.45341417225	8.56963021243116e-05	0	0	0.0043769384334243
2014	41	9832000	1086.31740688913	8.5051140833989e-05	0	0	-0.00489489246458319
2014	42	9832000	1091.01674296648	8.55546813532652e-05	0	0	-0.00331502058955167
2014	43	9832000	1097.10088891963	8.79937057435091e-05	0	0	0.0194139949165014
2014	44	9832000	1099.53682101506	8.83556254917388e-05	0	0	0.0213391480271483
2014	45	9832000	1101.36488502901	8.88276947285602e-05	0	0	0.0250916978983401
2014	46	9832000	1110.38195937751	8.99606608969316e-05	0	0	0.0297357502466952
2014	47	9832000	1114.42140275315	9.07631785995279e-05	0	0	0.0351559985747385
2014	48	9832000	1114.1055336405	9.09520062942565e-05	0	0	0.0376036785515349
2014	49	9832000	1119.77519361178	9.0102281667978e-05	0	0	0.0227052773925208
2014	50	9832000	1120.02146572861	8.92840283241542e-05	0	0	0.0131948669946029
2014	51	9832000	1131.84817645715	9.00393391030685e-05	0	0	0.0110896706854603
2014	52	9832000	1145.73753857598	8.98033044846578e-05	0	0	-0.00378580471524935
2015	1	10119000	1165.52403198854	8.62310474871085e-05	0	0	-0.0387156598663622
2015	2	10119000	1176.25399850206	8.7477872700685e-05	0	0	-0.033712105168235
2015	3	10119000	1198.82750876062	8.93865927807281e-05	0	0	-0.0312200950404539
2015	4	10119000	1201.67140053515	9.04025244362349e-05	0	0	-0.0225281225159316
2015	5	10119000	1203.49737470534	9.09874547833449e-05	0	0	-0.0176962369448893
2015	6	10119000	1215.05817769354	9.31116755175864e-05	0	0	-0.00432751105261664
2015	7	10119000	1220.98336774523	9.49126452705303e-05	0	0	0.0100055681162385
2015	8	10119000	1220.17912400381	9.56053259447395e-05	0	0	0.0180472486071842
2015	9	10119000	1215.54593026332	9.47895020395598e-05	0	0	0.013207291750141
2015	10	10119000	1213.07346913322	9.54975756176403e-05	0	0	0.0228564316772889
2015	11	10119000	1198.85210414241	9.3773570384053e-05	0	0	0.0163055107381835
2015	12	10119000	1186.49245906325	9.2064958054337e-05	0	0	0.00818171313487856
2015	13	10119000	1167.30424900358	9.04794889555915e-05	0	0	0.00710675987301379
2015	14	10119000	1152.32444280459	8.99561302239667e-05	0	0	0.0142976722383075
2015	15	10119000	1136.70334184088	8.88786269529747e-05	0	0	0.0159202999525057
2015	16	10119000	1128.48234959812	8.79242669129531e-05	0	0	0.0123330687509957
2015	17	10119000	1120.26415091966	8.82629107981221e-05	0	0	0.0236871358050285
2015	18	10119000	1115.96274138049	8.78780882013392e-05	0	0	0.0231524383937331
2015	19	10119000	1110.84264277774	8.74624797968137e-05	0	0	0.0230071805295009
2015	20	10119000	1111.45877477341	8.69237281613176e-05	0	0	0.0161420518995355
2015	21	10119000	1110.42852565372	8.80474101439236e-05	0	0	0.0302328997956173
2015	22	10119000	1103.31504865646	8.70314784884168e-05	0	0	0.0249112448679218
2015	23	10119000	1098.886330151	8.67082275071192e-05	0	0	0.0252197785053786
2015	24	10119000	1092.36599043357	8.52151158316016e-05	0	0	0.0135797065235834
2015	25	10119000	1093.11082996521	8.64927268529208e-05	0	0	0.0280750763724159
2015	26	10119000	1089.94778484594	8.73547294697145e-05	0	0	0.0413342875506909
2015	27	10119000	1093.90260831701	8.82321249903794e-05	0	0	0.0479909191950411
2015	28	10119000	1092.35035973841	8.71700146232587e-05	0	0	0.0368468229105796
2015	29	10119000	1100.10746674594	8.72931578542292e-05	0	0	0.0309901843998085
2015	30	10119000	1086.37413307566	8.55383668128993e-05	0	0	0.0230361402783864
2015	31	10119000	1079.77448125111	8.39067190025398e-05	0	0	0.00965527425394098
2015	32	10119000	1073.20424204997	8.25367505579928e-05	0	0	-0.000749383964822434
2015	33	10119000	1069.64763367142	8.25829292696067e-05	0	0	0.00313408474253667
2015	34	10119000	1060.53956365904	8.32910028476872e-05	0	0	0.0204239776460814
2015	35	10119000	1063.95468480095	8.30755021934888e-05	0	0	0.0145168919500916
2015	36	10119000	1071.59786705744	8.32910028476872e-05	0	0	0.00989376077396398
2015	37	10119000	1076.79802227824	8.30908950973601e-05	0	0	0.00260213862190507
2015	38	10119000	1083.82735529701	8.49072577541753e-05	0	0	0.0178742902255681
2015	39	10119000	1090.24221392883	8.50150080812745e-05	0	0	0.0131693543762461
2015	40	10119000	1097.98367762447	8.51535442161164e-05	0	0	0.00766525272373427
2015	41	10119000	1097.92103997503	8.58000461787116e-05	0	0	0.0153735645919957
2015	42	10119000	1102.22779384135	8.61694758716232e-05	0	0	0.0157609944656795
2015	43	10119000	1108.91081098643	8.54614022935427e-05	0	0	0.00134292947531928
2015	44	10119000	1113.10504929526	8.55537597167706e-05	0	0	-0.00135211793011992
2015	45	10119000	1115.38139456272	8.56922958516124e-05	0	0	-0.00177642784107509
2015	46	10119000	1126.83382588515	8.4938043561918e-05	0	0	-0.020618679836752
2015	47	10119000	1130.36661670926	8.46147925806203e-05	0	0	-0.0273951974974393
2015	48	10119000	1129.21896437165	8.47995074270761e-05	0	0	-0.0242813530738971
2015	49	10119000	1132.29110390931	8.45224351573924e-05	0	0	-0.0301080736142943
2015	50	10119000	1131.30764829115	8.46301854844916e-05	0	0	-0.0280274320950981
2015	51	10119000	1141.37568752885	8.660047718002e-05	0	0	-0.0141720975009267
2015	52	10119000	1155.95837238977	8.8601554683291e-05	0	0	-0.00411638732278338
2015	53	10119000	0	8.7431693989071e-05	0	0	Inf
2016	1	10280000	1180.43313200966	8.76116916553082e-05	0	0	-0.0198512998104086
2016	2	10280000	1191.93960733317	8.92170225655005e-05	0	0	-0.0115271002395105
2016	3	10280000	1216.12122759099	8.98985309707709e-05	0	0	-0.0237815333988351
2016	4	10280000	1218.72934017706	9.08072088444646e-05	0	0	-0.0160243456305272
2016	5	10280000	1221.36217495182	9.06103286384976e-05	0	0	-0.0202742277922553
2016	6	10280000	1233.50885794399	9.11555353627139e-05	0	0	-0.0240848355102304
2016	7	10280000	1240.70244809415	9.07163410570953e-05	0	0	-0.0344179606961701
2016	8	10280000	1239.9843184094	9.19582008178101e-05	0	0	-0.0206327757775374
2016	9	10280000	1234.94146310784	9.09283658942905e-05	0	0	-0.0276462197826936
2016	10	10280000	1233.20792703266	9.10343783128881e-05	0	0	-0.0251441191326659
2016	11	10280000	1218.80734128076	9.08072088444646e-05	0	0	-0.0160873180006904
2016	12	10280000	1206.51078423802	9.13675601999091e-05	0	0	7.39452669151168e-05
2016	13	10280000	1186.70791905852	9.08072088444646e-05	0	0	0.0105266685600223
2016	14	10280000	1171.10304210358	8.91715886718158e-05	0	0	0.00554772523240104
2016	15	10280000	1154.17139938704	8.67635923065273e-05	0	0	-0.00725316828287566
2016	16	10280000	1145.14398678746	8.58246251703771e-05	0	0	-0.0102554673673878
2016	17	10280000	1135.78579901538	8.55217325458125e-05	0	0	-0.00562236208703513
2016	18	10280000	1130.74589901552	8.33711949114039e-05	0	0	-0.0263064398831035
2016	19	10280000	1124.55734210714	8.28108435559594e-05	0	0	-0.0275284691566994
2016	20	10280000	1125.69426553136	8.37346660608814e-05	0	0	-0.0176728852056211
2016	21	10280000	1124.64706694535	8.34772073300015e-05	0	0	-0.0197813763972852
2016	22	10280000	1117.00959391472	8.16901408450704e-05	0	0	-0.0342070418399943
2016	23	10280000	1112.25201039377	8.34166288050886e-05	0	0	-0.00957697562623406
2016	24	10280000	1104.25663421289	8.25533848250795e-05	0	0	-0.0127294994454908
2016	25	10280000	1104.6155293699	8.30531576556111e-05	0	0	-0.00707533903163602
2016	26	10280000	1101.62203702453	8.2583674087536e-05	0	0	-0.0100052800816344
2016	27	10280000	1106.93723061514	8.37498106921096e-05	0	0	-0.000846688131193765
2016	28	10280000	1105.73467554723	8.15689837952446e-05	0	0	-0.0258060782376285
2016	29	10280000	1115.45298413393	8.17052854762987e-05	0	0	-0.0326799826191073
2016	30	10280000	1098.83969678601	8.08420414962896e-05	0	0	-0.0284297126117497
2016	31	10280000	1089.51594558335	8.09480539148872e-05	0	0	-0.0188303307230332
2016	32	10280000	1081.80727609223	8.02665455096168e-05	0	0	-0.0201581895169049
2016	33	10280000	1078.92304781841	8.0736029077692e-05	0	0	-0.0117923589121031
2016	34	10280000	1068.42797495339	8.1796153263668e-05	0	0	0.011018080135095
2016	35	10280000	1073.19182974425	8.15689837952446e-05	0	0	0.00373481249545417
2016	36	10280000	1083.50370015314	8.05845827654096e-05	0	0	-0.0178159983675331
2016	37	10280000	1089.87100233026	8.09177646524307e-05	0	0	-0.0195169908042131
2016	38	10280000	1095.90788290437	8.21293351506891e-05	0	0	-0.0103182786443679
2016	39	10280000	1102.06125348844	8.23565046191125e-05	0	0	-0.0131220051904207
2016	40	10280000	1109.72749744319	8.34317734363168e-05	0	0	-0.00714364333717208
2016	41	10280000	1107.67701202997	8.55217325458125e-05	0	0	0.0196113016105868
2016	42	10280000	1111.60194536572	8.52642738149326e-05	0	0	0.0129525273811408
2016	43	10280000	1118.89270259649	8.50371043465092e-05	0	0	0.00367085905018119
2016	44	10280000	1124.99807524158	8.51885506587915e-05	0	0	1.71089929630103e-06
2016	45	10280000	1127.74847915422	8.41738603665001e-05	0	0	-0.0143192205112328
2016	46	10280000	1141.66808575576	8.52491291837044e-05	0	0	-0.0138990359402525
2016	47	10280000	1144.70434638866	8.65667121005604e-05	0	0	-0.00131417897853219
2016	48	10280000	1142.72606225758	8.58700590640618e-05	0	0	-0.00763618031108757
2016	49	10280000	1142.91643278736	8.59912161138876e-05	0	0	-0.00640154658510002
2016	50	10280000	1140.6455060627	8.66575798879297e-05	0	0	0.00329155194786089
2016	51	10280000	1148.65504249069	8.7005906406179e-05	0	0	0.000300314277609377
2016	52	10280000	1163.7208723694	8.78237164925034e-05	0	0	-0.00336925500134257
2017	1	10454000	1185.79121212458	8.86761406133134e-05	0	0	-0.000161252775891246
2017	2	10454000	1197.92719840024	8.91847419596111e-05	0	0	-0.00461396853466656
2017	3	10454000	1223.40489872298	9.24756918474196e-05	0	0	0.0106220771966725
2017	4	10454000	1225.79783240672	9.21765145848915e-05	0	0	0.00538601669764716
2017	5	10454000	1229.2586860061	9.23111443530292e-05	0	0	0.0040197511314329
2017	6	10454000	1241.80665395368	9.16379955123411e-05	0	0	-0.0133729787167819
2017	7	10454000	1250.2700680135	9.1413612565445e-05	0	0	-0.0224512037292043
2017	8	10454000	1249.70938105079	8.8960359012715e-05	0	0	-0.0482587247605339
2017	9	10454000	1244.20150043563	8.76290201944652e-05	0	0	-0.0583518830432301
2017	10	10454000	1243.23321500939	8.57890800299177e-05	0	0	-0.0774056016583062
2017	11	10454000	1228.76271820646	8.50860134629768e-05	0	0	-0.0741906609434899
2017	12	10454000	1216.63610618894	8.42034405385191e-05	0	0	-0.0746616886732714
2017	13	10454000	1196.4178223747	8.31712789827973e-05	0	0	-0.0705588138156821
2017	14	10454000	1180.32745628306	8.20344053851907e-05	0	0	-0.0707663418642254
2017	15	10454000	1162.24369049841	8.2154076290202e-05	0	0	-0.0549314150038811
2017	16	10454000	1152.50872488047	8.16903515332835e-05	0	0	-0.0523282154646797
2017	17	10454000	1142.10192675583	8.19147344801795e-05	0	0	-0.0410663231162337
2017	18	10454000	1136.36945489618	8.21989528795811e-05	0	0	-0.0328849519275391
2017	19	10454000	1129.06770333236	8.26626776364996e-05	0	0	-0.021139302153377
2017	20	10454000	1130.74487013897	8.2677636499626e-05	0	0	-0.0224143136159895
2017	21	10454000	1129.69758729354	8.27973074046372e-05	0	0	-0.0200917374249828
2017	22	10454000	1121.55382077234	8.25130890052356e-05	0	0	-0.0163646366606791
2017	23	10454000	1116.55293533837	8.22887060583396e-05	0	0	-0.0146459113767068
2017	24	10454000	1107.13188105307	8.15407629020195e-05	0	0	-0.0152934635365753
2017	25	10454000	1107.04769332294	8.07479431563201e-05	0	0	-0.0247935960559649
2017	26	10454000	1104.24741344548	7.9775617053104e-05	0	0	-0.0340932774549275
2017	27	10454000	1110.98068543648	7.99700822737472e-05	0	0	-0.0376070313230215
2017	28	10454000	1110.08669433175	7.95961106955871e-05	0	0	-0.041336135786558
2017	29	10454000	1121.68799617262	8.01047120418848e-05	0	0	-0.045189033265553
2017	30	10454000	1102.26811261082	7.90426327599102e-05	0	0	-0.0412495944413418
2017	31	10454000	1090.22419865383	7.8773373223635e-05	0	0	-0.0339601695683747
2017	32	10454000	1081.35058285569	7.81002243829469e-05	0	0	-0.0343557246324147
2017	33	10454000	1079.25125964178	7.76813762154076e-05	0	0	-0.0376661683538543
2017	34	10454000	1067.56965533213	7.78908002991773e-05	0	0	-0.0245133000937393
2017	35	10454000	1073.67029811657	7.85041136873598e-05	0	0	-0.0224187054059269
2017	36	10454000	1086.56638037738	7.85639491398654e-05	0	0	-0.0332850169400797
2017	37	10454000	1094.04718204174	7.86686611817502e-05	0	0	-0.0386155028185292
2017	38	10454000	1098.96117164803	8.01196709050112e-05	0	0	-0.0252612852612402
2017	39	10454000	1104.72413540731	8.01944652206432e-05	0	0	-0.0294409566740557
2017	40	10454000	1112.22595904695	8.14809274495138e-05	0	0	-0.0205227713499051
2017	41	10454000	1108.18107188095	8.20344053851907e-05	0	0	-0.0102700471698439
2017	42	10454000	1111.72083279803	8.24831712789828e-05	0	0	-0.00802434616213462
2017	43	10454000	1119.56462842066	8.15856394913986e-05	0	0	-0.0256926913288048
2017	44	10454000	1127.6654309617	8.22139117427076e-05	0	0	-0.0252427982450653
2017	45	10454000	1130.88077511002	8.18997756170531e-05	0	0	-0.0317281679021655
2017	46	10454000	1147.16230030782	8.28421839940165e-05	0	0	-0.0344870994254306
2017	47	10454000	1149.70230500437	8.36649214659686e-05	0	0	-0.0270524855599506
2017	48	10454000	1146.91963460803	8.42034405385191e-05	0	0	-0.0184142236044709
2017	49	10454000	1143.97656162815	8.36200448765894e-05	0	0	-0.0227072498681118
2017	50	10454000	1140.39615085776	8.29169783096485e-05	0	0	-0.0278816714997182
2017	51	10454000	1146.00561882229	8.35901271503366e-05	0	0	-0.0247866313705181
2017	52	10454000	1161.2149676039	8.40987284966343e-05	0	0	-0.0317038348893031
2018	1	10645000	1191.33617618526	8.42574036962815e-05	0	0	-0.0471203488212789
2018	2	10645000	1204.09003884214	8.48363393453574e-05	0	0	-0.0507354407656137
2018	3	10645000	1230.81014356083	8.69145698805017e-05	0	0	-0.0485941262945708
2018	4	10645000	1233.0482732006	8.67512803384547e-05	0	0	-0.0521052375620544
2018	5	10645000	1237.36643300682	8.74489720181103e-05	0	0	-0.0478164199614225
2018	6	10645000	1250.2573009381	8.98537816373488e-05	0	0	-0.0317193116235746
2018	7	10645000	1259.97533001277	9.35203740814963e-05	0	0	1.95797383052773e-05
2018	8	10645000	1259.5565111845	9.72018110294663e-05	0	0	0.0397310389578603
2018	9	10645000	1253.48872296895	0.00010042306835894	0	0	0.0793874529603695
2018	10	10645000	1253.25415618195	0.000101670006680027	0	0	0.0929945799446653
2018	11	10645000	1238.67896560279	9.96808431678171e-05	0	0	0.0842195898163515
2018	12	10645000	1226.72053265914	9.72908780524011e-05	0	0	0.0685400342640439
2018	13	10645000	1206.10917355719	9.30453499591776e-05	0	0	0.0393752302726824
2018	14	10645000	1189.56979774745	8.9957693164106e-05	0	0	0.0188557260742724
2018	15	10645000	1170.38348518329	8.70778594225488e-05	0	0	0.00240648885802376
2018	16	10645000	1159.97618923007	8.55785645364804e-05	0	0	-0.00601407968098136
2018	17	10645000	1148.55288785161	8.34706449936911e-05	0	0	-0.0208548409959709
2018	18	10645000	1142.13806856789	8.18377495732205e-05	0	0	-0.0346175910391185
2018	19	10645000	1133.6040820579	8.07986343056483e-05	0	0	-0.0397000000001797
2018	20	10645000	1135.83569671606	8.08134788094708e-05	0	0	-0.0414106519561297
2018	21	10645000	1134.78939113583	8.0368143694797e-05	0	0	-0.0458141321569769
2018	22	10645000	1126.06990992939	8.02493876642173e-05	0	0	-0.0398464691523473
2018	23	10645000	1120.89775361234	8.03384546871521e-05	0	0	-0.0343454641498495
2018	24	10645000	1110.08682826059	8.02642321680398e-05	0	0	-0.025841967970686
2018	25	10645000	1109.509195771	7.98931195724783e-05	0	0	-0.0298412991052244
2018	26	10645000	1106.90585445646	7.93438729310473e-05	0	0	-0.0342448766567172
2018	27	10645000	1115.17455726114	7.8883693312551e-05	0	0	-0.0469653445015549
2018	28	10645000	1114.51244657684	7.94923179692719e-05	0	0	-0.0390416874306628
2018	29	10645000	1127.9236601741	8.19416610999777e-05	0	0	-0.0212103540503876
2018	30	10645000	1105.69046229444	8.25205967490537e-05	0	0	0.00552554074933995
2018	31	10645000	1090.89788649756	8.26838862911007e-05	0	0	0.0211771548816692
2018	32	10645000	1080.78067560383	8.30846878943071e-05	0	0	0.0357328043218292
2018	33	10645000	1079.54410201772	8.23424627031841e-05	0	0	0.0276560243592413
2018	34	10645000	1066.85884535822	7.9625918503674e-05	0	0	0.00556882915451516
2018	35	10645000	1074.28179526299	7.8141468121428e-05	0	0	-0.0199964249210111
2018	36	10645000	1089.70294073153	7.86313367475692e-05	0	0	-0.0278084417310921
2018	37	10645000	1098.26764205433	7.86016477399243e-05	0	0	-0.0357541646049776
2018	38	10645000	1102.00191938565	7.91657388851778e-05	0	0	-0.0321250977542607
2018	39	10645000	1107.29470770199	7.92548059081125e-05	0	0	-0.0356677471925744
2018	40	10645000	1114.62585392456	8.02642321680398e-05	0	0	-0.0298089747403375
2018	41	10645000	1108.62832042656	7.99970310992355e-05	0	0	-0.0278076248446365
2018	42	10645000	1111.82581472069	8.04868997253767e-05	0	0	-0.0246673663784074
2018	43	10645000	1120.20447040766	8.11400578935649e-05	0	0	-0.0241067332982831
2018	44	10645000	1130.41986721856	8.09767683515178e-05	0	0	-0.0348718811140082
2018	45	10645000	1134.08667006905	8.0917390336228e-05	0	0	-0.0386978096359946
2018	46	10645000	1152.67714597679	8.21494841534922e-05	0	0	-0.0398005166814634
2018	47	10645000	1154.7806865872	8.18377495732205e-05	0	0	-0.0451866637477368
2018	48	10645000	1151.2264877206	8.10509908706302e-05	0	0	-0.0514464254882374
2018	49	10645000	1144.90308315438	8.18674385808654e-05	0	0	-0.0365996771001195
2018	50	10645000	1140.00191604222	8.1466636977659e-05	0	0	-0.0371946006805222
2018	51	10645000	1142.95457305293	8.10213018629852e-05	0	0	-0.0449314209538161
2018	52	10645000	1158.03793560985	8.24315297261189e-05	0	0	-0.0409640601150706
2019	1	10815000	1187.50107563177	8.37827798826239e-05	0	0	-0.0502745444672589
2019	2	10815000	1200.71897443665	8.4659386375455e-05	0	0	-0.0509019810112759
2019	3	10815000	1228.36210437872	8.62491642522844e-05	0	0	-0.0548389633143178
2019	4	10815000	1230.47416162107	8.75566451229478e-05	0	0	-0.0421578633985498
2019	5	10815000	1235.62171097797	8.76755070202808e-05	0	0	-0.0448532997482732
2019	6	10815000	1248.66856202594	8.79578040264468e-05	0	0	-0.0517900137735666
2019	7	10815000	1259.57528955205	8.87601218334448e-05	0	0	-0.0514262943147219
2019	8	10815000	1259.34402759681	8.89829878909442e-05	0	0	-0.0488699086573332
2019	9	10815000	1252.68676639205	8.80766659237798e-05	0	0	-0.0535543027929224
2019	10	10815000	1253.16494528407	8.81212391352797e-05	0	0	-0.0534366569509232
2019	11	10815000	1238.59723066493	8.60857291434515e-05	0	0	-0.0644254877124889
2019	12	10815000	1226.89590097821	8.44810935294555e-05	0	0	-0.0731079962910392
2019	13	10815000	1206.08519966865	8.24307258004606e-05	0	0	-0.0799986598750727
2019	14	10815000	1189.25021177795	8.16878389421291e-05	0	0	-0.0753838098072948
2019	15	10815000	1169.16567297666	8.07072282891316e-05	0	0	-0.0707903720487603
2019	16	10815000	1158.20451198598	8.10786717182973e-05	0	0	-0.0576793746653891
2019	17	10815000	1145.89698263844	7.96969021618008e-05	0	0	-0.0637901868544386
2019	18	10815000	1138.87190512192	7.99494836936335e-05	0	0	-0.0550298104993739
2019	19	10815000	1129.1154263975	7.94888938414679e-05	0	0	-0.0523555209816857
2019	20	10815000	1131.90225081738	7.92511700468019e-05	0	0	-0.0575157888151294
2019	21	10815000	1130.87342465341	7.92808855211351e-05	0	0	-0.0563046431769522
2019	22	10815000	1121.62043611035	8.00089146423e-05	0	0	-0.0397821176164421
2019	23	10815000	1116.36985037403	8.01426342767996e-05	0	0	-0.0336535874391806
2019	24	10815000	1104.274098562	8.08260901864646e-05	0	0	-0.0147373723455003
2019	25	10815000	1103.16578394905	8.05735086546319e-05	0	0	-0.0168295502083008
2019	26	10815000	1100.77729049795	7.98306217963004e-05	0	0	-0.023780732691265
2019	27	10815000	1110.56962119022	7.98900527449669e-05	0	0	-0.0316680922286796
2019	28	10815000	1110.08475062557	8.03357848599658e-05	0	0	-0.0258401447361642
2019	29	10815000	1125.16094735129	7.99643414308001e-05	0	0	-0.0433368643535642
2019	30	10815000	1100.31245581153	7.83448480796375e-05	0	0	-0.04154497712908
2019	31	10815000	1082.88659171313	7.80179778619716e-05	0	0	-0.0301846859710607
2019	32	10815000	1071.54808942473	7.69482207859743e-05	0	0	-0.0333611620211311
2019	33	10815000	1071.25258060171	7.64430577223089e-05	0	0	-0.0394422205993464
2019	34	10815000	1057.80815820524	7.54921625436446e-05	0	0	-0.0393343139608983
2019	35	10815000	1066.48157662044	7.66807815169749e-05	0	0	-0.0321445558666596
2019	36	10815000	1084.23238769494	7.79734046504717e-05	0	0	-0.0319418494484985
2019	37	10815000	1093.77776387414	7.87757224574697e-05	0	0	-0.0305160380623513
2019	38	10815000	1096.26657279889	7.77356808558057e-05	0	0	-0.0454876341541453
2019	39	10815000	1100.97329811755	7.88202956689696e-05	0	0	-0.0363072366840279
2019	40	10815000	1108.05300528863	7.8523140925637e-05	0	0	-0.0460745154292749
2019	41	10815000	1100.18822210431	7.72305177921403e-05	0	0	-0.0550707786967823
2019	42	10815000	1103.06485629513	7.74385261124731e-05	0	0	-0.0549966359175736
2019	43	10815000	1111.89543929962	7.8924299829136e-05	0	0	-0.0445144728094164
2019	44	10815000	1124.22896695171	8.00832033281331e-05	0	0	-0.0411205975923688
2019	45	10815000	1128.30698216752	8.04992199687987e-05	0	0	-0.0396230661283626
2019	46	10815000	1149.00213221601	8.05437931802986e-05	0	0	-0.0563986178955387
2019	47	10815000	1150.69015497603	8.133125325013e-05	0	0	-0.0485709856248809
2019	48	10815000	1146.41920945859	8.06180818661318e-05	0	0	-0.0534003695624612
2019	49	10815000	1136.5821102311	7.98009063219672e-05	0	0	-0.0548857048422283
2019	50	10815000	1130.39029758643	7.99049104821336e-05	0	0	-0.0484702475803411
2019	51	10815000	1130.40915500905	8.16284079934626e-05	0	0	-0.0279625787432703
2019	52	10815000	1144.98973770773	8.18067008394622e-05	0	0	-0.0382446551838979
2020	1	10940000	1177.25207489977	8.44047708348961e-05	0	0	-0.0442148933177295
2020	2	10940000	1190.80961328801	8.44497787112745e-05	0	0	-0.0545927850788061
2020	3	10940000	1219.12215167804	8.60700622608957e-05	0	0	-0.0588309806193872
2020	4	10940000	1221.14323239034	8.68952066611657e-05	0	0	-0.0513807313721269
2020	5	10940000	1227.08227766694	8.68501987847873e-05	0	0	-0.0564609879287507
2020	6	10940000	1240.13639607653	8.54699572425174e-05	0	0	-0.0812300940406522
2020	7	10940000	1252.15548478392	8.52149126097067e-05	0	0	-0.0927644259801847
2020	8	10940000	1252.13858037574	8.47048233440852e-05	0	0	-0.0981828867048013
2020	9	10940000	1244.86650591895	8.37146500637612e-05	0	0	-0.103518333336327
2020	10	10940000	1246.01797210497	8.34145975545721e-05	0	0	-0.10755701370709
2020	11	10940000	1231.53292146026	8.49748706023554e-05	0	0	-0.080170752839629
2020	12	10940000	1220.14257054668	8.54999624934364e-05	0.093695652173913	0	-0.0658468710838262
2020	13	10940000	1199.27644512801	8.59650438826795e-05	0.110782608695652	0	-0.044423823501618
2020	14	10940000	1182.26450483815	8.55449703698147e-05	0.099304347826087	0	-0.0354104387527732
2020	15	10940000	1161.45735359525	8.44197734603556e-05	0.0786086956521739	0	-0.0310449225566756
2020	16	10940000	1150.04617507726	8.25744505288425e-05	0.0614782608695652	0	-0.0428210415759623
2020	17	10940000	1136.97789367221	8.1929337634086e-05	0.0420869565217391	0	-0.0393832579519999
2020	18	10940000	1129.41263765204	8.07291275973295e-05	0.0313913043478261	0	-0.0471153198379842
2020	19	10940000	1118.45905158648	8.02940514590053e-05	0.019695652173913	0	-0.0429689862300381
2020	20	10940000	1121.79137834938	8.07591328482484e-05	0.014304347826087	0	-0.0402850112967334
2020	21	10940000	1120.79206026274	8.08791538519241e-05	0.012304347826087	0	-0.0380017505234284
2020	22	10940000	1111.04121707233	7.98439726952217e-05	0.00865217391304348	0	-0.0419797360850703
2020	23	10940000	1105.79014796933	7.92138624259245e-05	0.00730434782608696	0	-0.045026760331304
2020	24	10940000	1092.5202555967	7.9558922811492e-05	0.00595652173913044	0	-0.0292170835581111
2020	25	10940000	1090.85888670397	7.93788913059786e-05	0.00791304347826087	0	-0.0299386906061204
2020	26	10940000	1088.69273208252	7.8733778411222e-05	0.00595652173913044	0	-0.0359079572504751
2020	27	10940000	1099.97611446303	7.93038781786813e-05	0.00495652173913043	0	-0.0388882212082514
2020	28	10940000	1099.61306527263	7.87787862876003e-05	0.00495652173913043	0	-0.0449367753377715
2020	29	10940000	1116.20165169656	7.87937889130598e-05	0.00595652173913044	0	-0.0589514014753027
2020	30	10940000	1088.94611583994	7.83137048983572e-05	0.00660869565217391	0	-0.0412748759430305
2020	31	10940000	1069.02760268137	7.97539569424649e-05	0.00760869565217391	0	-0.00545131170304264
2020	32	10940000	1056.49538870464	7.91988598004651e-05	0.00826086956521739	0	-0.00065820325585859
2020	33	10940000	1057.19203746494	7.90188282949516e-05	0.00726086956521739	0	-0.00358689559754187
2020	34	10940000	1043.2127109205	7.87787862876003e-05	0.00695652173913044	0	0.00669785654101044
2020	35	10940000	1053.05240102069	7.81036681419248e-05	0.00595652173913044	0	-0.0112552813223779
2020	36	10940000	1072.92366388779	7.73685394944115e-05	0.00565217391304348	0	-0.038701414914575
2020	37	10940000	1083.34563422054	7.74285499962493e-05	0.00730434782608696	0	-0.0472108186020778
2020	38	10940000	1084.56713448019	7.84637311529518e-05	0.00995652173913044	0	-0.0355599328562311
2020	39	10940000	1088.60226466927	7.89588177931138e-05	0.00995652173913044	0	-0.0330720097116573
2020	40	10940000	1095.37509991089	8.01740304553297e-05	0.0139565217391304	0	-0.0242611867962441
2020	41	10940000	1085.75570751143	8.07891380991674e-05	0.0209565217391304	0	-0.00806415978368956
2020	42	10940000	1088.34676946793	8.06841197209512e-05	0.0352608695652174	0	-0.0117120478743755
2020	43	10940000	1097.55622559207	8.1074187982897e-05	0.0562173913043478	0	-0.0152668493889965
2020	44	10940000	1111.98319363596	8.07141249718701e-05	0.0726086956521739	0	-0.0323594761520644
2020	45	10940000	1116.43003111976	8.14642562448429e-05	0.0786521739130435	0	-0.0272565501388741
2020	46	10940000	1139.02290816236	8.1929337634086e-05	0.0893478260869565	0	-0.0411079600127668
2020	47	10940000	1140.32937606735	8.34145975545721e-05	0.094	0	-0.0248431520417768
2020	48	10940000	1135.40322105255	8.47798364713825e-05	0.0920869565217391	0	-0.00458270767254148
2020	49	10940000	1121.99273998923	8.61300727627335e-05	0.100434782608696	0	0.0233577803819165
2020	50	10940000	1114.55704591232	8.6805190908409e-05	0.113782608695652	0	0.038260001355762
2020	51	10940000	1111.43277728681	8.8320456079814e-05	0.111695652173913	0	0.0593533176826239
2020	52	10940000	1125.17193144142	9.00157527567324e-05	0.135608695652174	0	0.0665036750985434
2020	53	10940000	0	9.33913434851099e-05	0.15795652173913	0.7	Inf
2021	1	10976000	1153.88756327615	9.19429834591051e-05	0.126826086956522	0.8	0.0453358181409984
2021	2	10976000	1167.57409416108	9.28881774525497e-05	0.0961739130434782	0.7	0.0437024991339706
2021	3	10976000	1196.13091962179	9.366567573748e-05	0.0901304347826087	1.1	0.0273122948686462
2021	4	10976000	1198.08063012907	9.22478847473131e-05	0.0814782608695652	0.9	0.0101156546280401
2021	5	10976000	1204.71800627847	9.12569555606372e-05	0.0674347826086956	0.9	-0.00624046975249629
2021	6	10976000	1217.5605630625	8.87720100617425e-05	0.0597391304347826	1.4	-0.043497272061184
2021	7	10976000	1230.52170064232	8.7064562847778e-05	0.056695652173913	1.6	-0.0717758171970601
2021	8	10976000	1230.74043136163	8.5067459410016e-05	0.059304347826087	2.1	-0.093228781989948
2021	9	10976000	1222.89378877407	8.33447671316411e-05	0.0592173913043478	0.999999999999999	-0.105891280144524
2021	10	10976000	1224.66088829866	8.23233478161445e-05	0.0671304347826087	1.8	-0.11812322062447
2021	11	10976000	1210.42025295927	8.33600121960515e-05	0.0793913043478261	1.6	-0.096512143343324
2021	12	10976000	1199.45506459053	8.42442259318546e-05	0.0933913043478261	2.5	-0.0785815720597321
2021	13	10976000	1178.79983219372	8.62870645628478e-05	0.112391304347826	3.3	-0.0397012545434695
2021	14	10976000	1161.82847550848	8.91683817364128e-05	0.122869565217391	4	0.00686118877232127
2021	15	10976000	1140.60743102824	9.16075920420764e-05	0.11795652173913	6.9	0.0536491060001227
2021	16	10976000	1128.92505645339	9.29644027746017e-05	0.123565217391304	8.3	0.0803197192127812
2021	17	10976000	1115.31203163984	9.16228371064868e-05	0.114913043478261	9	0.0777253054759088
2021	18	10976000	1107.33430914284	9.03879868892446e-05	0.10295652173913	8.3	0.070859983484033
2021	19	10976000	1095.32149253041	8.80554920344539e-05	0.0906086956521739	8.8	0.0546675180555995
2021	20	10976000	1099.15352271373	8.58602027593567e-05	0.0633913043478261	9.6	0.0247886002484866
2021	21	10976000	1098.2002936216	8.45643722844729e-05	0.0450869565217391	11.4	0.0101982365543411
2021	22	10976000	1088.06632286589	8.55705465355591e-05	0.0317826086956522	11.4	0.0317385773352083
2021	23	10976000	1082.91329372511	8.34209924536931e-05	0.0228260869565217	10	0.0106072262123385
2021	24	10976000	1068.6834811161	8.40155499656986e-05	0.0138695652173913	7.9	0.0313624375001036
2021	25	10976000	1066.47659296719	8.29636405213812e-05	0.00991304347826087	6.7	0.0205568572037915
2021	26	10976000	1064.54695236113	8.20489366567574e-05	0.00726086956521739	6.2	0.0111343587171762
2021	27	10976000	1077.1703532657	8.07073709886424e-05	0.00726086956521739	5.29999999999999	-0.0170542692806297
2021	28	10976000	1076.88404507278	8.10122722768504e-05	0.0105217391304348	4.40000000000001	-0.0130785158692105
2021	29	10976000	1094.70480617267	8.061590060218e-05	0.0144782608695652	3.99999999999999	-0.0338948052145632
2021	30	10976000	1065.47163482503	8.07988413751048e-05	0.0207391304347826	3.60000000000001	-0.00513541106697558
2021	31	10976000	1043.38061989074	8.03109993139721e-05	0.0276086956521739	2.59999999999999	0.00979448910056826
2021	32	10976000	1029.79061862209	7.99146276393018e-05	0.0423913043478261	1.90000000000001	0.0180710340931333
2021	33	10976000	1031.49650607408	8.04482048936657e-05	0.0620869565217391	1.5	0.0231736062945051
2021	34	10976000	1017.28059629514	8.03109993139721e-05	0.075304347826087	1.09999999999999	0.0357024441802351
2021	35	10976000	1028.11797972709	7.98384023172498e-05	0.081	1.2	0.0187546766549414
2021	36	10976000	1049.73954381492	8.0692125924232e-05	0.0764782608695652	1	0.00844062342633704
2021	37	10976000	1060.85526030662	8.09055568259776e-05	0.0689565217391304	0.874172185430461	0.000513491061190932
2021	38	10976000	1060.81842920688	8.20641817211678e-05	0.0604347826086957	0.731788079470202	0.014876787920168
2021	39	10976000	1064.09778118667	8.29788855857916e-05	0.0624347826086957	0.880132450331129	0.0230262850336938
2021	40	10976000	1070.47553957428	8.4259470996265e-05	0.0644782608695652	0.796688741721854	0.0326251830467916
2021	41	10976000	1059.30527900869	8.49759890235536e-05	0.0754347826086957	1.03443708609272	0.0523878452142173
2021	42	10976000	1061.63342611949	8.5951673145819e-05	0.102347826086957	1.05099337748344	0.0621368659440511
2021	43	10976000	1071.08855956625	8.60888787255126e-05	0.128652173913043	1.39999999999998	0.0544412877095437
2021	44	10976000	1087.43693504884	8.71560332342404e-05	0.163869565217391	2.80000000000001	0.0514632740046198
2021	45	10976000	1092.17748658377	8.9214116929644e-05	0.182391304347826	5.60000000000001	0.0716206975304914
2021	46	10976000	1116.2884931046	9.20496989099779e-05	0.211782608695652	8.49999999999999	0.0817992010662485
2021	47	10976000	1117.24114604862	9.4854790761491e-05	0.228130434782609	10.6	0.113815047361182
2021	48	10976000	1111.76266181033	9.64860126534035e-05	0.222	9.2027027027027	0.13855235787362
2021	49	10976000	1094.9106372284	9.65774830398658e-05	0.210304347826087	4.40000000000001	0.157172062194242
2021	50	10976000	1086.34980238269	9.59829255278604e-05	0.186173913043478	6.2	0.159110994670597
2021	51	10976000	1079.97340185965	9.40010671545087e-05	0.17395652173913	6	0.141879973966494
2021	52	10976000	1092.47881226792	9.12569555606372e-05	0.192869565217391	4.4027027027027	0.0958564931018566
2022	1	10967000	1124.11191873495	9.15832290362954e-05	0.183347826086957	2.82702702702702	0.0415333033009649
2022	2	10967000	1137.8174667805	8.96120150187735e-05	0.216913043478261	1.85945945945946	0.00683987849256386
2022	3	10967000	1166.37737656712	8.8157071339174e-05	0.312869565217391	1.17297297297297	-0.0337604083877326
2022	4	10967000	1168.29183616275	8.70619524405507e-05	0.392130434782609	0.989189189189188	-0.0473270756939936
2022	5	10967000	1175.53871721757	8.70932415519399e-05	0.430869565217391	0.71891891891892	-0.0528597793568608
2022	6	10967000	1188.04813079973	8.72027534418022e-05	0.438173913043478	0.743243243243238	-0.061654177891281
2022	7	10967000	1201.77433190318	8.6639549436796e-05	0.455391304347826	0.562162162162168	-0.0783627419917015
2022	8	10967000	1202.19350182032	8.62327909887359e-05	0.454521739130435	0.562162162162161	-0.0830095169115587
2022	9	10967000	1193.8011248497	8.53410513141427e-05	0.480086956521739	0.47297297297297	-0.0861124375826339
2022	10	10967000	1196.09232006253	8.4715269086358e-05	0.531739130434783	0.300000000000003	-0.0945514975437833
2022	11	10967000	1182.16212388261	8.44493116395494e-05	0.570434782608696	0.0864864864864865	-0.0867580865691812
2022	12	10967000	1171.66238885341	8.60450563204005e-05	0.567478260869565	0.300000000000001	-0.0611630018469191
2022	13	10967000	1151.35655558852	8.62953692115144e-05	0.524434782608696	0.299999999999996	-0.0418259272983454
2022	14	10967000	1134.56846812753	8.58729662077597e-05	0.492782608695652	0.200000000000002	-0.0324074475542349
2022	15	10967000	1113.15560873195	8.55444305381727e-05	0.515565217391304	0.200000000000001	-0.0175677224087561
2022	16	10967000	1101.32712693794	8.4261576971214e-05	0.470739130434783	0.100000000000001	-0.0219073210382311
2022	17	10967000	1087.3324308926	8.40112640801001e-05	0.396521739130435	0.1	-0.0122615959147405
2022	18	10967000	1079.0379584296	8.22747183979975e-05	0.372608695652174	0.999999999999997	-0.0252428176569819
2022	19	10967000	1066.04944767867	8.10544430538173e-05	0.340260869565217	0.199999999999994	-0.0280000592314644
2022	20	10967000	1070.33514164785	8.03504380475594e-05	0.280913043478261	0.200000000000009	-0.0403005936826886
2022	21	10967000	1069.4339427153	8.07415519399249e-05	0.245347826086957	0.0999999999999996	-0.0348164961182804
2022	22	10967000	1058.97229532405	7.84730913642053e-05	0.288391304347826	0.299999999999994	-0.0526664347786246
2022	23	10967000	1054.00029828368	7.99749687108886e-05	0.372304347826087	0.200000000000009	-0.0299812991847743
2022	24	10967000	1039.00184757279	8.2008760951189e-05	0.426	0.1	0.00904536642467292
2022	25	10967000	1036.26234447043	8.21182728410513e-05	0.472130434782609	0	0.0130639269117544
2022	26	10967000	1034.57079359982	8.29005006257822e-05	0.500130434782609	0.199999999999994	0.0243861575797934
2022	27	10967000	1048.42678077914	8.46370463078849e-05	0.507217391304348	0.1	0.0320224738974199
2022	28	10967000	1048.15483817916	8.44806007509387e-05	0.525086956521739	0.199999999999994	0.0303821159440131
2022	29	10967000	1066.95111407239	8.32290362953692e-05	0.513565217391304	0.200000000000009	-0.00276593185335572
2022	30	10967000	1036.09335315614	8.44962453066333e-05	0.463173913043478	0.899999999999994	0.0425701474770611
2022	31	10967000	1012.11194308728	8.40894868585732e-05	0.40995652173913	0.300000000000009	0.0621354755689276
2022	32	10967000	997.564470091549	8.31351689612015e-05	0.37595652173913	0.5	0.0653948009019051
2022	33	10967000	1000.27010305111	8.18679599499374e-05	0.35304347826087	0.499999999999995	0.0463173864814768
2022	34	10967000	986.078957026398	8.21339173967459e-05	0.314478260869565	0.499999999999995	0.0648234530491971
2022	35	10967000	997.755453895456	8.08354192740926e-05	0.287434782608696	0.399999999999999	0.035724731912394
2022	36	10967000	1020.79804878154	8.06476846057572e-05	0.290739130434783	0.3	0.009994093572803
2022	37	10967000	1032.45169842386	8.06789737171464e-05	0.310304347826087	0.300000000000009	-0.0010186417683876
2022	38	10967000	1031.21155935322	8.23998748435544e-05	0.361260869565217	0.3	0.0215168657154128
2022	39	10967000	1033.6895638936	8.35419274092616e-05	0.469391304347826	0.100000000000001	0.0331922051889214
2022	40	10967000	1039.64115272659	8.51846057571965e-05	0.539521739130435	0.299999999999994	0.0474768117287051
2022	41	10967000	1027.14046529172	8.53097622027534e-05	0.518521739130435	0.0999999999999996	0.0617827228627991
2022	42	10967000	1029.2528714249	8.51533166458072e-05	0.481434782608696	0.0999999999999996	0.0576603964125307
2022	43	10967000	1038.8507640137	8.41833541927409e-05	0.414260869565217	0	0.0359524556173911
2022	44	10967000	1056.9749011016	8.40112640801001e-05	0.337130434782609	0.100000000000001	0.0161073823802774
2022	45	10967000	1061.93568094962	8.34793491864831e-05	0.271	0	0.00495728615661112
2022	46	10967000	1087.24243443298	8.52628285356696e-05	0.244913043478261	0	0.002536293175916
2022	47	10967000	1087.90204245927	8.80944931163955e-05	0.247826086956522	0.0999999999999996	0.0352034981515054
2022	48	10967000	1081.97025483793	9.16614518147685e-05	0.268434782608696	0.100000000000009	0.0830242280325169
2022	49	10967000	1061.8128851125	9.46652065081352e-05	0.293695652173913	0	0.139748836134894
2022	50	10967000	1052.24631822998	9.62765957446809e-05	0.318739130434783	0	0.16968810313385
2022	51	10967000	1042.58067098394	9.68397997496871e-05	0.39004347826087	0	0.187438089401397
2022	52	10967000	1053.53659212284	9.54943679599499e-05	0.356304347826087	0	0.158763738372033
2023	1	10965000	1085.0404313879	9.59150591668018e-05	0.253434782608696	0	0.0906506022879574
2023	2	10965000	1098.59809659524	9.23974712271033e-05	0.17004347826087	0	0.037686123372211
2023	3	10965000	1126.82222104253	9.11492948614038e-05	0.145826086956522	0	-0.00197211325888712
2023	4	10965000	1128.71870182411	8.83773707245907e-05	0.172304347826087	0	-0.0339488499323889
2023	5	10965000	1136.45384765794	8.78748581617766e-05	0.203434782608696	0	-0.0459797357944906
2023	6	10965000	1148.47594510194	8.77451775004053e-05	0.215565217391304	0	-0.0573594469983358
2023	7	10965000	1162.76256709821	8.77775976657481e-05	0.244608695652174	0	-0.0685974672346624
2023	8	10965000	1163.37060048699	8.8118009401848e-05	0.285869565217391	0	-0.0654740634283717
2023	9	10965000	1154.50838631074	8.91878748581618e-05	0.28104347826087	0	-0.0468670361794844
2023	10	10965000	1157.23578573347	8.78748581617766e-05	0.322	0	-0.0631122772332659
2023	11	10965000	1143.73187041197	8.76803371697196e-05	0.322782608695652	0	-0.0541489417354957
2023	12	10965000	1133.76421663838	8.63997406386773e-05	0.290913043478261	0	-0.0597692321242086
2023	13	10965000	1114.00552649798	8.45193710487923e-05	0.243565217391304	0	-0.0639184679108612
2023	14	10965000	1097.57553233131	8.34332955098071e-05	0.228347826086957	0	-0.0621146611992186
2023	15	10965000	1076.24474916701	8.37574971632355e-05	0.206260869565217	0	-0.0398094849709339
2023	16	10965000	1064.4284012017	8.26390014589074e-05	0.193173913043478	0	-0.0421149991404675
2023	17	10965000	1050.2580536031	8.28659426163073e-05	0.18195652173913	0	-0.026524960706109
2023	18	10965000	1041.77405077869	8.3660236667207e-05	0.177826086956522	0	-0.00919014134737811
2023	19	10965000	1027.99079763459	8.26065812935646e-05	0.162	0	-0.00855143611676066
2023	20	10965000	1032.6604174863	8.17798670773221e-05	0.14295652173913	0	-0.022912098774829
2023	21	10965000	1031.82047913606	8.25903712108932e-05	0.124652173913043	0	-0.0124251063002672
2023	22	10965000	1021.14865297171	8.25903712108932e-05	0.106086956521739	0	-0.00210415297073427
2023	23	10965000	1016.42903597222	8.2006808234722e-05	0.103304347826087	0	-0.00455421461646004
2023	24	10965000	1000.89621005305	8.17150267466364e-05	0.0914347826086956	0	0.00729725007807547
2023	25	10965000	997.666264518556	8.16501864159507e-05	0.0879565217391304	0	0.00975650458236308
2023	26	10965000	996.211424005519	8.01264386448371e-05	0.0709565217391304	0	-0.0076403701283763
2023	27	10965000	1011.09288160232	7.88458421137948e-05	0.0719130434782609	0	-0.0378727635206345
2023	28	10965000	1010.79772576937	7.63332792997244e-05	0.0883478260869565	0	-0.0682606658190238
2023	29	10965000	1030.26572025729	7.53120440914249e-05	0.102173913043478	0	-0.098096751420643
2023	30	10965000	998.254849781039	7.47122710325823e-05	0.142565217391304	0	-0.0765885082329517
2023	31	10965000	972.773146980242	7.48095315286108e-05	0.173434782608696	0	-0.0511662427512018
2023	32	10965000	957.442121200607	7.48095315286108e-05	0.204304347826087	0	-0.035973058253816
2023	33	10965000	961.100245621493	7.51823634300535e-05	0.256086956521739	0	-0.0348561409427482
2023	34	10965000	947.185801913947	7.63494893823959e-05	0.260782608695652	0	-0.00547495739850465
2023	35	10965000	959.503008736647	7.7241043929324e-05	0.271652173913044	0	-0.00677747612819819
2023	36	10965000	983.562559540673	7.63819095477387e-05	0.291739130434783	0	-0.0418504742188399
2023	37	10965000	995.56434000168	7.60901280596531e-05	0.29695652173913	0	-0.0570172491328724
2023	38	10965000	993.20937953351	7.72086237639812e-05	0.282652173913043	0	-0.0408870278214483
2023	39	10965000	994.865250533975	7.7662506078781e-05	0.309695652173913	0	-0.0368544891022134
2023	40	10965000	1000.34399561024	7.74355649213811e-05	0.34604347826087	0	-0.044928540389569
2023	41	10965000	986.770581950516	7.86513211217377e-05	0	0	-0.0165900587734956
2023	42	10965000	988.701177712399	8.0547900794294e-05	0	0	0.00515709134624315
2023	43	10965000	998.318094344928	8.09045226130653e-05	0	0	-0.00011829330310397
2023	44	10965000	1017.96109628139	8.10504133571081e-05	0	0	-0.0176441873338762
2023	45	10965000	1023.06095885608	8.21689090614362e-05	0	0	-0.00905220629906043
2023	46	10965000	1049.16379852065	8.35305560058356e-05	0	0	-0.0176938992241464
2023	47	10965000	1049.57323517044	8.38709677419355e-05	0	0	-0.0140754686527861
2023	48	10965000	1043.30380637666	8.56702869184633e-05	0	0	0.0131277136531343
2023	49	10965000	1020.15665694905	8.67077322094343e-05	0	0	0.0486624703302142
2023	50	10965000	1009.74584976989	8.67563624574485e-05	0	0	0.0600687294173422
2023	51	10965000	996.873193807479	8.61890095639488e-05	0	0	0.0667354750892915
2023	52	10965000	1006.0032827072	8.58648079105203e-05	0	0	0.0530780746053864
2024	1	10938000	1045.18594648476	8.91882788817784e-05	0	0	0.0134081916833766
2024	2	10938000	1058.44264357393	8.95419333108791e-05	0	0	0.00468363255785842
2024	3	10938000	1086.13198782871	9.05692152239811e-05	0	0	-0.00969678450384706
2024	4	10938000	1088.00444057299	9.22196025597844e-05	0	0	0.00661353865727069
2024	5	10938000	1096.20211946038	9.34489727180869e-05	0	0	0.0124045377200236
2024	6	10938000	1107.63764604933	9.2017514314584e-05	0	0	-0.013395758172591
2024	7	10938000	1122.55622158883	9.13944088918828e-05	0	0	-0.0330996531614585
2024	8	10938000	1123.49932329685	8.97103401818794e-05	0	0	-0.0517128244691451
2024	9	10938000	1114.16649632099	8.7015830245874e-05	0	0	-0.0724905089030088
2024	10	10938000	1117.36894843935	8.5483327719771e-05	0	0	-0.0914370750879149
2024	11	10938000	1104.35275687092	8.499494779387e-05	0	0	-0.0859804589431753
2024	12	10938000	1094.9251851076	8.36308521387673e-05	0	0	-0.092906060150225
2024	13	10938000	1075.79541505742	8.14078814415628e-05	0	0	-0.101316117852762
2024	14	10938000	1059.69855204134	8.12226338834624e-05	0	0	-0.0897411361543788
2024	15	10938000	1038.48390979643	8.13068373189626e-05	0	0	-0.0701829937940154
2024	16	10938000	1026.73599789815	8.13236780060626e-05	0	0	-0.0593492368270811
2024	17	10938000	1012.46473278109	8.00774671606602e-05	0	0	-0.0607080234906121
2024	18	10938000	1003.86084144086	8.18962613674638e-05	0	0	-0.0311406124737293
2024	19	10938000	989.525352373648	8.0481643651061e-05	0	0	-0.0340823530117229
2024	20	10938000	994.534289890938	7.80397440215561e-05	0	0	-0.0681065404978307
2024	21	10938000	993.765600454352	7.67093297406534e-05	0	0	-0.0832848313691998
2024	22	10938000	983.018345108433	7.87302121926575e-05	0	0	-0.0488478626542177
2024	23	10938000	978.486778900812	7.68608959245537e-05	0	0	-0.067130982571478
2024	24	10938000	962.460781121559	7.8511283260357e-05	0	0	-0.0312332530438575
2024	25	10938000	958.799819311271	7.84439205119569e-05	0	0	-0.028368611219399
2024	26	10938000	957.548960099608	7.86123273829572e-05	0	0	-0.0250106898942448
2024	27	10938000	973.225723784915	7.60525429437521e-05	0	0	-0.0719521916381149
2024	28	10938000	972.969566637128	7.60862243179522e-05	0	0	-0.0712967486505148
2024	29	10938000	993.070126166018	7.46210845402492e-05	0	0	-0.107615890711178
2024	30	10938000	960.095656762344	7.50926237790502e-05	0	0	-0.0711342211386019
2024	31	10938000	933.300138268253	7.51094644661502e-05	0	0	-0.0442517220075477
2024	32	10938000	917.277530193634	7.52610306500505e-05	0	0	-0.0255947948367145
2024	33	10938000	921.832771559745	7.4520040417649e-05	0	0	-0.0399560231487793
2024	34	10938000	908.131552056641	7.49242169080498e-05	0	0	-0.02018600941144
2024	35	10938000	921.03737420621	7.37116874368474e-05	0	0	-0.0495499699407336
2024	36	10938000	945.990539501192	7.3981138430448e-05	0	0	-0.0712380691848424
2024	37	10938000	958.295481783673	7.42674301111485e-05	0	0	-0.0796158212513586
2024	38	10938000	954.911788035887	7.58841360727518e-05	0	0	-0.0562479055226286
2024	39	10938000	955.808475114594	7.63219939373526e-05	0	0	-0.0516928614895051
2024	40	10938000	960.783694354592	7.81744695183564e-05	0	0	-0.0337054995259323
2024	41	10938000	946.171066231959	7.77534523408555e-05	0	0	-0.0240665425573018
2024	42	10938000	947.922277757897	7.67093297406534e-05	0	0	-0.0389507437732429
2024	43	10938000	957.564070132642	7.72145503536544e-05	0	0	-0.0423617295154185
2024	44	10938000	978.53437774203	7.70798248568542e-05	0	0	-0.0645193252052248
2024	45	10938000	983.792883542626	7.77366116537555e-05	0	0	-0.0615910976347297
2024	46	10938000	1010.59155680003	7.83091950151566e-05	0	0	-0.0797469128430233
2024	47	10938000	1010.70714414308	7.94206803637588e-05	0	0	-0.0667919926501715
2024	48	10938000	1004.13022654017	7.88986190636578e-05	0	0	-0.066854103945737
2024	49	10938000	978.361631256023	7.89154597507578e-05	0	0	-0.0420720007214297
2024	50	10938000	967.159713168367	7.84439205119569e-05	0	0	-0.0367671571553324
2024	51	10938000	951.187487821728	7.97743347928595e-05	0	0	-0.00398185202204616
2024	52	10938000	958.491208977435	8.0986864264062e-05	0	0	0.00345208280636726
2025	1	10883000	998.683182577958	8.50970788875284e-05	0	0	-0.0257170472337989
2025	2	10883000	1011.4007568089	8.66713311177191e-05	0	0	-0.0201707944863192
2025	3	10883000	1038.20882928697	8.73709987755816e-05	0	0	-0.0377658407258004
2025	4	10883000	1040.03265802161	8.763337414728e-05	0	0	-0.0365687151535727
2025	5	10883000	1048.64890481499	8.89102676228791e-05	0	0	-0.0305620924866557
2025	6	10883000	1059.33176662554	9.00122441840126e-05	0	0	-0.028444126358563
2025	7	10883000	1074.92779994829	9.1114220745146e-05	0	0	-0.0308186279579733
2025	8	10883000	1076.37687597922	9.12016792023789e-05	0	0	-0.0311943490505327
2025	9	10883000	1066.60807954369	9.06594367675354e-05	0	0	-0.0281341198507808
2025	10	10883000	1070.34462555576	8.94175266748295e-05	0	0	-0.0447936341352344
2025	11	10883000	1057.95733591323	8.64264474374672e-05	0	0	-0.0659358686265152
2025	12	10883000	1049.14091494173	8.46073115270247e-05	0	0	-0.077912236361753
2025	13	10883000	1030.83733244091	8.32604512856393e-05	0	0	-0.0764789263639003
2025	14	10883000	1015.11584092568	8.10914815462655e-05	0	0	-0.0866067077088569
2025	15	10883000	994.136644831891	7.87301032009795e-05	0	0	-0.0944906772325806
2025	16	10883000	982.572127112285	7.86426447437467e-05	0	0	-0.0848508977730831
2025	17	10883000	968.3394952504	7.67185586846248e-05	0	0	-0.0941193617501191
2025	18	10883000	959.731004371647	7.51967815287738e-05	0	0	-0.104123972151002
2025	19	10883000	945.217258181865	7.42172468077663e-05	0	0	-0.102216984873625
2025	20	10883000	950.482062594087	7.45845723281441e-05	0	0	-0.102771074214163
2025	21	10883000	949.797205195686	7.34476123841175e-05	0	0	-0.115811253806568
2025	22	10883000	939.195426180414	7.24330942802169e-05	0	0	-0.118181395571546
2025	23	10883000	934.776512894862	7.23806192058772e-05	0	0	-0.114654691700536
2025	24	10883000	918.369547460118	7.27129613433619e-05	0	0	-0.0946999469882738
2025	25	10883000	914.377838061917	7.30453034808466e-05	0	0	-0.0865920353338173
2025	26	10883000	913.300586880887	7.26429945775757e-05	0	0	-0.0905513344334164
2025	27	10883000	929.41649081289	7.27129613433619e-05	0	0	-0.105460244983562
2025	28	10883000	929.303535140724	7.19608186111597e-05	0	0	-0.114605757014145
2025	29	10883000	949.913147239154	7.10337589644919e-05	0	0	-0.144974461759379
2025	30	10883000	916.329966155741	6.90047227566906e-05	0	0	-0.138956457672038
2025	31	10883000	888.551394425777	6.94769984257478e-05	0	0	-0.105960549965286
2025	32	10883000	872.036151299439	6.98093405632325e-05	0	0	-0.0846709751532829
2025	33	10883000	877.385608536858	7.13311177190834e-05	0	0	-0.0704201299128812
2025	34	10883000	863.832706512466	7.2030785376946e-05	0	0	-0.0465746506344921
2025	35	10883000	877.217019425012	7.27129613433619e-05	0	0	-0.0522299709313021
2025	36	10883000	902.846190070988	7.3430120692671e-05	0	0	-0.0700520097072291
2025	37	10883000	915.364630164651	7.34651040755641e-05	0	0	-0.0823329061240814
2025	38	10883000	911.063171842717	5.83347909742872e-05	0	0	-0.267888308281713
2025	39	10883000	911.295129202843	4.37642119993003e-05	0	0	-0.450891391861464
2025	40	10883000	915.708721306704	2.97358754591569e-05	0	0	-0.62870289199078
2025	41	10883000	900.128108187562	1.46405457407731e-05	0	0	-0.814026471924018
2025	42	10883000	901.666971976122	0	0	0	-1
2025	43	10883000	911.30624941409	0	0	0	-1
2025	44	10883000	933.258128102664	0	0	0	-1
2025	45	10883000	938.687715782922	0	0	0	-1
2025	46	10883000	965.971946566507	0	0	0	-1
2025	47	10883000	965.720012210751	0	0	0	-1
2025	48	10883000	958.889403428313	0	0	0	-1
2025	49	10883000	931.109252588077	0	0	0	-1
2025	50	10883000	919.224975766312	0	0	0	-1
2025	51	10883000	900.436506557003	0	0	0	-1
2025	52	10883000	905.977657252447	0	0	0	-1
