# Supplementary material for: Cohort-resolved excess mortality in Germany (2000-2024): Patterns and implications for the SARS-CoV-2 era
Source: PLoS One. 2025 Oct 27;20(10):e0334884. doi: 10.1371/journal.pone.0334884 (PMC12558607; doi:10.1371/journal.pone.0334884)
Supplement: S1 Data — For each sex and 10-year age cohort, they contain cohort sizes, weekly death counts, all-cause mortality rates (AMR) PCR-incidence, mRNA-I rates, and modelled excess mortality rates. Data_all_age_0-29.csvData_all_age_30-39.csvData_all_age_40-49.csvData_all_age_50-59.csvData_all_age_60-69.csvData_all_age_70-79.csvData_all_age_80+.csvData_all_population.csvData_female_age_0-29.csvData_female_age_30-39.csvData_female_age_40-49.csvData_female_age_50-59.csvData_female_age_60-69.csvData_female_age_70-79.csvData_female_age_80+.csvData_female_population.csvData_male_age_0-29.csvData_male_age_30-39.csvData_male_age_40-49.csvData_male_age_50-59.csvData_male_age_60-69.csvData_male_age_70-79.csvData_male_age_80+.csvData_male_population.csv (ZIP) [file pone.0334884.s001.zip › S1_data_tables/Data_male_age_80+.csv]

2000	1	2679000	2606.91208791209	0.00324488944513976	0	0	-0.00546448087431714
2000	2	2679000	2641.43406593407	0.00328785982478098	0	0	-0.00546448087431696
2000	3	2679000	2696.13296703297	0.00335594493116395	0	0	-0.00546448087431686
2000	4	2679000	2741.58131868132	0.00341251564455569	0	0	-0.00546448087431704
2000	5	2679000	2736.55384615385	0.00340625782227785	0	0	-0.00546448087431685
2000	6	2679000	2672.2021978022	0.0033261576971214	0	0	-0.00546448087431706
2000	7	2679000	2578.89230769231	0.00321001251564456	0	0	-0.00546448087431695
2000	8	2679000	2454.00989010989	0.00305456821026283	0	0	-0.0054644808743171
2000	9	2679000	2349.63956043956	0.00292465581977472	0	0	-0.00546448087431697
2000	10	2679000	2284.08131868132	0.00284305381727159	0	0	-0.00546448087431706
2000	11	2679000	2253.51428571429	0.00280500625782228	0	0	-0.00546448087431693
2000	12	2679000	2226.16483516484	0.00277096370463079	0	0	-0.00546448087431709
2000	13	2679000	2184.73846153846	0.00271939924906133	0	0	-0.00546448087431714
2000	14	2679000	2162.61758241758	0.0026918648310388	0	0	-0.0054644808743167
2000	15	2679000	2147.33406593407	0.00267284105131414	0	0	-0.00546448087431705
2000	16	2679000	2083.58571428571	0.00259349186483104	0	0	-0.00546448087431708
2000	17	2679000	2052.81758241758	0.00255519399249061	0	0	-0.00546448087431706
2000	18	2679000	2020.03846153846	0.00251439299123905	0	0	-0.00546448087431689
2000	19	2679000	1979.61758241758	0.00246408010012516	0	0	-0.0054644808743169
2000	20	2679000	1945.22967032967	0.00242127659574468	0	0	-0.00546448087431702
2000	21	2679000	1951.46373626374	0.00242903629536921	0	0	-0.00546448087431688
2000	22	2679000	1931.15274725275	0.00240375469336671	0	0	-0.0054644808743169
2000	23	2679000	1967.75274725275	0.00244931163954944	0	0	-0.00546448087431692
2000	24	2679000	1968.35604395604	0.00245006257822278	0	0	-0.00546448087431689
2000	25	2679000	1971.17142857143	0.00245356695869837	0	0	-0.0054644808743169
2000	26	2679000	1935.17472527473	0.00240876095118899	0	0	-0.00546448087431685
2000	27	2679000	1932.76153846154	0.00240575719649562	0	0	-0.00546448087431683
2000	28	2679000	1908.83076923077	0.00237596996245307	0	0	-0.00546448087431687
2000	29	2679000	1907.82527472527	0.0023747183979975	0	0	-0.0054644808743168
2000	30	2679000	1890.53076923077	0.0023531914893617	0	0	-0.00546448087431704
2000	31	2679000	1943.01758241758	0.00241852315394243	0	0	-0.00546448087431699
2000	32	2679000	1918.48351648352	0.00238798498122653	0	0	-0.00546448087431718
2000	33	2679000	1904.0043956044	0.00236996245306633	0	0	-0.00546448087431707
2000	34	2679000	1915.26593406593	0.00238397997496871	0	0	-0.00546448087431708
2000	35	2679000	1935.97912087912	0.00240976220275344	0	0	-0.00546448087431705
2000	36	2679000	1919.08681318681	0.00238873591989987	0	0	-0.0054644808743168
2000	37	2679000	1984.04175824176	0.00246958698372966	0	0	-0.00546448087431695
2000	38	2679000	1992.89010989011	0.00248060075093867	0	0	-0.00546448087431672
2000	39	2679000	2028.08241758242	0.0025244055068836	0	0	-0.00546448087431691
2000	40	2679000	2047.38791208791	0.00254843554443054	0	0	-0.00546448087431683
2000	41	2679000	2072.32417582418	0.00257947434292866	0	0	-0.00546448087431686
2000	42	2679000	2084.39010989011	0.00259449311639549	0	0	-0.00546448087431705
2000	43	2679000	2142.70879120879	0.00266708385481852	0	0	-0.00546448087431701
2000	44	2679000	2158.19340659341	0.00268635794743429	0	0	-0.00546448087431707
2000	45	2679000	2190.16813186813	0.0027261576971214	0	0	-0.00546448087431674
2000	46	2679000	2207.66373626374	0.00274793491864831	0	0	-0.00546448087431693
2000	47	2679000	2221.74065934066	0.00276545682102628	0	0	-0.00546448087431704
2000	48	2679000	2223.34945054945	0.00276745932415519	0	0	-0.00546448087431698
2000	49	2679000	2236.21978021978	0.00278347934918648	0	0	-0.00546448087431693
2000	50	2679000	2280.26043956044	0.00283829787234043	0	0	-0.00546448087431699
2000	51	2679000	2325.10549450549	0.00289411764705882	0	0	-0.00546448087431683
2000	52	2679000	2342.1989010989	0.0029153942428035	0	0	-0.00546448087431683
2001	1	2736000	2629.91879281299	0.00272558139534884	0	0	-0.108717726796108
2001	2	2736000	2654.4067531011	0.00276186046511628	0	0	-0.105186122200341
2001	3	2736000	2639.88555639577	0.00272395348837209	0	0	-0.112613047060137
2001	4	2736000	2643.96013676897	0.00269651162790698	0	0	-0.122906594638028
2001	5	2736000	2548.85721033276	0.00267558139534884	0	0	-0.0972424855060437
2001	6	2736000	2523.38289044003	0.00263441860465116	0	0	-0.10215765963091
2001	7	2736000	2538.57431637761	0.00261139534883721	0	0	-0.115330212902878
2001	8	2736000	2520.66646016574	0.00263488372093023	0	0	-0.101031399508922
2001	9	2736000	2446.13236034599	0.00263348837209302	0	0	-0.0741302323968841
2001	10	2736000	2394.78505595577	0.00264790697674419	0	0	-0.0491004633853628
2001	11	2736000	2370.06392438731	0.00266325581395349	0	0	-0.0336125635969518
2001	12	2736000	2333.37256116687	0.00264813953488372	0	0	-0.0239878372182784
2001	13	2736000	2285.50963937961	0.00259790697674419	0	0	-0.0224499772372592
2001	14	2736000	2259.12859480075	0.00257162790697674	0	0	-0.0210384636404204
2001	15	2736000	2240.32815538729	0.00256046511627907	0	0	-0.0171082773276437
2001	16	2736000	2172.23632153422	0.00255953488372093	0	0	0.0133335761761513
2001	17	2736000	2140.00368586085	0.00253837209302326	0	0	0.0200917009738029
2001	18	2736000	2104.02585094049	0.00251023255813953	0	0	0.0260330209512502
2001	19	2736000	2067.84949994466	0.00249558139534884	0	0	0.0378898464600251
2001	20	2736000	2029.30680484284	0.00246209302325581	0	0	0.0434104862541871
2001	21	2736000	2037.66475295068	0.00241139534883721	0	0	0.0177336566267826
2001	22	2736000	2018.5254862091	0.00237441860465116	0	0	0.0116295354957278
2001	23	2736000	2053.62207349682	0.00235651162790698	0	0	-0.0131582504130394
2001	24	2736000	2048.84845353378	0.00236418604651163	0	0	-0.00763768228284208
2001	25	2736000	2054.27613528175	0.00235813953488372	0	0	-0.0127909460809413
2001	26	2736000	2020.53168687267	0.0023593023255814	0	0	0.00419113106829785
2001	27	2736000	2016.91272572554	0.00233604651162791	0	0	-0.00392318697017049
2001	28	2736000	1996.09421344423	0.00237348837209302	0	0	0.022597022851912
2001	29	2736000	1993.31333068464	0.00235744186046512	0	0	0.0171005073766575
2001	30	2736000	1974.9795406105	0.00231209302325581	0	0	0.00679523970428314
2001	31	2736000	2022.58084352638	0.00233325581395349	0	0	-0.00790121372776374
2001	32	2736000	2001.09225997095	0.00235813953488372	0	0	0.0134465264632232
2001	33	2736000	1984.25856618084	0.00232023255813953	0	0	0.00561491027885553
2001	34	2736000	1994.38238941284	0.00228976744186047	0	0	-0.0126266605373788
2001	35	2736000	2012.56520180678	0.0023446511627907	0	0	0.00190542805260613
2001	36	2736000	1997.0657864866	0.00234418604651163	0	0	0.00948101641995054
2001	37	2736000	2049.8200892003	0.00235186046511628	0	0	-0.0132792576986212
2001	38	2736000	2063.11193982831	0.00239116279069767	0	0	-0.00325330860567152
2001	39	2736000	2096.72126448438	0.00243093023255814	0	0	-0.00291944598839278
2001	40	2736000	2121.05112250984	0.00241255813953488	0	0	-0.0218057556552954
2001	41	2736000	2149.99901324107	0.00242604651162791	0	0	-0.0295809499675979
2001	42	2736000	2170.76711896075	0.00243581395348837	0	0	-0.034995517620112
2001	43	2736000	2219.46608187173	0.00243790697674419	0	0	-0.0553583958210844
2001	44	2736000	2240.07218576725	0.0024706976744186	0	0	-0.0514591389061729
2001	45	2736000	2270.43910665668	0.00253	0	0	-0.0416831732589566
2001	46	2736000	2285.45103894344	0.00255558139534884	0	0	-0.0383517465261316
2001	47	2736000	2298.59387191245	0.00258232558139535	0	0	-0.0338441135091527
2001	48	2736000	2317.65232600739	0.00261348837209302	0	0	-0.0302255542047024
2001	49	2736000	2340.42538703543	0.00265139534883721	0	0	-0.0257326669626146
2001	50	2736000	2388.79974320078	0.0027206976744186	0	0	-0.020512285862493
2001	51	2736000	2436.80546158132	0.00275697674418605	0	0	-0.0270048071620014
2001	52	2736000	2465.49783363828	0.00280790697674419	0	0	-0.0205629195639851
2002	1	2797000	2575.49235321023	0.00267898230088496	0	0	-0.0596749406064685
2002	2	2797000	2592.68329582218	0.00270353982300885	0	0	-0.0573472649211615
2002	3	2797000	2550.86801528014	0.00264203539823009	0	0	-0.0636912667793572
2002	4	2797000	2529.43302309097	0.0026146017699115	0	0	-0.065561341841073
2002	5	2797000	2418.51084763109	0.00257013274336283	0	0	-0.0393262026193736
2002	6	2797000	2415.0896068967	0.00258783185840708	0	0	-0.0313402892714866
2002	7	2797000	2466.69151989008	0.00254712389380531	0	0	-0.066522918884237
2002	8	2797000	2511.04628207307	0.00255420353982301	0	0	-0.0804629860928984
2002	9	2797000	2460.84574142533	0.00256106194690266	0	0	-0.0591852382185349
2002	10	2797000	2418.61262754042	0.00259469026548673	0	0	-0.0301878137528259
2002	11	2797000	2397.33347182693	0.0025896017699115	0	0	-0.0234983878917754
2002	12	2797000	2354.07336919328	0.00261261061946903	0	0	0.00328223873896051
2002	13	2797000	2303.58279225933	0.00264535398230089	0	0	0.0381220106504354
2002	14	2797000	2274.79025322006	0.00265199115044248	0	0	0.0538993635155511
2002	15	2797000	2252.99553401847	0.00263473451327434	0	0	0.0571703157137623
2002	16	2797000	2183.78973941496	0.00259115044247788	0	0	0.0726307380799083
2002	17	2797000	2152.37869824082	0.00251836283185841	0	0	0.0577134971000707
2002	18	2797000	2115.77016044271	0.00246283185840708	0	0	0.052288212408735
2002	19	2797000	2082.5975378808	0.00241327433628319	0	0	0.0475379713643297
2002	20	2797000	2042.23520888542	0.0023358407079646	0	0	0.0339651333072613
2002	21	2797000	2051.80085865867	0.00232986725663717	0	0	0.0265128758045711
2002	22	2797000	2033.60699268341	0.00232345132743363	0	0	0.0328445995499145
2002	23	2797000	2066.78352621092	0.00234446902654867	0	0	0.0254581445622164
2002	24	2797000	2057.88968228616	0.00232234513274336	0	0	0.0201713036763612
2002	25	2797000	2066.58089932028	0.00231393805309735	0	0	0.0122032970923198
2002	26	2797000	2034.97082830884	0.0023108407079646	0	0	0.0265503421177108
2002	27	2797000	2030.87999706937	0.00230685840707965	0	0	0.0268455068784501
2002	28	2797000	2012.63545624509	0.00225221238938053	0	0	0.0116089298150874
2002	29	2797000	2010.36413258691	0.00228030973451327	0	0	0.0253863798034547
2002	30	2797000	1990.55933198376	0.0022858407079646	0	0	0.0381001795815137
2002	31	2797000	2033.95069683016	0.0022716814159292	0	0	0.0096606585402816
2002	32	2797000	2015.22905092637	0.00227278761061947	0	0	0.0195367117477425
2002	33	2797000	1996.76748303474	0.00225884955752212	0	0	0.0226528713781529
2002	34	2797000	2004.40816883713	0.00222300884955752	0	0	0.00259020654754117
2002	35	2797000	2019.7227042187	0.0022462389380531	0	0	0.00538553919237622
2002	36	2797000	2005.84957326518	0.00225066371681416	0	0	0.0143332915478877
2002	37	2797000	2049.23071686755	0.00225818584070796	0	0	-0.00382129586634561
2002	38	2797000	2065.54264832287	0.0023037610619469	0	0	0.00825804864933807
2002	39	2797000	2097.26848826405	0.00235	0	0	0.0129365943787243
2002	40	2797000	2124.11504693345	0.00239181415929204	0	0	0.0179297976922366
2002	41	2797000	2155.03717277182	0.00245	0	0	0.0277316920484087
2002	42	2797000	2179.99566945039	0.0024679203539823	0	0	0.023396528380477
2002	43	2797000	2221.90690141029	0.00248451327433628	0	0	0.0108434329874135
2002	44	2797000	2244.97436389177	0.00251747787610619	0	0	0.0137309523903843
2002	45	2797000	2274.35526569016	0.00252721238938053	0	0	0.00450445647801062
2002	46	2797000	2286.0515352449	0.00252632743362832	0	0	-0.00098490135072772
2002	47	2797000	2299.99176926357	0.00256504424778761	0	0	0.00817752088845702
2002	48	2797000	2326.22331276982	0.0026396017699115	0	0	0.0257828588084976
2002	49	2797000	2355.10936795546	0.00272057522123894	0	0	0.0442827129234694
2002	50	2797000	2403.48762994818	0.00281615044247788	0	0	0.0592107769886414
2002	51	2797000	2453.99543803408	0.00289446902654867	0	0	0.0662611508749125
2002	52	2797000	2490.29140613187	0.00296349557522124	0	0	0.0757777155731559
2003	1	2929000	2531.22578508244	0.00286038543897216	0	0	0.0554570104906644
2003	2	2929000	2542.09368280643	0.00280706638115632	0	0	0.0313545947313675
2003	3	2929000	2492.41642817954	0.00275910064239829	0	0	0.0339363722948347
2003	4	2929000	2457.72101313527	0.00272890792291221	0	0	0.0370583098642836
2003	5	2929000	2362.83938386697	0.00268758029978587	0	0	0.0623659048258565
2003	6	2929000	2370.04697268752	0.00270770877944325	0	0	0.0670674586386919
2003	7	2929000	2425.72682982692	0.00285053533190578	0	0	0.0975679401583595
2003	8	2929000	2500.29662912268	0.00295460385438972	0	0	0.10370904310194
2003	9	2929000	2466.37596877202	0.00300792291220557	0	0	0.139080187113066
2003	10	2929000	2429.31845086273	0.0030458244111349	0	0	0.171028030100259
2003	11	2929000	2409.03916442756	0.00301991434689508	0	0	0.170840242719857
2003	12	2929000	2362.25741987524	0.00287130620985011	0	0	0.13527000801701
2003	13	2929000	2310.3892157864	0.00273254817987152	0	0	0.104662358429202
2003	14	2929000	2279.57023554362	0.00263340471092077	0	0	0.078975309314585
2003	15	2929000	2255.6811669672	0.00254689507494647	0	0	0.0545816646589017
2003	16	2929000	2186.63324084292	0.00247023554603854	0	0	0.0551380802711126
2003	17	2929000	2155.2129446548	0.00241477516059957	0	0	0.0464859194511041
2003	18	2929000	2118.47832362182	0.00236531049250535	0	0	0.0428239814241205
2003	19	2929000	2087.58296080869	0.00232098501070664	0	0	0.038425797056819
2003	20	2929000	2046.8299216657	0.00230663811563169	0	0	0.0525544781203732
2003	21	2929000	2056.56904957366	0.00232805139186295	0	0	0.0572949157485208
2003	22	2929000	2038.97827992067	0.00231092077087794	0	0	0.058569392943203
2003	23	2929000	2069.03193875603	0.00227944325481799	0	0	0.0289836324518146
2003	24	2929000	2057.38402488149	0.00227344753747323	0	0	0.0320873372788587
2003	25	2929000	2067.5213679584	0.00224218415417559	0	0	0.0129036789921763
2003	26	2929000	2038.88714816549	0.00219635974304069	0	0	0.00613709878242342
2003	27	2929000	2034.92880856565	0.00223511777301927	0	0	0.0258835548509806
2003	28	2929000	2019.36206749535	0.00229057815845824	0	0	0.0594434918021092
2003	29	2929000	2017.43959007462	0.00228051391862955	0	0	0.0557936953746513
2003	30	2929000	1997.05850325749	0.00239807280513919	0	0	0.121549517125595
2003	31	2929000	2035.97397919612	0.00251049250535332	0	0	0.151684660000332
2003	32	2929000	2019.33155198	0.00248029978586724	0	0	0.147211312440751
2003	33	2929000	2000.08783311653	0.00242184154175589	0	0	0.130950332553826
2003	34	2929000	2005.75465388628	0.00243147751605996	0	0	0.132242169100687
2003	35	2929000	2018.57274095643	0.0023186295503212	0	0	0.0728372359640118
2003	36	2929000	2006.42112740175	0.00221563169164882	0	0	0.0313886610034863
2003	37	2929000	2042.96268848921	0.002196573875803	0	0	0.00422783615161473
2003	38	2929000	2060.5199960482	0.00221391862955032	0	0	0.00353309065952547
2003	39	2929000	2091.11127191298	0.00220599571734475	0	0	-0.0146865794878915
2003	40	2929000	2119.7800370343	0.00222997858672377	0	0	-0.0174452237440797
2003	41	2929000	2151.93348811624	0.00226531049250535	0	0	-0.0167911732940532
2003	42	2929000	2179.61111667251	0.00232591006423983	0	0	-0.00330844186715395
2003	43	2929000	2217.38324488235	0.00235481798715203	0	0	-0.00811012030683205
2003	44	2929000	2241.19057717431	0.00238351177730193	0	0	-0.00668866687508982
2003	45	2929000	2269.16835962885	0.00238929336188437	0	0	-0.0165560036431113
2003	46	2929000	2280.27083762949	0.00237002141327623	0	0	-0.0292381223007703
2003	47	2929000	2295.95600379264	0.0023558886509636	0	0	-0.0416192660638052
2003	48	2929000	2326.77239858652	0.00241370449678801	0	0	-0.031104201953952
2003	49	2929000	2359.11709712027	0.00244453961456103	0	0	-0.0321803005085854
2003	50	2929000	2407.06473077947	0.00249635974304069	0	0	-0.0313513508026996
2003	51	2929000	2457.27987398204	0.0025576017130621	0	0	-0.0278681621524341
2003	52	2929000	2498.01805311871	0.00261434689507495	0	0	-0.0225050627830805
2004	1	3066000	2569.66664151207	0.00253792394655704	0	0	-0.0390193186510261
2004	2	3066000	2575.73429092549	0.00252826310380267	0	0	-0.0449325426668562
2004	3	3066000	2525.8950392718	0.00252702980472765	0	0	-0.0265628770113675
2004	4	3066000	2486.52340510175	0.00250914696813977	0	0	-0.0181471869555577
2004	5	3066000	2417.0509054669	0.00246495375128469	0	0	-0.00771638918515056
2004	6	3066000	2429.6448577183	0.0024049331963001	0	0	-0.0368962803076044
2004	7	3066000	2480.11057569103	0.00241562178828366	0	0	-0.0523003195754238
2004	8	3066000	2565.89090242204	0.00240246659815005	0	0	-0.0889713986695799
2004	9	3066000	2543.47576275113	0.00241993833504625	0	0	-0.0742589198282081
2004	10	3066000	2509.5666814565	0.00246002055498458	0	0	-0.046209842644705
2004	11	3066000	2487.90068497095	0.0024464542651593	0	0	-0.0432093956243281
2004	12	3066000	2437.74621177043	0.00242959917780062	0	0	-0.0302518003778872
2004	13	3066000	2382.8005944509	0.00239917780061665	0	0	-0.0203124821118559
2004	14	3066000	2348.43713727885	0.00234922918807811	0	0	-0.0266718390220258
2004	15	3066000	2322.14383149625	0.0022863309352518	0	0	-0.0420059387249043
2004	16	3066000	2252.9553578679	0.00226803699897225	0	0	-0.0204865834144088
2004	17	3066000	2219.9193326179	0.00223144912641316	0	0	-0.0219464427837759
2004	18	3066000	2182.18359822754	0.00221171634121274	0	0	-0.0138318325974308
2004	19	3066000	2152.13832382356	0.00217985611510791	0	0	-0.014468551337461
2004	20	3066000	2110.55266507637	0.00215395683453237	0	0	-0.00698995354178113
2004	21	3066000	2119.06093114531	0.00216053442959918	0	0	-0.00795679392578962
2004	22	3066000	2101.52667675386	0.00219033915724563	0	0	0.0141198889237848
2004	23	3066000	2127.57930357989	0.00216690647482014	0	0	-0.00901461277970828
2004	24	3066000	2113.71959848598	0.00215724563206578	0	0	-0.00696383687624445
2004	25	3066000	2124.1225353719	0.00215642343268243	0	0	-0.0122038794562128
2004	26	3066000	2098.72558601027	0.00214162384378212	0	0	-0.00711173776588875
2004	27	3066000	2095.4968505824	0.00211593011305242	0	0	-0.0175122432525714
2004	28	3066000	2082.63317630283	0.00212394655704008	0	0	-0.00769851190563248
2004	29	3066000	2080.82589043031	0.00211901336073998	0	0	-0.00914343219094326
2004	30	3066000	2060.41541156988	0.00213340184994861	0	0	0.00746674109683248
2004	31	3066000	2095.43478156995	0.00214491264131552	0	0	-0.00402531333551272
2004	32	3066000	2079.95175219954	0.00212353545734841	0	0	-0.00661157268912648
2004	33	3066000	2059.6739322048	0.00210955806783145	0	0	-0.00343449130184813
2004	34	3066000	2063.75104589678	0.00212538540596095	0	0	0.00205885012713546
2004	35	3066000	2074.26801248025	0.00209784172661871	0	0	-0.0159420153428997
2004	36	3066000	2063.55907945603	0.00207954779033916	0	0	-0.0194610756996678
2004	37	3066000	2095.08788042588	0.00211140801644399	0	0	-0.0194206079878676
2004	38	3066000	2113.95123969028	0.00213915724563207	0	0	-0.0153982925807925
2004	39	3066000	2144.73838722452	0.00215395683453237	0	0	-0.0228178818992704
2004	40	3066000	2175.57958170886	0.00218150051387462	0	0	-0.0243519392047459
2004	41	3066000	2209.68502107476	0.00223412127440904	0	0	-0.0162398806764369
2004	42	3066000	2239.73781798675	0.00224542651593011	0	0	-0.0245286825741666
2004	43	3066000	2275.98878284652	0.00225200411099692	0	0	-0.0372536031308887
2004	44	3066000	2300.18746886027	0.00226927029804728	0	0	-0.0400782414947878
2004	45	3066000	2327.52493545393	0.00231428571428571	0	0	-0.032534532412717
2004	46	3066000	2339.43894024381	0.0023245632065776	0	0	-0.0331869915081945
2004	47	3066000	2357.91352228538	0.00233812949640288	0	0	-0.0351639368881579
2004	48	3066000	2392.40424713349	0.00237533401849949	0	0	-0.0339425275769271
2004	49	3066000	2428.0048939923	0.00242446043165468	0	0	-0.0284204097623687
2004	50	3066000	2476.07407988591	0.00245981500513875	0	0	-0.0333891786831026
2004	51	3066000	2526.18048245442	0.0025054470709147	0	0	-0.0349858147777904
2004	52	3066000	2570.12917878149	0.00252682425488181	0	0	-0.0433943864387258
2004	53	3066000	0	0.00261562178828366	0	0	Inf
2005	1	3203000	2630.79642469824	0.00242027290448343	0	0	-0.0561033241920898
2005	2	3203000	2633.51134942218	0.00241890838206628	0	0	-0.0576080104820745
2005	3	3203000	2591.04084888107	0.00241910331384016	0	0	-0.0420838015456822
2005	4	3203000	2552.36816301048	0.00242690058479532	0	0	-0.0244354101866385
2005	5	3203000	2507.94037934665	0.00248323586744639	0	0	0.0158933685113116
2005	6	3203000	2523.91934724451	0.00256627680311891	0	0	0.043218755335657
2005	7	3203000	2568.46505667684	0.00266003898635478	0	0	0.0625801557647505
2005	8	3203000	2654.30110252512	0.00277095516569201	0	0	0.0710917451284509
2005	9	3203000	2641.16680676169	0.00283372319688109	0	0	0.100801355127108
2005	10	3203000	2609.95926352512	0.00281461988304094	0	0	0.106454050972283
2005	11	3203000	2586.16202554851	0.00272144249512671	0	0	0.0796693990616442
2005	12	3203000	2533.20121122146	0.00261111111111111	0	0	0.0575551551659942
2005	13	3203000	2475.0456725759	0.00245302144249513	0	0	0.0168701240089227
2005	14	3203000	2436.90173623313	0.00234230019493177	0	0	-0.0138297477210653
2005	15	3203000	2407.54938899576	0.00227251461988304	0	0	-0.0315463472288056
2005	16	3203000	2338.94698163185	0.00224522417153996	0	0	-0.0151123483813175
2005	17	3203000	2303.90278705351	0.00219220272904483	0	0	-0.023743530916714
2005	18	3203000	2264.90359616796	0.00217251461988304	0	0	-0.0158521520424563
2005	19	3203000	2235.27954626298	0.00217485380116959	0	0	-0.00173559780004357
2005	20	3203000	2192.8156437265	0.00216686159844055	0	0	0.0138563204619704
2005	21	3203000	2198.39948704463	0.00210701754385965	0	0	-0.0166482421690496
2005	22	3203000	2180.19112363567	0.00211695906432749	0	0	-0.00375706677587747
2005	23	3203000	2201.84806675613	0.00214385964912281	0	0	-0.00102099086220973
2005	24	3203000	2186.72277760768	0.00208479532163743	0	0	-0.0218238809676136
2005	25	3203000	2197.14037836475	0.00203957115009747	0	0	-0.0475801998789683
2005	26	3203000	2175.11416958084	0.00208635477582846	0	0	-0.0158677507891419
2005	27	3203000	2173.206787292	0.00206939571150097	0	0	-0.0230105977877562
2005	28	3203000	2163.72373850396	0.00202553606237817	0	0	-0.0395261821008121
2005	29	3203000	2161.91902940738	0.00199941520467836	0	0	-0.0511207995785483
2005	30	3203000	2142.08601384483	0.00201949317738791	0	0	-0.0327185805760606
2005	31	3203000	2172.42105916039	0.00202748538011696	0	0	-0.0424508217555353
2005	32	3203000	2157.88811056707	0.00202066276803119	0	0	-0.0392458302876589
2005	33	3203000	2136.47476561391	0.00203235867446394	0	0	-0.0239997057017302
2005	34	3203000	2138.51042645536	0.00206335282651072	0	0	-0.0100586025624446
2005	35	3203000	2146.86224799653	0.00206959064327485	0	0	-0.0109286229325749
2005	36	3203000	2137.55883970927	0.00202183235867446	0	0	-0.0295471818300266
2005	37	3203000	2164.54558953778	0.00204327485380117	0	0	-0.0314826307503805
2005	38	3203000	2184.77173582067	0.00205165692007797	0	0	-0.0365126180061586
2005	39	3203000	2216.53344787741	0.00206432748538012	0	0	-0.0444538511123173
2005	40	3203000	2249.64199828213	0.00210331384015595	0	0	-0.0407362586367546
2005	41	3203000	2286.03963522287	0.00215165692007797	0	0	-0.0343124563609003
2005	42	3203000	2318.5093022237	0.00217426900584795	0	0	-0.0378300411128744
2005	43	3203000	2354.3635886814	0.00217738791423002	0	0	-0.05112361967372
2005	44	3203000	2378.52879743836	0.00219922027290448	0	0	-0.0513463606452398
2005	45	3203000	2405.35125328437	0.00222748538011696	0	0	-0.0498684976344251
2005	46	3203000	2418.68478294662	0.00227992202729045	0	0	-0.0328628118500766
2005	47	3203000	2440.02698553778	0.00232865497076023	0	0	-0.0208305013997934
2005	48	3203000	2477.41199384019	0.00238245614035088	0	0	-0.0133251933559194
2005	49	3203000	2516.24770562703	0.00241169590643275	0	0	-0.0166309960396376
2005	50	3203000	2563.67390234458	0.00242319688109162	0	0	-0.0302198740150719
2005	51	3203000	2613.77458800777	0.00241676413255361	0	0	-0.0513336492838271
2005	52	3203000	2660.06275836556	0.00241949317738791	0	0	-0.0667889348876591
2006	1	3337000	2721.98568201007	0.00229164370982553	0	0	-0.0831693140438909
2006	2	3337000	2722.87037845337	0.00231111111111111	0	0	-0.0756813031145527
2006	3	3337000	2689.85002138961	0.00232966023875115	0	0	-0.0568247375036341
2006	4	3337000	2655.30499666656	0.0023564738292011	0	0	-0.0335573490723004
2006	5	3337000	2632.63884190197	0.00235114784205693	0	0	-0.0274397083079489
2006	6	3337000	2651.57784195092	0.0023346189164371	0	0	-0.0411746697470496
2006	7	3337000	2692.11095496821	0.00234582185491276	0	0	-0.051079230116589
2006	8	3337000	2773.58773442979	0.00232451790633609	0	0	-0.0873192981867525
2006	9	3337000	2767.82087796557	0.00230945821854913	0	0	-0.0913429333445153
2006	10	3337000	2738.23543759453	0.00231606978879706	0	0	-0.0788958592195826
2006	11	3337000	2711.73976148991	0.00232304866850321	0	0	-0.0670933708586954
2006	12	3337000	2655.41630365826	0.00229090909090909	0	0	-0.0604862986782861
2006	13	3337000	2593.57162041114	0.00227199265381084	0	0	-0.0460259587480451
2006	14	3337000	2551.10411669681	0.00224370982552801	0	0	-0.0422186283938378
2006	15	3337000	2518.17062646538	0.00219963269054178	0	0	-0.0487538950598058
2006	16	3337000	2449.52443645395	0.00217373737373737	0	0	-0.0336083344296513
2006	17	3337000	2412.0331594586	0.00216951331496786	0	0	-0.0204943946416142
2006	18	3337000	2371.46150618027	0.00214618916437098	0	0	-0.0144474224401209
2006	19	3337000	2341.87893840015	0.00210505050505051	0	0	-0.0211278805188601
2006	20	3337000	2298.1475149505	0.0020831955922865	0	0	-0.0128571011035121
2006	21	3337000	2300.55435054805	0.00207511478420569	0	0	-0.0177150131394799
2006	22	3337000	2281.27191724239	0.0020791551882461	0	0	-0.00748350826280514
2006	23	3337000	2298.84215671284	0.00208448117539027	0	0	-0.0125463841128104
2006	24	3337000	2282.83105684737	0.00207640036730946	0	0	-0.00947553993646866
2006	25	3337000	2293.43904165188	0.00211460055096419	0	0	0.00408162509580932
2006	26	3337000	2273.95883247446	0.00207750229568411	0	0	-0.00508313180932892
2006	27	3337000	2273.51712739937	0.00210505050505051	0	0	0.00830557745664862
2006	28	3337000	2267.64500721817	0.00219247015610652	0	0	0.0528984882554362
2006	29	3337000	2266.08056290616	0.00219963269054178	0	0	0.0570674490619149
2006	30	3337000	2246.53586781121	0.00214545454545455	0	0	0.0400012007270328
2006	31	3337000	2272.01161719214	0.00216161616161616	0	0	0.0360862515787592
2006	32	3337000	2258.11695732117	0.00209403122130395	0	0	0.00986797544147767
2006	33	3337000	2235.34769461778	0.00196914600550964	0	0	-0.040686151347624
2006	34	3337000	2235.16431747989	0.00197373737373737	0	0	-0.0383704754094264
2006	35	3337000	2241.97855905883	0.00201322314049587	0	0	-0.0221137525417025
2006	36	3337000	2234.06509319464	0.00201267217630854	0	0	-0.0189184698885393
2006	37	3337000	2257.46347418454	0.00199283746556474	0	0	-0.0386555420198174
2006	38	3337000	2279.06960187961	0.00199247015610652	0	0	-0.0479448287974607
2006	39	3337000	2312.53316280644	0.00202497704315886	0	0	-0.0464136750697143
2006	40	3337000	2348.35271913421	0.00202828282828283	0	0	-0.0594257915334216
2006	41	3337000	2387.71982560692	0.00205032139577594	0	0	-0.0648819111628998
2006	42	3337000	2422.85685606159	0.00207933884297521	0	0	-0.0654008327669695
2006	43	3337000	2458.99674858631	0.0021425160697888	0	0	-0.0511577531196953
2006	44	3337000	2483.13241551504	0.00214582185491276	0	0	-0.0589305727720084
2006	45	3337000	2509.77792391922	0.00216363636363636	0	0	-0.0611918379134499
2006	46	3337000	2524.61394810198	0.00216584022038568	0	0	-0.0657581521431387
2006	47	3337000	2549.32350951694	0.00219540863177227	0	0	-0.0621825786037551
2006	48	3337000	2589.35262451729	0.00219706152433425	0	0	-0.0759852569535477
2006	49	3337000	2631.75416059277	0.00223048668503214	0	0	-0.0770414515264219
2006	50	3337000	2678.58716745658	0.00224830119375574	0	0	-0.0859360375698167
2006	51	3337000	2729.60965801702	0.00231900826446281	0	0	-0.0748127694438801
2006	52	3337000	2777.99474205281	0.00234986225895317	0	0	-0.0788319498009504
2007	1	3477000	2813.79247305885	0.00223333333333333	0	0	-0.0808845980071276
2007	2	3477000	2813.92516368086	0.0022126079447323	0	0	-0.0894569503588288
2007	3	3477000	2790.52304414967	0.002213298791019	0	0	-0.0815341928914267
2007	4	3477000	2762.8287995193	0.00219378238341969	0	0	-0.0805076302802415
2007	5	3477000	2758.92817134684	0.00220949913644214	0	0	-0.0726108687523555
2007	6	3477000	2780.50334732834	0.00223402417962003	0	0	-0.0695929201143632
2007	7	3477000	2818.38326001607	0.00227668393782383	0	0	-0.0645700897382666
2007	8	3477000	2892.93851541404	0.00232556131260794	0	0	-0.0691126044845858
2007	9	3477000	2892.69213320971	0.00231830742659758	0	0	-0.0719371864087075
2007	10	3477000	2863.93996708957	0.00232124352331606	0	0	-0.0614328404615145
2007	11	3477000	2834.47668261273	0.00232417962003454	0	0	-0.0504772833343056
2007	12	3477000	2774.7844143664	0.00230639032815199	0	0	-0.0374747723924162
2007	13	3477000	2709.3452157877	0.00225146804835924	0	0	-0.0377010707947019
2007	14	3477000	2662.64414473079	0.00223920552677029	0	0	-0.0261560091943219
2007	15	3477000	2626.30694780963	0.00220949913644214	0	0	-0.0257802873598211
2007	16	3477000	2557.57161176283	0.00213868739205527	0	0	-0.0316595677674978
2007	17	3477000	2517.64981938183	0.00209395509499136	0	0	-0.0368795607185055
2007	18	3477000	2475.77011003859	0.00206459412780656	0	0	-0.0343206785210204
2007	19	3477000	2446.21822027862	0.00205647668393782	0	0	-0.0264973172635582
2007	20	3477000	2401.45541472585	0.00200811744386874	0	0	-0.0316705503918484
2007	21	3477000	2401.04473592849	0.00201865284974093	0	0	-0.0264238041795394
2007	22	3477000	2380.6870946102	0.00200535405872193	0	0	-0.0245673170332259
2007	23	3477000	2394.45765168918	0.00198065630397237	0	0	-0.0421212927353411
2007	24	3477000	2377.92520040325	0.0019426597582038	0	0	-0.0539651963743402
2007	25	3477000	2388.85722109403	0.00195043177892919	0	0	-0.0545270014230384
2007	26	3477000	2371.25040541154	0.00193747841105354	0	0	-0.0538325286609214
2007	27	3477000	2372.33242110969	0.00199222797927461	0	0	-0.0275393197548288
2007	28	3477000	2369.99529299542	0.00200639032815199	0	0	-0.0196605002267864
2007	29	3477000	2368.95722779801	0.00199637305699482	0	0	-0.0241275896108699
2007	30	3477000	2349.39931135137	0.00199671848013817	0	0	-0.0158335414382909
2007	31	3477000	2370.14657701929	0.00197944732297064	0	0	-0.0328868171171589
2007	32	3477000	2356.72196765022	0.00192279792746114	0	0	-0.0552131178120934
2007	33	3477000	2332.67942572298	0.00189568221070812	0	0	-0.0589362705423492
2007	34	3477000	2330.23130148618	0.00190708117443869	0	0	-0.0522829220466136
2007	35	3477000	2335.93020996208	0.00190587219343696	0	0	-0.0551943758474595
2007	36	3477000	2329.41823253749	0.00194162348877375	0	0	-0.0347804578009323
2007	37	3477000	2349.99247106607	0.00196563039723661	0	0	-0.0314011521205421
2007	38	3477000	2372.55928407128	0.00200587219343696	0	0	-0.0209728306497326
2007	39	3477000	2407.69146300529	0.002026597582038	0	0	-0.0252903928683977
2007	40	3477000	2446.13688635166	0.00206303972366149	0	0	-0.0233580085687167
2007	41	3477000	2488.39239259401	0.00208151986183074	0	0	-0.0313424815258781
2007	42	3477000	2525.65786528951	0.00211761658031088	0	0	-0.0290846461427149
2007	43	3477000	2562.21616414934	0.00216373056994819	0	0	-0.022096560368918
2007	44	3477000	2586.43073709641	0.00221053540587219	0	0	-0.0102963271795568
2007	45	3477000	2612.99723601494	0.00225837651122625	0	0	0.00084300279950673
2007	46	3477000	2629.29530954125	0.00230932642487047	0	0	0.0170786028848871
2007	47	3477000	2657.78281568755	0.00234421416234888	0	0	0.0213776626054938
2007	48	3477000	2699.96046140043	0.00237098445595855	0	0	0.0169037803523608
2007	49	3477000	2745.33628468995	0.00239015544041451	0	0	0.00818250042274477
2007	50	3477000	2791.27582170417	0.00240673575129534	0	0	-0.00153185209104765
2007	51	3477000	2843.13655135303	0.00244991364421416	0	0	-0.00215837376861468
2007	52	3477000	2892.783849889	0.00249706390328152	0	0	-0.000409242428894902
2008	1	3644000	2852.73257679153	0.00238258746948739	0	0	0.0264544331362966
2008	2	3644000	2852.19925806987	0.00239056143205858	0	0	0.0300823098832855
2008	3	3644000	2837.68321132811	0.00238307567127746	0	0	0.0321095703382771
2008	4	3644000	2819.01206232415	0.00231781936533767	0	0	0.0104958535194986
2008	5	3644000	2831.41299454926	0.00226118795768918	0	0	-0.0185112502662662
2008	6	3644000	2854.89009457622	0.00226118795768918	0	0	-0.0265824925171017
2008	7	3644000	2890.42459713928	0.00226509357200976	0	0	-0.0368889045729862
2008	8	3644000	2956.34690946381	0.00225581773799837	0	0	-0.0622210163749615
2008	9	3644000	2959.25328479933	0.00229373474369406	0	0	-0.0473948227141512
2008	10	3644000	2931.15470992101	0.0023039869812856	0	0	-0.0339643313892807
2008	11	3644000	2899.21560019615	0.00227973962571196	0	0	-0.0336006746754397
2008	12	3644000	2837.81569166403	0.0022686737184703	0	0	-0.0174837611229551
2008	13	3644000	2770.52027135623	0.00226411716842962	0	0	0.0043600939392725
2008	14	3644000	2721.48430397561	0.0022273393002441	0	0	0.00584816748754995
2008	15	3644000	2683.15388576748	0.00221643612693246	0	0	0.0152231724200332
2008	16	3644000	2615.71352599793	0.00217396257119609	0	0	0.0214421317337012
2008	17	3644000	2574.33362154078	0.00215752644426363	0	0	0.0300141278553379
2008	18	3644000	2532.42162066215	0.00213100081366965	0	0	0.0341879798495867
2008	19	3644000	2503.76203230483	0.00209552481692433	0	0	0.0286121311733542
2008	20	3644000	2459.47285372655	0.00207225386493084	0	0	0.0355064485225484
2008	21	3644000	2457.46085723975	0.0020493083807974	0	0	0.0248789894578109
2008	22	3644000	2436.48057408231	0.00199283970707893	0	0	0.00522040932851689
2008	23	3644000	2447.11523961515	0.00196175752644426	0	0	-0.014758291326251
2008	24	3644000	2430.90582240164	0.00196322213181448	0	0	-0.00744817928970498
2008	25	3644000	2442.40573378176	0.00194043938161107	0	0	-0.0235856528606199
2008	26	3644000	2426.11688017462	0.00194092758340114	0	0	-0.0167827364408316
2008	27	3644000	2428.73441435072	0.00194564686737185	0	0	-0.0154543099191652
2008	28	3644000	2429.32986816491	0.00194027664768104	0	0	-0.0184124308316765
2008	29	3644000	2428.85830509254	0.00198226200162734	0	0	0.00302269378665085
2008	30	3644000	2409.21106058446	0.00196501220504475	0	0	0.00240283614426748
2008	31	3644000	2425.93578673631	0.00193881204231082	0	0	-0.0177810917222754
2008	32	3644000	2413.22502456149	0.00192091131000814	0	0	-0.021724051436526
2008	33	3644000	2388.57442942812	0.00191944670463792	0	0	-0.0123816235591212
2008	34	3644000	2383.86806633861	0.00186248982912937	0	0	-0.0397958543420213
2008	35	3644000	2388.44715870282	0.00186053702196908	0	0	-0.0426415792083658
2008	36	3644000	2383.21755628315	0.00187778681855167	0	0	-0.0316452671659429
2008	37	3644000	2401.28300986689	0.00191960943856794	0	0	-0.0175252186826676
2008	38	3644000	2423.53418455638	0.00195964198535395	0	0	-0.00624467550440074
2008	39	3644000	2458.9482562937	0.00199641985353946	0	0	-0.00217501782724008
2008	40	3644000	2498.82868171444	0.00202929210740439	0	0	-0.00193237805767756
2008	41	3644000	2542.42237231868	0.00207355573637103	0	0	0.0023511544526981
2008	42	3644000	2580.09355290855	0.00210431244914565	0	0	0.00236675413748734
2008	43	3644000	2616.69449208963	0.00211521562245728	0	0	-0.00653285744335545
2008	44	3644000	2641.26711898565	0.00211521562245728	0	0	-0.0157754278944921
2008	45	3644000	2667.32494262921	0.00214369406021155	0	0	-0.0122688248837632
2008	46	3644000	2685.08048797558	0.0021720097640358	0	0	-0.00583985770474989
2008	47	3644000	2717.09572178022	0.0022139951179821	0	0	0.00143693068613114
2008	48	3644000	2760.1760378864	0.00227697314890155	0	0	0.0138483783602692
2008	49	3644000	2806.08313376829	0.00232172497965826	0	0	0.0168622467603683
2008	50	3644000	2849.71767308173	0.00237217249796583	0	0	0.0230487137510866
2008	51	3644000	2900.18724222218	0.00244540276647681	0	0	0.0362779189722941
2008	52	3644000	2948.90681829642	0.00251635475996745	0	0	0.0487276101137012
2009	1	3803000	2989.06306814387	0.0024743119266055	0	0	0.082747311186617
2009	2	3803000	2989.7813311343	0.00259724770642202	0	0	0.136270390286747
2009	3	3803000	2985.56160797795	0.00268853211009174	0	0	0.17786884404027
2009	4	3803000	2977.64133356161	0.00274923547400612	0	0	0.207667276602036
2009	5	3803000	3004.56366903418	0.00275321100917431	0	0	0.198576697546771
2009	6	3803000	3030.2414110366	0.00267889908256881	0	0	0.156343513502885
2009	7	3803000	3065.31416579656	0.00258746177370031	0	0	0.104095638144979
2009	8	3803000	3120.25278938273	0.00250504587155963	0	0	0.0501072256546876
2009	9	3803000	3126.43179692099	0.00238990825688073	0	0	-0.000138111735371758
2009	10	3803000	3098.15795371466	0.00230703363914373	0	0	-0.0260018872240103
2009	11	3803000	3061.77751830593	0.00224633027522936	0	0	-0.0403613644580886
2009	12	3803000	2995.50998982868	0.00220902140672783	0	0	-0.0354230131727074
2009	13	3803000	2922.22613267516	0.00216681957186544	0	0	-0.0301229708717212
2009	14	3803000	2867.35310205274	0.00211957186544343	0	0	-0.0331152455498979
2009	15	3803000	2825.19499140362	0.00209311926605505	0	0	-0.0309341449597422
2009	16	3803000	2756.56644395876	0.00205550458715596	0	0	-0.0246561965185749
2009	17	3803000	2711.82323444591	0.00201957186544343	0	0	-0.0258952108507393
2009	18	3803000	2668.4782606572	0.00198333333333333	0	0	-0.0278354378045056
2009	19	3803000	2638.79221443393	0.00198042813455657	0	0	-0.0183387741441827
2009	20	3803000	2593.49160724965	0.00196223241590214	0	0	-0.0103688815396516
2009	21	3803000	2589.03467134999	0.00193975535168196	0	0	-0.0200208486674921
2009	22	3803000	2567.01151544805	0.00192492354740061	0	0	-0.0191707419900129
2009	23	3803000	2572.87692872858	0.00192262996941896	0	0	-0.0225727581759136
2009	24	3803000	2555.51753633201	0.00192262996941896	0	0	-0.0159331860388849
2009	25	3803000	2566.9445944337	0.0019388379204893	0	0	-0.0120550301322455
2009	26	3803000	2552.5089151828	0.00193241590214067	0	0	-0.00975860065938888
2009	27	3803000	2556.65462118878	0.00193440366972477	0	0	-0.0103473582116001
2009	28	3803000	2560.77985616566	0.00192507645259939	0	0	-0.0167057922072662
2009	29	3803000	2561.66740067701	0.00190779816513761	0	0	-0.0258688542702689
2009	30	3803000	2541.27485988616	0.0018888379204893	0	0	-0.0278107893804644
2009	31	3803000	2553.41890168369	0.00188853211009174	0	0	-0.0325911669365384
2009	32	3803000	2540.74398647279	0.00187247706422018	0	0	-0.0360303859657579
2009	33	3803000	2514.6261993843	0.00187293577981651	0	0	-0.0257796563959162
2009	34	3803000	2507.69886367339	0.00187492354740061	0	0	-0.0220516364522262
2009	35	3803000	2511.44527925753	0.00186024464831804	0	0	-0.0311554784425407
2009	36	3803000	2507.99806332236	0.00188211009174312	0	0	-0.0184202946557169
2009	37	3803000	2524.44433788093	0.00189204892966361	0	0	-0.0196654515752189
2009	38	3803000	2547.59767342584	0.00190366972477064	0	0	-0.0226086222430821
2009	39	3803000	2585.34158767444	0.001932874617737	0	0	-0.0221021423036947
2009	40	3803000	2628.29944925388	0.00196926605504587	0	0	-0.019974683352302
2009	41	3803000	2675.26907401521	0.0020131498470948	0	0	-0.0157251748707551
2009	42	3803000	2714.25308399837	0.00204892966360856	0	0	-0.0126197089727221
2009	43	3803000	2751.85368697488	0.0020914373088685	0	0	-0.00590645027815715
2009	44	3803000	2776.64551390438	0.00212706422018349	0	0	0.00200043039984774
2009	45	3803000	2803.26312651292	0.00214296636085627	0	0	-9.38643648655637e-05
2009	46	3803000	2823.04004121316	0.00214204892966361	0	0	-0.00752381861506832
2009	47	3803000	2860.43086217244	0.00216024464831804	0	0	-0.0121767886904946
2009	48	3803000	2905.42711430458	0.00216207951070336	0	0	-0.0266491332456349
2009	49	3803000	2954.11506423752	0.00218165137614679	0	0	-0.0340254397854537
2009	50	3803000	2997.58918938274	0.00223715596330275	0	0	-0.0238155347088911
2009	51	3803000	3049.05196405328	0.00227721712538226	0	0	-0.0231061867373433
2009	52	3803000	3098.59514836763	0.0023197247706422	0	0	-0.0207820464708175
2009	53	3803000	0	0.00239373088685015	0	0	Inf
2010	1	3943000	3161.96488731539	0.00221888968997837	0	0	-0.0266811588116725
2010	2	3943000	3165.01674537292	0.00222609949531363	0	0	-0.0244601376868232
2010	3	3943000	3173.8246408989	0.00221860129776496	0	0	-0.0304442279682904
2010	4	3943000	3178.172015886	0.00220692141312185	0	0	-0.0368677388449469
2010	5	3943000	3217.35061531496	0.00222408074981976	0	0	-0.0411986852424497
2010	6	3943000	3245.24228434087	0.00222393655371305	0	0	-0.0495008601102025
2010	7	3943000	3281.55470133676	0.00222667627974045	0	0	-0.0588607288057936
2010	8	3943000	3323.536668693	0.0022282624369142	0	0	-0.0700869862177881
2010	9	3943000	3331.94148558141	0.0022308579668349	0	0	-0.0713522391105041
2010	10	3943000	3303.84959887039	0.00219798125450613	0	0	-0.0772582380740529
2010	11	3943000	3261.87378404905	0.0021746214852199	0	0	-0.0753167658572277
2010	12	3943000	3189.68314091623	0.00212804614275415	0	0	-0.0746416275216106
2010	13	3943000	3108.1800038874	0.00210050468637347	0	0	-0.0626668994858044
2010	14	3943000	3046.08185909326	0.00206604181687094	0	0	-0.059250495371448
2010	15	3943000	2999.55059702025	0.00205739005046864	0	0	-0.0486574879467746
2010	16	3943000	2929.25871199349	0.00203763518385004	0	0	-0.0351825229951631
2010	17	3943000	2880.2737883809	0.00203302090843547	0	0	-0.0209958472089885
2010	18	3943000	2835.12867485033	0.00200634462869503	0	0	-0.0184572486302038
2010	19	3943000	2804.00022131498	0.00200331651045422	0	0	-0.00905856608779672
2010	20	3943000	2757.66750854518	0.0019661139149243	0	0	-0.0111208144020817
2010	21	3943000	2750.54863846921	0.00198154289834174	0	0	-0.000781167233022931
2010	22	3943000	2727.44508932594	0.00196106705118962	0	0	-0.00272969357112919
2010	23	3943000	2727.37151016722	0.00196539293439077	0	0	-0.0005028688472041
2010	24	3943000	2708.46468057585	0.00198788752703677	0	0	0.0179937068309089
2010	25	3943000	2719.49863738705	0.00201903388608508	0	0	0.0297486314207827
2010	26	3943000	2707.47822448549	0.00207382840663302	0	0	0.0623908159211938
2010	27	3943000	2713.18734119139	0.00208752703677001	0	0	0.0671581560337796
2010	28	3943000	2721.13358912044	0.00205522710886806	0	0	0.0475781164868885
2010	29	3943000	2723.44259316886	0.0020139870223504	0	0	0.0256871237185643
2010	30	3943000	2702.28477075609	0.00198082191780822	0	0	0.0166952164820468
2010	31	3943000	2709.81491421027	0.0018873828406633	0	0	-0.0339561619975376
2010	32	3943000	2697.35890705216	0.00189401586157174	0	0	-0.0260843697396759
2010	33	3943000	2669.59788730848	0.00189949531362653	0	0	-0.0131097973499544
2010	34	3943000	2660.19213271849	0.00190180245133381	0	0	-0.00841748700895941
2010	35	3943000	2662.67211961465	0.00190468637346792	0	0	-0.00783878700681757
2010	36	3943000	2661.13182996756	0.00193684210526316	0	0	0.00949527180423452
2010	37	3943000	2675.77285587405	0.00193626532083634	0	0	0.00367263764724199
2010	38	3943000	2700.2300803961	0.00196423936553713	0	0	0.00895105931134506
2010	39	3943000	2740.88695874113	0.00198269646719539	0	0	0.00332485118724459
2010	40	3943000	2787.42293517059	0.00201009372746936	0	0	0.000207024496400776
2010	41	3943000	2838.30788687842	0.00203864455659697	0	0	-0.00377263049154082
2010	42	3943000	2878.50240510476	0.00205335255948089	0	0	-0.01059662310883
2010	43	3943000	2917.67756092678	0.00207844268204758	0	0	-0.0119538777669808
2010	44	3943000	2942.95224616456	0.00207685652487383	0	0	-0.0211869717715669
2010	45	3943000	2970.53549000949	0.00210367700072098	0	0	-0.0177528564081613
2010	46	3943000	2993.10096569762	0.00209949531362653	0	0	-0.0270959672350104
2010	47	3943000	3036.88934058419	0.00215890410958904	0	0	-0.0139910730418703
2010	48	3943000	3083.94746304658	0.00220230713770728	0	0	-0.00951620071296213
2010	49	3943000	3135.66601202109	0.00226733958183129	0	0	0.00291293394892692
2010	50	3943000	3179.41740803931	0.00230194664744052	0	0	0.00420913338615258
2010	51	3943000	3231.76151354148	0.00233352559480894	0	0	0.00149716692839094
2010	52	3943000	3282.22910127618	0.00231968276856525	0	0	-0.0197515466702112
2011	1	3950000	3123.5265770419	0.0022705376344086	0	0	0.0140461180258792
2011	2	3950000	3129.24359406034	0.00223813620071685	0	0	-0.00225089349825791
2011	3	3950000	3151.43475582749	0.00222322580645161	0	0	-0.0158768179271266
2011	4	3950000	3167.84146308953	0.00220774193548387	0	0	-0.0277922566881448
2011	5	3950000	3215.44192090644	0.00218566308243728	0	0	-0.0517633112339098
2011	6	3950000	3243.7208821702	0.00219827956989247	0	0	-0.0546042303281342
2011	7	3950000	3279.03850503776	0.00219426523297491	0	0	-0.0664946461295819
2011	8	3950000	3305.34230318345	0.00219698924731183	0	0	-0.0727737950020428
2011	9	3950000	3314.1060208716	0.00220444444444444	0	0	-0.0720876216291855
2011	10	3950000	3287.94229310902	0.00221046594982079	0	0	-0.0621489901259165
2011	11	3950000	3243.19731328375	0.00221290322580645	0	0	-0.0481615203132992
2011	12	3950000	3170.44760615877	0.00221433691756272	0	0	-0.0256896237618164
2011	13	3950000	3086.78532034364	0.00217390681003584	0	0	-0.0175539646332147
2011	14	3950000	3022.24064289144	0.00216143369175627	0	0	-0.00232961028699141
2011	15	3950000	2974.40071955223	0.00215068100358423	0	0	0.00867377427600109
2011	16	3950000	2907.77460161927	0.0021247311827957	0	0	0.0193362299641159
2011	17	3950000	2858.00125453939	0.00211354838709677	0	0	0.0316300580054094
2011	18	3950000	2814.29924107806	0.00210437275985663	0	0	0.0431015853436644
2011	19	3950000	2784.00171555881	0.00207197132616487	0	0	0.0382177510331845
2011	20	3950000	2740.05675153437	0.0020431541218638	0	0	0.0401974332845315
2011	21	3950000	2730.49526738651	0.00200530465949821	0	0	0.0245027828513788
2011	22	3950000	2707.52025036625	0.00198666666666667	0	0	0.0235934522096777
2011	23	3950000	2702.04830762938	0.00194594982078853	0	0	0.00464525091397332
2011	24	3950000	2683.66843797249	0.00192430107526882	0	0	0.000272597768470755
2011	25	3950000	2693.92116135178	0.00193620071684588	0	0	0.00262770817118973
2011	26	3950000	2684.54609467812	0.00195770609318996	0	0	0.017304193589362
2011	27	3950000	2691.76217999522	0.001935770609319	0	0	0.00320898334517668
2011	28	3950000	2703.16250227239	0.00194652329749104	0	0	0.0045271039818436
2011	29	3950000	2706.7396923282	0.00196745519713262	0	0	0.0139874210213533
2011	30	3950000	2686.2771326591	0.00195670250896057	0	0	0.0161274750152121
2011	31	3950000	2688.55408846587	0.00195182795698925	0	0	0.012737668801625
2011	32	3950000	2677.12415451779	0.00199383512544803	0	0	0.0389506946497932
2011	33	3950000	2649.57290924098	0.00199985663082437	0	0	0.0529244129383812
2011	34	3950000	2637.92761854127	0.00198193548387097	0	0	0.0480954748594977
2011	35	3950000	2639.2174884189	0.00196888888888889	0	0	0.0406872537228573
2011	36	3950000	2639.6024786384	0.00197046594982079	0	0	0.0413689266642617
2011	37	3950000	2651.61882821558	0.0019568458781362	0	0	0.0294843176374017
2011	38	3950000	2675.3804342962	0.00197534050179211	0	0	0.0299843583646817
2011	39	3950000	2715.88366079486	0.00200802867383513	0	0	0.0314138416297899
2011	40	3950000	2762.6635537275	0.00207283154121864	0	0	0.0466710635460966
2011	41	3950000	2813.72401328285	0.0021263082437276	0	0	0.0541901003784846
2011	42	3950000	2851.98800675666	0.00215197132616487	0	0	0.0525990968012293
2011	43	3950000	2890.24948262582	0.00218523297491039	0	0	0.0547186387628011
2011	44	3950000	2914.6533389627	0.00221075268817204	0	0	0.0581018190992042
2011	45	3950000	2941.33949726516	0.0022226523297491	0	0	0.0541455696912636
2011	46	3950000	2965.32918660335	0.00224516129032258	0	0	0.0562065129732071
2011	47	3950000	3012.48438766901	0.00229462365591398	0	0	0.0625781209365401
2011	48	3950000	3058.37432227786	0.00233347670250896	0	0	0.0643563072997356
2011	49	3950000	3108.93900852077	0.00236974910394265	0	0	0.0633209564226547
2011	50	3950000	3149.16366451416	0.0023858064516129	0	0	0.0568520263024995
2011	51	3950000	3198.27827094603	0.00238465949820789	0	0	0.0401221276521419
2011	52	3950000	3245.2751496649	0.0023710394265233	0	0	0.0192047969619892
2012	1	4010000	3298.82773758251	0.00226662078458362	0	0	-0.00164535344500626
2012	2	4010000	3309.4014833533	0.00223854094975912	0	0	-0.0171636725368681
2012	3	4010000	3347.87137858546	0.00223909153475568	0	0	-0.0282183417169906
2012	4	4010000	3375.9001820372	0.00226139022711631	0	0	-0.0266892316652657
2012	5	4010000	3431.29754284282	0.00231052993805919	0	0	-0.021594613092465
2012	6	4010000	3461.72526142615	0.00236545079146593	0	0	-0.00714246786180957
2012	7	4010000	3499.16198012355	0.00240316586373021	0	0	-0.00210392664454062
2012	8	4010000	3511.60787181029	0.00241679284239504	0	0	-2.2416541308638e-06
2012	9	4010000	3521.07428535005	0.0024013764624914	0	0	-0.00905243194744926
2012	10	4010000	3495.18434625096	0.00234370268410186	0	0	-0.0256880145241172
2012	11	4010000	3444.44457353809	0.00229070887818307	0	0	-0.0336903587967715
2012	12	4010000	3365.50771576489	0.00227942188575361	0	0	-0.0158988539869472
2012	13	4010000	3272.90603988129	0.0022547832071576	0	0	0.0010064328393717
2012	14	4010000	3200.38732716742	0.00223592567102546	0	0	0.0151271292763884
2012	15	4010000	3147.27116951183	0.00223124569855471	0	0	0.0300987189810103
2012	16	4010000	3079.39183645074	0.00220357880247763	0	0	0.0397507592571741
2012	17	4010000	3025.24678415139	0.00214507914659326	0	0	0.0302630569936421
2012	18	4010000	2979.74436376771	0.00209456297315898	0	0	0.0213627843402635
2012	19	4010000	2947.43905066409	0.00207873365450791	0	0	0.024754014614643
2012	20	4010000	2902.4695552004	0.00204046799724707	0	0	0.0214749693714854
2012	21	4010000	2888.70669211566	0.00201335168616655	0	0	0.0127023307643128
2012	22	4010000	2864.12529425831	0.00200261527873365	0	0	0.0159471744596004
2012	23	4010000	2852.18386849183	0.00201018582243634	0	0	0.024057401160625
2012	24	4010000	2832.80182612403	0.00197013076393668	0	0	0.0105189758073326
2012	25	4010000	2842.3999545426	0.00196476256022023	0	0	0.00436252661683988
2012	26	4010000	2835.34621485776	0.00194012388162423	0	0	-0.0057651565696292
2012	27	4010000	2844.36334280996	0.00192746042670337	0	0	-0.0153859888964548
2012	28	4010000	2860.43846511968	0.00194686854783207	0	0	-0.0110607046805867
2012	29	4010000	2865.91339392427	0.00196104611149346	0	0	-0.00576200033095059
2012	30	4010000	2844.96768734352	0.00194122505161734	0	0	-0.00856518949298453
2012	31	4010000	2841.42832394898	0.00196779077770131	0	0	0.00625448683721247
2012	32	4010000	2830.06501991567	0.0020086717136958	0	0	0.0312837265085052
2012	33	4010000	2800.79191205105	0.0019525120440468	0	0	0.0129278036662269
2012	34	4010000	2786.1765270249	0.00193654507914659	0	0	0.00991447336777121
2012	35	4010000	2786.84420878487	0.00196421197522368	0	0	0.0240974328609544
2012	36	4010000	2789.38144855082	0.00196792842395045	0	0	0.0251018201492525
2012	37	4010000	2800.03963881649	0.0019545767377839	0	0	0.0142713555299525
2012	38	4010000	2825.40581811917	0.00200770818995182	0	0	0.0324888486079262
2012	39	4010000	2869.49175436152	0.00204418444597385	0	0	0.0350961962115429
2012	40	4010000	2920.04134196138	0.00208616655196146	0	0	0.0380674946074409
2012	41	4010000	2975.35339193442	0.00211699931176875	0	0	0.0338267744391011
2012	42	4010000	3014.49409203059	0.00214576737783895	0	0	0.0342697331013255
2012	43	4010000	3054.29380816303	0.00217219545767378	0	0	0.033364894878356
2012	44	4010000	3078.72772629335	0.00219683413626979	0	0	0.0367919100930136
2012	45	4010000	3106.57301349661	0.0022	0	0	0.0289795173370355
2012	46	4010000	3133.39915383984	0.00222271163110805	0	0	0.0307017527729499
2012	47	4010000	3187.06431722562	0.0022582243633861	0	0	0.029536800454761
2012	48	4010000	3234.75986446807	0.00229346180316586	0	0	0.030184662733221
2012	49	4010000	3288.55465920083	0.00233282863041982	0	0	0.0307263680463581
2012	50	4010000	3328.71340947763	0.002362560220234	0	0	0.0312693157139967
2012	51	4010000	3379.25518138944	0.00238816242257399	0	0	0.0268534969215459
2012	52	4010000	3426.51887375638	0.00238719889883001	0	0	0.0122810139952589
2013	1	4002000	3331.94707932183	0.00235161290322581	0	0	0.050196751838032
2013	2	4002000	3347.160890037	0.00236814516129032	0	0	0.0527728172520115
2013	3	4002000	3401.24797551945	0.0024255376344086	0	0	0.0611399186349508
2013	4	4002000	3440.59256861782	0.00247983870967742	0	0	0.0724896733362332
2013	5	4002000	3501.33375681435	0.0025366935483871	0	0	0.0780463281039153
2013	6	4002000	3532.91905330692	0.00258548387096774	0	0	0.0889578679700862
2013	7	4002000	3571.34811335268	0.00264529569892473	0	0	0.102160829767112
2013	8	4002000	3569.56057496491	0.00267177419354839	0	0	0.113750534977006
2013	9	4002000	3577.3262098999	0.00266935483870968	0	0	0.110326474842544
2013	10	4002000	3552.92149651859	0.00265255376344086	0	0	0.110916749460285
2013	11	4002000	3497.97502910583	0.0026239247311828	0	0	0.116188642718258
2013	12	4002000	3416.85207208581	0.00258978494623656	0	0	0.127821725582511
2013	13	4002000	3319.75044740998	0.00254341397849462	0	0	0.140025450693948
2013	14	4002000	3243.0142335141	0.00250376344086022	0	0	0.148807785515938
2013	15	4002000	3187.33032337113	0.00244717741935484	0	0	0.142460815341103
2013	16	4002000	3122.01568037794	0.00236720430107527	0	0	0.128245454415398
2013	17	4002000	3065.85277474339	0.00227029569892473	0	0	0.101879394806475
2013	18	4002000	3020.91232452253	0.00216868279569892	0	0	0.0682203431739939
2013	19	4002000	2988.82142422577	0.00208924731182796	0	0	0.0401424370160596
2013	20	4002000	2945.43092400903	0.00206155913978495	0	0	0.0414774880629991
2013	21	4002000	2928.37445220991	0.00204731182795699	0	0	0.0403041174263165
2013	22	4002000	2903.11124320143	0.00203239247311828	0	0	0.0417099954685306
2013	23	4002000	2885.57772864451	0.00207997311827957	0	0	0.0725755086326735
2013	24	4002000	2867.06293443665	0.00205819892473118	0	0	0.0682011766169254
2013	25	4002000	2876.11655647694	0.00202661290322581	0	0	0.0484971456420806
2013	26	4002000	2871.18809681397	0.00199744623655914	0	0	0.0351812210764307
2013	27	4002000	2882.06307135423	0.00198951612903226	0	0	0.0271808516005044
2013	28	4002000	2902.21519227414	0.00197782258064516	0	0	0.0140529922916938
2013	29	4002000	2909.06494151869	0.0019997311827957	0	0	0.0228716305131971
2013	30	4002000	2888.61639371309	0.00200564516129032	0	0	0.0331589914449613
2013	31	4002000	2879.72335696377	0.00199018817204301	0	0	0.0283626699206096
2013	32	4002000	2869.20729231302	0.00197647849462366	0	0	0.0250217918654115
2013	33	4002000	2839.62955612421	0.00193615591397849	0	0	0.0145689580482661
2013	34	4002000	2822.07498210974	0.00193884408602151	0	0	0.0222974294762407
2013	35	4002000	2821.79150457544	0.00192674731182796	0	0	0.0160212033211011
2013	36	4002000	2826.123840336	0.00193817204301075	0	0	0.0204789892211925
2013	37	4002000	2834.60001172288	0.00196088709677419	0	0	0.029351579740717
2013	38	4002000	2859.76836118503	0.00197688172043011	0	0	0.0286147787092322
2013	39	4002000	2904.66515833041	0.0019866935483871	0	0	0.0177420937906702
2013	40	4002000	2956.59138932804	0.00204247311827957	0	0	0.0279404895008967
2013	41	4002000	3013.1987577319	0.00209314516129032	0	0	0.0336523576507854
2013	42	4002000	3050.60741331437	0.00209663978494624	0	0	0.0226815769160083
2013	43	4002000	3090.44850357983	0.00209798387096774	0	0	0.0101446428839863
2013	44	4002000	3114.75369705152	0.00210913978494624	0	0	0.00759170876684881
2013	45	4002000	3142.47550873609	0.0021114247311828	0	0	-0.000214960700316754
2013	46	4002000	3171.62118298982	0.00210994623655914	0	0	-0.0100961562375604
2013	47	4002000	3230.0683354127	0.00216317204301075	0	0	-0.00348857492863679
2013	48	4002000	3277.52564757545	0.00220201612903226	0	0	-0.000282422679480309
2013	49	4002000	3330.69766559383	0.00223548387096774	0	0	-0.00129031993453709
2013	50	4002000	3367.82673632817	0.00224395161290323	0	0	-0.00855944755625849
2013	51	4002000	3415.92017737182	0.00226290322580645	0	0	-0.0142626802858435
2013	52	4002000	3459.75705147107	0.00225389784946237	0	0	-0.0306255756964266
2014	1	3868000	3524.64160257733	0.00211515151515152	0	0	-0.049435268099293
2014	2	3868000	3546.08493556025	0.00209709595959596	0	0	-0.0632486078692336
2014	3	3868000	3617.42841119646	0.0020969696969697	0	0	-0.0817786497946516
2014	4	3868000	3668.73647922493	0.00210012626262626	0	0	-0.0932573056588716
2014	5	3868000	3737.12250199858	0.00211477272727273	0	0	-0.10364190678562
2014	6	3868000	3771.09160411797	0.00210340909090909	0	0	-0.116489242435338
2014	7	3868000	3811.64988386468	0.00211704545454545	0	0	-0.120223498439488
2014	8	3868000	3795.56354027718	0.00212512626262626	0	0	-0.113122474626213
2014	9	3868000	3801.92791896994	0.00214406565656566	0	0	-0.106716362755205
2014	10	3868000	3777.45335579272	0.00214545454545455	0	0	-0.100346270381192
2014	11	3868000	3715.92838698082	0.00217133838383838	0	0	-0.0744170388077628
2014	12	3868000	3628.63079775049	0.00216944444444444	0	0	-0.0529761247326851
2014	13	3868000	3522.548602363	0.00216275252525253	0	0	-0.0274655124128318
2014	14	3868000	3437.81067382009	0.00213964646464646	0	0	-0.0141400089860325
2014	15	3868000	3376.4335251935	0.00211186868686869	0	0	-0.00925044872361669
2014	16	3868000	3310.45322917935	0.00206262626262626	0	0	-0.0130656517959843
2014	17	3868000	3249.72307047442	0.00202247474747475	0	0	-0.0141929233581385
2014	18	3868000	3203.19529636348	0.00199368686868687	0	0	-0.014109441411451
2014	19	3868000	3169.02390605745	0.00198775252525253	0	0	-0.00644485704838389
2014	20	3868000	3124.97143879847	0.00193939393939394	0	0	-0.0169510153407486
2014	21	3868000	3103.22327350278	0.00195265151515152	0	0	-0.00329440475329956
2014	22	3868000	3075.88460800794	0.00197348484848485	0	0	0.0162930013244279
2014	23	3868000	3052.0397371954	0.00195391414141414	0	0	0.0140759185671942
2014	24	3868000	3033.30868490374	0.0019239898989899	0	0	0.00471146084385852
2014	25	3868000	3041.99199673782	0.00195025252525253	0	0	0.0155187795736497
2014	26	3868000	3038.77232092302	0.00192563131313131	0	0	0.00376062365656414
2014	27	3868000	3052.00278207874	0.00192575757575758	0	0	-0.000525157476313293
2014	28	3868000	3077.35638190959	0.00196111111111111	0	0	0.00943784680290576
2014	29	3868000	3086.46950393313	0.00196237373737374	0	0	0.00710536619231768
2014	30	3868000	3065.38583393065	0.00194318181818182	0	0	0.00411503371931871
2014	31	3868000	3050.08144656463	0.00193181818181818	0	0	0.00325189789490576
2014	32	3868000	3039.40106642839	0.00189659090909091	0	0	-0.0115815799425757
2014	33	3868000	3007.91543734616	0.00189558080808081	0	0	-0.00176714986071776
2014	34	3868000	2986.79513528053	0.00191237373737374	0	0	0.0141974466941419
2014	35	3868000	2986.35203448917	0.00193181818181818	0	0	0.0246615150056901
2014	36	3868000	2993.00942855516	0.00195631313131313	0	0	0.0353458864631458
2014	37	3868000	3000.37678500224	0.00196338383838384	0	0	0.0365364828663263
2014	38	3868000	3026.70572363551	0.00194936868686869	0	0	0.020185073126668
2014	39	3868000	3074.85284470133	0.00194722222222222	0	0	0.00310491453765612
2014	40	3868000	3130.56707330471	0.00197411616161616	0	0	-0.00113943359819006
2014	41	3868000	3191.29812363786	0.002	0	0	-0.00730051619599335
2014	42	3868000	3228.78992766337	0.00204330808080808	0	0	0.00241888525162735
2014	43	3868000	3270.40915562163	0.00208030303030303	0	0	0.00758034949105891
2014	44	3868000	3295.14619666513	0.00211628787878788	0	0	0.0173144983347348
2014	45	3868000	3324.18419658269	0.00212777777777778	0	0	0.0139029008876281
2014	46	3868000	3356.64673827241	0.00216224747474747	0	0	0.0203635553745431
2014	47	3868000	3422.07742535089	0.00219924242424242	0	0	0.0179781363780234
2014	48	3868000	3471.51185461899	0.00224886363636364	0	0	0.026123530374912
2014	49	3868000	3527.06677720706	0.00229065656565657	0	0	0.0287301684923539
2014	50	3868000	3563.15306253945	0.00232866161616162	0	0	0.0352067214791889
2014	51	3868000	3611.80681565641	0.00235239898989899	0	0	0.0316720107641737
2014	52	3868000	3654.2780643553	0.00239987373737374	0	0	0.0402601917680448
2015	1	3760000	3716.38810165073	0.00228023738872404	0	0	0.0338532722923589
2015	2	3760000	3744.96125165174	0.00229483679525223	0	0	0.032534047794091
2015	3	3760000	3834.44875497745	0.00236071216617211	0	0	0.0373850986628704
2015	4	3760000	3897.9525666587	0.00244344213649852	0	0	0.0562468192190547
2015	5	3760000	3974.03768979017	0.00252023738872404	0	0	0.0685857386078835
2015	6	3760000	4010.21355510811	0.00262433234421365	0	0	0.102684417982521
2015	7	3760000	4052.67799941254	0.00276391691394659	0	0	0.149166057770957
2015	8	3760000	4020.88527308973	0.00280676557863501	0	0	0.17620864033403
2015	9	3760000	4025.04458229662	0.00279216617210682	0	0	0.168881463001217
2015	10	3760000	4000.79002695062	0.00273091988130564	0	0	0.150172833115991
2015	11	3760000	3932.51064155885	0.00261305637982196	0	0	0.119640962561935
2015	12	3760000	3839.09417020077	0.00246112759643917	0	0	0.0802027291201162
2015	13	3760000	3723.82066563697	0.00234278931750742	0	0	0.0600940148455715
2015	14	3760000	3630.91384304061	0.0022606528189911	0	0	0.0491022824188206
2015	15	3760000	3563.55111674712	0.0021880118694362	0	0	0.0345859731529218
2015	16	3760000	3497.45043119509	0.0021439762611276	0	0	0.0329238601290383
2015	17	3760000	3432.11118908327	0.00208356083086053	0	0	0.0229272324180592
2015	18	3760000	3384.16715317268	0.00204486646884273	0	0	0.0181530178761195
2015	19	3760000	3347.72970619227	0.00200403560830861	0	0	0.00868358450622835
2015	20	3760000	3303.37381067819	0.0019633234421365	0	0	0.00146098794699205
2015	21	3760000	3276.47370695127	0.0019493175074184	0	0	0.00248019479951516
2015	22	3760000	3247.05462478206	0.00193721068249258	0	0	0.00528028542762613
2015	23	3760000	3216.47914893894	0.00191810089020772	0	0	0.00482541634575216
2015	24	3760000	3197.5498129037	0.0019039762611276	0	0	0.0033307337553664
2015	25	3760000	3205.61923295905	0.00199786350148368	0	0	0.0501559153962689
2015	26	3760000	3204.24269929242	0.00200629080118694	0	0	0.0550386837883789
2015	27	3760000	3219.94977882683	0.00200902077151335	0	0	0.0513207448947778
2015	28	3760000	3250.88523914692	0.00202255192878338	0	0	0.0483298391961404
2015	29	3760000	3262.51539837482	0.00200925816023739	0	0	0.0377269028941585
2015	30	3760000	3240.88853094094	0.00193020771513353	0	0	0.00355194847004574
2015	31	3760000	3218.48712806182	0.00192178041543027	0	0	0.00612488761141922
2015	32	3760000	3207.60024220029	0.00190195845697329	0	0	-0.000873002241192525
2015	33	3760000	3174.10165458267	0.00190243323442136	0	0	0.00992354651649224
2015	34	3760000	3149.30763534101	0.00190777448071217	0	0	0.0207322917349495
2015	35	3760000	3148.93830551738	0.00189471810089021	0	0	0.013865528710459
2015	36	3760000	3158.21974268333	0.0018833234421365	0	0	0.00480658679682903
2015	37	3760000	3164.30368091307	0.0018973293768546	0	0	0.0103328638411521
2015	38	3760000	3191.81044653783	0.00191038575667656	0	0	0.0085185363973158
2015	39	3760000	3243.11336594551	0.00194979228486647	0	0	0.0130389009827794
2015	40	3760000	3302.4735776484	0.00198124629080119	0	0	0.0108786403605944
2015	41	3760000	3367.27126947806	0.00202587537091988	0	0	0.0137585382389224
2015	42	3760000	3404.59828181805	0.00206195845697329	0	0	0.0205021892170726
2015	43	3760000	3447.91282291998	0.00207228486646884	0	0	0.0127286214396955
2015	44	3760000	3472.86689333292	0.00207477744807122	0	0	0.00666109798549633
2015	45	3760000	3503.22202170265	0.00208094955489614	0	0	0.000907158689247649
2015	46	3760000	3539.09679063722	0.00205649851632047	0	0	-0.0208801270518285
2015	47	3760000	3611.29595904645	0.00205626112759644	0	0	-0.0405660352149951
2015	48	3760000	3662.6316701335	0.00207050445103858	0	0	-0.0474608657897506
2015	49	3760000	3720.53926626867	0.00208878338278932	0	0	-0.0540081025593341
2015	50	3760000	3755.21190418736	0.00209875370919881	0	0	-0.0582688566638182
2015	51	3760000	3804.0563861915	0.00213958456973294	0	0	-0.0522748261338449
2015	52	3760000	3844.55398382507	0.00219014836795252	0	0	-0.0400967145925471
2015	53	3760000	0	0.00215074183976261	0	0	Inf
2016	1	3692000	3932.92045609235	0.00210596765197992	0	0	-0.039899219382704
2016	2	3692000	3969.90431673442	0.00212983825989961	0	0	-0.0380624581044599
2016	3	3692000	4079.81665959281	0.00215593976575572	0	0	-0.0525064426826936
2016	4	3692000	4156.09637890147	0.00216642498605689	0	0	-0.0653729736107036
2016	5	3692000	4240.2055860868	0.00215738984941439	0	0	-0.0877329125992018
2016	6	3692000	4278.61242031007	0.00214010039040714	0	0	-0.103167189955027
2016	7	3692000	4323.24539957088	0.00216051310652538	0	0	-0.103960186857654
2016	8	3692000	4273.87879648352	0.00216307863915226	0	0	-0.0925339288537881
2016	9	3692000	4274.94981495454	0.00216798661461238	0	0	-0.0907027758777699
2016	10	3692000	4251.37725741732	0.00217133296151701	0	0	-0.0842496997396351
2016	11	3692000	4175.65786309953	0.00217211377579476	0	0	-0.0673086426891548
2016	12	3692000	4075.4604261926	0.0021404350250976	0	0	-0.0583149880845799
2016	13	3692000	3949.60253858692	0.00211344116006693	0	0	-0.0405616861498779
2016	14	3692000	3847.55530853803	0.00206659230340212	0	0	-0.0369469174939675
2016	15	3692000	3773.23973638131	0.00204673731176799	0	0	-0.0274140376992087
2016	16	3692000	3707.18281183351	0.00202097044060234	0	0	-0.0225461802333336
2016	17	3692000	3636.6766197212	0.00201929726715003	0	0	-0.00442068993267475
2016	18	3692000	3587.09694201157	0.0020117122141662	0	0	0.00554851410769877
2016	19	3692000	3547.9582567188	0.00200145008365867	0	0	0.0114549665865526
2016	20	3692000	3503.43292646677	0.00197467930842164	0	0	0.0106087584130556
2016	21	3692000	3470.52745454782	0.00193720022308979	0	0	0.000827697083455607
2016	22	3692000	3438.83889515261	0.0018899051868377	0	0	-0.014609261057105
2016	23	3692000	3400.72733020516	0.00187295036252091	0	0	-0.0125053631402423
2016	24	3692000	3381.43823824838	0.00185655326268823	0	0	-0.0155668193649002
2016	25	3692000	3388.59127216401	0.0018388176240937	0	0	-0.0270293065193201
2016	26	3692000	3389.27739662295	0.00185499163413274	0	0	-0.0186698783304072
2016	27	3692000	3407.57646847687	0.00188544339096486	0	0	-0.00791661426425025
2016	28	3692000	3444.8453520326	0.00187707752370329	0	0	-0.0230040376082013
2016	29	3692000	3459.25188486953	0.00186112660345789	0	0	-0.0353405559751937
2016	30	3692000	3437.16793627847	0.00184171779141104	0	0	-0.0392671928694309
2016	31	3692000	3406.65097587658	0.00183959843837144	0	0	-0.03177636236971
2016	32	3692000	3395.62922958473	0.00184082543223648	0	0	-0.0279857496680674
2016	33	3692000	3359.74879137809	0.00183636363636364	0	0	-0.0199862536003902
2016	34	3692000	3330.93883057761	0.00185900725041829	0	0	0.000678838470893133
2016	35	3692000	3330.87815083428	0.00189090909090909	0	0	0.0178697167744821
2016	36	3692000	3343.17111601775	0.0018670384829894	0	0	0.00132475539796121
2016	37	3692000	3347.60848069825	0.00185778025655326	0	0	-0.00496129723473142
2016	38	3692000	3376.7114430757	0.00187997769102064	0	0	-0.00175065094407935
2016	39	3692000	3431.57952387531	0.00192883435582822	0	0	0.00781578160671762
2016	40	3692000	3494.88427422442	0.00198315672058003	0	0	0.0174299693482987
2016	41	3692000	3564.24361141258	0.00204796430563302	0	0	0.0302326104316747
2016	42	3692000	3601.62047932022	0.00207596207473508	0	0	0.0334792411838287
2016	43	3692000	3646.84487100945	0.00211411042944785	0	0	0.0394190414112021
2016	44	3692000	3671.9040204478	0.0021467930842164	0	0	0.0482844809027935
2016	45	3692000	3703.78852056466	0.00215303959843837	0	0	0.0422841311175775
2016	46	3692000	3743.46745305486	0.00218059118795315	0	0	0.044432748255738
2016	47	3692000	3822.58555465385	0.00222855549358617	0	0	0.045313425394827
2016	48	3692000	3876.08499010791	0.00225967651979922	0	0	0.0452815173919092
2016	49	3692000	3936.99482533926	0.00227863915225878	0	0	0.0377458394672716
2016	50	3692000	3970.19465739104	0.00233128834355828	0	0	0.0528451022466573
2016	51	3692000	4019.28745739809	0.00239854991634133	0	0	0.0699906502293374
2016	52	3692000	4057.72440616428	0.00249570552147239	0	0	0.10278558918445
2017	1	3627000	4113.54262078996	0.00241713084603258	0	0	0.118208907512586
2017	2	3627000	4159.87391457977	0.00249942196531792	0	0	0.14340003992176
2017	3	3627000	4290.72696849248	0.00259033105622701	0	0	0.14884960898174
2017	4	3627000	4379.79833715364	0.00264393063583815	0	0	0.148774352763883
2017	5	3627000	4471.53798440005	0.00265233841303205	0	0	0.128783880984345
2017	6	3627000	4511.79300724786	0.00267703625853915	0	0	0.129129814203848
2017	7	3627000	4558.10295212233	0.00264182869153967	0	0	0.102958852138072
2017	8	3627000	4489.56991693336	0.00252821860220704	0	0	0.0716393973181137
2017	9	3627000	4486.22249892291	0.00241292695743563	0	0	0.0235337193156249
2017	10	3627000	4464.10135214378	0.00227451392538098	0	0	-0.0303983582448493
2017	11	3627000	4381.2429786573	0.00216836573830793	0	0	-0.0581668215843626
2017	12	3627000	4275.2443665913	0.00206747241198108	0	0	-0.0797251191662431
2017	13	3627000	4139.72006872182	0.00200378349973726	0	0	-0.0788749150428985
2017	14	3627000	4029.08084313982	0.00195922228060956	0	0	-0.0746276520243518
2017	15	3627000	3948.21609815818	0.00196016815554388	0	0	-0.0552188868942321
2017	16	3627000	3883.71512216485	0.00193095112979506	0	0	-0.0538440940148793
2017	17	3627000	3808.5176304236	0.00193326326852338	0	0	-0.0340073600786238
2017	18	3627000	3757.91382651615	0.00194976353126642	0	0	-0.0126436711190375
2017	19	3627000	3716.5240522302	0.00194293221229637	0	0	-0.00514568235303851
2017	20	3627000	3672.63203635152	0.00191981082501314	0	0	-0.00523658132945703
2017	21	3627000	3633.38199758503	0.00189280084077772	0	0	-0.0086371313574753
2017	22	3627000	3599.81046929413	0.00186347871781398	0	0	-0.0148925810820931
2017	23	3627000	3553.82301591766	0.00184771413557541	0	0	-0.0105866318466453
2017	24	3627000	3534.44586961713	0.0018326852338413	0	0	-0.0132540916865718
2017	25	3627000	3540.31675592876	0.00182690488702049	0	0	-0.0179974731984229
2017	26	3627000	3543.34979190187	0.00181849710982659	0	0	-0.0233535486931016
2017	27	3627000	3564.32622019971	0.00182343667892801	0	0	-0.0264639694495823
2017	28	3627000	3608.20800499696	0.00180136626379401	0	0	-0.0499439069885636
2017	29	3627000	3625.36547579198	0.001811035207567	0	0	-0.0493648094204591
2017	30	3627000	3603.31149140872	0.00177645822385707	0	0	-0.0618074490478351
2017	31	3627000	3564.02796462742	0.00177414608512874	0	0	-0.0527010355955644
2017	32	3627000	3553.02526794632	0.00176405675249606	0	0	-0.0551713689499382
2017	33	3627000	3514.93453822001	0.00177204414083027	0	0	-0.0406080217619898
2017	34	3627000	3482.18648747245	0.00176100893326327	0	0	-0.0376161609792253
2017	35	3627000	3482.50362727187	0.00179611140304782	0	0	-0.0185221995942045
2017	36	3627000	3498.01232513641	0.00181902259590121	0	0	-0.0104094330585262
2017	37	3627000	3500.094957713	0.00184172359432475	0	0	0.00134426132543389
2017	38	3627000	3530.56310681975	0.00185906463478718	0	0	0.00204978440019007
2017	39	3627000	3588.22484598266	0.00191476615869679	0	0	0.0154882027751295
2017	40	3627000	3654.80930489486	0.00194209143457698	0	0	0.0112155496184825
2017	41	3627000	3728.10803309548	0.001966894377299	0	0	0.00399451055933055
2017	42	3627000	3765.01156846048	0.00197256962690489	0	0	-0.00297783107876755
2017	43	3627000	3811.56454804546	0.00199831844456122	0	0	-0.00229946205422406
2017	44	3627000	3836.36976341444	0.00199936941671046	0	0	-0.00822907210756937
2017	45	3627000	3869.44591900278	0.00201565948502365	0	0	-0.00869528085081802
2017	46	3627000	3912.75781801536	0.00203562795585917	0	0	-0.00995661367948393
2017	47	3627000	3997.90492980044	0.00207840252233316	0	0	-0.0106818272445945
2017	48	3627000	4053.18195361623	0.00211539674198634	0	0	-0.00680501244007092
2017	49	3627000	4116.59303159979	0.00213410404624277	0	0	-0.0134560378387138
2017	50	3627000	4147.41217371729	0.00215943247503941	0	0	-0.00916527514631358
2017	51	3627000	4195.76218943449	0.00220830267997898	0	0	0.0015820273566097
2017	52	3627000	4231.09569056848	0.00222028376248029	0	0	-0.00139341934091064
2018	1	3569000	4312.09749163917	0.00209376854599407	0	0	-0.01820401597862
2018	2	3569000	4369.38675592416	0.00211167161226508	0	0	-0.0227919297345654
2018	3	3569000	4524.3696492431	0.00213699307616222	0	0	-0.0449498305862611
2018	4	3569000	4627.25527965148	0.00214629080118694	0	0	-0.0621222003712593
2018	5	3569000	4727.14705077883	0.00219821958456973	0	0	-0.0597288486577347
2018	6	3569000	4769.31371908217	0.00229040553907023	0	0	-0.0289588245221899
2018	7	3569000	4817.64726460269	0.0024406528189911	0	0	0.0243589306048924
2018	8	3569000	4727.47087809996	0.0026028684470821	0	0	0.113280258241438
2018	9	3569000	4718.12016011111	0.00270712166172107	0	0	0.160165450273545
2018	10	3569000	4698.28162974025	0.00274075173095945	0	0	0.179537634551377
2018	11	3569000	4607.48281834876	0.00268902077151335	0	0	0.180080363695982
2018	12	3569000	4495.22576448592	0.00255361028684471	0	0	0.148640862666548
2018	13	3569000	4348.65002450348	0.00236894164193867	0	0	0.101491261198219
2018	14	3569000	4228.48251149405	0.00221117705242334	0	0	0.0573533147758618
2018	15	3569000	4140.09486063451	0.0020813056379822	0	0	0.0164984479015093
2018	16	3569000	4077.86832627968	0.00197754698318497	0	0	-0.0194386674451549
2018	17	3569000	3997.43966436001	0.00191523244312562	0	0	-0.0312299058502485
2018	18	3569000	3945.7392132072	0.00186518298714144	0	0	-0.0441841702623546
2018	19	3569000	3902.00460503681	0.00183452027695351	0	0	-0.0493604248411676
2018	20	3569000	3859.18985508735	0.00183877349159248	0	0	-0.0365853612776339
2018	21	3569000	3812.55568301769	0.00184975272007913	0	0	-0.0189782626231481
2018	22	3569000	3776.98144061101	0.00181295746785361	0	0	-0.0294365864273426
2018	23	3569000	3722.16825880206	0.00178981206726014	0	0	-0.0277172474828598
2018	24	3569000	3702.77898306613	0.00179564787339268	0	0	-0.0194391788965294
2018	25	3569000	3707.04269477677	0.00178367952522255	0	0	-0.0270951006089812
2018	26	3569000	3712.67489861822	0.00176597428288823	0	0	-0.0382136606334757
2018	27	3569000	3736.49973239184	0.00178872403560831	0	0	-0.0320352578521975
2018	28	3569000	3788.01488298056	0.00183501483679525	0	0	-0.0204895929340927
2018	29	3569000	3808.05639393257	0.0019269040553907	0	0	0.023146612589003
2018	30	3569000	3786.3407376815	0.00195885262116716	0	0	0.0460759541745122
2018	31	3569000	3736.99031169365	0.0019784371909001	0	0	0.0704871210080725
2018	32	3569000	3726.3131393365	0.00198615232443126	0	0	0.0777408794782836
2018	33	3569000	3685.66934488866	0.00194183976261128	0	0	0.0653153152344472
2018	34	3569000	3648.45187438278	0.00184243323442137	0	0	0.0210906237128975
2018	35	3569000	3649.31833927946	0.00180454995054402	0	0	-0.000142037287863932
2018	36	3569000	3668.44806543051	0.00179050445103858	0	0	-0.0130976545322488
2018	37	3569000	3667.35361116532	0.0017675568743818	0	0	-0.0254553067588298
2018	38	3569000	3699.54225111823	0.00178615232443126	0	0	-0.023771116843346
2018	39	3569000	3760.1773775649	0.00180642927794263	0	0	-0.0286096550143522
2018	40	3569000	3830.25252805915	0.00180771513353116	0	0	-0.0457026075374335
2018	41	3569000	3907.87910398991	0.00183283877349159	0	0	-0.0516595059923414
2018	42	3569000	3944.44528618207	0.00187091988130564	0	0	-0.0409297821287156
2018	43	3569000	3992.41981343718	0.00190435212660732	0	0	-0.0355222697171936
2018	44	3569000	4016.93186773866	0.00190306627101879	0	0	-0.0420549497230476
2018	45	3569000	4051.30354800348	0.00195242334322453	0	0	-0.0255482085647439
2018	46	3569000	4098.7776294876	0.00199040553907023	0	0	-0.0180975003264264
2018	47	3569000	4190.06792578661	0.00202799208704253	0	0	-0.0213523807659541
2018	48	3569000	4247.34792266544	0.00203887240356083	0	0	-0.0293707802932124
2018	49	3569000	4313.76511152006	0.00210346191889219	0	0	-0.0140399650779138
2018	50	3569000	4341.74165321829	0.0021106824925816	0	0	-0.0170304129365875
2018	51	3569000	4388.99269552756	0.00211226508407517	0	0	-0.0268837757802137
2018	52	3569000	4420.89268928835	0.00213719090009891	0	0	-0.0225051129445901
2019	1	3529000	4560.21375780339	0.00204344186046512	0	0	-0.0365802496687663
2019	2	3529000	4630.05676250248	0.0020426976744186	0	0	-0.0514587130836172
2019	3	3529000	4810.46894726955	0.00208176744186047	0	0	-0.0695709609474784
2019	4	3529000	4926.83472930489	0.00211786046511628	0	0	-0.0757960739140874
2019	5	3529000	5034.11468756715	0.00212325581395349	0	0	-0.0931871275649983
2019	6	3529000	5079.05292564868	0.00214260465116279	0	0	-0.0930198862986527
2019	7	3529000	5130.58287782336	0.00217916279069767	0	0	-0.0868094110219923
2019	8	3529000	5019.94608415602	0.0021893023255814	0	0	-0.0623405269518226
2019	9	3529000	5002.94982650585	0.00217460465116279	0	0	-0.0654713394826544
2019	10	3529000	4984.78413651962	0.00216223255813954	0	0	-0.0674019430566966
2019	11	3529000	4884.65155489069	0.00211832558139535	0	0	-0.0676100538962774
2019	12	3529000	4764.61848413438	0.00207190697674419	0	0	-0.0650668012909536
2019	13	3529000	4605.12732815606	0.00201916279069767	0	0	-0.0573116244891617
2019	14	3529000	4473.67234029136	0.00198753488372093	0	0	-0.0448115832010854
2019	15	3529000	4376.79093358269	0.001964	0	0	-0.0352292206601878
2019	16	3529000	4315.97753669364	0.0019353488372093	0	0	-0.0359078645280358
2019	17	3529000	4229.31602303433	0.00188874418604651	0	0	-0.0398447460810521
2019	18	3529000	4175.97919459911	0.00187051162790698	0	0	-0.0369683821219148
2019	19	3529000	4129.49489326549	0.001856	0	0	-0.033683270438797
2019	20	3529000	4087.10734024105	0.00181944186046512	0	0	-0.0428927663619217
2019	21	3529000	4032.32835688706	0.00182381395348837	0	0	-0.0275593520793659
2019	22	3529000	3994.07453197406	0.00181432558139535	0	0	-0.023353227694517
2019	23	3529000	3930.01326016369	0.00180176744186047	0	0	-0.0143035802788473
2019	24	3529000	3910.89316736177	0.00181813953488372	0	0	-0.000484075447922479
2019	25	3529000	3913.74633883635	0.0018166511627907	0	0	-0.00203036634170656
2019	26	3529000	3921.742659258	0.0017966511627907	0	0	-0.0150297111206055
2019	27	3529000	3948.81945339979	0.00180790697674419	0	0	-0.0156551734333059
2019	28	3529000	4008.68709523481	0.00187237209302326	0	0	0.0042190633400388
2019	29	3529000	4031.94704931226	0.00184046511627907	0	0	-0.0185883019780843
2019	30	3529000	4010.32575003854	0.00183776744186047	0	0	-0.0147433783996144
2019	31	3529000	3950.5393866191	0.00182706976744186	0	0	-0.00565476873734426
2019	32	3529000	3939.9503016147	0.00180548837209302	0	0	-0.01475914596965
2019	33	3529000	3896.44554545361	0.00176	0	0	-0.0288584927318737
2019	34	3529000	3854.05373615182	0.00174102325581395	0	0	-0.0287628932393925
2019	35	3529000	3855.64266222783	0.00174027906976744	0	0	-0.0295781202301391
2019	36	3529000	3878.42184758269	0.00174697674418605	0	0	-0.0315648612744353
2019	37	3529000	3874.51574776655	0.00178958139534884	0	0	-0.0069468675619831
2019	38	3529000	3908.58748827015	0.00177804651162791	0	0	-0.0219484631027448
2019	39	3529000	3972.94270962227	0.00182846511627907	0	0	-0.0105067484414433
2019	40	3529000	4047.59057732913	0.0018646511627907	0	0	-0.00953420969632525
2019	41	3529000	4130.50369463423	0.00189432558139535	0	0	-0.0139701350973701
2019	42	3529000	4166.52489643255	0.00189274418604651	0	0	-0.0233107682893512
2019	43	3529000	4216.5155034217	0.00192037209302326	0	0	-0.0208028414340029
2019	44	3529000	4241.16818561273	0.0019326511627907	0	0	-0.0202699307950959
2019	45	3529000	4277.40692819096	0.00196083720930233	0	0	-0.0144028681921575
2019	46	3529000	4329.93810695151	0.0020013023255814	0	0	-0.00626755077813766
2019	47	3529000	4429.09966318846	0.00204595348837209	0	0	-0.00684104343830563
2019	48	3529000	4489.02686222701	0.00208186046511628	0	0	-0.00290193456774092
2019	49	3529000	4558.54701038602	0.00211293023255814	0	0	-0.00345439245227471
2019	50	3529000	4583.95804789533	0.00210697674418605	0	0	-0.0117710605837898
2019	51	3529000	4630.50004312159	0.00211786046511628	0	0	-0.0166504788691485
2019	52	3529000	4658.50940549477	0.00212706976744186	0	0	-0.0183125970281703
2020	1	3504000	4834.23326592054	0.0020051890941073	0	0	-0.0567687264607575
2020	2	3504000	4917.85757281468	0.00199516270888303	0	0	-0.0774437988851114
2020	3	3504000	5124.09788192004	0.00203043095866315	0	0	-0.0989243167482395
2020	4	3504000	5253.31206068513	0.00203122251539138	0	0	-0.1207451705434
2020	5	3504000	5367.47105671023	0.00204283201407212	0	0	-0.134527238075652
2020	6	3504000	5415.56583790239	0.00204793315743184	0	0	-0.140071390618752
2020	7	3504000	5470.77033722867	0.00205734388742304	0	0	-0.14483706834421
2020	8	3504000	5340.3274269574	0.00205576077396658	0	0	-0.124622962928807
2020	9	3504000	5314.36590381294	0.0020716798592788	0	0	-0.113534881627184
2020	10	3504000	5297.57230373841	0.00206341248900616	0	0	-0.114273533050453
2020	11	3504000	5187.36728424035	0.00208900615655233	0	0	-0.084236812297424
2020	12	3504000	5058.7216128923	0.00213605980650836	0.109	0	-0.0397969345415695
2020	13	3504000	4885.27500689179	0.00216473175021988	0.151	0	0.00764030541894796
2020	14	3504000	4741.48611320567	0.00216200527704486	0.143	0	0.0368900978761017
2020	15	3504000	4635.45528116539	0.00214309586631486	0.105	0	0.0513314667927921
2020	16	3504000	4575.68872452784	0.00208759894459103	0.083	0	0.0374831606338899
2020	17	3504000	4482.26814094586	0.0020028144239226	0.06	0	0.0160927139532803
2020	18	3504000	4427.03419078781	0.00191292875989446	0.045	0	-0.0174008574291352
2020	19	3504000	4377.42331869507	0.00185699208443272	0.027	0	-0.0353229074361398
2020	20	3504000	4335.14713967906	0.00180993843447669	0.019	0	-0.0505973921095789
2020	21	3504000	4271.59377577469	0.00179894459102902	0.014	0	-0.0423246650465735
2020	22	3504000	4230.28336384257	0.00178812664907652	0.008	0	-0.0387877949843832
2020	23	3504000	4156.70308867508	0.00176314863676341	0.005	0	-0.0354374814685242
2020	24	3504000	4137.9330195191	0.00176481970096746	0.005	0	-0.0301437985899532
2020	25	3504000	4139.34823771733	0.00175215479331574	0.003	0	-0.0374330036563377
2020	26	3504000	4149.61272057254	0.00172647317502199	0.003	0	-0.0538876120809876
2020	27	3504000	4180.14580092409	0.0017117854001759	0.002	0	-0.0687884620819978
2020	28	3504000	4248.86277736179	0.00173403693931398	0.002	0	-0.0719399033055102
2020	29	3504000	4275.65787617275	0.00173693931398417	0.003	0	-0.0762123363491456
2020	30	3504000	4254.02134901174	0.00175998240985048	0.003	0	-0.0591960708119722
2020	31	3504000	4183.37378797211	0.00184828496042216	0.003	0	0.00469147941891286
2020	32	3504000	4172.64304435523	0.00187862796833773	0.003	0	0.02381151576797
2020	33	3504000	4126.05240041665	0.00187299912049252	0.003	0	0.0322699730061378
2020	34	3504000	4078.15457282265	0.00186103781882146	0.002	0	0.0377242756325616
2020	35	3504000	4080.76079623547	0.00186279683377309	0.002	0	0.0380417308232676
2020	36	3504000	4107.31663728577	0.00180835532102023	0.003	0	0.0011889423547
2020	37	3504000	4100.81702600674	0.00179613016710642	0.004	0	-0.00400335491747781
2020	38	3504000	4136.9104966267	0.00182383465259455	0.006	0	0.00253558866740238
2020	39	3504000	4205.40758490681	0.00184942832014072	0.008	0	4.57542079584795e-05
2020	40	3504000	4285.17982005629	0.00186693051890941	0.009	0	-0.00928311569799429
2020	41	3504000	4373.92138180677	0.00189912049252419	0.015	0	-0.0126480055258609
2020	42	3504000	4409.24309082643	0.00194872471416007	0.026	0	0.00502510492553061
2020	43	3504000	4461.51135090385	0.00198619173262973	0.049	0	0.0123475308619323
2020	44	3504000	4486.35901506806	0.00205646437994723	0.066	0	0.0423597363237452
2020	45	3504000	4524.81548860408	0.00214089709762533	0.085	0	0.0759333750207597
2020	46	3504000	4582.87858776398	0.00222286719437115	0.099	0	0.102974888642265
2020	47	3504000	4690.6134560309	0.00232884784520668	0.119	0	0.129020766610174
2020	48	3504000	4753.51749794899	0.00247528583992964	0.138	0	0.184133644701776
2020	49	3504000	4826.28246618498	0.00260721196130167	0.156	0	0.22844032473021
2020	50	3504000	4849.27978708613	0.00274898856640281	0.18	0	0.289098644431129
2020	51	3504000	4895.34386173441	0.00285145118733509	0.194	0	0.324564766672523
2020	52	3504000	4919.02964948558	0.00289375549692172	0.221	0	0.337743512216514
2020	53	3504000	0	0.00295250659630607	0.218	3.4	Inf
2021	1	3555000	5023.95273577381	0.0027691722972973	0.188	4.5	0.305227247324015
2021	2	3555000	5120.43295113592	0.00270540540540541	0.167	4.7	0.251144202284457
2021	3	3555000	5348.12649735195	0.00258699324324324	0.156	5.5	0.145447850388954
2021	4	3555000	5487.0945989477	0.0024683277027027	0.137	6.7	0.0652267597356425
2021	5	3555000	5605.51583529489	0.00236351351351351	0.113	7.9	-0.00155486766088635
2021	6	3555000	5656.11042135121	0.00222989864864865	0.091	8.9	-0.0664255810729829
2021	7	3555000	5714.19441115306	0.00211579391891892	0.076	11.5	-0.123200990463151
2021	8	3555000	5567.42993109913	0.00203733108108108	0.066	12.7	-0.133460131567824
2021	9	3555000	5531.6588783152	0.00196545608108108	0.054	13.1	-0.158624907576089
2021	10	3555000	5516.26443433652	0.00191596283783784	0.051	14	-0.177523112967717
2021	11	3555000	5397.67656194597	0.0019035472972973	0.053	11.8	-0.164899943842704
2021	12	3555000	5262.608714063	0.00190853040540541	0.057	11.7	-0.141224391636217
2021	13	3555000	5078.2618496022	0.00191782094594595	0.062	9.20000000000001	-0.105717638338058
2021	14	3555000	4924.50683158665	0.0019347972972973	0.06	6.1	-0.0696327253294051
2021	15	3555000	4811.28183624353	0.00194366554054054	0.059	6.39999999999999	-0.0433734383780068
2021	16	3555000	4753.64631524913	0.00195641891891892	0.058	5.8	-0.0254218145892487
2021	17	3555000	4655.07093817608	0.00195278716216216	0.052	4.40000000000001	-0.00663167942789157
2021	18	3555000	4599.0363109666	0.00191655405405405	0.045	4.8	-0.0131845688676139
2021	19	3555000	4547.19413955516	0.00187238175675676	0.037	3.30000000000001	-0.0249371669814505
2021	20	3555000	4505.79106981098	0.00185945945945946	0.027	2.8	-0.0227687143548092
2021	21	3555000	4434.51407724425	0.00181444256756757	0.021	3.19999999999999	-0.0311001554718157
2021	22	3555000	4390.73203019666	0.00182398648648649	0.013	2.30000000000001	-0.0162915955026883
2021	23	3555000	4309.01778728412	0.00181680743243243	0.008	1.99999999999999	-0.00158221377136991
2021	24	3555000	4291.18165853535	0.00181706081081081	0.005	1.40000000000001	0.002707492338745
2021	25	3555000	4291.20726390107	0.00178243243243243	0.004	1.40000000000001	-0.0164073323825118
2021	26	3555000	4303.44916893522	0.00178496621621622	0.002	1.59999999999999	-0.0178111012646596
2021	27	3555000	4337.05674164833	0.00175861486486487	0.003	0.900000000000006	-0.039809657086182
2021	28	3555000	4413.4730403836	0.0017589527027027	0.003	0.799999999999997	-0.0562534398900567
2021	29	3555000	4443.48623661747	0.00175886824324324	0.003	0.700000000000003	-0.0626729153164798
2021	30	3555000	4422.1543922113	0.00177018581081081	0.005	0.600000000000009	-0.0520909881882502
2021	31	3555000	4341.98317280032	0.00177922297297297	0.006	0.59999999999998	-0.0296599889209765
2021	32	3555000	4331.13571193387	0.00176334459459459	0.009	0.300000000000011	-0.0359110686615782
2021	33	3555000	4282.3522947068	0.00177094594594595	0.013	0.5	-0.0207251268926438
2021	34	3555000	4229.64975352469	0.00181858108108108	0.019	0.399999999999991	0.0181457687864928
2021	35	3555000	4233.31482861997	0.00184349662162162	0.024	0.5	0.0312013579729651
2021	36	3555000	4263.14869137022	0.00186005067567568	0.028	0.300000000000011	0.0331800082216506
2021	37	3555000	4254.36795042291	0.0018933277027027	0.028	0.675496688741719	0.0538345653798755
2021	38	3555000	4291.59881603121	0.00192711148648649	0.026	0.560927152317886	0.0633333160018306
2021	39	3555000	4362.90437608586	0.00193572635135135	0.029	1.21192052980132	0.0506304069199686
2021	40	3555000	4446.48903341613	0.00196849662162162	0.034	1.80198675496688	0.0483327328525445
2021	41	3555000	4539.44263350566	0.00202956081081081	0.042	2.39933774834437	0.0587202852894054
2021	42	3555000	4572.85872377635	0.00209560810810811	0.062	3.08940397350993	0.0851855042444781
2021	43	3555000	4626.54370867009	0.00216613175675676	0.079	3.6	0.108689406821675
2021	44	3555000	4651.24279165708	0.00225320945945946	0.102	5.80000000000001	0.147134269053951
2021	45	3555000	4691.370325776	0.00235177364864865	0.118	9.49999999999999	0.187073203196516
2021	46	3555000	4754.26737150683	0.00244172297297297	0.143	12.3	0.216170557561097
2021	47	3555000	4869.02433964748	0.00251782094594595	0.152	13.4	0.224516367981777
2021	48	3555000	4933.76859110396	0.00255329391891892	0.142	8.83243243243244	0.225472960142853
2021	49	3555000	5007.8731502913	0.00254248310810811	0.13	2.89999999999999	0.202226937327633
2021	50	3555000	5027.86291761527	0.00250261824324324	0.112	4.40000000000002	0.178671753208978
2021	51	3555000	5072.1907485696	0.00241418918918919	0.101	4.3	0.127086949877069
2021	52	3555000	5090.15201798749	0.0023125	0.093	2.83243243243243	0.0758028405927783
2022	1	3595000	5133.64881375609	0.00221889632107023	0.081	2.02432432432433	0.0338845122747371
2022	2	3595000	5240.24914614526	0.00216772575250836	0.086	1.91351351351352	-0.0105050627575136
2022	3	3595000	5482.1773911025	0.00215284280936455	0.123	1.47567567567567	-0.0606652005902385
2022	4	3595000	5625.08113364873	0.00214991638795987	0.161	1.67027027027028	-0.0857731865879352
2022	5	3595000	5743.31326726495	0.00219264214046823	0.205	1.92702702702703	-0.0867988988353322
2022	6	3595000	5795.71746770206	0.00221404682274247	0.24	2.11891891891891	-0.0862218475084149
2022	7	3595000	5856.26265402899	0.00224055183946488	0.259	2.24594594594594	-0.084842959303944
2022	8	3595000	5701.40585582252	0.0022616220735786	0.273	2.24594594594596	-0.0511463072787068
2022	9	3595000	5656.79533949972	0.00229866220735786	0.269	2.37567567567567	-0.0280008962660709
2022	10	3595000	5642.00849875956	0.00229615384615385	0.309	1.3	-0.0265168864585113
2022	11	3595000	5517.52243562884	0.00229899665551839	0.35	1.43783783783784	-0.00332077229274524
2022	12	3595000	5378.01760533701	0.00230953177257525	0.354	1.59999999999999	0.027218652932212
2022	13	3595000	5185.71379750896	0.00226421404682274	0.322	1.00000000000001	0.0444078118236415
2022	14	3595000	5024.98775955159	0.00221112040133779	0.284	0.899999999999995	0.0525398773253876
2022	15	3595000	4906.46051540729	0.00216513377926421	0.272	0.599999999999994	0.0555470656977425
2022	16	3595000	4850.34185867445	0.00211739130434783	0.234	0.600000000000009	0.0442150569123302
2022	17	3595000	4748.51936831141	0.00205936454849498	0.204	0.5	0.0373759940567956
2022	18	3595000	4692.40325993715	0.00202215719063545	0.164	5.9	0.0308150710953145
2022	19	3595000	4638.76180224103	0.00196137123745819	0.139	0.699999999999996	0.0113905822311126
2022	20	3595000	4598.36798432462	0.0019309364548495	0.112	0.599999999999998	0.00444331896556205
2022	21	3595000	4521.05838557829	0.00190484949832776	0.091	0.900000000000009	0.00781711081954788
2022	22	3595000	4474.93723249805	0.00188637123745819	0.088	0.800000000000001	0.0083269922159672
2022	23	3595000	4388.19559856282	0.00188612040133779	0.109	0.699999999999996	0.0281219008281203
2022	24	3595000	4371.93021724496	0.00190953177257525	0.138	0.5	0.0447559254224199
2022	25	3595000	4371.08567590328	0.00190367892976589	0.183	0.399999999999999	0.0417549180293762
2022	26	3595000	4383.98974037738	0.00191705685618729	0.203	0.500000000000007	0.0459878493249544
2022	27	3595000	4419.59159556624	0.00197533444816054	0.22	0.5	0.0691033091700469
2022	28	3595000	4501.63974652213	0.00202458193979933	0.253	0.5	0.0757857742262558
2022	29	3595000	4534.43576226411	0.00208110367892977	0.271	0.799999999999997	0.0978212639877394
2022	30	3595000	4513.3120453068	0.00212466555183946	0.249	-0.400000000000006	0.126046670157619
2022	31	3595000	4426.50029633135	0.00215392976588629	0.217	1.10000000000001	0.163944347698361
2022	32	3595000	4415.53084543985	0.00211204013377926	0.192	1.7	0.144143292582242
2022	33	3595000	4365.60421162389	0.0020505016722408	0.177	1.79999999999999	0.123510002794217
2022	34	3595000	4308.99529140104	0.00200066889632107	0.144	1.5	0.110606922581248
2022	35	3595000	4314.29820057625	0.00195802675585284	0.132	1.5	0.0855995070935102
2022	36	3595000	4346.30308084906	0.00194188963210702	0.133	1.09999999999999	0.068724364959057
2022	37	3595000	4336.98288262809	0.00197249163879599	0.141	1.00000000000001	0.0878991519424462
2022	38	3595000	4374.68826971958	0.00203720735785953	0.172	0.799999999999997	0.11390794030505
2022	39	3595000	4448.21633952412	0.00212683946488294	0.267	0.600000000000001	0.143694373584415
2022	40	3595000	4534.47944520791	0.00221730769230769	0.343	0.499999999999993	0.169660170277124
2022	41	3595000	4630.11402629981	0.00229205685618729	0.372	0.200000000000003	0.184117706142427
2022	42	3595000	4660.84426901621	0.00229188963210702	0.36	0.199999999999996	0.176224667372798
2022	43	3595000	4715.50106507048	0.00228779264214047	0.306	0.200000000000003	0.160512939024901
2022	44	3595000	4739.85694743085	0.00226513377926421	0.245	0.100000000000001	0.143114667824909
2022	45	3595000	4781.34180731088	0.00226279264214047	0.198	0.0999999999999943	0.132025322206394
2022	46	3595000	4848.05617357204	0.00227257525083612	0.17	0	0.121274136556623
2022	47	3595000	4968.21129206768	0.00237115384615385	0.171	0.100000000000001	0.141618112952579
2022	48	3595000	5033.50206577122	0.00250710702341137	0.193	0	0.191417013768754
2022	49	3595000	5107.15349956455	0.00267909698996656	0.22	0	0.25478899362363
2022	50	3595000	5124.8218690882	0.00281112040133779	0.252	0	0.312084628845131
2022	51	3595000	5167.34816585278	0.00287508361204013	0.304	0.100000000000001	0.330895418552668
2022	52	3595000	5179.26311309216	0.00283595317725753	0.282	0	0.309761611232376
2023	1	3661000	5249.61365754608	0.00269212924606462	0.223	0.100000000000009	0.237957766788852
2023	2	3661000	5365.64392073533	0.00250745650372825	0.161	0	0.128103185641599
2023	3	3661000	5619.79819104987	0.00235443247721624	0.121	0	0.0113530427216655
2023	4	3661000	5765.36956671411	0.00224780447390224	0.109	0	-0.0588287641909864
2023	5	3661000	5882.92106023066	0.00219958574979287	0.117	0	-0.0974211712791852
2023	6	3661000	5937.25519828861	0.00220546810273405	0.152	0	-0.103289344622643
2023	7	3661000	6000.41504387478	0.00221897265948633	0.181	0	-0.107295085284473
2023	8	3661000	5839.9812775598	0.00225144987572494	0.203	0	-0.0693463314884157
2023	9	3661000	5786.55130179724	0.00228193869096935	0.244	0	-0.0480340166881285
2023	10	3661000	5771.79794592258	0.00230977630488815	0.36	0	-0.0339578668135874
2023	11	3661000	5641.56267013605	0.00230339685169843	0.389	0	-0.0143865582785575
2023	12	3661000	5497.50644739195	0.00227779618889809	0.388	0	0.000198917930977089
2023	13	3661000	5297.28896742735	0.00223231151615576	0.353	0	0.0172750690278259
2023	14	3661000	5129.82453897514	0.00218782104391052	0.341	0	0.0295478841183024
2023	15	3661000	5006.08088151371	0.00212328086164043	0.337	0	0.0238747877461684
2023	16	3661000	4950.78594966496	0.00207431648715824	0.303	0	0.0114353662046062
2023	17	3661000	4845.78616322379	0.00203570836785418	0.277	0	0.0141182120860849
2023	18	3661000	4789.51131431949	0.00198467274233637	0.283	0	0.000310822040666756
2023	19	3661000	4733.88856335602	0.00194879867439934	0.258	0	-0.00622924746988816
2023	20	3661000	4694.26835670883	0.00191731565865783	0.247	0	-0.0140316555645344
2023	21	3661000	4611.28464874785	0.00189353769676885	0.196	0	-0.00873610106866598
2023	22	3661000	4562.55289399589	0.00187729908864954	0.192	0	-0.00674028218639683
2023	23	3661000	4471.61631856441	0.00186545153272577	0.159	0	0.00706314656390867
2023	24	3661000	4457.05404788355	0.00182477216238608	0.167	0	-0.011679025500772
2023	25	3661000	4455.6284790399	0.00181085335542668	0.135	0	-0.018903838018839
2023	26	3661000	4468.70612824232	0.00179991714995857	0.11	0	-0.027682762010349
2023	27	3661000	4506.16626732087	0.00176420878210439	0.11	0	-0.0548950599348256
2023	28	3661000	4593.4329066191	0.00175252692626346	0.124	0	-0.0789894865115492
2023	29	3661000	4629.06462761802	0.00174714167357084	0.161	0	-0.088887207398905
2023	30	3661000	4607.8624057279	0.00175451532725766	0.213	0	-0.0808319287626511
2023	31	3661000	4515.20457554371	0.00176719138359569	0.25	0	-0.0551923110845313
2023	32	3661000	4503.93110115335	0.0018056338028169	0.317	0	-0.032223206326622
2023	33	3661000	4452.92567431708	0.0017986743993372	0.363	0	-0.0249107401358298
2023	34	3661000	4392.43552187134	0.00182676056338028	0.359	0	0.00395326875993982
2023	35	3661000	4399.60249393869	0.00182195526097763	0.37	0	-0.000318777421509911
2023	36	3661000	4433.52254748242	0.00180256835128418	0.413	0	-0.0185230923273535
2023	37	3661000	4424.3489813618	0.0017953603976802	0.429	0	-0.0204208532695782
2023	38	3661000	4462.38710615489	0.00182684341342171	0.403	0	-0.0117397045367572
2023	39	3661000	4538.25392098509	0.00186213753106877	0.431	0	-0.00948689115565006
2023	40	3661000	4627.30719088662	0.00191681855840928	0.459	0	-2.3164852083639e-05
2023	41	3661000	4725.58665834405	0.00199585749792875	0	0	0.0195559511098538
2023	42	3661000	4753.38599889466	0.00207116818558409	0	0	0.0518396783182851
2023	43	3661000	4809.30587509401	0.00215277547638774	0	0	0.0805717363315798
2023	44	3661000	4833.53004893683	0.00220753935376968	0	0	0.102506852351554
2023	45	3661000	4876.5677704041	0.00225434962717481	0	0	0.115948809945288
2023	46	3661000	4947.22414442274	0.0022953603976802	0	0	0.120022024117636
2023	47	3661000	5072.97452371611	0.00236039768019884	0	0	0.123206902254663
2023	48	3661000	5138.79855604389	0.00240256835128418	0	0	0.128629569100095
2023	49	3661000	5211.54160956744	0.00245882352941177	0	0	0.138933629370496
2023	50	3661000	5227.22734462053	0.0024854183927092	0	0	0.147797791151085
2023	51	3661000	5267.9514921005	0.00248193869096935	0	0	0.137330138476852
2023	52	3661000	5273.35512500205	0.00243653686826843	0	0	0.115380978632216
2024	1	3815000	5431.8299805346	0.00238683127572016	0	0	0.0677801074011468
2024	2	3815000	5556.94575583248	0.0023401646090535	0	0	0.0233319254612905
2024	3	3815000	5826.35511473418	0.00231489711934156	0	0	-0.0345250350816206
2024	4	3815000	5972.76775504339	0.0023117695473251	0	0	-0.0594645178934825
2024	5	3815000	6088.42041584529	0.00229506172839506	0	0	-0.083998866851294
2024	6	3815000	6144.94683534789	0.0022520987654321	0	0	-0.109414589477051
2024	7	3815000	6212.36218039631	0.00219259259259259	0	0	-0.142355219273435
2024	8	3815000	6049.70835583269	0.00213358024691358	0	0	-0.143000010074637
2024	9	3815000	5988.33847865174	0.00206872427983539	0	0	-0.16053509367897
2024	10	3815000	5973.656154276	0.00200930041152263	0	0	-0.182644619324969
2024	11	3815000	5837.12186737162	0.00198641975308642	0	0	-0.173051358241808
2024	12	3815000	5686.5615823771	0.00198567901234568	0	0	-0.151473182853852
2024	13	3815000	5473.78375734315	0.00197069958847737	0	0	-0.125138987528368
2024	14	3815000	5298.52183352741	0.00194148148148148	0	0	-0.109600724838536
2024	15	3815000	5165.82955289127	0.00194765432098765	0	0	-0.083825753145282
2024	16	3815000	5109.36293869418	0.00194658436213992	0	0	-0.0742094353530267
2024	17	3815000	5000.37937785088	0.00191473251028807	0	0	-0.0695106014136595
2024	18	3815000	4942.92134096697	0.00191818930041152	0	0	-0.0569949067633473
2024	19	3815000	4883.83424786302	0.0019038683127572	0	0	-0.0527115038712998
2024	20	3815000	4845.03507782621	0.00188213991769547	0	0	-0.0560233462639856
2024	21	3815000	4754.44733150306	0.00184600823045268	0	0	-0.0565044289633834
2024	22	3815000	4701.12094060804	0.00183415637860082	0	0	-0.0519282408796026
2024	23	3815000	4608.30048511751	0.00182954732510288	0	0	-0.0352625627695738
2024	24	3815000	4596.38605941142	0.00187053497942387	0	0	-0.0110926407730748
2024	25	3815000	4594.92442375831	0.00185876543209877	0	0	-0.017002330518074
2024	26	3815000	4605.49513077682	0.00187374485596708	0	0	-0.0113549421488574
2024	27	3815000	4643.55004688405	0.00189242798353909	0	0	-0.0096801038925397
2024	28	3815000	4737.22455643195	0.00185810699588477	0	0	-0.0468680666890695
2024	29	3815000	4776.07551380936	0.00182855967078189	0	0	-0.0696545757803604
2024	30	3815000	4754.50976178159	0.00183720164609053	0	0	-0.0610178075799929
2024	31	3815000	4655.6094508197	0.00184518518518519	0	0	-0.0369037507623093
2024	32	3815000	4644.91963317746	0.00182230452674897	0	0	-0.0466573483057681
2024	33	3815000	4592.07009485957	0.00185456790123457	0	0	-0.0186125414233663
2024	34	3815000	4526.06880613147	0.00186065843621399	0	0	-0.00103153671131628
2024	35	3815000	4537.74912794376	0.00185481481481481	0	0	-0.00673222055305675
2024	36	3815000	4573.31495713254	0.00187061728395062	0	0	-0.00606014617237789
2024	37	3815000	4565.8161759528	0.00191102880658436	0	0	0.0170799307378874
2024	38	3815000	4605.5498592224	0.00193308641975309	0	0	0.0199433604206181
2024	39	3815000	4686.2286714026	0.00198041152263374	0	0	0.0269238523009671
2024	40	3815000	4779.23460867813	0.00206337448559671	0	0	0.0491219641939293
2024	41	3815000	4881.51394003362	0.00208674897119342	0	0	0.0387760973934824
2024	42	3815000	4907.70708271757	0.00210707818930041	0	0	0.0432977995020766
2024	43	3815000	4966.25851770252	0.00212864197530864	0	0	0.0415486792646744
2024	44	3815000	4990.76222731627	0.00214609053497942	0	0	0.0449305662081828
2024	45	3815000	5036.15662916624	0.00216469135802469	0	0	0.0444869743598215
2024	46	3815000	5111.55504239393	0.00218362139917695	0	0	0.0380794016677377
2024	47	3815000	5243.71360868483	0.00221242798353909	0	0	0.0252657565233419
2024	48	3815000	5310.27985870867	0.00222798353909465	0	0	0.0195319538802146
2024	49	3815000	5383.62883134305	0.00223786008230453	0	0	0.0100993531241252
2024	50	3815000	5398.81663879659	0.00221325102880658	0	0	-0.00381873291425355
2024	51	3815000	5439.60751926093	0.00221512345679012	0	0	-0.0104525039829813
2024	52	3815000	5440.02717686492	0.00221124828532236	0	0	-0.012259836460968
