# Supplementary material for: Cohort-resolved excess mortality in Germany (2000-2024): Patterns and implications for the SARS-CoV-2 era
Source: PLoS One. 2025 Oct 27;20(10):e0334884. doi: 10.1371/journal.pone.0334884 (PMC12558607; doi:10.1371/journal.pone.0334884)
Supplement: S1 Data — For each sex and 10-year age cohort, they contain cohort sizes, weekly death counts, all-cause mortality rates (AMR) PCR-incidence, mRNA-I rates, and modelled excess mortality rates. Data_all_age_0-29.csvData_all_age_30-39.csvData_all_age_40-49.csvData_all_age_50-59.csvData_all_age_60-69.csvData_all_age_70-79.csvData_all_age_80+.csvData_all_population.csvData_female_age_0-29.csvData_female_age_30-39.csvData_female_age_40-49.csvData_female_age_50-59.csvData_female_age_60-69.csvData_female_age_70-79.csvData_female_age_80+.csvData_female_population.csvData_male_age_0-29.csvData_male_age_30-39.csvData_male_age_40-49.csvData_male_age_50-59.csvData_male_age_60-69.csvData_male_age_70-79.csvData_male_age_80+.csvData_male_population.csv (ZIP) [file pone.0334884.s001.zip › S1_data_tables/Data_all_age_30-39.csv]

2000	1	13922000	272.153846153846	1.94416511037686e-05	0	0	-0.00546448087431679
2000	2	13922000	268.718406593407	1.91962361729637e-05	0	0	-0.00546448087431696
2000	3	13922000	269.07032967033	1.92213762390461e-05	0	0	-0.00546448087431685
2000	4	13922000	259.417582417582	1.85318201407844e-05	0	0	-0.00546448087431696
2000	5	13922000	253.786813186813	1.8129579083465e-05	0	0	-0.00546448087431705
2000	6	13922000	248.558241758242	1.77560695302399e-05	0	0	-0.00546448087431701
2000	7	13922000	244.335164835165	1.74543887372504e-05	0	0	-0.00546448087431699
2000	8	13922000	240.514285714286	1.71814394483551e-05	0	0	-0.00546448087431695
2000	9	13922000	237.9	1.69946846717426e-05	0	0	-0.00546448087431699
2000	10	13922000	241.117582417582	1.72245367044965e-05	0	0	-0.00546448087431699
2000	11	13922000	243.731868131868	1.7411291481109e-05	0	0	-0.00546448087431683
2000	12	13922000	243.530769230769	1.73969257290619e-05	0	0	-0.00546448087431702
2000	13	13922000	238.503296703297	1.70377819278839e-05	0	0	-0.00546448087431702
2000	14	13922000	243.731868131868	1.7411291481109e-05	0	0	-0.00546448087431695
2000	15	13922000	241.51978021978	1.72532682085907e-05	0	0	-0.00546448087431697
2000	16	13922000	241.51978021978	1.72532682085907e-05	0	0	-0.00546448087431709
2000	17	13922000	250.569230769231	1.78997270507111e-05	0	0	-0.00546448087431682
2000	18	13922000	258.00989010989	1.84312598764545e-05	0	0	-0.00546448087431695
2000	19	13922000	257.004395604396	1.83594311162189e-05	0	0	-0.00546448087431693
2000	20	13922000	263.037362637363	1.87904036776325e-05	0	0	-0.00546448087431695
2000	21	13922000	258.210989010989	1.84456256285017e-05	0	0	-0.00546448087431689
2000	22	13922000	253.786813186813	1.8129579083465e-05	0	0	-0.00546448087431705
2000	23	13922000	254.591208791209	1.81870420916535e-05	0	0	-0.00546448087431691
2000	24	13922000	253.384615384615	1.81008475793708e-05	0	0	-0.00546448087431695
2000	25	13922000	242.525274725275	1.73250969688263e-05	0	0	-0.00546448087431699
2000	26	13922000	232.872527472527	1.66355408705646e-05	0	0	-0.00546448087431687
2000	27	13922000	227.241758241758	1.62332998132452e-05	0	0	-0.00546448087431697
2000	28	13922000	225.230769230769	1.6089642292774e-05	0	0	-0.00546448087431692
2000	29	13922000	232.671428571429	1.66211751185175e-05	0	0	-0.00546448087431707
2000	30	13922000	243.932967032967	1.74256572331562e-05	0	0	-0.005464480874317
2000	31	13922000	252.178021978022	1.80146530670881e-05	0	0	-0.00546448087431699
2000	32	13922000	254.792307692308	1.82014078437006e-05	0	0	-0.00546448087431707
2000	33	13922000	245.742857142857	1.75549490015802e-05	0	0	-0.00546448087431688
2000	34	13922000	240.112087912088	1.71527079442609e-05	0	0	-0.00546448087431696
2000	35	13922000	225.834065934066	1.61327395489154e-05	0	0	-0.00546448087431708
2000	36	13922000	227.040659340659	1.62189340611981e-05	0	0	-0.00546448087431691
2000	37	13922000	222.415384615385	1.58885217641144e-05	0	0	-0.00546448087431703
2000	38	13922000	232.068131868132	1.65780778623761e-05	0	0	-0.00546448087431703
2000	39	13922000	234.481318681319	1.67504668869415e-05	0	0	-0.00546448087431694
2000	40	13922000	242.927472527473	1.73538284729206e-05	0	0	-0.00546448087431686
2000	41	13922000	243.530769230769	1.73969257290619e-05	0	0	-0.00546448087431702
2000	42	13922000	248.96043956044	1.77848010343341e-05	0	0	-0.00546448087431688
2000	43	13922000	238.101098901099	1.70090504237897e-05	0	0	-0.00546448087431692
2000	44	13922000	231.062637362637	1.65062491021405e-05	0	0	-0.005464480874317
2000	45	13922000	230.459340659341	1.64631518459991e-05	0	0	-0.00546448087431684
2000	46	13922000	232.47032967033	1.66068093664703e-05	0	0	-0.00546448087431689
2000	47	13922000	225.02967032967	1.60752765407269e-05	0	0	-0.00546448087431699
2000	48	13922000	231.263736263736	1.65206148541876e-05	0	0	-0.00546448087431694
2000	49	13922000	234.079120879121	1.67217353828473e-05	0	0	-0.00546448087431695
2000	50	13922000	231.464835164835	1.65349806062347e-05	0	0	-0.00546448087431699
2000	51	13922000	231.464835164835	1.65349806062347e-05	0	0	-0.00546448087431699
2000	52	13922000	234.28021978022	1.67361011348944e-05	0	0	-0.005464480874317
2001	1	13686000	247.179161316862	1.67762677188368e-05	0	0	-0.0711191073843265
2001	2	13686000	246.35419403128	1.7083150664913e-05	0	0	-0.0509599362846086
2001	3	13686000	247.786701625943	1.71269910857811e-05	0	0	-0.0540251011781544
2001	4	13686000	240.682230730596	1.70246967704223e-05	0	0	-0.0319185621110315
2001	5	13686000	237.798437769693	1.74923279263481e-05	0	0	0.00673495690437602
2001	6	13686000	233.992949260114	1.78138243460471e-05	0	0	0.0419117361052807
2001	7	13686000	231.640847185134	1.7360806663744e-05	0	0	0.0257258289601384
2001	8	13686000	229.251539283323	1.72000584538945e-05	0	0	0.0268197139958076
2001	9	13686000	226.995048143893	1.70539237176677e-05	0	0	0.0282162624624595
2001	10	13686000	228.578554105714	1.67762677188368e-05	0	0	0.00446868647972029
2001	11	13686000	230.173598413194	1.67616542452141e-05	0	0	-0.00336093460990867
2001	12	13686000	229.517830561439	1.71562180330265e-05	0	0	0.0230142007949436
2001	13	13686000	225.591455331085	1.69370159286863e-05	0	0	0.0275211871823925
2001	14	13686000	229.690637682409	1.7083150664913e-05	0	0	0.0178908568457745
2001	15	13686000	228.143325281031	1.6717813824346e-05	0	0	0.00287834289326925
2001	16	13686000	228.855204135449	1.68054946660821e-05	0	0	0.00500227149684419
2001	17	13686000	234.970913623735	1.6717813824346e-05	0	0	-0.0262624574615063
2001	18	13686000	240.028188782009	1.71854449802718e-05	0	0	-0.0201150906754273
2001	19	13686000	239.006515269693	1.73169662428759e-05	0	0	-0.00839523252087543
2001	20	13686000	242.942715186079	1.75653952944615e-05	0	0	-0.0104663158314135
2001	21	13686000	239.25181231494	1.72585123483852e-05	0	0	-0.0127556497290932
2001	22	13686000	236.669120442196	1.67616542452141e-05	0	0	-0.0307142749701121
2001	23	13686000	237.399276550861	1.66447464562326e-05	0	0	-0.0404351550279678
2001	24	13686000	236.901937224146	1.65424521408739e-05	0	0	-0.0443303138302745
2001	25	13686000	230.303367382518	1.72292854011399e-05	0	0	0.0238669224855598
2001	26	13686000	222.885333080893	1.73754201373667e-05	0	0	0.0669163229044485
2001	27	13686000	218.484070659388	1.79745725558965e-05	0	0	0.125940208169722
2001	28	13686000	216.359039435858	1.83106824492182e-05	0	0	0.158259902860649
2001	29	13686000	221.216761957657	1.82083881338594e-05	0	0	0.12649691549006
2001	30	13686000	227.587087384473	1.73023527692533e-05	0	0	0.0404808230616491
2001	31	13686000	233.301745262602	1.76092357153295e-05	0	0	0.0329969873510074
2001	32	13686000	233.479761609468	1.72438988747625e-05	0	0	0.0107942477461799
2001	33	13686000	228.413645070889	1.65132251936285e-05	0	0	-0.0105669916091901
2001	34	13686000	224.372750623137	1.60455940377028e-05	0	0	-0.0212715252181098
2001	35	13686000	215.166400295862	1.63670904574017e-05	0	0	0.0410547357393698
2001	36	13686000	214.793082585051	1.60163670904574e-05	0	0	0.0205170360325941
2001	37	13686000	212.209162207832	1.57240976180038e-05	0	0	0.0140938202717118
2001	38	13686000	218.929979769205	1.63670904574017e-05	0	0	0.0231581816073807
2001	39	13686000	221.341669308876	1.66155195089873e-05	0	0	0.0273709451547962
2001	40	13686000	226.322496316948	1.63378635101564e-05	0	0	-0.0120292784025101
2001	41	13686000	226.223224378342	1.61478883530615e-05	0	0	-0.0230888070519503
2001	42	13686000	228.448581489118	1.65570656144966e-05	0	0	-0.00809189305124301
2001	43	13686000	220.746319530435	1.62063422475522e-05	0	0	0.00477326404266275
2001	44	13686000	215.956005798448	1.58848458278533e-05	0	0	0.00668652022995493
2001	45	13686000	215.069105441406	1.56802571971358e-05	0	0	-0.00218118469616014
2001	46	13686000	217.090675357987	1.57387110916265e-05	0	0	-0.00778787644931799
2001	47	13686000	212.351829412061	1.5168785620342e-05	0	0	-0.0223771531670688
2001	48	13686000	215.893320869075	1.49788104632471e-05	0	0	-0.0504569609899176
2001	49	13686000	217.380614995802	1.53149203565688e-05	0	0	-0.0357925889387714
2001	50	13686000	216.473660256427	1.51833990939646e-05	0	0	-0.0400679706073842
2001	51	13686000	216.833043970116	1.50664913049832e-05	0	0	-0.0490379315598273
2001	52	13686000	218.829162210342	1.54318281455502e-05	0	0	-0.0348635535286136
2002	1	13309000	226.203515628749	1.58689608535577e-05	0	0	-0.0663275086023577
2002	2	13309000	226.908271447618	1.55834397775941e-05	0	0	-0.0859742631820342
2002	3	13309000	228.763962615179	1.61394545044707e-05	0	0	-0.0610409194505386
2002	4	13309000	223.672896038318	1.5853933428507e-05	0	0	-0.056658165842975
2002	5	13309000	222.37477502636	1.60342625291156e-05	0	0	-0.040358781814601
2002	6	13309000	219.743630563861	1.60342625291156e-05	0	0	-0.0288683250913022
2002	7	13309000	218.657636256388	1.60192351040649e-05	0	0	-0.024959733169295
2002	8	13309000	217.34855347853	1.60643173792171e-05	0	0	-0.0163265566838976
2002	9	13309000	215.378676385836	1.66654143812458e-05	0	0	0.029814110300597
2002	10	13309000	215.66800718913	1.64850852806372e-05	0	0	0.0173043413323588
2002	11	13309000	216.455235360964	1.6440003005485e-05	0	0	0.0108325614537591
2002	12	13309000	215.519360280421	1.64700578555864e-05	0	0	0.0170780003930523
2002	13	13309000	212.517798623579	1.61995642046735e-05	0	0	0.0145032622979495
2002	14	13309000	215.654842515804	1.59741528289128e-05	0	0	-0.0141654250846691
2002	15	13309000	214.772701920489	1.61995642046735e-05	0	0	0.00385197034871504
2002	16	13309000	215.869719670219	1.64550304305357e-05	0	0	0.0145007847073815
2002	17	13309000	219.729194505563	1.69359080321587e-05	0	0	0.0258081567503931
2002	18	13309000	223.006365512471	1.67706063566008e-05	0	0	0.00086829130228781
2002	19	13309000	222.061307858063	1.71162371327673e-05	0	0	0.0258428278086387
2002	20	13309000	224.273025567594	1.68908257570065e-05	0	0	0.00234970046474363
2002	21	13309000	221.561801299206	1.68006612067022e-05	0	0	0.00919923330123752
2002	22	13309000	220.282219709016	1.63648658802314e-05	0	0	-0.0112683616149109
2002	23	13309000	220.851231492922	1.66954692313472e-05	0	0	0.00610713600264208
2002	24	13309000	220.755673160254	1.59290705537606e-05	0	0	-0.0396622792742376
2002	25	13309000	217.474883415652	1.58990157036592e-05	0	0	-0.0270140777793805
2002	26	13309000	211.947116657036	1.5853933428507e-05	0	0	-0.00446864610368203
2002	27	13309000	208.576111543608	1.56736043278984e-05	0	0	0.000114531123508866
2002	28	13309000	206.446663668663	1.50875347509204e-05	0	0	-0.0273516828430095
2002	29	13309000	209.306941926561	1.53880832519348e-05	0	0	-0.021532692060171
2002	30	13309000	212.071002750959	1.53129461266812e-05	0	0	-0.0390011017238029
2002	31	13309000	215.861564200261	1.49222330753625e-05	0	0	-0.0799658997386271
2002	32	13309000	214.658990206026	1.5057479900819e-05	0	0	-0.0664262428158296
2002	33	13309000	212.154674130086	1.54782478022391e-05	0	0	-0.0290103159655676
2002	34	13309000	209.361218179042	1.54782478022391e-05	0	0	-0.0160546361368959
2002	35	13309000	203.928914904536	1.53580284018333e-05	0	0	0.00231004561410138
2002	36	13309000	202.46682032701	1.59741528289128e-05	0	0	0.0500485939208405
2002	37	13309000	201.297732484784	1.64700578555864e-05	0	0	0.0889342731000161
2002	38	13309000	205.776318145946	1.66804418062965e-05	0	0	0.0788413457886225
2002	39	13309000	207.9689243345	1.70110451574123e-05	0	0	0.0886241813505516
2002	40	13309000	210.313890721547	1.72815388083252e-05	0	0	0.0936034667558769
2002	41	13309000	209.809571596153	1.69659628822601e-05	0	0	0.0762140081703515
2002	42	13309000	210.032106276773	1.63197836050793e-05	0	0	0.0341276095845166
2002	43	13309000	204.799163880949	1.633481103013e-05	0	0	0.0615277713066057
2002	44	13309000	201.578616613236	1.62145916297242e-05	0	0	0.0705500594542232
2002	45	13309000	200.552829343532	1.64099481553836e-05	0	0	0.0889898722191426
2002	46	13309000	202.463192369024	1.66353595311443e-05	0	0	0.0935321003753634
2002	47	13309000	199.782901148921	1.66053046810429e-05	0	0	0.10620077458613
2002	48	13309000	201.477030730215	1.60342625291156e-05	0	0	0.0591778091357256
2002	49	13309000	202.150649708166	1.56285220527463e-05	0	0	0.0289355997632397
2002	50	13309000	202.350469932784	1.51927267262755e-05	0	0	-0.000743610493390079
2002	51	13309000	202.985525193012	1.50424524757683e-05	0	0	-0.0137227774757016
2002	52	13309000	204.304597604882	1.49673153505147e-05	0	0	-0.0249852311926621
2003	1	12777000	206.878130450285	1.60601080065743e-05	0	0	-0.00811168607640025
2003	2	12777000	208.401429215136	1.67801518353291e-05	0	0	0.0287837315101703
2003	3	12777000	210.269910666642	1.67801518353291e-05	0	0	0.0196418466163967
2003	4	12777000	206.781310401282	1.68114580887532e-05	0	0	0.0387785993964177
2003	5	12777000	206.329676076975	1.73749706503874e-05	0	0	0.075947988776851
2003	6	12777000	204.66053906067	1.70775612428583e-05	0	0	0.0661556986093772
2003	7	12777000	204.400940934834	1.6764498708617e-05	0	0	0.0479403813913462
2003	8	12777000	203.894415158452	1.72184393832668e-05	0	0	0.0789898282845676
2003	9	12777000	202.160032921271	1.7281051890115e-05	0	0	0.092204016834467
2003	10	12777000	201.466630134926	1.68584174688894e-05	0	0	0.0691596908914504
2003	11	12777000	201.630435479224	1.72497456366909e-05	0	0	0.0930889450105391
2003	12	12777000	200.55513482272	1.68114580887532e-05	0	0	0.0710271775882086
2003	13	12777000	198.321938237246	1.65140486812241e-05	0	0	0.0639266733445699
2003	14	12777000	200.645122090027	1.60914142599984e-05	0	0	0.0246947339579456
2003	15	12777000	200.366180694224	1.60914142599984e-05	0	0	0.0261212710031291
2003	16	12777000	201.614903462015	1.5731392345621e-05	0	0	-0.00304989091310166
2003	17	12777000	203.784151784819	1.59661892463019e-05	0	0	0.00105920020418799
2003	18	12777000	205.751657446069	1.59974954997261e-05	0	0	-0.00656936358543312
2003	19	12777000	204.939739424623	1.63262111606793e-05	0	0	0.0178601797077194
2003	20	12777000	205.797030272325	1.6247945527119e-05	0	0	0.00876091227015682
2003	21	12777000	203.905491148817	1.66705799483447e-05	0	0	0.0446015887063357
2003	22	12777000	203.486238000191	1.68114580887532e-05	0	0	0.0555996420740685
2003	23	12777000	203.855113497615	1.69523362291618e-05	0	0	0.0625193368158226
2003	24	12777000	203.950411479349	1.67175393284809e-05	0	0	0.0473134055021432
2003	25	12777000	203.160493964635	1.69210299757377e-05	0	0	0.0641832758963229
2003	26	12777000	199.217228196543	1.63575174141035e-05	0	0	0.0491060531863491
2003	27	12777000	196.703114408754	1.62009861469829e-05	0	0	0.0523473439767129
2003	28	12777000	194.673369153042	1.58879236127416e-05	0	0	0.0427723159217142
2003	29	12777000	196.034832928723	1.62166392736949e-05	0	0	0.0569550161288763
2003	30	12777000	196.251519580644	1.64827424278e-05	0	0	0.0731127099041888
2003	31	12777000	198.617834049058	1.68271112154653e-05	0	0	0.0824808408035295
2003	32	12777000	196.762438326366	1.68114580887532e-05	0	0	0.0916717734698714
2003	33	12777000	195.807775005178	1.6498395554512e-05	0	0	0.076566035206851
2003	34	12777000	193.975544661011	1.59348829928778e-05	0	0	0.0496168491538908
2003	35	12777000	191.270510985171	1.56844329654849e-05	0	0	0.0477307712924823
2003	36	12777000	189.120768126839	1.47922047428974e-05	0	0	-0.000638576757251809
2003	37	12777000	188.868389503709	1.48391641230336e-05	0	0	0.00387365243179995
2003	38	12777000	191.656506016374	1.54339829380919e-05	0	0	0.0289241106333878
2003	39	12777000	193.488972206529	1.56844329654849e-05	0	0	0.0357179415170737
2003	40	12777000	193.897688356955	1.54809423182281e-05	0	0	0.0201256223120157
2003	41	12777000	193.219525696802	1.56218204586366e-05	0	0	0.033021891965569
2003	42	12777000	192.321582914087	1.51835329106989e-05	0	0	0.00872713847547091
2003	43	12777000	189.004214104424	1.45730609689285e-05	0	0	-0.0148367808501581
2003	44	12777000	186.853054180414	1.51365735305627e-05	0	0	0.035037938492913
2003	45	12777000	185.803704989098	1.49017766298818e-05	0	0	0.024737370071127
2003	46	12777000	187.511624789817	1.51365735305627e-05	0	0	0.0314027208541491
2003	47	12777000	186.371037960859	1.50739610237145e-05	0	0	0.0334223713474709
2003	48	12777000	186.86277468522	1.56374735853487e-05	0	0	0.0692338286026947
2003	49	12777000	187.077206910848	1.48391641230336e-05	0	0	0.0134853044409296
2003	50	12777000	187.948130944638	1.49800422634421e-05	0	0	0.0183660727989816
2003	51	12777000	188.78281090272	1.50113485168662e-05	0	0	0.0159823295503065
2003	52	12777000	189.550641751759	1.55122485716522e-05	0	0	0.0456308571066137
2004	1	12227000	190.57504022213	1.58828821460702e-05	0	0	0.019021167586506
2004	2	12227000	192.472248175907	1.60628118099288e-05	0	0	0.0204068475394094
2004	3	12227000	194.135773870039	1.62263842316186e-05	0	0	0.0219651743980783
2004	4	12227000	191.873604713143	1.6553529074998e-05	0	0	0.0548610909905711
2004	5	12227000	191.837425735074	1.5964668356915e-05	0	0	0.0175282495167029
2004	6	12227000	190.911021750158	1.57356669665494e-05	0	0	0.00779933099824217
2004	7	12227000	191.182340673002	1.58992393882391e-05	0	0	0.0168303166268982
2004	8	12227000	191.262966214996	1.57847386930563e-05	0	0	0.00908191386643723
2004	9	12227000	189.708548262143	1.51468062484665e-05	0	0	-0.0237656568638826
2004	10	12227000	188.310266844942	1.50159483111147e-05	0	0	-0.0250133299891749
2004	11	12227000	188.016291192607	1.47051607099043e-05	0	0	-0.0436998897302471
2004	12	12227000	186.891347822142	1.48196614050871e-05	0	0	-0.0304527089587822
2004	13	12227000	185.258896729923	1.43780158665249e-05	0	0	-0.0510577192074747
2004	14	12227000	186.933459682286	1.48033041629181e-05	0	0	-0.0317410253486487
2004	15	12227000	187.140980782152	1.47378751942422e-05	0	0	-0.0370895821596243
2004	16	12227000	188.414600679894	1.51631634906355e-05	0	0	-0.0159998252206372
2004	17	12227000	189.39134086748	1.46888034677353e-05	0	0	-0.0516989891017834
2004	18	12227000	190.43221554176	1.50486627954527e-05	0	0	-0.0337769296201337
2004	19	12227000	189.772168132581	1.46070172568905e-05	0	0	-0.0588714785867664
2004	20	12227000	189.656824800048	1.51140917641286e-05	0	0	-0.0256084894660071
2004	21	12227000	188.391501640935	1.4901447615932e-05	0	0	-0.032865079300315
2004	22	12227000	188.463123915228	1.51304490062975e-05	0	0	-0.0183756049633652
2004	23	12227000	188.645041763856	1.52285924593114e-05	0	0	-0.0129610709138932
2004	24	12227000	188.822083614249	1.57029524822115e-05	0	0	0.0168302156449177
2004	25	12227000	189.777569823985	1.51795207328045e-05	0	0	-0.0220129798682735
2004	26	12227000	187.087749563612	1.54903083340149e-05	0	0	0.0123591760646099
2004	27	12227000	185.247596458733	1.51304490062975e-05	0	0	-0.00133657042501949
2004	28	12227000	183.379161182888	1.50486627954527e-05	0	0	0.00338554726233726
2004	29	12227000	183.661558293416	1.46724462255664e-05	0	0	-0.0232033220942608
2004	30	12227000	182.204688687377	1.52613069436493e-05	0	0	0.0241229319853815
2004	31	12227000	183.611648945437	1.54739510918459e-05	0	0	0.0304357108422034
2004	32	12227000	181.539068557069	1.55720945448597e-05	0	0	0.0488100523670194
2004	33	12227000	181.425137298393	1.56702379978736e-05	0	0	0.0560829819567497
2004	34	12227000	180.282605669426	1.56375235135356e-05	0	0	0.0605571141488407
2004	35	12227000	179.445517289773	1.56211662713666e-05	0	0	0.0643899211567863
2004	36	12227000	176.887227311067	1.52285924593114e-05	0	0	0.0526480788381399
2004	37	12227000	177.173806849623	1.49995910689458e-05	0	0	0.0351417247339582
2004	38	12227000	178.733108828037	1.4868733131594e-05	0	0	0.0171590545930327
2004	39	12227000	180.171607428414	1.52285924593114e-05	0	0	0.0334591707185645
2004	40	12227000	179.239726555977	1.49178048581009e-05	0	0	0.0176315457780847
2004	41	12227000	178.554135036901	1.48196614050871e-05	0	0	0.0148182788516889
2004	42	12227000	177.14740095725	1.52285924593114e-05	0	0	0.0511020708959465
2004	43	12227000	175.256944328835	1.50323055532837e-05	0	0	0.0487458896643531
2004	44	12227000	173.778378030787	1.47215179520733e-05	0	0	0.0358020487917712
2004	45	12227000	172.778224230017	1.42962296556801e-05	0	0	0.0117015658598923
2004	46	12227000	174.246998304208	1.43780158665249e-05	0	0	0.00891264533051275
2004	47	12227000	174.228013877926	1.40017992966386e-05	0	0	-0.0173796039484672
2004	48	12227000	174.011584562067	1.36582972110902e-05	0	0	-0.0402937803233773
2004	49	12227000	174.009321680797	1.39527275701317e-05	0	0	-0.0195927531230271
2004	50	12227000	175.246146568758	1.41162999918214e-05	0	0	-0.0150995991670477
2004	51	12227000	176.221864302015	1.41817289604973e-05	0	0	-0.0160131338593628
2004	52	12227000	176.528266007553	1.47542324364112e-05	0	0	0.0219326574718712
2004	53	12227000	0	1.40672282653145e-05	0	0	Inf
2005	1	11694000	175.310067667631	1.5666153583034e-05	0	0	0.0450055860301605
2005	2	11694000	177.294499466741	1.49991448606123e-05	0	0	-0.0106856076891221
2005	3	11694000	178.639916075401	1.51530699504019e-05	0	0	-0.00806043860204681
2005	4	11694000	177.318521526227	1.4862322558577e-05	0	0	-0.0198429441884723
2005	5	11694000	177.478708890115	1.46399863177698e-05	0	0	-0.0353772513299165
2005	6	11694000	177.117022271307	1.44689584402258e-05	0	0	-0.0446993867093145
2005	7	11694000	177.739716275784	1.53925089789636e-05	0	0	0.01271681856805
2005	8	11694000	178.264283267864	1.56832563707884e-05	0	0	0.0288095665491188
2005	9	11694000	176.856453651093	1.59055926115957e-05	0	0	0.0517003827688736
2005	10	11694000	175.002314501859	1.52043783136651e-05	0	0	0.0159865628412112
2005	11	11694000	174.396960704018	1.55293312809988e-05	0	0	0.0413025506115733
2005	12	11694000	173.285685991015	1.51188643748931e-05	0	0	0.0202804633798052
2005	13	11694000	172.107629551819	1.49991448606123e-05	0	0	0.0191297181696972
2005	14	11694000	173.273363335906	1.47597058320506e-05	0	0	-0.0038861330036105
2005	15	11694000	173.823270033775	1.51701727381563e-05	0	0	0.0205768190043231
2005	16	11694000	175.041952045957	1.49991448606123e-05	0	0	0.00204549794982338
2005	17	11694000	175.21239552662	1.50504532238755e-05	0	0	0.00449514128845286
2005	18	11694000	175.606503277395	1.50846587993843e-05	0	0	0.00451860670189411
2005	19	11694000	175.09405577082	1.52214811014195e-05	0	0	0.0165964756278377
2005	20	11694000	174.350313274091	1.53069950401916e-05	0	0	0.0266686456628236
2005	21	11694000	173.552114454637	1.51359671626475e-05	0	0	0.0198665718144509
2005	22	11694000	173.828571491631	1.50162476483667e-05	0	0	0.0101906636703547
2005	23	11694000	173.863879143885	1.49820420728579e-05	0	0	0.0076848673956555
2005	24	11694000	174.081790494582	1.50333504361211e-05	0	0	0.00987012771718372
2005	25	11694000	176.172884665777	1.46741918932786e-05	0	0	-0.0259568018906698
2005	26	11694000	174.447023770705	1.45886779545066e-05	0	0	-0.0220526764375278
2005	27	11694000	173.14896797206	1.44005472892081e-05	0	0	-0.0274270648429513
2005	28	11694000	171.494454438111	1.43150333504361e-05	0	0	-0.0238751419194635
2005	29	11694000	171.019901228538	1.39558748075936e-05	0	0	-0.0457250949881427
2005	30	11694000	168.573463394721	1.35796134769968e-05	0	0	-0.0579774728353057
2005	31	11694000	169.385858060501	1.36138190525056e-05	0	0	-0.0601340523768112
2005	32	11694000	167.355198613049	1.37506413545408e-05	0	0	-0.0391693754802655
2005	33	11694000	167.619669177212	1.35967162647512e-05	0	0	-0.0514239720166674
2005	34	11694000	166.948568777089	1.40926971096289e-05	0	0	-0.0128696447823854
2005	35	11694000	167.324553056477	1.42466221994185e-05	0	0	-0.00433022556009599
2005	36	11694000	164.580949507778	1.44860612279802e-05	0	0	0.0292807308903908
2005	37	11694000	165.132406083443	1.40413887463657e-05	0	0	-0.00564641493185803
2005	38	11694000	165.791723662947	1.41097998973833e-05	0	0	-0.00477541125367834
2005	39	11694000	166.860670960943	1.34769967504703e-05	0	0	-0.0554994230072968
2005	40	11694000	165.086181201093	1.35283051137335e-05	0	0	-0.0417126445774726
2005	41	11694000	164.505602754495	1.35283051137335e-05	0	0	-0.0383306261240578
2005	42	11694000	163.007951029171	1.37677441422952e-05	0	0	-0.0123181171009947
2005	43	11694000	162.171872983967	1.35967162647512e-05	0	0	-0.0195587121589248
2005	44	11694000	161.092609272991	1.41269026851377e-05	0	0	0.0254970773988029
2005	45	11694000	160.193408138611	1.41782110484009e-05	0	0	0.0349988924421786
2005	46	11694000	161.405127308471	1.40926971096289e-05	0	0	0.0210332394524268
2005	47	11694000	162.183785655321	1.40755943218745e-05	0	0	0.0148980018866652
2005	48	11694000	161.614685951278	1.40755943218745e-05	0	0	0.018471799336494
2005	49	11694000	161.5504403052	1.37677441422952e-05	0	0	-0.00340723494260116
2005	50	11694000	162.928029747298	1.38703608688216e-05	0	0	-0.00446841312957243
2005	51	11694000	163.995128103494	1.3801949717804e-05	0	0	-0.0158244219417053
2005	52	11694000	163.910355173507	1.38190525055584e-05	0	0	-0.0140952362104335
2006	1	11189000	162.282809067371	1.45678791670391e-05	0	0	0.00441938943964932
2006	2	11189000	164.190248925135	1.44963803735812e-05	0	0	-0.0121216024591217
2006	3	11189000	165.186336171125	1.44070068817589e-05	0	0	-0.0241323602395026
2006	4	11189000	164.561480083014	1.42997586915721e-05	0	0	-0.0277190025315317
2006	5	11189000	164.813708830495	1.37992671373671e-05	0	0	-0.0631847247682837
2006	6	11189000	164.867701896827	1.34596478684422e-05	0	0	-0.0865403091853354
2006	7	11189000	165.735096802184	1.35311466619001e-05	0	0	-0.0864940322163265
2006	8	11189000	166.609525284879	1.32451514880686e-05	0	0	-0.110495034743067
2006	9	11189000	165.309803815187	1.31557779962463e-05	0	0	-0.109550694497425
2006	10	11189000	163.194234103723	1.38528912324605e-05	0	0	-0.0502115417785811
2006	11	11189000	162.398061542829	1.42818839932076e-05	0	0	-0.0159981068625268
2006	12	11189000	161.332173039126	1.4335508088301e-05	0	0	-0.00577797361534523
2006	13	11189000	160.465371358482	1.49789972294218e-05	0	0	0.0444621078125267
2006	14	11189000	161.257165811926	1.53364911967111e-05	0	0	0.0641387570964564
2006	15	11189000	162.011047140317	1.5640361068907e-05	0	0	0.0801732541635491
2006	16	11189000	163.133471354587	1.58906068460095e-05	0	0	0.0899050852264004
2006	17	11189000	162.801306514782	1.58906068460095e-05	0	0	0.0921288275033369
2006	18	11189000	162.765784097278	1.57476092590938e-05	0	0	0.0825371006396081
2006	19	11189000	162.375632412609	1.52828671016177e-05	0	0	0.0531136812787005
2006	20	11189000	161.281187196493	1.39422647242828e-05	0	0	-0.0327452152870044
2006	21	11189000	160.818655681064	1.3566896058629e-05	0	0	-0.0560796609253454
2006	22	11189000	161.093982044243	1.36205201537224e-05	0	0	-0.053968385000595
2006	23	11189000	161.03173364931	1.38171418357315e-05	0	0	-0.0399407837421466
2006	24	11189000	161.281199383035	1.42997586915721e-05	0	0	-0.00794388551136704
2006	25	11189000	164.046938891796	1.53543658950755e-05	0	0	0.0472612360863259
2006	26	11189000	163.004061928134	1.4835999642506e-05	0	0	0.018379530156659
2006	27	11189000	162.133055123899	1.4871749039235e-05	0	0	0.0263175505626543
2006	28	11189000	160.712302554883	1.49074984359639e-05	0	0	0.0378794737449455
2006	29	11189000	159.733154655596	1.46572526588614e-05	0	0	0.0267123337894591
2006	30	11189000	156.795481558126	1.39243900259183e-05	0	0	-0.00634891738099811
2006	31	11189000	157.290699655179	1.40852623111985e-05	0	0	0.00196642487762706
2006	32	11189000	155.431522805954	1.34596478684422e-05	0	0	-0.0310845748579966
2006	33	11189000	155.780624667729	1.3066404504424e-05	0	0	-0.0615007462459693
2006	34	11189000	155.402958284653	1.30127804093306e-05	0	0	-0.0630808987992133
2006	35	11189000	156.488366827951	1.3566896058629e-05	0	0	-0.0299598425300525
2006	36	11189000	153.710894297387	1.34417731700778e-05	0	0	-0.0215397504029942
2006	37	11189000	154.330889869508	1.38886406291894e-05	0	0	0.00692738914028046
2006	38	11189000	154.344717445199	1.34060237733488e-05	0	0	-0.0281494405323034
2006	39	11189000	155.112118968704	1.36741442488158e-05	0	0	-0.0136167243587842
2006	40	11189000	152.88216381007	1.33702743766199e-05	0	0	-0.0214685855319728
2006	41	11189000	152.464177533893	1.3298775583162e-05	0	0	-0.024033039059804
2006	42	11189000	151.128481936447	1.31915273929752e-05	0	0	-0.0233475642131468
2006	43	11189000	151.044504997915	1.3835016534096e-05	0	0	0.024863499682672
2006	44	11189000	150.169950769333	1.32451514880686e-05	0	0	-0.0131181422064884
2006	45	11189000	149.396046216485	1.28161587273215e-05	0	0	-0.04013524031149
2006	46	11189000	150.363151276027	1.26731611404058e-05	0	0	-0.0569497992251235
2006	47	11189000	151.689720005833	1.27625346322281e-05	0	0	-0.0586046305938929
2006	48	11189000	151.008014441196	1.24407900616677e-05	0	0	-0.0781946208940746
2006	49	11189000	150.97040984029	1.26552864420413e-05	0	0	-0.0620678572059417
2006	50	11189000	152.342275634981	1.27804093305925e-05	0	0	-0.06132424893905
2006	51	11189000	153.474433114232	1.34417731700778e-05	0	0	-0.0200322167793468
2006	52	11189000	153.072617414776	1.34060237733488e-05	0	0	-0.0200729396718291
2007	1	10746000	150.825721080949	1.40517401823934e-05	0	0	0.0011554986629749
2007	2	10746000	152.554663747176	1.39959054531919e-05	0	0	-0.0141238798883719
2007	3	10746000	153.20296466427	1.4107574911595e-05	0	0	-0.0104630133482241
2007	4	10746000	153.076555007767	1.39214591475898e-05	0	0	-0.0227112179758073
2007	5	10746000	153.386530112241	1.38097896891867e-05	0	0	-0.0325095698337518
2007	6	10746000	153.727302800374	1.38284012655872e-05	0	0	-0.0333532346367386
2007	7	10746000	154.791287862365	1.44425832868044e-05	0	0	0.00264040788909233
2007	8	10746000	155.958860366321	1.48334263912153e-05	0	0	0.0220644061234887
2007	9	10746000	154.743050143785	1.44239717104039e-05	0	0	0.00166049367629725
2007	10	10746000	152.528854546706	1.44053601340034e-05	0	0	0.0148899397431635
2007	11	10746000	151.645144957834	1.44798064396054e-05	0	0	0.0260796680517894
2007	12	10746000	150.6409425574	1.37167318071841e-05	0	0	-0.0215143539490608
2007	13	10746000	149.971768345917	1.37167318071841e-05	0	0	-0.0171483498146469
2007	14	10746000	150.49879848201	1.41447980643961e-05	0	0	0.0099748405511006
2007	15	10746000	151.332801553286	1.41820212171971e-05	0	0	0.00705199689532138
2007	16	10746000	152.340420168063	1.42936906756002e-05	0	0	0.00826819192534625
2007	17	10746000	151.727726368722	1.43495254048018e-05	0	0	0.0162941453776846
2007	18	10746000	151.415259318032	1.44425832868044e-05	0	0	0.0249957679233568
2007	19	10746000	151.118670396259	1.4070351758794e-05	0	0	0.000538183690521281
2007	20	10746000	149.893231619158	1.33817234319747e-05	0	0	-0.0406504786996595
2007	21	10746000	149.670605500899	1.34003350083752e-05	0	0	-0.0378872356527275
2007	22	10746000	149.801674132783	1.36236739251815e-05	0	0	-0.0227078512471584
2007	23	10746000	149.699412688014	1.32328308207705e-05	0	0	-0.0500964736825231
2007	24	10746000	150.003073772825	1.37167318071841e-05	0	0	-0.0173534695480153
2007	25	10746000	153.085815243251	1.41820212171971e-05	0	0	-0.00447993984394638
2007	26	10746000	152.483016738689	1.39400707239903e-05	0	0	-0.0175955119204303
2007	27	10746000	151.956545112749	1.3679508654383e-05	0	0	-0.0326181745516191
2007	28	10746000	150.778146569383	1.36981202307835e-05	0	0	-0.0237312014426228
2007	29	10746000	149.470463016949	1.30467150567653e-05	0	0	-0.0620220398721709
2007	30	10746000	146.410816777615	1.30281034803648e-05	0	0	-0.0437864969181352
2007	31	10746000	146.795432389687	1.30839382095664e-05	0	0	-0.0422045310867727
2007	32	10746000	145.164224346923	1.30653266331658e-05	0	0	-0.0328195488134675
2007	33	10746000	145.417657812619	1.2358086729946e-05	0	0	-0.0867684021487787
2007	34	10746000	145.196739524656	1.24325330355481e-05	0	0	-0.0798691455649884
2007	35	10746000	146.626251881873	1.24697561883492e-05	0	0	-0.086111809582676
2007	36	10746000	143.926658213903	1.21905825423413e-05	0	0	-0.089814203805742
2007	37	10746000	144.480320446347	1.21719709659408e-05	0	0	-0.0946863933031442
2007	38	10746000	144.026024942728	1.29350455983622e-05	0	0	-0.0348966441636293
2007	39	10746000	144.581940898451	1.28047645635585e-05	0	0	-0.0482905462125068
2007	40	10746000	142.196418581671	1.27117066815559e-05	0	0	-0.0393569587581219
2007	41	10746000	141.96335546969	1.23766983063465e-05	0	0	-0.0631385151473409
2007	42	10746000	140.929671405572	1.20603015075377e-05	0	0	-0.080392377932728
2007	43	10746000	141.372582143563	1.17252931323283e-05	0	0	-0.10873807290265
2007	44	10746000	140.57545118016	1.16880699795273e-05	0	0	-0.106529632695024
2007	45	10746000	139.943989824894	1.18369625907314e-05	0	0	-0.0910649313403139
2007	46	10746000	140.687355059095	1.23766983063465e-05	0	0	-0.0546414072243124
2007	47	10746000	142.390282644493	1.31956076679695e-05	0	0	-0.00414552618008779
2007	48	10746000	141.755484159675	1.34933928903778e-05	0	0	0.0228881151199084
2007	49	10746000	141.787209280397	1.35306160431789e-05	0	0	0.0254803711698564
2007	50	10746000	143.043163646914	1.37725665363856e-05	0	0	0.0346527315721386
2007	51	10746000	144.226281041707	1.39586823003908e-05	0	0	0.0400323638423655
2007	52	10746000	143.55789131166	1.34561697375768e-05	0	0	0.00725915293696777
2008	1	10318000	140.524633152742	1.41306454739291e-05	0	0	0.0375405132104064
2008	2	10318000	142.014343835056	1.41306454739291e-05	0	0	0.0266568577702303
2008	3	10318000	142.335922037303	1.37817406474123e-05	0	0	-0.000954938397545466
2008	4	10318000	142.547535562832	1.35879046326808e-05	0	0	-0.0164684401842756
2008	5	10318000	142.896333934976	1.39755766621438e-05	0	0	0.00912315962995664
2008	6	10318000	143.421887643398	1.40531110680364e-05	0	0	0.0110032881489184
2008	7	10318000	144.648265131833	1.39368094591975e-05	0	0	-0.00586432980070649
2008	8	10318000	146.062722546725	1.40531110680364e-05	0	0	-0.0072757958238435
2008	9	10318000	144.913491120257	1.37623570459391e-05	0	0	-0.0201050371344595
2008	10	10318000	142.729265642049	1.32583834076371e-05	0	0	-0.0415420454619209
2008	11	10318000	141.842415668577	1.30839309943788e-05	0	0	-0.0482395596290825
2008	12	10318000	140.912203740381	1.35879046326808e-05	0	0	-0.00505423747181779
2008	13	10318000	140.352757069886	1.29094785811204e-05	0	0	-0.050962711522115
2008	14	10318000	140.701192480897	1.29094785811204e-05	0	0	-0.0533129275497469
2008	15	10318000	141.523321152322	1.30257801899593e-05	0	0	-0.0503331966372854
2008	16	10318000	142.396132199244	1.29288621825935e-05	0	0	-0.0631768016469486
2008	17	10318000	141.66351057521	1.31033145958519e-05	0	0	-0.0456257969957507
2008	18	10318000	141.189109788298	1.33940686179492e-05	0	0	-0.021170965613279
2008	19	10318000	140.957708794013	1.38592750533049e-05	0	0	0.0144886804947369
2008	20	10318000	139.748342671791	1.39561930606707e-05	0	0	0.0304236690534089
2008	21	10318000	139.709540238197	1.38592750533049e-05	0	0	0.0235521479506162
2008	22	10318000	139.613219844961	1.36072882341539e-05	0	0	0.0056354273321167
2008	23	10318000	139.517264852067	1.36848226400465e-05	0	0	0.0120611248343883
2008	24	10318000	139.887982791911	1.32583834076371e-05	0	0	-0.0220746824014485
2008	25	10318000	143.030048943154	1.35491374297344e-05	0	0	-0.0225830094236892
2008	26	10318000	142.661658274577	1.36848226400465e-05	0	0	-0.010245627958174
2008	27	10318000	142.414363449866	1.3490986625315e-05	0	0	-0.0225705004186445
2008	28	10318000	141.480864251739	1.31420817987982e-05	0	0	-0.0415664993484601
2008	29	10318000	139.98546519236	1.3238999806164e-05	0	0	-0.0241844050573984
2008	30	10318000	137.064661579037	1.29094785811204e-05	0	0	-0.0281959006392638
2008	31	10318000	137.462785521867	1.28513277767009e-05	0	0	-0.035375287234331
2008	32	10318000	136.092857652473	1.26381081604962e-05	0	0	-0.0418306864200797
2008	33	10318000	136.140593719322	1.31226981973251e-05	0	0	-0.00543991838943142
2008	34	10318000	135.982796624561	1.34328358208955e-05	0	0	0.0192465770700765
2008	35	10318000	137.482350944519	1.35491374297344e-05	0	0	0.0168577933062593
2008	36	10318000	134.956333538429	1.35103702267881e-05	0	0	0.0329266981775697
2008	37	10318000	135.34024969271	1.38205078503586e-05	0	0	0.0536407338081091
2008	38	10318000	134.560143068006	1.3490986625315e-05	0	0	0.0344816587304708
2008	39	10318000	134.983493104462	1.3238999806164e-05	0	0	0.011975589446976
2008	40	10318000	132.662566809883	1.26768753634425e-05	0	0	-0.0140398821964023
2008	41	10318000	132.607820813838	1.26574917619694e-05	0	0	-0.0151410437296639
2008	42	10318000	131.941194858001	1.22698197325063e-05	0	0	-0.0404816317128931
2008	43	10318000	132.737738241399	1.24055049428184e-05	0	0	-0.0356924737769937
2008	44	10318000	131.942824023703	1.223105252956e-05	0	0	-0.0435250955570854
2008	45	10318000	131.467983011825	1.23473541383989e-05	0	0	-0.0309427658250397
2008	46	10318000	132.010107070327	1.20566001163016e-05	0	0	-0.0576479122638117
2008	47	10318000	133.960613071352	1.21922853266137e-05	0	0	-0.0609180033164344
2008	48	10318000	133.470166285876	1.20953673192479e-05	0	0	-0.064959582557993
2008	49	10318000	133.579807159472	1.20178329133553e-05	0	0	-0.0717159828508726
2008	50	10318000	134.64112883324	1.20178329133553e-05	0	0	-0.0790332710773661
2008	51	10318000	135.871034991689	1.22698197325063e-05	0	0	-0.0682340794140258
2008	52	10318000	135.00035508579	1.28125605737546e-05	0	0	-0.0207433164454325
2009	1	9969000	131.444650043638	1.34617313672384e-05	0	0	0.0209620547922466
2009	2	9969000	132.668646751572	1.42040325007523e-05	0	0	0.0673207533740224
2009	3	9969000	132.695610041751	1.4103721536764e-05	0	0	0.0595678331465695
2009	4	9969000	133.129333201273	1.42441568863477e-05	0	0	0.0666319479367886
2009	5	9969000	133.491300219453	1.39833483799779e-05	0	0	0.0442628079195676
2009	6	9969000	134.140376674574	1.43845922359314e-05	0	0	0.0690293523469854
2009	7	9969000	135.476982752836	1.42441568863477e-05	0	0	0.0481485276289676
2009	8	9969000	137.083854847775	1.43845922359314e-05	0	0	0.0460750477088551
2009	9	9969000	135.980351695274	1.38830374159896e-05	0	0	0.0177941024167078
2009	10	9969000	133.903991459772	1.35219179456315e-05	0	0	0.00669142518053686
2009	11	9969000	133.064632536401	1.25789948841408e-05	0	0	-0.0576008244287176
2009	12	9969000	132.222093605351	1.21777510281874e-05	0	0	-0.0818478463792309
2009	13	9969000	131.708463967894	1.23583107633664e-05	0	0	-0.0646007379599267
2009	14	9969000	131.942118747185	1.28999899689036e-05	0	0	-0.0253301885623712
2009	15	9969000	132.702464766587	1.3120674089678e-05	0	0	-0.0143363182434699
2009	16	9969000	133.414322673033	1.34216069816431e-05	0	0	0.00289082400779543
2009	17	9969000	132.679303170443	1.33814825960477e-05	0	0	0.00543187077664622
2009	18	9969000	132.135501314295	1.34416691744408e-05	0	0	0.0141105052552846
2009	19	9969000	131.947095216832	1.33614204032501e-05	0	0	0.00949550864389467
2009	20	9969000	130.822320736702	1.35219179456315e-05	0	0	0.0304052033391465
2009	21	9969000	130.93586211768	1.35018557528338e-05	0	0	0.0279842193197366
2009	22	9969000	130.580735573746	1.35821045240245e-05	0	0	0.0369063966830873
2009	23	9969000	130.505608964748	1.35018557528338e-05	0	0	0.0313732955060809
2009	24	9969000	130.91409142804	1.30404253184873e-05	0	0	-0.00698237613742611
2009	25	9969000	133.962153242628	1.31006118968803e-05	0	0	-0.0250977844207865
2009	26	9969000	133.678022686931	1.29601765472966e-05	0	0	-0.0334985706470114
2009	27	9969000	133.64270471863	1.27996790049152e-05	0	0	-0.0452153728207793
2009	28	9969000	132.95637959225	1.24184973417595e-05	0	0	-0.0688675460352546
2009	29	9969000	131.410816938971	1.25188083057478e-05	0	0	-0.0503064899295265
2009	30	9969000	128.782271851177	1.24586217273548e-05	0	0	-0.0355815422830269
2009	31	9969000	129.234128441847	1.3060487511285e-05	0	0	0.00747381183127019
2009	32	9969000	128.153955767882	1.28197411977129e-05	0	0	-0.00276195741099957
2009	33	9969000	127.939873919514	1.33212960176547e-05	0	0	0.0379875790994061
2009	34	9969000	127.796745108331	1.30203631256896e-05	0	0	0.0156753201341022
2009	35	9969000	129.165704410203	1.30203631256896e-05	0	0	0.0049107121173801
2009	36	9969000	126.887979826534	1.21175644497944e-05	0	0	-0.0479791689871357
2009	37	9969000	127.018985877194	1.22379376065804e-05	0	0	-0.0395136667367705
2009	38	9969000	126.046574982412	1.16561340154479e-05	0	0	-0.0781185445442389
2009	39	9969000	126.370000703462	1.24586217273548e-05	0	0	-0.0171718025748374
2009	40	9969000	124.239818506569	1.19370047146153e-05	0	0	-0.0421750334921139
2009	41	9969000	124.3444944659	1.24786839201525e-05	0	0	0.00044638513621767
2009	42	9969000	124.061403269383	1.26391814625339e-05	0	0	0.0156261067465741
2009	43	9969000	125.079568851212	1.32209850536664e-05	0	0	0.0537292477941168
2009	44	9969000	124.250389652435	1.28598655833083e-05	0	0	0.0317875087443406
2009	45	9969000	123.938724208921	1.28999899689036e-05	0	0	0.0376095189040441
2009	46	9969000	124.298240546707	1.3000300932892e-05	0	0	0.0426535358020698
2009	47	9969000	126.387198283468	1.28598655833083e-05	0	0	0.0143432384066757
2009	48	9969000	126.085759853005	1.27394924265222e-05	0	0	0.00725093894870087
2009	49	9969000	126.261974871424	1.25388704985455e-05	0	0	-0.00999489254550975
2009	50	9969000	127.101826695284	1.28799277761059e-05	0	0	0.0102136478953108
2009	51	9969000	128.376688037747	1.26993680409269e-05	0	0	-0.013839646939829
2009	52	9969000	127.398209918074	1.27194302337245e-05	0	0	-0.00469559123678794
2009	53	9969000	0	1.47457117062895e-05	0	0	Inf
2010	1	9776000	125.464144816913	1.30932896890344e-05	0	0	0.0202117918771756
2010	2	9776000	126.432393862154	1.35229132569558e-05	0	0	0.0456181043612456
2010	3	9776000	126.196334532263	1.35842880523732e-05	0	0	0.0523285045656241
2010	4	9776000	126.771445749705	1.35024549918167e-05	0	0	0.0412439427457378
2010	5	9776000	127.138667666667	1.3379705400982e-05	0	0	0.0287979447993931
2010	6	9776000	127.873943122516	1.33387888707038e-05	0	0	0.0197542737464813
2010	7	9776000	129.305168731528	1.31751227495908e-05	0	0	-0.00390679457351708
2010	8	9776000	131.085335864828	1.29296235679214e-05	0	0	-0.0357426392045837
2010	9	9776000	129.994553802165	1.34819967266776e-05	0	0	0.0138886295235325
2010	10	9776000	128.046627791466	1.35229132569558e-05	0	0	0.0324364044580509
2010	11	9776000	127.276314272111	1.31137479541735e-05	0	0	0.0072573261817892
2010	12	9776000	126.518240311376	1.31342062193126e-05	0	0	0.0148734260292665
2010	13	9776000	126.000879324781	1.34819967266776e-05	0	0	0.0460244460697093
2010	14	9776000	126.168264171397	1.29296235679214e-05	0	0	0.00183672043144133
2010	15	9776000	126.848903313697	1.23977086743044e-05	0	0	-0.0445325356871789
2010	16	9776000	127.394045945159	1.27454991816694e-05	0	0	-0.0219323118630006
2010	17	9776000	126.72526591952	1.27250409165303e-05	0	0	-0.0183488738622671
2010	18	9776000	126.166905255865	1.23363338788871e-05	0	0	-0.0441233399882094
2010	19	9776000	126.002709976129	1.25409165302782e-05	0	0	-0.0270050539133122
2010	20	9776000	124.980789153229	1.32160392798691e-05	0	0	0.0337588750667747
2010	21	9776000	125.229312036009	1.32364975450082e-05	0	0	0.0333044069010948
2010	22	9776000	124.600717424804	1.29705400981997e-05	0	0	0.0176506413498255
2010	23	9776000	124.555134883512	1.27045826513912e-05	0	0	-0.00285122635726416
2010	24	9776000	124.98310765509	1.29705400981997e-05	0	0	0.0145371032853816
2010	25	9776000	127.881175919051	1.31546644844517e-05	0	0	0.00562103120950684
2010	26	9776000	127.56437015846	1.31137479541735e-05	0	0	0.00498281644593149
2010	27	9776000	127.682905989518	1.34410801963993e-05	0	0	0.0291119158173532
2010	28	9776000	127.235675893918	1.36865793780687e-05	0	0	0.0515918515775047
2010	29	9776000	125.719921889919	1.37684124386252e-05	0	0	0.0706338182253767
2010	30	9776000	123.438298621503	1.35842880523732e-05	0	0	0.0758411407403026
2010	31	9776000	123.966344263284	1.31751227495908e-05	0	0	0.0389916776641408
2010	32	9776000	123.170738601086	1.26227495908347e-05	0	0	0.001861330065221
2010	33	9776000	122.6655702509	1.27045826513912e-05	0	0	0.0125090499800494
2010	34	9776000	122.506417286668	1.28273322422259e-05	0	0	0.023619846024563
2010	35	9776000	123.631003836801	1.26227495908347e-05	0	0	-0.00186849438758815
2010	36	9776000	121.617491847503	1.29500818330606e-05	0	0	0.0409686803831158
2010	37	9776000	121.437616363253	1.30523731587561e-05	0	0	0.0507452618166816
2010	38	9776000	120.360960164694	1.29296235679214e-05	0	0	0.0501744072749407
2010	39	9776000	120.611741179356	1.24386252045827e-05	0	0	0.00819371987320999
2010	40	9776000	118.7131890052	1.25204582651391e-05	0	0	0.0310564565377719
2010	41	9776000	118.956937278777	1.21726677577741e-05	0	0	0.0003620026053808
2010	42	9776000	119.04327824193	1.22135842880524e-05	0	0	0.0029965720310982
2010	43	9776000	120.204686541625	1.21317512274959e-05	0	0	-0.013349617122202
2010	44	9776000	119.309280731673	1.16407528641571e-05	0	0	-0.0461764642103881
2010	45	9776000	119.162431256102	1.180441898527e-05	0	0	-0.0315739719007215
2010	46	9776000	119.359895352129	1.21931260229133e-05	0	0	-0.00133960700667109
2010	47	9776000	121.548848834261	1.2684124386252e-05	0	0	0.0201659759779487
2010	48	9776000	121.453463796889	1.28273322422259e-05	0	0	0.0324942251932077
2010	49	9776000	121.68071210593	1.32160392798691e-05	0	0	0.0617952324894646
2010	50	9776000	122.299267914516	1.28682487725041e-05	0	0	0.0286243094106747
2010	51	9776000	123.640961885174	1.29296235679214e-05	0	0	0.0223149195279516
2010	52	9776000	122.613157562302	1.23363338788871e-05	0	0	-0.0164187726857869
2011	1	9460000	118.698815429909	1.24101479915433e-05	0	0	-0.0109421094490686
2011	2	9460000	119.401430532705	1.27061310782241e-05	0	0	0.00668810636298249
2011	3	9460000	118.934877026217	1.2938689217759e-05	0	0	0.0291346244299693
2011	4	9460000	119.587380470482	1.30655391120507e-05	0	0	0.0335538709329623
2011	5	9460000	119.950179509115	1.32135306553911e-05	0	0	0.0420993158288823
2011	6	9460000	120.737464548526	1.3615221987315e-05	0	0	0.0667774123104435
2011	7	9460000	122.20569292868	1.34038054968288e-05	0	0	0.0375948694468835
2011	8	9460000	124.093114357052	1.36575052854123e-05	0	0	0.0411536584395352
2011	9	9460000	123.013633406444	1.32980972515856e-05	0	0	0.0226508763004323
2011	10	9460000	121.245149002747	1.3107822410148e-05	0	0	0.0227213296359675
2011	11	9460000	120.566645880744	1.35095137420719e-05	0	0	0.0599946533008056
2011	12	9460000	119.91127501379	1.34672304439746e-05	0	0	0.0624522171526331
2011	13	9460000	119.369417896815	1.31501057082452e-05	0	0	0.0421429725621468
2011	14	9460000	119.499576407345	1.33826638477801e-05	0	0	0.0594179812692471
2011	15	9460000	120.074659187949	1.35940803382664e-05	0	0	0.0710003332069158
2011	16	9460000	120.436596317572	1.27484143763214e-05	0	0	0.00135676104626098
2011	17	9460000	119.902923908652	1.22410147991543e-05	0	0	-0.0342187143974718
2011	18	9460000	119.383692771906	1.21353065539112e-05	0	0	-0.0383946305016994
2011	19	9460000	119.236043455715	1.15221987315011e-05	0	0	-0.0858468895734278
2011	20	9460000	118.342479800266	1.18816067653277e-05	0	0	-0.0502142578919701
2011	21	9460000	118.701921318243	1.21141649048626e-05	0	0	-0.0345564863035868
2011	22	9460000	117.813816399489	1.27061310782241e-05	0	0	0.0202538519966118
2011	23	9460000	117.793465384216	1.21564482029598e-05	0	0	-0.0237149435675736
2011	24	9460000	118.199559940969	1.2431289640592e-05	0	0	-0.00507243801303737
2011	25	9460000	120.850899822914	1.23467230443975e-05	0	0	-0.0335198151511485
2011	26	9460000	120.435877753774	1.2262156448203e-05	0	0	-0.0368318630337314
2011	27	9460000	120.65054097689	1.19873150105708e-05	0	0	-0.060095387208239
2011	28	9460000	120.453529097913	1.24101479915433e-05	0	0	-0.0253502667857128
2011	29	9460000	119.081649790547	1.23467230443975e-05	0	0	-0.0191603810877708
2011	30	9460000	117.221938291206	1.2262156448203e-05	0	0	-0.0104241433729751
2011	31	9460000	117.810696362594	1.26215644820296e-05	0	0	0.0134903169786438
2011	32	9460000	117.309543870143	1.27906976744186e-05	0	0	0.0314591294800544
2011	33	9460000	116.523627047872	1.28752642706131e-05	0	0	0.0452815715216334
2011	34	9460000	116.340403731376	1.26638477801269e-05	0	0	0.0297368425556743
2011	35	9460000	117.11994969511	1.23255813953488e-05	0	0	-0.00443946310140422
2011	36	9460000	115.425098367427	1.22198731501057e-05	0	0	0.00151528250828563
2011	37	9460000	114.898799544488	1.19661733615222e-05	0	0	-0.0147851809698863
2011	38	9460000	113.817255209889	1.20718816067653e-05	0	0	0.00336280109202527
2011	39	9460000	113.991160414051	1.18816067653277e-05	0	0	-0.0139586298470132
2011	40	9460000	112.376382826115	1.20507399577167e-05	0	0	0.014448028429577
2011	41	9460000	112.740196882398	1.20295983086681e-05	0	0	0.00940040151524363
2011	42	9460000	113.172681845655	1.20084566596195e-05	0	0	0.00377580655840294
2011	43	9460000	114.395068499254	1.14799154334038e-05	0	0	-0.0506583769324989
2011	44	9460000	113.439806673277	1.14164904862579e-05	0	0	-0.0479532435112857
2011	45	9460000	113.457955229185	1.15010570824524e-05	0	0	-0.0410544612740088
2011	46	9460000	113.502076979139	1.15644820295983e-05	0	0	-0.0361409860358126
2011	47	9460000	115.702807205493	1.18393234672304e-05	0	0	-0.0320027430182985
2011	48	9460000	115.815829960734	1.23255813953488e-05	0	0	0.00677083641788402
2011	49	9460000	116.074202370371	1.30021141649049e-05	0	0	0.059666984465075
2011	50	9460000	116.480334665105	1.26215644820296e-05	0	0	0.0250657361458408
2011	51	9460000	117.866869526416	1.276955602537e-05	0	0	0.0248851139032481
2011	52	9460000	116.870858599361	1.2431289640592e-05	0	0	0.00623886407079909
2012	1	9527000	117.80320444267	1.22179070011546e-05	0	0	-0.0119114284650297
2012	2	9527000	118.271348060976	1.20079773275953e-05	0	0	-0.0327327634667712
2012	3	9527000	117.572153289386	1.18400335887478e-05	0	0	-0.0405891459488743
2012	4	9527000	118.298356042005	1.1441167208985e-05	0	0	-0.0786008897596467
2012	5	9527000	118.686363585927	1.16930828172562e-05	0	0	-0.061391750204323
2012	6	9527000	119.552089550921	1.16091109478325e-05	0	0	-0.074880243285985
2012	7	9527000	121.094240537037	1.13571953395612e-05	0	0	-0.106481038898732
2012	8	9527000	123.144587422831	1.15461320457647e-05	0	0	-0.106741089461751
2012	9	9527000	122.01285133372	1.13152094048494e-05	0	0	-0.116486510874549
2012	10	9527000	120.358516391269	1.11472656660019e-05	0	0	-0.117636182430514
2012	11	9527000	119.741639077732	1.10003148945103e-05	0	0	-0.124782316267048
2012	12	9527000	119.165546146051	1.10632937965781e-05	0	0	-0.11551615874927
2012	13	9527000	118.552072346479	1.13362023722053e-05	0	0	-0.0890079113559478
2012	14	9527000	118.674321925099	1.13991812742731e-05	0	0	-0.084890494941755
2012	15	9527000	119.146868713252	1.13781883069172e-05	0	0	-0.0901984989560728
2012	16	9527000	119.340628875045	1.15881179804765e-05	0	0	-0.0749168909140414
2012	17	9527000	118.972013250324	1.18610265561037e-05	0	0	-0.0501967907171485
2012	18	9527000	118.501941170677	1.14831531436969e-05	0	0	-0.0768083719199816
2012	19	9527000	118.357998428411	1.18610265561037e-05	0	0	-0.0452694241162897
2012	20	9527000	117.567126244965	1.16930828172562e-05	0	0	-0.0524562132454834
2012	21	9527000	118.025862462352	1.18190406213918e-05	0	0	-0.0459718094759363
2012	22	9527000	116.837650130414	1.16510968825443e-05	0	0	-0.0499637755800305
2012	23	9527000	116.832197555723	1.22598929358665e-05	0	0	-0.000275588034775895
2012	24	9527000	117.203414165376	1.1756061719324e-05	0	0	-0.0443964384692239
2012	25	9527000	119.684550059598	1.25328015114936e-05	0	0	-0.00237750034951694
2012	26	9527000	119.108072502614	1.24698226094258e-05	0	0	-0.0025864955761685
2012	27	9527000	119.380640671396	1.26167733809174e-05	0	0	0.0068634187586527
2012	28	9527000	119.437976751486	1.20079773275953e-05	0	0	-0.0421806940180184
2012	29	9527000	118.231592827234	1.22598929358665e-05	0	0	-0.0121083780823827
2012	30	9527000	116.738078869745	1.19449984255274e-05	0	0	-0.0251681276425949
2012	31	9527000	117.405761506878	1.19449984255274e-05	0	0	-0.0307119638814892
2012	32	9527000	117.16540867921	1.19659913928834e-05	0	0	-0.0270165803618428
2012	33	9527000	116.082259200491	1.23648577726462e-05	0	0	0.0147976168911609
2012	34	9527000	115.862467538763	1.18190406213918e-05	0	0	-0.0281581051057055
2012	35	9527000	116.274236466091	1.14831531436969e-05	0	0	-0.059120891050489
2012	36	9527000	114.834323344304	1.08323711556629e-05	0	0	-0.101313988757707
2012	37	9527000	113.914115671054	1.06854203841713e-05	0	0	-0.106344289289271
2012	38	9527000	112.839785034468	1.0454497743256e-05	0	0	-0.117332597101494
2012	39	9527000	112.936022924057	1.09793219271544e-05	0	0	-0.0738119043705206
2012	40	9527000	111.542821473995	1.11892516007138e-05	0	0	-0.0443132189833258
2012	41	9527000	112.039833243445	1.16930828172562e-05	0	0	-0.00571076576002021
2012	42	9527000	112.820150054997	1.16091109478325e-05	0	0	-0.0196786660354118
2012	43	9527000	114.114335495558	1.16301039151884e-05	0	0	-0.0290439889183512
2012	44	9527000	113.055241024591	1.13362023722053e-05	0	0	-0.0447147870260257
2012	45	9527000	113.231957208198	1.11892516007138e-05	0	0	-0.058569659764903
2012	46	9527000	113.131436569789	1.10842867639341e-05	0	0	-0.0665724470416599
2012	47	9527000	115.393313839537	1.11682586333578e-05	0	0	-0.077936177931789
2012	48	9527000	115.714868701169	1.15251390784087e-05	0	0	-0.051115891739413
2012	49	9527000	116.006400737211	1.17980476540359e-05	0	0	-0.0310879461330789
2012	50	9527000	116.250934477767	1.19869843602393e-05	0	0	-0.0176423053025775
2012	51	9527000	117.733940072818	1.25957804135615e-05	0	0	0.0192472954339298
2012	52	9527000	116.774834674609	1.2406843707358e-05	0	0	0.012204387438113
2013	1	9664000	117.606294807194	1.16514900662252e-05	0	0	-0.0425682555121811
2013	2	9664000	117.829820797582	1.1692880794702e-05	0	0	-0.0409898000768361
2013	3	9664000	116.900466187974	1.17135761589404e-05	0	0	-0.0316548454308484
2013	4	9664000	117.679943798927	1.1237582781457e-05	0	0	-0.0771579549225566
2013	5	9664000	118.124549907545	1.15687086092715e-05	0	0	-0.053541367247496
2013	6	9664000	119.06705118534	1.23344370860927e-05	0	0	0.00111658778256721
2013	7	9664000	120.679279463058	1.26655629139073e-05	0	0	0.0142586245509451
2013	8	9664000	122.891508101735	1.30173841059603e-05	0	0	0.0236671511578951
2013	9	9664000	121.690111604962	1.33899006622517e-05	0	0	0.0633567369883477
2013	10	9664000	120.161434759404	1.32864238410596e-05	0	0	0.0685624739509159
2013	11	9664000	119.604335970337	1.25e-05	0	0	0.00999682845912207
2013	12	9664000	119.109345792015	1.21274834437086e-05	0	0	-0.0160301929233086
2013	13	9664000	118.398703382499	1.14652317880795e-05	0	0	-0.0641789408617961
2013	14	9664000	118.533693610078	1.12996688741722e-05	0	0	-0.0787429575997319
2013	15	9664000	118.870087780006	1.14238410596027e-05	0	0	-0.0712549972679556
2013	16	9664000	118.898768866433	1.19412251655629e-05	0	0	-0.029426451592304
2013	17	9664000	118.746697427882	1.23344370860927e-05	0	0	0.00381739098381007
2013	18	9664000	118.34795626325	1.25620860927152e-05	0	0	0.0257887320839006
2013	19	9664000	118.201666763473	1.23965231788079e-05	0	0	0.0135220871269527
2013	20	9664000	117.537445417455	1.25e-05	0	0	0.0277575760725197
2013	21	9664000	118.068979757816	1.22723509933775e-05	0	0	0.00449754239659625
2013	22	9664000	116.560645667232	1.2148178807947e-05	0	0	0.00720100963720139
2013	23	9664000	116.566656573769	1.23551324503311e-05	0	0	0.0243066371594718
2013	24	9664000	116.889063533902	1.26655629139073e-05	0	0	0.0471467244196029
2013	25	9664000	119.163569089653	1.24379139072848e-05	0	0	0.00869754840564848
2013	26	9664000	118.380545422052	1.25413907284768e-05	0	0	0.0238168743681319
2013	27	9664000	118.67738954852	1.24586092715232e-05	0	0	0.0145150686077063
2013	28	9664000	119.011124591327	1.23758278145695e-05	0	0	0.00494807028078165
2013	29	9664000	118.034952807851	1.24172185430464e-05	0	0	0.0166480109950835
2013	30	9664000	116.936846119768	1.22723509933775e-05	0	0	0.0142226674946287
2013	31	9664000	117.690085042698	1.23965231788079e-05	0	0	0.0179277205597811
2013	32	9664000	117.69470688718	1.22930463576159e-05	0	0	0.00939118794764317
2013	33	9664000	116.327764280829	1.23137417218543e-05	0	0	0.0229716073002149
2013	34	9664000	116.063845890126	1.21274834437086e-05	0	0	0.00978904413480492
2013	35	9664000	116.060079037189	1.21067880794702e-05	0	0	0.0080985724859778
2013	36	9664000	114.879419803294	1.17756622516556e-05	0	0	-0.00939611120201308
2013	37	9664000	113.539746184317	1.15894039735099e-05	0	0	-0.0135612966917963
2013	38	9664000	112.505469921479	1.14652317880795e-05	0	0	-0.0151589955818974
2013	39	9664000	112.523820456192	1.11134105960265e-05	0	0	-0.0455354291688555
2013	40	9664000	111.36356666597	1.08443708609272e-05	0	0	-0.058938186540464
2013	41	9664000	112.0011502275	1.08029801324503e-05	0	0	-0.0678667157619364
2013	42	9664000	113.125241278209	1.07408940397351e-05	0	0	-0.0824328962558916
2013	43	9664000	114.468285995447	1.07615894039735e-05	0	0	-0.0914514086099201
2013	44	9664000	113.298653639303	1.09271523178808e-05	0	0	-0.0679500893612789
2013	45	9664000	113.629025212936	1.13203642384106e-05	0	0	-0.0372178253312571
2013	46	9664000	113.385931787275	1.14859271523179e-05	0	0	-0.0210425733569087
2013	47	9664000	115.681910114889	1.2044701986755e-05	0	0	0.00620745183406366
2013	48	9664000	116.212923865595	1.19826158940397e-05	0	0	-0.0035531664797714
2013	49	9664000	116.53485474026	1.19205298013245e-05	0	0	-0.011454553603169
2013	50	9664000	116.646037722013	1.21274834437086e-05	0	0	0.00474908782848424
2013	51	9664000	118.220893284451	1.23137417218543e-05	0	0	0.00659026246463871
2013	52	9664000	117.323962204108	1.16514900662252e-05	0	0	-0.0402642573210201
2014	1	9832000	118.30937557146	1.13710333604557e-05	0	0	-0.0550199469823815
2014	2	9832000	118.276908360655	1.10455655004068e-05	0	0	-0.0818157026149805
2014	3	9832000	117.115215181838	1.06387306753458e-05	0	0	-0.106862418878761
2014	4	9832000	117.92485440069	1.08624898291294e-05	0	0	-0.0943385044418995
2014	5	9832000	118.460085642212	1.12489829129373e-05	0	0	-0.0663521860515286
2014	6	9832000	119.471925665712	1.11676159479251e-05	0	0	-0.0809556354919248
2014	7	9832000	121.169577277915	1.15337672904801e-05	0	0	-0.064121518391493
2014	8	9832000	123.557623855232	1.17168429617575e-05	0	0	-0.0676415068083873
2014	9	9832000	122.270835866899	1.11472742066721e-05	0	0	-0.103629256944742
2014	10	9832000	120.881562053257	1.09438567941416e-05	0	0	-0.109872521728381
2014	11	9832000	120.38798805207	1.12896663954435e-05	0	0	-0.0779811026330088
2014	12	9832000	119.972589146179	1.2306753458096e-05	0	0	0.00856371327095086
2014	13	9832000	119.141138506845	1.24694873881204e-05	0	0	0.0290316303545859
2014	14	9832000	119.307429305244	1.2713588283157e-05	0	0	0.0477134636787072
2014	15	9832000	119.475512476142	1.2693246541904e-05	0	0	0.0445655131625527
2014	16	9832000	119.343062209514	1.25508543531326e-05	0	0	0.0339939139768639
2014	17	9832000	119.448064293626	1.17575264442636e-05	0	0	-0.0322153759157345
2014	18	9832000	119.134099528248	1.17168429617575e-05	0	0	-0.0330224473414924
2014	19	9832000	118.978415769293	1.15947925142392e-05	0	0	-0.0418430161227442
2014	20	9832000	118.462674171972	1.1899918633035e-05	0	0	-0.0123471311296656
2014	21	9832000	119.051427947726	1.20626525630594e-05	0	0	-0.00379187344081623
2014	22	9832000	117.201130371363	1.17982099267697e-05	0	0	-0.0102484538123208
2014	23	9832000	117.224691320737	1.19812855980472e-05	0	0	0.00490774317919575
2014	24	9832000	117.50057436746	1.18795768917819e-05	0	0	-0.00596230589707144
2014	25	9832000	119.536386298955	1.16354759967453e-05	0	0	-0.0429692285168242
2014	26	9832000	118.491732140604	1.12693246541904e-05	0	0	-0.0649136610770183
2014	27	9832000	118.788521240213	1.13710333604557e-05	0	0	-0.0588316208270702
2014	28	9832000	119.420541933743	1.16354759967453e-05	0	0	-0.042040857062331
2014	29	9832000	118.718507034447	1.17982099267697e-05	0	0	-0.0228987636582898
2014	30	9832000	118.043749893326	1.18795768917819e-05	0	0	-0.0105363468582607
2014	31	9832000	118.896259833918	1.19609438567941e-05	0	0	-0.0109024441620694
2014	32	9832000	119.129044822705	1.18185516680228e-05	0	0	-0.0245871594711816
2014	33	9832000	117.483668127332	1.13913751017087e-05	0	0	-0.0466760036926031
2014	34	9832000	117.165447226989	1.14524003254679e-05	0	0	-0.0389658157335729
2014	35	9832000	116.706442452404	1.13303498779496e-05	0	0	-0.0454682907035593
2014	36	9832000	115.788645634631	1.14320585842148e-05	0	0	-0.0292657852249527
2014	37	9832000	114.002221001584	1.11879576891782e-05	0	0	-0.0351065178065971
2014	38	9832000	113.026151600029	1.13710333604557e-05	0	0	-0.0108483884717934
2014	39	9832000	112.980767155437	1.13100081366965e-05	0	0	-0.0157616840482867
2014	40	9832000	112.067102249423	1.13100081366965e-05	0	0	-0.00773734871356515
2014	41	9832000	112.848598490865	1.12896663954435e-05	0	0	-0.0163812268436328
2014	42	9832000	114.31236629396	1.17575264442636e-05	0	0	0.0112641680667259
2014	43	9832000	115.690343367796	1.16151342554923e-05	0	0	-0.0128821760262068
2014	44	9832000	114.400408181027	1.14727420667209e-05	0	0	-0.0139895320871115
2014	45	9832000	114.885714286658	1.15947925142392e-05	0	0	-0.00770952500193651
2014	46	9832000	114.501949888154	1.12286411716843e-05	0	0	-0.0358242797800437
2014	47	9832000	116.826294136255	1.13506916192026e-05	0	0	-0.0447355980508952
2014	48	9832000	117.571727390371	1.12286411716843e-05	0	0	-0.0609987413603212
2014	49	9832000	117.919967891235	1.18185516680228e-05	0	0	-0.0145858917873952
2014	50	9832000	117.909024325029	1.20829943043125e-05	0	0	0.00755646720063151
2014	51	9832000	119.58119989138	1.24898291293735e-05	0	0	0.0269172755545484
2014	52	9832000	118.75599332108	1.23474369406021e-05	0	0	0.0222641957258646
2015	1	10119000	120.725526986619	1.24518233026979e-05	0	0	0.0436897907595429
2015	2	10119000	120.415241644005	1.18984089336891e-05	0	0	-0.000126575704179346
2015	3	10119000	119.000009712463	1.18984089336891e-05	0	0	0.0117646233048172
2015	4	10119000	119.832634642832	1.20169977270481e-05	0	0	0.0147486147027963
2015	5	10119000	120.513202290508	1.20762921237276e-05	0	0	0.0139967877164683
2015	6	10119000	121.605422116734	1.17995849392232e-05	0	0	-0.0181358863638211
2015	7	10119000	123.423438264156	1.2234410514873e-05	0	0	0.00305097428121972
2015	8	10119000	126.033825209066	1.2352999308232e-05	0	0	-0.00820275991267764
2015	9	10119000	124.632760596961	1.22541753137662e-05	0	0	-0.00507700057296532
2015	10	10119000	123.383538746271	1.25308824982706e-05	0	0	0.0276897654942037
2015	11	10119000	122.946534969802	1.21948809170867e-05	0	0	0.00368831077923039
2015	12	10119000	122.60350644536	1.22146457159798e-05	0	0	0.00812777369531303
2015	13	10119000	121.614431303431	1.17600553414369e-05	0	0	-0.0214977061143956
2015	14	10119000	121.833437452622	1.19577033303686e-05	0	0	-0.00684079403855394
2015	15	10119000	121.785838698786	1.16217017491847e-05	0	0	-0.034370487927903
2015	16	10119000	121.499752744404	1.2115821721514e-05	0	0	0.0090555513961483
2015	17	10119000	121.913752776528	1.17205257436506e-05	0	0	-0.0271811235488963
2015	18	10119000	121.694364891326	1.22739401126594e-05	0	0	0.0205895738139681
2015	19	10119000	121.520995770094	1.17600553414369e-05	0	0	-0.0207453514852954
2015	20	10119000	121.183887091086	1.15624073525052e-05	0	0	-0.0345251104871865
2015	21	10119000	121.808161227678	1.14635833580393e-05	0	0	-0.0476828577751963
2015	22	10119000	119.565892035364	1.14042889613598e-05	0	0	-0.034841809519825
2015	23	10119000	119.61040471015	1.09299337879237e-05	0	0	-0.075331278511975
2015	24	10119000	119.846979029577	1.15821721513984e-05	0	0	-0.0220863225006572
2015	25	10119000	121.629358505662	1.21948809170867e-05	0	0	0.014557681764434
2015	26	10119000	120.263411360386	1.22937049115525e-05	0	0	0.0343960693682497
2015	27	10119000	120.544856735794	1.25506472971638e-05	0	0	0.053549719490344
2015	28	10119000	121.508528571938	1.27482952860955e-05	0	0	0.0616538733215488
2015	29	10119000	121.121458235578	1.23134697104457e-05	0	0	0.0287194508313813
2015	30	10119000	120.894268701355	1.20367625259413e-05	0	0	0.00749192917393232
2015	31	10119000	121.872101645538	1.17600553414369e-05	0	0	-0.0235665226639893
2015	32	10119000	122.311853707299	1.19181737325823e-05	0	0	-0.0139958119790715
2015	33	10119000	120.387602812565	1.18984089336891e-05	0	0	0.000102977276275349
2015	34	10119000	120.001913510809	1.19379385314754e-05	0	0	0.00665061469306707
2015	35	10119000	119.047627620307	1.22937049115525e-05	0	0	0.0449599247518343
2015	36	10119000	118.380960045435	1.24122937049116e-05	0	0	0.0609814276873062
2015	37	10119000	116.112473686777	1.21553513193003e-05	0	0	0.0593177123398696
2015	38	10119000	115.190390976779	1.19774681292618e-05	0	0	0.0521710966710058
2015	39	10119000	115.095064970277	1.25111176993774e-05	0	0	0.0999602809442309
2015	40	10119000	114.435032727318	1.20367625259413e-05	0	0	0.0643593757711523
2015	41	10119000	115.38125523622	1.23727641071252e-05	0	0	0.0850982661237164
2015	42	10119000	117.199624204552	1.24518233026979e-05	0	0	0.0750887714459619
2015	43	10119000	118.619344342602	1.29459432750272e-05	0	0	0.104372990139275
2015	44	10119000	117.189679060053	1.24518233026979e-05	0	0	0.075180007408604
2015	45	10119000	117.827280673333	1.2234410514873e-05	0	0	0.0506904622811923
2015	46	10119000	117.300693701189	1.20960569226208e-05	0	0	0.0434720898735725
2015	47	10119000	119.662900621905	1.24518233026979e-05	0	0	0.0529579288581506
2015	48	10119000	120.630986472888	1.18786441347959e-05	0	0	-0.00357276754082315
2015	49	10119000	121.011854084033	1.19774681292618e-05	0	0	0.00155477260795095
2015	50	10119000	120.904648806001	1.25506472971638e-05	0	0	0.0504145312375843
2015	51	10119000	122.685936561055	1.22146457159798e-05	0	0	0.00745043372180275
2015	52	10119000	121.927726026633	1.18984089336891e-05	0	0	-0.0125297672352141
2015	53	10119000	0	1.43294791975492e-05	0	0	Inf
2016	1	10280000	121.937444311019	1.21400778210117e-05	0	0	0.0234756083757144
2016	2	10280000	121.338348677079	1.22178988326848e-05	0	0	0.0351220481355242
2016	3	10280000	119.685274513657	1.23151750972763e-05	0	0	0.0577742375947367
2016	4	10280000	120.499771620537	1.24902723735409e-05	0	0	0.0655621854980916
2016	5	10280000	121.34377890444	1.26848249027237e-05	0	0	0.0746327597287983
2016	6	10280000	122.485381942399	1.23346303501946e-05	0	0	0.0352255754048284
2016	7	10280000	124.419769526519	1.21984435797665e-05	0	0	0.00787841415565257
2016	8	10280000	127.231129493233	1.17898832684825e-05	0	0	-0.0474029391804916
2016	9	10280000	125.726657699707	1.19649805447471e-05	0	0	-0.0216871882987546
2016	10	10280000	124.65776788416	1.18677042801556e-05	0	0	-0.0213205155945817
2016	11	10280000	124.295230206688	1.24708171206226e-05	0	0	0.0314152826847713
2016	12	10280000	124.029716008375	1.2431906614786e-05	0	0	0.030398231270407
2016	13	10280000	122.880371256471	1.2568093385214e-05	0	0	0.0514291149913531
2016	14	10280000	123.163071363434	1.22762645914397e-05	0	0	0.0246577858358581
2016	15	10280000	122.873070739494	1.21011673151751e-05	0	0	0.0124268828907493
2016	16	10280000	122.435797562899	1.15369649805447e-05	0	0	-0.0313290527709263
2016	17	10280000	123.183138588496	1.20428015564202e-05	0	0	0.00500767733776105
2016	18	10280000	123.069782011119	1.20817120622568e-05	0	0	0.00918355400011286
2016	19	10280000	122.874677835073	1.22762645914397e-05	0	0	0.0270627131929494
2016	20	10280000	122.735767138169	1.20428015564202e-05	0	0	0.00867092687523777
2016	21	10280000	123.385270943634	1.21984435797665e-05	0	0	0.0163287646974168
2016	22	10280000	120.769160538919	1.15175097276265e-05	0	0	-0.019617264277958
2016	23	10280000	120.846140926309	1.15369649805447e-05	0	0	-0.0185867824085423
2016	24	10280000	121.049140340806	1.14396887159533e-05	0	0	-0.0284937202453049
2016	25	10280000	122.518552990186	1.16342412451362e-05	0	0	-0.0238213145597575
2016	26	10280000	120.787885105166	1.16342412451362e-05	0	0	-0.00983447225797676
2016	27	10280000	121.031440331034	1.18093385214008e-05	0	0	0.00304515643173442
2016	28	10280000	122.337717564489	1.19455252918288e-05	0	0	0.00377874007063344
2016	29	10280000	122.305822942338	1.17509727626459e-05	0	0	-0.0123119480831889
2016	30	10280000	122.560409571491	1.20622568093385e-05	0	0	0.0117459662018282
2016	31	10280000	123.658809842753	1.22373540856031e-05	0	0	0.0173153062039784
2016	32	10280000	124.290658448761	1.23735408560311e-05	0	0	0.0234075640723871
2016	33	10280000	122.113985267138	1.17704280155642e-05	0	0	-0.00912250357484763
2016	34	10280000	121.658281246913	1.20233463035019e-05	0	0	0.0159604322302227
2016	35	10280000	120.18618740341	1.18677042801556e-05	0	0	0.0150916892845779
2016	36	10280000	119.795246671672	1.14785992217899e-05	0	0	-0.014985959139033
2016	37	10280000	117.046933562048	1.10894941634241e-05	0	0	-0.0260317247904029
2016	38	10280000	116.2058819064	1.12451361867704e-05	0	0	-0.00521386608371794
2016	39	10280000	116.083822737911	1.0875486381323e-05	0	0	-0.0369028400071148
2016	40	10280000	115.705369986896	1.11089494163424e-05	0	0	-0.0130103726997823
2016	41	10280000	116.798187183707	1.15953307392996e-05	0	0	0.020563785057001
2016	42	10280000	118.938788186284	1.23346303501946e-05	0	0	0.0660946015475068
2016	43	10280000	120.368660132926	1.21789883268482e-05	0	0	0.0401378553332635
2016	44	10280000	118.812978348476	1.24902723735409e-05	0	0	0.0806900204404091
2016	45	10280000	119.602854527645	1.19649805447471e-05	0	0	0.0284035484418113
2016	46	10280000	118.941223584654	1.19649805447471e-05	0	0	0.0341242194507728
2016	47	10280000	121.310948807328	1.16731517509728e-05	0	0	-0.0108065168083871
2016	48	10280000	122.495121114168	1.20038910505837e-05	0	0	0.00738706062414025
2016	49	10280000	122.89494041131	1.18093385214008e-05	0	0	-0.0121643772014237
2016	50	10280000	122.684993789444	1.19844357976654e-05	0	0	0.00419779301973634
2016	51	10280000	124.559954072419	1.16147859922179e-05	0	0	-0.0414254654382693
2016	52	10280000	123.885456180599	1.16731517509728e-05	0	0	-0.0313632955827743
2017	1	10454000	122.673361627093	1.13258083030419e-05	0	0	-0.0348352859203704
2017	2	10454000	121.779344004724	1.14597283336522e-05	0	0	-0.0162535282227117
2017	3	10454000	119.898985179716	1.10579682418213e-05	0	0	-0.0358550589337559
2017	4	10454000	120.664947135414	1.15553854983738e-05	0	0	0.00111923858412808
2017	5	10454000	121.692208717796	1.15362540654295e-05	0	0	-0.00897517375437209
2017	6	10454000	122.863039352743	1.21101970537593e-05	0	0	0.0304156617559171
2017	7	10454000	124.917486870028	1.21867227855366e-05	0	0	0.0198732234547328
2017	8	10454000	127.921925654713	1.29328486703654e-05	0	0	0.0568946590511114
2017	9	10454000	126.317685775246	1.24736942797015e-05	0	0	0.0323178357780991
2017	10	10454000	125.452159059774	1.23015113832026e-05	0	0	0.0250919630544308
2017	11	10454000	125.172948544704	1.2033671321982e-05	0	0	0.00500948058335188
2017	12	10454000	124.985356804551	1.19954084560934e-05	0	0	0.00331753419800835
2017	13	10454000	123.67125641389	1.1918882724316e-05	0	0	0.00750977723556043
2017	14	10454000	124.027092376033	1.1918882724316e-05	0	0	0.0046192135362661
2017	15	10454000	123.473659823555	1.20528027549263e-05	0	0	0.0204605596048177
2017	16	10454000	122.890527814015	1.18997512913717e-05	0	0	0.0122830637383979
2017	17	10454000	123.989338162944	1.25502200114789e-05	0	0	0.058155499044441
2017	18	10454000	123.988017156547	1.23397742490913e-05	0	0	0.0404231228016581
2017	19	10454000	123.767428718897	1.28371915056438e-05	0	0	0.0842917348214256
2017	20	10454000	123.837092472732	1.29328486703654e-05	0	0	0.0917568985219007
2017	21	10454000	124.503038087342	1.31050315668644e-05	0	0	0.100374754742056
2017	22	10454000	121.526322295353	1.23397742490913e-05	0	0	0.061498427365249
2017	23	10454000	121.643323604808	1.24354314138129e-05	0	0	0.068698191956193
2017	24	10454000	121.818255733989	1.20528027549263e-05	0	0	0.0343277306083101
2017	25	10454000	122.94191170904	1.1918882724316e-05	0	0	0.0134867619017057
2017	26	10454000	120.809399145582	1.14788597665965e-05	0	0	-0.00669980275795232
2017	27	10454000	120.996023997056	1.13640711689306e-05	0	0	-0.0181495550391739
2017	28	10454000	122.654782613202	1.11727568394873e-05	0	0	-0.0477338305809517
2017	29	10454000	123.006960230343	1.14214654677635e-05	0	0	-0.0293232206014077
2017	30	10454000	123.757167495523	1.11344939735986e-05	0	0	-0.0594484153476548
2017	31	10454000	124.972093101821	1.14405969007079e-05	0	0	-0.0429863417382669
2017	32	10454000	125.778498502058	1.15936483642625e-05	0	0	-0.0364012812729139
2017	33	10454000	123.372973199068	1.14405969007079e-05	0	0	-0.0305818454498986
2017	34	10454000	122.846284225296	1.14405969007079e-05	0	0	-0.026425579298294
2017	35	10454000	120.846791694385	1.13258083030419e-05	0	0	-0.0202470554664982
2017	36	10454000	120.740649362826	1.16701740960398e-05	0	0	0.0104302125574135
2017	37	10454000	117.516126783163	1.14979911995408e-05	0	0	0.022838339641582
2017	38	10454000	116.771440797867	1.16701740960398e-05	0	0	0.0447760100107327
2017	39	10454000	116.641973594523	1.14023340348192e-05	0	0	0.0219305823336789
2017	40	10454000	116.555657403343	1.19954084560934e-05	0	0	0.0758808520641005
2017	41	10454000	117.782164704271	1.16893055289841e-05	0	0	0.0375085252238461
2017	42	10454000	120.217558058752	1.19954084560934e-05	0	0	0.0431088605103382
2017	43	10454000	121.639014588252	1.18040941266501e-05	0	0	0.0144771430260984
2017	44	10454000	119.96610069394	1.2091065620815e-05	0	0	0.0536309779916471
2017	45	10454000	120.905628157105	1.18614884254831e-05	0	0	0.0255932820503141
2017	46	10454000	120.116288783488	1.16893055289841e-05	0	0	0.0173474491895762
2017	47	10454000	122.477314549711	1.16893055289841e-05	0	0	-0.00226421154587443
2017	48	10454000	123.869239570329	1.19571455902047e-05	0	0	0.00912866207617673
2017	49	10454000	124.278688334924	1.13449397359862e-05	0	0	-0.0456931788628154
2017	50	10454000	123.967772851512	1.14788597665965e-05	0	0	-0.0320064865266602
2017	51	10454000	125.92783287798	1.18040941266501e-05	0	0	-0.0200736629878308
2017	52	10454000	125.345940468	1.19188827243161e-05	0	0	-0.00595105406058472
2018	1	10645000	123.860140220457	1.15547205260686e-05	0	0	-0.00694444733331099
2018	2	10645000	122.670410135291	1.17613903240958e-05	0	0	0.020621027205495
2018	3	10645000	120.567047945888	1.13104744011273e-05	0	0	-0.00138551908447833
2018	4	10645000	121.256433366925	1.11225927665571e-05	0	0	-0.023556963433698
2018	5	10645000	122.471477234557	1.11413809300141e-05	0	0	-0.031611256122453
2018	6	10645000	123.653661734154	1.12916862376703e-05	0	0	-0.0279301209985936
2018	7	10645000	125.839204790912	1.18365429779239e-05	0	0	0.00127778309911564
2018	8	10645000	129.036205176278	1.25880695162048e-05	0	0	0.038468233136129
2018	9	10645000	127.328448290517	1.28698919680601e-05	0	0	0.0759575086269497
2018	10	10645000	126.679478803717	1.27007984969469e-05	0	0	0.0672604693099879
2018	11	10645000	126.494479265723	1.2794739314232e-05	0	0	0.0767268325907642
2018	12	10645000	126.38770230563	1.24001878816346e-05	0	0	0.0444054096402412
2018	13	10645000	124.907791441765	1.19868482855801e-05	0	0	0.0215535678532092
2018	14	10645000	125.341527190652	1.20620009394082e-05	0	0	0.0244011133253212
2018	15	10645000	124.525542861608	1.17989666510099e-05	0	0	0.00862840758370613
2018	16	10645000	123.789836995651	1.17801784875528e-05	0	0	0.0130072309926824
2018	17	10645000	125.246074973451	1.18365429779239e-05	0	0	0.00601955012728614
2018	18	10645000	125.359304464203	1.16110850164396e-05	0	0	-0.0140340956080023
2018	19	10645000	125.110002111263	1.17426021606388e-05	0	0	-0.000879243141288365
2018	20	10645000	125.37537616057	1.20620009394082e-05	0	0	0.0241245444843672
2018	21	10645000	126.071649710037	1.1949271958666e-05	0	0	0.00895007158674169
2018	22	10645000	122.745263121951	1.15547205260686e-05	0	0	0.00207532960189184
2018	23	10645000	122.910338691293	1.17801784875528e-05	0	0	0.0202559144756778
2018	24	10645000	123.057122568424	1.14983560356975e-05	0	0	-0.00533997995978598
2018	25	10645000	123.821995639983	1.14232033818694e-05	0	0	-0.01794508018142
2018	26	10645000	121.239932274085	1.15735086895256e-05	0	0	0.0161668493964841
2018	27	10645000	121.344526971642	1.17801784875528e-05	0	0	0.0334211449792545
2018	28	10645000	123.375168401216	1.23062470643495e-05	0	0	0.0618019954711472
2018	29	10645000	124.137249377178	1.24189760450916e-05	0	0	0.0649502922231204
2018	30	10645000	125.38953600619	1.26068576796618e-05	0	0	0.0702647467598524
2018	31	10645000	126.712522434328	1.25129168623767e-05	0	0	0.051198393347701
2018	32	10645000	127.693968797049	1.27195866604039e-05	0	0	0.0603476520899663
2018	33	10645000	125.056590527847	1.17613903240958e-05	0	0	0.00114675661272537
2018	34	10645000	124.459705261048	1.14044152184124e-05	0	0	-0.0245839025139108
2018	35	10645000	121.915160451728	1.1085016439643e-05	0	0	-0.0321138112538365
2018	36	10645000	122.110739665956	1.08971348050728e-05	0	0	-0.0500426062660188
2018	37	10645000	118.383724461315	1.03147017379051e-05	0	0	-0.0725076398835583
2018	38	10645000	117.757650773472	1.05213715359324e-05	0	0	-0.0488940696052787
2018	39	10645000	117.631896540849	1.05777360263034e-05	0	0	-0.0427766336242074
2018	40	10645000	117.83712837096	1.02771254109911e-05	0	0	-0.071599914963979
2018	41	10645000	119.181759800184	1.03522780648192e-05	0	0	-0.0753618659033261
2018	42	10645000	121.897487594026	1.07092531705026e-05	0	0	-0.0647879439511392
2018	43	10645000	123.298738208552	1.12165335838422e-05	0	0	-0.0316202603951836
2018	44	10645000	121.505925913361	1.1085016439643e-05	0	0	-0.0288539500193682
2018	45	10645000	122.610037441328	1.18365429779239e-05	0	0	0.027648328223487
2018	46	10645000	121.692461309569	1.1949271958666e-05	0	0	0.0452578461406959
2018	47	10645000	124.053838919914	1.21935180836073e-05	0	0	0.0463198973132551
2018	48	10645000	125.65770730091	1.20807891028652e-05	0	0	0.0234151391290618
2018	49	10645000	126.062930605644	1.20432127759511e-05	0	0	0.0169524013450147
2018	50	10645000	125.633295636825	1.13668388914984e-05	0	0	-0.0368795199818612
2018	51	10645000	127.693075059221	1.12728980742132e-05	0	0	-0.0602466113033365
2018	52	10645000	127.216309127406	1.13856270549554e-05	0	0	-0.0472919641253007
2019	1	10815000	124.895073920589	1.09477577438742e-05	0	0	-0.0520042441763472
2019	2	10815000	123.406191278743	1.09662505779011e-05	0	0	-0.0389461114466072
2019	3	10815000	121.08575873316	1.12251502542765e-05	0	0	0.00259519591839216
2019	4	10815000	121.678816058042	1.18539066111882e-05	0	0	0.0535934203933043
2019	5	10815000	123.101127455951	1.17059639389736e-05	0	0	0.0284227497859481
2019	6	10815000	124.284247214963	1.17059639389736e-05	0	0	0.0186327136135936
2019	7	10815000	126.606787004355	1.20018492834027e-05	0	0	0.0252214993461215
2019	8	10815000	129.995764510294	1.22422561257513e-05	0	0	0.0184947217223814
2019	9	10815000	128.184475853233	1.17429496070273e-05	0	0	-0.00924040017598366
2019	10	10815000	127.762051190654	1.15395284327323e-05	0	0	-0.0231841236349104
2019	11	10815000	127.672266266721	1.16874711049468e-05	0	0	-0.00996509503530852
2019	12	10815000	127.644330221687	1.14470642625982e-05	0	0	-0.0301175165008165
2019	13	10815000	125.994967817935	1.14840499306519e-05	0	0	-0.014246345302683
2019	14	10815000	126.513004515592	1.14655570966251e-05	0	0	-0.019863606316316
2019	15	10815000	125.418607322115	1.17799352750809e-05	0	0	0.015798235367068
2019	16	10815000	124.537117050875	1.17244567730005e-05	0	0	0.0181703495528985
2019	17	10815000	126.363326562473	1.17984281091077e-05	0	0	0.00978664831932593
2019	18	10815000	126.592757416402	1.17429496070273e-05	0	0	0.00321695009974559
2019	19	10815000	126.312380647852	1.14840499306519e-05	0	0	-0.0167234647705735
2019	20	10815000	126.777071637751	1.06888580674988e-05	0	0	-0.0881631946010543
2019	21	10815000	127.495159362675	1.09477577438742e-05	0	0	-0.0713372916127921
2019	22	10815000	123.829735537057	1.10402219140083e-05	0	0	-0.0357727933266204
2019	23	10815000	124.045560283431	1.10217290799815e-05	0	0	-0.0390627465614975
2019	24	10815000	124.167367374854	1.14285714285714e-05	0	0	-0.00456937589037711
2019	25	10815000	124.560616788679	1.19833564493759e-05	0	0	0.0404572756722206
2019	26	10815000	121.502504426797	1.13176144244105e-05	0	0	0.00738664258351951
2019	27	10815000	121.508397846744	1.1077207582062e-05	0	0	-0.0140599158331312
2019	28	10815000	123.921663696688	1.12621359223301e-05	0	0	-0.0171210072024305
2019	29	10815000	125.115204517259	1.11141932501156e-05	0	0	-0.0392854292667569
2019	30	10815000	126.867982687286	1.13176144244105e-05	0	0	-0.0352175749361339
2019	31	10815000	128.294229570313	1.15765141007859e-05	0	0	-0.024118228705031
2019	32	10815000	129.433424044427	1.17059639389736e-05	0	0	-0.0218909765027505
2019	33	10815000	126.586123783127	1.17429496070273e-05	0	0	0.00326952279210696
2019	34	10815000	125.920492617664	1.18908922792418e-05	0	0	0.0212793591148974
2019	35	10815000	122.833139714365	1.19093851132686e-05	0	0	0.048576958136137
2019	36	10815000	123.328806824864	1.2168284789644e-05	0	0	0.067066189871455
2019	37	10815000	119.10630705909	1.20203421174295e-05	0	0	0.0914619318648336
2019	38	10815000	118.605123881783	1.12991215903837e-05	0	0	0.0303096190161239
2019	39	10815000	118.495798722305	1.15950069348128e-05	0	0	0.0582653676513476
2019	40	10815000	118.989925697469	1.1373092926491e-05	0	0	0.0337009564383355
2019	41	10815000	120.445322841863	1.13546000924642e-05	0	0	0.0195497600286948
2019	42	10815000	123.420247609908	1.11881645862228e-05	0	0	-0.0196098100334237
2019	43	10815000	124.792951286293	1.18908922792418e-05	0	0	0.0305069210597747
2019	44	10815000	122.886483171114	1.13361072584374e-05	0	0	-0.0023312830160079
2019	45	10815000	124.149988052488	1.15395284327323e-05	0	0	0.00523569883258284
2019	46	10815000	123.110094371998	1.13915857605178e-05	0	0	0.000730286403079712
2019	47	10815000	125.462586987879	1.19093851132686e-05	0	0	0.0266008623944898
2019	48	10815000	127.268956016137	1.23532131299122e-05	0	0	0.0497453910367623
2019	49	10815000	127.665362560822	1.22792417938049e-05	0	0	0.0402195030522193
2019	50	10815000	127.125841717553	1.18908922792418e-05	0	0	0.0115960552357439
2019	51	10815000	129.278863122033	1.25381414701803e-05	0	0	0.0488953625156843
2019	52	10815000	128.910686432299	1.29079981507166e-05	0	0	0.0829203060160145
2020	1	10940000	125.728112734915	1.23583180987203e-05	0	0	0.075336271729901
2020	2	10940000	123.95103268279	1.25594149908592e-05	0	0	0.108502261143945
2020	3	10940000	121.42957951963	1.27239488117002e-05	0	0	0.146343424317774
2020	4	10940000	121.903138428914	1.22120658135283e-05	0	0	0.0959520954245721
2020	5	10940000	123.525536593744	1.14625228519196e-05	0	0	0.0151747036114519
2020	6	10940000	124.69146925933	1.13528336380256e-05	0	0	-0.00394148262306133
2020	7	10940000	127.145696483019	1.14076782449726e-05	0	0	-0.0184488861825689
2020	8	10940000	130.706146717457	1.14808043875686e-05	0	0	-0.0390658499672158
2020	9	10940000	128.797122492095	1.14808043875686e-05	0	0	-0.0248229341637008
2020	10	10940000	128.608108596105	1.16819012797075e-05	0	0	-0.00628349646788668
2020	11	10940000	128.619532960409	1.14990859232176e-05	0	0	-0.0219214989785182
2020	12	10940000	128.673415680462	1.17367458866545e-05	0.079	0	-0.00212488087780998
2020	13	10940000	126.866239155882	1.17367458866545e-05	0.086	0	0.0120895902197665
2020	14	10940000	127.466762108912	1.19378427787934e-05	0.0812727272727273	0	0.0245808227905756
2020	15	10940000	126.107770621232	1.18829981718464e-05	0.0714545454545454	0	0.0308643104195282
2020	16	10940000	125.078949917084	1.21389396709324e-05	0.0574545454545455	0	0.0617294124074019
2020	17	10940000	127.264894246181	1.16087751371115e-05	0.0443636363636364	0	-0.00208144003693939
2020	18	10940000	127.609012759922	1.15904936014625e-05	0.0316363636363636	0	-0.00633977759427087
2020	19	10940000	127.297746403177	1.09506398537477e-05	0.0211818181818182	0	-0.0588992862405462
2020	20	10940000	127.940299443336	1.14442413162706e-05	0.0171818181818182	0	-0.0214185792534393
2020	21	10940000	128.690217751227	1.11700182815356e-05	0.0146363636363636	0	-0.050432875665604
2020	22	10940000	124.718927507138	1.12248628884826e-05	0.0111818181818182	0	-0.0153860167457577
2020	23	10940000	124.987666583448	1.13345521023766e-05	0.00963636363636364	0	-0.00790211234792737
2020	24	10940000	125.07932180358	1.14990859232176e-05	0.00972727272727273	0	0.00576176929990002
2020	25	10940000	125.098077422531	1.16087751371115e-05	0.0116363636363636	0	0.015203451696907
2020	26	10940000	121.545790656323	1.16819012797075e-05	0.00809090909090909	0	0.0514555815541249
2020	27	10940000	121.426049932418	1.17733089579525e-05	0.00709090909090909	0	0.0607279086463438
2020	28	10940000	124.22915238934	1.18281535648995e-05	0.00709090909090909	0	0.0416234636653873
2020	29	10940000	125.870589778274	1.20109689213894e-05	0.00809090909090909	0	0.0439293263936134
2020	30	10940000	128.109311175724	1.11700182815356e-05	0.00854545454545454	0	-0.0461271013128642
2020	31	10940000	129.619676182259	1.16087751371115e-05	0.0106363636363636	0	-0.0202104823852178
2020	32	10940000	130.912552083936	1.12979890310786e-05	0.0121818181818182	0	-0.0558582959963009
2020	33	10940000	127.868046508265	1.08957952468007e-05	0.0122727272727273	0	-0.0677889961172199
2020	34	10940000	127.140968236152	1.05850091407678e-05	0.0107272727272727	0	-0.0891999517817645
2020	35	10940000	123.519695712012	1.10237659963437e-05	0.00918181818181818	0	-0.0236374911319381
2020	36	10940000	124.324104907	1.08226691042048e-05	0.00872727272727273	0	-0.0476504931318934
2020	37	10940000	119.606980737381	1.11334552102377e-05	0.0101818181818182	0	0.0183352112819759
2020	38	10940000	119.253085974789	1.14076782449726e-05	0.0131818181818182	0	0.0465137986146864
2020	39	10940000	119.163646761683	1.14625228519196e-05	0.0126363636363636	0	0.0523343604177295
2020	40	10940000	119.933759881741	1.11882998171846e-05	0.0166363636363636	0	0.0205633519760464
2020	41	10940000	121.479523731027	1.11700182815356e-05	0.0236363636363636	0	0.00593084535438343
2020	42	10940000	124.686940626859	1.12614259597806e-05	0.0380909090909091	0	-0.0119253918604726
2020	43	10940000	126.016487133288	1.11700182815356e-05	0.0600909090909091	0	-0.0302856175418673
2020	44	10940000	124.003744643506	1.12431444241316e-05	0.0745454545454545	0	-0.00809447042418992
2020	45	10940000	125.433331131909	1.14808043875686e-05	0.0806363636363636	0	0.00132874465333135
2020	46	10940000	124.274777927594	1.10603290676417e-05	0.0900909090909091	0	-0.0263511066541739
2020	47	10940000	126.615277301078	1.16087751371115e-05	0.0929090909090909	0	0.00303851720837077
2020	48	10940000	128.617779456504	1.16087751371115e-05	0.0883636363636364	0	-0.01257819458041
2020	49	10940000	128.992160702742	1.23400365630713e-05	0.0963636363636364	0	0.0465752280179497
2020	50	10940000	128.332296178203	1.25594149908592e-05	0.106636363636364	0	0.0706580034164274
2020	51	10940000	130.580586832313	1.25959780621572e-05	0.0986363636363636	0	0.0552870326502493
2020	52	10940000	130.334457153949	1.19926873857404e-05	0.114454545454545	0	0.00664093644115006
2020	53	10940000	0	1.21572212065814e-05	0.146636363636364	0.5	Inf
2021	1	10976000	125.182493614336	1.20626822157434e-05	0.124090909090909	0.6	0.0576558764510578
2021	2	10976000	123.112507629663	1.15889212827988e-05	0.0947272727272727	0.5	0.0332012762069019
2021	3	10976000	120.404008585313	1.15706997084548e-05	0.0875454545454545	0.8	0.0547821579379851
2021	4	10976000	120.750427213274	1.14249271137026e-05	0.078	0.7	0.0385056425391667
2021	5	10976000	122.621732826095	1.11333819241983e-05	0.0660909090909091	0.6	-0.00343929918763611
2021	6	10976000	123.768639086616	1.10240524781341e-05	0.0585454545454545	1.1	-0.0223694718391353
2021	7	10976000	126.357153533102	1.11516034985423e-05	0.0576363636363636	1.2	-0.0313172101654352
2021	8	10976000	130.09431440742	1.11880466472303e-05	0.0627272727272727	1.4	-0.0560694327084597
2021	9	10976000	128.100028769916	1.15889212827988e-05	0.0636363636363636	0.9	-0.00702598413566803
2021	10	10976000	128.147955151635	1.18258017492711e-05	0.0730909090909091	1.3	0.0128916988680014
2021	11	10976000	128.244063357907	1.20444606413994e-05	0.0870909090909091	1	0.0308469377724951
2021	12	10976000	128.361165781464	1.19533527696793e-05	0.101636363636364	1.5	0.0221159896862364
2021	13	10976000	126.387643952624	1.16435860058309e-05	0.119545454545455	2	0.0111747952822439
2021	14	10976000	127.081508378541	1.16253644314869e-05	0.135636363636364	2.3	0.00407999266041651
2021	15	10976000	125.407176712911	1.19169096209913e-05	0.133545454545455	3.8	0.0430025093335312
2021	16	10976000	124.272207535217	1.21720116618076e-05	0.137818181818182	4.9	0.0750593608159675
2021	17	10976000	126.834705750887	1.23724489795918e-05	0.126090909090909	5.8	0.0706848665437149
2021	18	10976000	127.289306986011	1.2518221574344e-05	0.113636363636364	6	0.0794308120092139
2021	19	10976000	126.945238557831	1.23906705539359e-05	0.102727272727273	6.3	0.0713280903249041
2021	20	10976000	127.8053455485	1.23360058309038e-05	0.0738181818181818	6.9	0.0594236056317215
2021	21	10976000	128.533100290345	1.17711370262391e-05	0.0542727272727273	8.3	0.00518854449280759
2021	22	10976000	124.271243498126	1.15160349854227e-05	0.0408181818181818	9	0.0171299203415978
2021	23	10976000	124.590685678913	1.16253644314869e-05	0.0308181818181818	8.70000000000001	0.0241536059031156
2021	24	10976000	124.676572303748	1.15524781341108e-05	0.0191818181818182	7.79999999999999	0.0170314892125775
2021	25	10976000	124.314382087748	1.11880466472303e-05	0.0136363636363636	6.4	-0.0121818735878739
2021	26	10976000	120.287062949969	1.18440233236152e-05	0.0111818181818182	5.90000000000001	0.0807479774784347
2021	27	10976000	120.062967148237	1.16071428571429e-05	0.0139090909090909	5.3	0.0611098744769869
2021	28	10976000	123.227221124885	1.11151603498542e-05	0.0216363636363636	5	-0.0099590099791484
2021	29	10976000	125.299704695549	1.12427113702624e-05	0.0288181818181818	4.4	-0.0151612862948496
2021	30	10976000	128.000181640408	1.18804664723032e-05	0.039	4.4	0.0187485543288841
2021	31	10976000	129.602938857187	1.1716472303207e-05	0.0522727272727273	3.6	-0.00773855026769336
2021	32	10976000	130.988032003173	1.15706997084548e-05	0.0782727272727273	2.89999999999999	-0.0304457738786106
2021	33	10976000	127.822264148491	1.21537900874636e-05	0.108545454545455	2.30000000000001	0.0436366535099786
2021	34	10976000	127.033562169763	1.23906705539359e-05	0.121272727272727	2.09999999999999	0.0705832197183772
2021	35	10976000	122.936306036369	1.25911078717201e-05	0.121909090909091	2.09999999999999	0.124159367202033
2021	36	10976000	123.999671073838	1.24088921282799e-05	0.109	2.10000000000001	0.098390010396861
2021	37	10976000	118.883785060399	1.28826530612245e-05	0.0941818181818182	1.67417218543046	0.189396854484084
2021	38	10976000	118.634422071347	1.26822157434402e-05	0.0778181818181818	1.3317880794702	0.173352536047968
2021	39	10976000	118.597781445497	1.25e-05	0.0781818181818182	1.48013245033112	0.15685131987947
2021	40	10976000	119.640171505015	1.25e-05	0.077	1.49668874172186	0.146772010388237
2021	41	10976000	121.279580478574	1.25e-05	0.0868181818181818	1.63443708609272	0.131270403959213
2021	42	10976000	124.673166956834	1.20262390670554e-05	0.115272727272727	1.55099337748343	0.0587683237861681
2021	43	10976000	125.960948195354	1.17711370262391e-05	0.140636363636364	2	0.0257147302481632
2021	44	10976000	123.870279757869	1.16253644314869e-05	0.174818181818182	3.5	0.0301098879361682
2021	45	10976000	125.411776776706	1.12973760932945e-05	0.185545454545455	6.60000000000001	-0.0112571308133204
2021	46	10976000	124.16197408176	1.13884839650146e-05	0.209727272727273	9.49999999999999	0.00674945710582774
2021	47	10976000	126.450643357293	1.21355685131195e-05	0.222454545454545	11.5	0.0533754235131564
2021	48	10976000	128.604499163387	1.26275510204082e-05	0.22	10.0027027027027	0.0777227927610366
2021	49	10976000	128.972006181934	1.30102040816327e-05	0.213909090909091	4.99999999999999	0.107217017300323
2021	50	10976000	128.252044534286	1.29373177842566e-05	0.197272727272727	6.50000000000001	0.107194824968571
2021	51	10976000	130.544245089809	1.29919825072886e-05	0.187727272727273	6	0.0923499530898312
2021	52	10976000	130.391145839985	1.25728862973761e-05	0.244	4.4027027027027	0.0583540708304863
2022	1	10967000	124.617525435075	1.2528494574633e-05	0.259181818181818	2.82702702702702	0.102573651019776
2022	2	10967000	122.245647203942	1.19631622139145e-05	0.294454545454545	1.85945945945946	0.073248847716592
2022	3	10967000	119.347592062726	1.17807969362633e-05	0.39	1.17297297297297	0.0825522138066723
2022	4	10967000	119.557066300258	1.1726087352968e-05	0.473	0.989189189189188	0.0756369655059277
2022	5	10967000	121.712143113041	1.18719795750889e-05	0.508363636363636	0.71891891891892	0.0697371410104533
2022	6	10967000	122.839409924223	1.17443238807331e-05	0.506181818181818	0.743243243243238	0.0485234346164111
2022	7	10967000	125.580815518577	1.24373119358074e-05	0.530545454545455	0.562162162162168	0.0861531630985704
2022	8	10967000	129.517917513998	1.22549466581563e-05	0.526545454545455	0.562162162162161	0.0376942633089658
2022	9	10967000	127.43681727987	1.19084526306191e-05	0.570363636363636	0.47297297297297	0.0248215765871118
2022	10	10967000	127.722393793925	1.20908179082703e-05	0.608909090909091	0.300000000000003	0.0381891229970617
2022	11	10967000	127.895302356493	1.19084526306191e-05	0.624727272727273	0.0864864864864865	0.0211477481476872
2022	12	10967000	128.063309464683	1.17625604084982e-05	0.614727272727273	0.300000000000001	0.00731427712771652
2022	13	10967000	125.911813196993	1.21637640193307e-05	0.571090909090909	0.299999999999996	0.0594716779377245
2022	14	10967000	126.707816567655	1.27108598522841e-05	0.552545454545455	0.200000000000002	0.100168906513897
2022	15	10967000	124.68626548584	1.24920215191028e-05	0.581090909090909	0.200000000000001	0.0987577458205168
2022	16	10967000	123.463640963266	1.25467311023981e-05	0.545	0.100000000000001	0.114498154488572
2022	17	10967000	126.417989206846	1.22914197136865e-05	0.460545454545454	0.1	0.0663039401729353
2022	18	10967000	126.979816456831	1.21090544360354e-05	0.433272727272727	0.999999999999997	0.0458355013069983
2022	19	10967000	126.599959595682	1.17990334640284e-05	0.400181818181818	0.199999999999994	0.0221172298416215
2022	20	10967000	127.695521434518	1.20361083249749e-05	0.336454545454545	0.200000000000009	0.0337089235168634
2022	21	10967000	128.379638280643	1.24008388802772e-05	0.301727272727273	0.0999999999999996	0.0593580245388922
2022	22	10967000	123.82404791578	1.25649676301632e-05	0.353363636363636	0.299999999999994	0.112869449185875
2022	23	10967000	124.196451505016	1.27473329078144e-05	0.461909090909091	0.200000000000009	0.125636025070759
2022	24	10967000	124.294186569984	1.24920215191028e-05	0.501818181818182	0.1	0.102223714404069
2022	25	10967000	123.554088785339	1.26561502689888e-05	0.545909090909091	0	0.123394631165535
2022	26	10967000	119.035835907689	1.26196772134586e-05	0.565727272727273	0.199999999999994	0.16267507969052
2022	27	10967000	118.720601394313	1.29296981854655e-05	0.563090909090909	0.1	0.194400957665572
2022	28	10967000	122.241364339826	1.31120634631166e-05	0.576636363636364	0.199999999999994	0.176361215997574
2022	29	10967000	124.73733179461	1.33126652685329e-05	0.556181818181818	0.200000000000009	0.170459540054946
2022	30	10967000	127.889474532152	1.3166773046412e-05	0.514272727272727	0.899999999999994	0.129099955475205
2022	31	10967000	129.593591710457	1.3166773046412e-05	0.458818181818182	0.300000000000009	0.114252626955693
2022	32	10967000	131.041212874423	1.26561502689888e-05	0.426454545454545	0.5	0.0592087554394949
2022	33	10967000	127.782368287435	1.24008388802772e-05	0.400363636363636	0.499999999999995	0.0643095899903823
2022	34	10967000	126.929632885923	1.27108598522841e-05	0.358818181818182	0.499999999999995	0.0982463025421713
2022	35	10967000	122.378040340536	1.2528494574633e-05	0.322090909090909	0.399999999999999	0.12275045112394
2022	36	10967000	123.674499595003	1.22549466581563e-05	0.320636363636364	0.3	0.0867236207958745
2022	37	10967000	118.194013580651	1.21637640193307e-05	0.329181818181818	0.300000000000009	0.128652763018094
2022	38	10967000	118.020959507681	1.16713777696727e-05	0.361545454545455	0.3	0.084553121190896
2022	39	10967000	118.061893225142	1.15254855475517e-05	0.452909090909091	0.100000000000001	0.0706248777406737
2022	40	10967000	119.373350685555	1.15984316586122e-05	0.526454545454545	0.299999999999994	0.065564460321308
2022	41	10967000	121.109714561776	1.14890124920215e-05	0.495818181818182	0.0999999999999996	0.040378969233966
2022	42	10967000	124.671494485636	1.17990334640284e-05	0.464090909090909	0.0999999999999996	0.0379277198358166
2022	43	10967000	125.92558954812	1.23096562414516e-05	0.401090909090909	0	0.072061687258664
2022	44	10967000	123.764345938521	1.23461292969819e-05	0.343454545454545	0.100000000000001	0.0940145885573456
2022	45	10967000	125.394387759978	1.24190754080423e-05	0.279545454545455	0	0.0861730132667924
2022	46	10967000	124.065821186131	1.21820005470958e-05	0.257181818181818	0	0.076847746806632
2022	47	10967000	126.298082742937	1.21455274915656e-05	0.259454545454545	0.0999999999999996	0.0546478387253973
2022	48	10967000	128.584816243127	1.23096562414516e-05	0.276545454545455	0.100000000000009	0.049890678731021
2022	49	10967000	128.953541825556	1.2364365824747e-05	0.299181818181818	0	0.0515414937841344
2022	50	10967000	128.199935002137	1.25467311023981e-05	0.326454545454545	0	0.073323477096196
2022	51	10967000	130.521271671057	1.31120634631166e-05	0.385909090909091	0	0.101736124379854
2022	52	10967000	130.44087996005	1.31850095741771e-05	0.364818181818182	0	0.108548179407303
2023	1	10965000	124.30735307027	1.28226174190606e-05	0.273181818181818	0	0.131067443134435
2023	2	10965000	121.609589378234	1.22207022343821e-05	0.195181818181818	0	0.101886789398068
2023	3	10965000	118.505722929202	1.18194254445964e-05	0.176727272727273	0	0.0936180700524141
2023	4	10965000	118.569222447645	1.16005471956224e-05	0.217363636363636	0	0.0727910445408066
2023	5	10965000	121.061920522971	1.16552667578659e-05	0.254454545454545	0	0.0556581247672378
2023	6	10965000	122.174587066493	1.15458276333789e-05	0.264545454545455	0	0.0362220412588604
2023	7	10965000	125.102322818601	1.20747834017328e-05	0.295818181818182	0	0.058333666529766
2023	8	10965000	129.286417916647	1.22936616507068e-05	0.357181818181818	0	0.0426462591523524
2023	9	10965000	127.110260790584	1.23666210670315e-05	0.334181818181818	0	0.0667903531674956
2023	10	10965000	127.637257452947	1.24760601915185e-05	0.328545454545455	0	0.0717873662432054
2023	11	10965000	127.877613830267	1.26037391700866e-05	0.310363636363636	0	0.0807208225157708
2023	12	10965000	128.080657178711	1.24578203374373e-05	0.269545454545455	0	0.0665154521295306
2023	13	10965000	125.726411448748	1.24943000455996e-05	0.216181818181818	0	0.0896676237025008
2023	14	10965000	126.6393276594	1.21295029639763e-05	0.199272727272727	0	0.0502266749055058
2023	15	10965000	124.217260775836	1.18011855905153e-05	0.170727272727273	0	0.0417231807543793
2023	16	10965000	122.926700356712	1.16552667578659e-05	0.164090909090909	0	0.0396439474023655
2023	17	10965000	126.306198139574	1.15640674874601e-05	0.158636363636364	0	0.00390956158683487
2023	18	10965000	126.974204145631	1.13269493844049e-05	0.154	0	-0.0218485649451236
2023	19	10965000	126.55336548233	1.15275877792978e-05	0.137090909090909	0	-0.00121186411554963
2023	20	10965000	127.918311593433	1.12904696762426e-05	0.116363636363636	0	-0.032194855780479
2023	21	10965000	128.530715098821	1.18376652986776e-05	0.105	0	0.00987534302756114
2023	22	10965000	123.655303336297	1.18741450068399e-05	0.096	0	0.0529269387330979
2023	23	10965000	124.085154443643	1.20565435476516e-05	0.0883636363636364	0	0.0653973925627248
2023	24	10965000	124.220141387227	1.17282261741906e-05	0.0835454545454545	0	0.0352588442088437
2023	25	10965000	123.100507618605	1.18559051527588e-05	0.0884545454545455	0	0.0560476355042455
2023	26	10965000	118.058858711453	1.15458276333789e-05	0.0747272727272727	0	0.0723464666842375
2023	27	10965000	117.680474042136	1.15275877792978e-05	0.0805454545454545	0	0.0740949255077075
2023	28	10965000	121.55827634109	1.11992704058368e-05	0.0994545454545454	0	0.0102150482573968
2023	29	10965000	124.470439524459	1.14363885088919e-05	0.114727272727273	0	0.00746812238385568
2023	30	10965000	128.079080426831	1.13999088007296e-05	0.150454545454545	0	-0.0240404632557433
2023	31	10965000	129.906113028185	1.12357501139991e-05	0.190454545454545	0	-0.0516227671805539
2023	32	10965000	131.384493942687	1.13269493844049e-05	0.210818181818182	0	-0.0546829669703685
2023	33	10965000	128.055760487281	1.16005471956224e-05	0.267454545454545	0	-0.00668271762257939
2023	34	10965000	127.131114834534	1.21112631098951e-05	0.250727272727273	0	0.0445908554553661
2023	35	10965000	122.1347646171	1.23483812129503e-05	0.257818181818182	0	0.108611462301396
2023	36	10965000	123.635454474572	1.24395804833561e-05	0.267272727272727	0	0.103243406834026
2023	37	10965000	117.818722418215	1.24578203374373e-05	0.258909090909091	0	0.159408260387668
2023	38	10965000	117.678726995849	1.25125398996808e-05	0.230272727272727	0	0.165886167385543
2023	39	10965000	117.831023061106	1.21112631098951e-05	0.245909090909091	0	0.127037655704058
2023	40	10965000	119.418851490694	1.16917464660283e-05	0.304818181818182	0	0.0735323476962961
2023	41	10965000	121.265872923967	1.20200638394893e-05	0	0	0.0868680266099111
2023	42	10965000	124.989125876061	1.20018239854081e-05	0	0	0.0528915941895147
2023	43	10965000	126.226279808862	1.21659826721386e-05	0	0	0.0568322238602006
2023	44	10965000	123.997146244003	1.21477428180575e-05	0	0	0.0742182706196102
2023	45	10965000	125.68810259728	1.24943000455996e-05	0	0	0.0899997467458377
2023	46	10965000	124.292657053521	1.21659826721386e-05	0	0	0.0732733788332895
2023	47	10965000	126.468337205711	1.24578203374373e-05	0	0	0.0801122479993508
2023	48	10965000	128.871901999613	1.2311901504788e-05	0	0	0.0475518550227138
2023	49	10965000	129.25650251076	1.22389420884633e-05	0	0	0.0382456386581273
2023	50	10965000	128.502405399017	1.17282261741906e-05	0	0	0.00075947684154249
2023	51	10965000	130.838659673014	1.18011855905153e-05	0	0	-0.0109956772456174
2023	52	10965000	130.801184714468	1.14911080711354e-05	0	0	-0.0367059726939655
2024	1	10938000	124.065661010077	1.15011885170964e-05	0	0	0.0139792024304147
2024	2	10938000	121.042560339087	1.17388919363686e-05	0	0	0.0607839064235075
2024	3	10938000	117.735597447541	1.20863046260742e-05	0	0	0.122854963715663
2024	4	10938000	117.63837983284	1.18668860852075e-05	0	0	0.103381398013485
2024	5	10938000	120.47762728203	1.26165660998354e-05	0	0	0.145440884861974
2024	6	10938000	121.567834084503	1.23240080453465e-05	0	0	0.108845946093757
2024	7	10938000	124.691278681193	1.22874382885354e-05	0	0	0.0778620720028861
2024	8	10938000	129.129572232456	1.25434265862132e-05	0	0	0.0624986796441662
2024	9	10938000	126.859744076613	1.2799414883891e-05	0	0	0.103580974556054
2024	10	10938000	127.628594386584	1.20680197476687e-05	0	0	0.0342509892428581
2024	11	10938000	127.935666416525	1.21045895044798e-05	0	0	0.0348951446341836
2024	12	10938000	128.168545229114	1.22142987749131e-05	0	0	0.0423774394971654
2024	13	10938000	125.612454605505	1.21411592612909e-05	0	0	0.0572200059068055
2024	14	10938000	126.643770379942	1.23240080453465e-05	0	0	0.0644029279576024
2024	15	10938000	123.817480727975	1.23422929237521e-05	0	0	0.0903145436838046
2024	16	10938000	122.463726581227	1.24885719509965e-05	0	0	0.115432330971868
2024	17	10938000	126.266854566995	1.20497348692631e-05	0	0	0.04382104434279
2024	18	10938000	127.037307427861	1.20863046260742e-05	0	0	0.0406391844779192
2024	19	10938000	126.574702028463	1.15926129091242e-05	0	0	0.00177996051285068
2024	20	10938000	128.202447784277	1.13183397330408e-05	0	0	-0.0343398106694907
2024	21	10938000	128.743874939083	1.09709270433352e-05	0	0	-0.0679168227864824
2024	22	10938000	123.560726328342	1.1062351435363e-05	0	0	-0.0207244357040854
2024	23	10938000	124.050246443867	1.09709270433352e-05	0	0	-0.032650047541019
2024	24	10938000	124.229283924889	1.13000548546352e-05	0	0	-0.00506550392152174
2024	25	10938000	122.738917339644	1.17023221795575e-05	0	0	0.0428640139117234
2024	26	10938000	117.156600402945	1.19400255988298e-05	0	0	0.114747266059426
2024	27	10938000	116.719611591982	1.20863046260742e-05	0	0	0.132628854713232
2024	28	10938000	120.951748913143	1.18851709636131e-05	0	0	0.0748087660423557
2024	29	10938000	124.273780547211	1.15926129091242e-05	0	0	0.020327855495068
2024	30	10938000	128.325851945027	1.1556043152313e-05	0	0	-0.015007513418666
2024	31	10938000	130.271609303594	1.15194733955019e-05	0	0	-0.0327900248291214
2024	32	10938000	131.771481333692	1.15377582739075e-05	0	0	-0.0422813895487991
2024	33	10938000	128.382721682696	1.11537758273907e-05	0	0	-0.0497163605743678
2024	34	10938000	127.388442744204	1.17023221795575e-05	0	0	0.00480072793592044
2024	35	10938000	121.962454791315	1.14646187602852e-05	0	0	0.0281852740219642
2024	36	10938000	123.659443859931	1.16657524227464e-05	0	0	0.0318661965238362
2024	37	10938000	117.520730114665	1.14097641250686e-05	0	0	0.061940305154949
2024	38	10938000	117.405470629693	1.18303163283964e-05	0	0	0.102163291931592
2024	39	10938000	117.682777083656	1.10989211921741e-05	0	0	0.0315868048703676
2024	40	10938000	119.538439836967	1.13000548546352e-05	0	0	0.0339770216891973
2024	41	10938000	121.488403050931	1.11720607057963e-05	0	0	0.00585732408360162
2024	42	10938000	125.357165701557	1.15194733955019e-05	0	0	0.00512802195905828
2024	43	10938000	126.579189036155	1.17937465715853e-05	0	0	0.0191248733877835
2024	44	10938000	124.287132901535	1.23788626805632e-05	0	0	0.0894128526343066
2024	45	10938000	126.03254145557	1.2177729018102e-05	0	0	0.0568699040870881
2024	46	10938000	124.577085811169	1.22874382885354e-05	0	0	0.0788500880789589
2024	47	10938000	126.700405084289	1.18303163283964e-05	0	0	0.0213069162163689
2024	48	10938000	129.210859924496	1.15743280307186e-05	0	0	-0.0202061957177722
2024	49	10938000	129.610202537538	1.10989211921741e-05	0	0	-0.0633453414684732
2024	50	10938000	128.858208683276	1.11903455842019e-05	0	0	-0.0501187215720939
2024	51	10938000	131.207730995027	1.1391479246663e-05	0	0	-0.0503608357900587
2024	52	10938000	131.206286555683	1.17754616931797e-05	0	0	-0.0183397199848486
2025	1	10883000	122.910351596089	1.22208949738124e-05	0	0	0.082089492649629
2025	2	10883000	119.576712137233	1.2882477258109e-05	0	0	0.172469099494047
2025	3	10883000	116.087966933063	1.2680327115685e-05	0	0	0.188753698129379
2025	4	10883000	115.81971854603	1.29008545437839e-05	0	0	0.212228813560807
2025	5	10883000	119.009948431089	1.2882477258109e-05	0	0	0.178052774984443
2025	6	10883000	120.067232433498	1.27538362583846e-05	0	0	0.156018983588031
2025	7	10883000	123.379973558195	1.27905908297344e-05	0	0	0.12822199572237
2025	8	10883000	128.061411721553	1.29008545437839e-05	0	0	0.0963489946938494
2025	9	10883000	125.714604799757	1.2496554258936e-05	0	0	0.0818154359760056
2025	10	10883000	126.719696224339	1.2496554258936e-05	0	0	0.073234896011993
2025	11	10883000	127.085758160874	1.24046678305614e-05	0	0	0.0622748131156274
2025	12	10883000	127.335979272102	1.18165946889644e-05	0	0	0.00992665808299863
2025	13	10883000	124.589158256535	1.1908481117339e-05	0	0	0.0402189228467772
2025	14	10883000	125.737136450843	1.17614628319397e-05	0	0	0.0179967797345365
2025	15	10883000	122.504922040988	1.1320407975742e-05	0	0	0.0056738778118588
2025	16	10883000	121.110669296326	1.11917669760176e-05	0	0	0.00569174217003015
2025	17	10883000	125.318763539387	1.12285215473675e-05	0	0	-0.0248866446755721
2025	18	10883000	126.182458319511	1.10447486906184e-05	0	0	-0.0474111726715853
2025	19	10883000	125.679526414104	1.0530184691721e-05	0	0	-0.0881569713876718
2025	20	10883000	127.568146652481	1.11366351189929e-05	0	0	-0.0499195670673885
2025	21	10883000	128.021892953507	1.11366351189929e-05	0	0	-0.0532869245730063
2025	22	10883000	122.568848916102	1.11550124046678e-05	0	0	-0.0095362641196251
2025	23	10883000	123.116707164013	1.13387852614169e-05	0	0	0.00230101050063
2025	24	10883000	123.353822143061	1.1908481117339e-05	0	0	0.0506362733511022
2025	25	10883000	121.511869449313	1.17982174032895e-05	0	0	0.0566868947198649
2025	26	10883000	115.414183536006	1.14674262611412e-05	0	0	0.0813229030993942
2025	27	10883000	114.944344760254	1.17982174032895e-05	0	0	0.117062351069216
2025	28	10883000	119.489587058195	1.15960672608656e-05	0	0	0.0561589767528222
2025	29	10883000	123.181568988044	1.12836534043922e-05	0	0	-0.00309761428741507
2025	30	10883000	127.637655821556	1.07690894054948e-05	0	0	-0.0817756778309064
2025	31	10883000	129.693721930057	1.13020306900671e-05	0	0	-0.0516117652454077
2025	32	10883000	131.184287438233	1.09712395479188e-05	0	0	-0.0898300220884399
2025	33	10883000	127.778546962509	1.07690894054948e-05	0	0	-0.082788130041994
2025	34	10883000	126.720625512944	1.11366351189929e-05	0	0	-0.0435653271959253
2025	35	10883000	120.92470719876	1.10815032619682e-05	0	0	-0.00268520144709458
2025	36	10883000	122.785271944143	1.06220711200956e-05	0	0	-0.0585190050107278
2025	37	10883000	116.399445241995	1.04750528346963e-05	0	0	-0.0206138889838024
2025	38	10883000	116.282731285237	8.50868326748139e-06	0	0	-0.203665075832665
2025	39	10883000	116.705454231387	6.02774970136911e-06	0	0	-0.437901163814181
2025	40	10883000	118.812311599217	4.13488927685381e-06	0	0	-0.621251372064907
2025	41	10883000	120.851463817012	2.09501056693926e-06	0	0	-0.811338652591559
2025	42	10883000	124.822530993749	0	0	0	-1
2025	43	10883000	126.029201646998	0	0	0	-1
2025	44	10883000	123.697912012129	0	0	0	-1
2025	45	10883000	125.465542742809	0	0	0	-1
2025	46	10883000	123.971928026298	0	0	0	-1
2025	47	10883000	126.02780737235	0	0	0	-1
2025	48	10883000	128.610567830903	0	0	0	-1
2025	49	10883000	129.028484473617	0	0	0	-1
2025	50	10883000	128.301776630709	0	0	0	-1
2025	51	10883000	130.636701725246	0	0	0	-1
2025	52	10883000	130.652367824156	0	0	0	-1
