# Supplementary material for: Cohort-resolved excess mortality in Germany (2000-2024): Patterns and implications for the SARS-CoV-2 era
Source: PLoS One. 2025 Oct 27;20(10):e0334884. doi: 10.1371/journal.pone.0334884 (PMC12558607; doi:10.1371/journal.pone.0334884)
Supplement: S1 Data — For each sex and 10-year age cohort, they contain cohort sizes, weekly death counts, all-cause mortality rates (AMR) PCR-incidence, mRNA-I rates, and modelled excess mortality rates. Data_all_age_0-29.csvData_all_age_30-39.csvData_all_age_40-49.csvData_all_age_50-59.csvData_all_age_60-69.csvData_all_age_70-79.csvData_all_age_80+.csvData_all_population.csvData_female_age_0-29.csvData_female_age_30-39.csvData_female_age_40-49.csvData_female_age_50-59.csvData_female_age_60-69.csvData_female_age_70-79.csvData_female_age_80+.csvData_female_population.csvData_male_age_0-29.csvData_male_age_30-39.csvData_male_age_40-49.csvData_male_age_50-59.csvData_male_age_60-69.csvData_male_age_70-79.csvData_male_age_80+.csvData_male_population.csv (ZIP) [file pone.0334884.s001.zip › S1_data_tables/Data_female_age_30-39.csv]

2000	1	3971000	88.4835164835165	1.30351059102355e-05	0	0	-0.00546448087431708
2000	2	3971000	85.467032967033	1.25907272996593e-05	0	0	-0.0054644808743169
2000	3	3971000	84.6626373626374	1.2472226336839e-05	0	0	-0.00546448087431698
2000	4	3971000	83.6571428571429	1.23241001333136e-05	0	0	-0.00546448087431692
2000	5	3971000	79.4340659340659	1.17019700785069e-05	0	0	-0.00546448087431685
2000	6	3971000	77.221978021978	1.1376092430751e-05	0	0	-0.00546448087431692
2000	7	3971000	78.4285714285714	1.15538438749815e-05	0	0	-0.00546448087431697
2000	8	3971000	78.0263736263736	1.14945933935713e-05	0	0	-0.00546448087431701
2000	9	3971000	72.7978021978022	1.07243371352392e-05	0	0	-0.00546448087431707
2000	10	3971000	74.6076923076923	1.0990964301585e-05	0	0	-0.00546448087431685
2000	11	3971000	74.4065934065934	1.09613390608799e-05	0	0	-0.00546448087431687
2000	12	3971000	72.7978021978022	1.07243371352392e-05	0	0	-0.00546448087431668
2000	13	3971000	72.9989010989011	1.07539623759443e-05	0	0	-0.00546448087431724
2000	14	3971000	75.8142857142857	1.11687157458154e-05	0	0	-0.0054644808743169
2000	15	3971000	75.8142857142857	1.11687157458154e-05	0	0	-0.0054644808743169
2000	16	3971000	77.221978021978	1.1376092430751e-05	0	0	-0.00546448087431692
2000	17	3971000	82.4505494505494	1.21463486890831e-05	0	0	-0.00546448087431688
2000	18	3971000	84.4615384615385	1.24426010961339e-05	0	0	-0.005464480874317
2000	19	3971000	86.0703296703297	1.26796030217746e-05	0	0	-0.005464480874317
2000	20	3971000	89.0868131868132	1.31239816323508e-05	0	0	-0.00546448087431718
2000	21	3971000	87.478021978022	1.28869797067101e-05	0	0	-0.00546448087431702
2000	22	3971000	83.0538461538461	1.22352244111983e-05	0	0	-0.00546448087431681
2000	23	3971000	81.243956043956	1.19685972448526e-05	0	0	-0.00546448087431683
2000	24	3971000	80.4395604395604	1.18500962820323e-05	0	0	-0.00546448087431692
2000	25	3971000	75.8142857142857	1.11687157458154e-05	0	0	-0.0054644808743169
2000	26	3971000	74.8087912087912	1.102058954229e-05	0	0	-0.00546448087431683
2000	27	3971000	72.1945054945055	1.0635461413124e-05	0	0	-0.00546448087431675
2000	28	3971000	74.6076923076923	1.0990964301585e-05	0	0	-0.00546448087431685
2000	29	3971000	74.6076923076923	1.0990964301585e-05	0	0	-0.00546448087431685
2000	30	3971000	79.8362637362637	1.17612205599171e-05	0	0	-0.00546448087431699
2000	31	3971000	81.8472527472528	1.20574729669679e-05	0	0	-0.00546448087431694
2000	32	3971000	86.4725274725275	1.27388535031847e-05	0	0	-0.00546448087431696
2000	33	3971000	80.0373626373626	1.17908458006221e-05	0	0	-0.00546448087431714
2000	34	3971000	78.0263736263736	1.14945933935713e-05	0	0	-0.00546448087431683
2000	35	3971000	70.9879120879121	1.04577099688935e-05	0	0	-0.0054644808743171
2000	36	3971000	70.3846153846154	1.03688342467783e-05	0	0	-0.00546448087431697
2000	37	3971000	65.9604395604396	9.71707895126648e-06	0	0	-0.00546448087431714
2000	38	3971000	69.3791208791209	1.02207080432529e-05	0	0	-0.00546448087431689
2000	39	3971000	73.4010989010989	1.08132128573545e-05	0	0	-0.0054644808743168
2000	40	3971000	74.6076923076923	1.0990964301585e-05	0	0	-0.00546448087431685
2000	41	3971000	74.6076923076923	1.09909643015849e-05	0	0	-0.00546448087431704
2000	42	3971000	75.0098901098901	1.10502147829951e-05	0	0	-0.00546448087431718
2000	43	3971000	75.210989010989	1.10798400237002e-05	0	0	-0.00546448087431678
2000	44	3971000	71.7923076923077	1.05762109317138e-05	0	0	-0.00546448087431699
2000	45	3971000	74.2054945054945	1.09317138201748e-05	0	0	-0.00546448087431709
2000	46	3971000	75.8142857142857	1.11687157458154e-05	0	0	-0.0054644808743169
2000	47	3971000	73.8032967032967	1.08724633387646e-05	0	0	-0.00546448087431694
2000	48	3971000	75.4120879120879	1.11094652644053e-05	0	0	-0.00546448087431694
2000	49	3971000	77.8252747252747	1.14649681528662e-05	0	0	-0.00546448087431685
2000	50	3971000	74.2054945054945	1.09317138201748e-05	0	0	-0.0054644808743169
2000	51	3971000	73.8032967032967	1.08724633387646e-05	0	0	-0.00546448087431675
2000	52	3971000	76.4175824175824	1.12575914679307e-05	0	0	-0.00546448087431701
2001	1	3911000	77.1100024956744	1.12934798976058e-05	0	0	-0.0273635381582663
2001	2	3911000	74.8293227549592	1.11429001656377e-05	0	0	-0.0110828579549611
2001	3	3911000	74.6983060212998	1.14440596295739e-05	0	0	0.017426017376204
2001	4	3911000	76.6982565139683	1.14440596295739e-05	0	0	-0.00910394245847177
2001	5	3911000	74.3340488248548	1.16247553079356e-05	0	0	0.0385550258657092
2001	6	3911000	72.6709238590249	1.16548712543292e-05	0	0	0.0650752170173196
2001	7	3911000	74.0810206351097	1.14139436831802e-05	0	0	0.023204045383733
2001	8	3911000	74.2802891875926	1.10826682728505e-05	0	0	-0.00915840790380569
2001	9	3911000	69.8754071059082	1.09320885408824e-05	0	0	0.0389921577124004
2001	10	3911000	71.9858260894969	1.10224363800632e-05	0	0	0.0168668469400294
2001	11	3911000	71.4228100371796	1.0570697184159e-05	0	0	-0.0171207214689969
2001	12	3911000	70.1436564275304	1.11429001656377e-05	0	0	0.0549777951261179
2001	13	3911000	69.8963996912455	1.16548712543292e-05	0	0	0.107353173295052
2001	14	3911000	72.0099375396267	1.17151031471164e-05	0	0	0.0804064363642462
2001	15	3911000	72.0089450208862	1.12934798976058e-05	0	0	0.0415372698245502
2001	16	3911000	73.6118335893757	1.1353711790393e-05	0	0	0.0242918335739206
2001	17	3911000	77.0631709254863	1.09923204336696e-05	0	0	-0.0527251977395925
2001	18	3911000	78.5758585428741	1.11730161120313e-05	0	0	-0.0556896052301666
2001	19	3911000	79.3225442757195	1.10224363800632e-05	0	0	-0.0771854247947211
2001	20	3911000	79.602129208199	1.1353711790393e-05	0	0	-0.0527891558931589
2001	21	3911000	74.4969283504846	1.10224363800632e-05	0	0	-0.0174091520174227
2001	22	3911000	73.5050500934932	1.06008131305526e-05	0	0	-0.0422426770615599
2001	23	3911000	72.7299186072978	1.02996536666165e-05	0	0	-0.0595342149449801
2001	24	3911000	71.5762024461349	9.99849420268032e-06	0	0	-0.0723173662367773
2001	25	3911000	69.1971454322318	1.02695377202229e-05	0	0	-0.0144102105080096
2001	26	3911000	70.8972581122033	1.07815088089143e-05	0	0	0.00991211658262667
2001	27	3911000	68.5438548541382	1.11127842192441e-05	0	0	0.0766829522069764
2001	28	3911000	69.5215122557626	1.16849872007228e-05	0	0	0.116201266084625
2001	29	3911000	70.3570023948307	1.19259147718717e-05	0	0	0.125687526531389
2001	30	3911000	73.23515530895	1.17151031471164e-05	0	0	0.0623313307904207
2001	31	3911000	74.4706884333661	1.20764945038398e-05	0	0	0.0769337800839625
2001	32	3911000	74.6155750199619	1.21066104502334e-05	0	0	0.0775230235576239
2001	33	3911000	71.9974558010061	1.11127842192441e-05	0	0	0.0250362207794671
2001	34	3911000	70.6196919251579	1.09923204336696e-05	0	0	0.0337060104618522
2001	35	3911000	66.8042343214925	1.07212769161271e-05	0	0	0.065800704448659
2001	36	3911000	65.7396716460274	1.03297696130101e-05	0	0	0.0435099276031359
2001	37	3911000	63.8139664434502	1.03297696130101e-05	0	0	0.0749997817608005
2001	38	3911000	66.1855985806924	1.05104652913718e-05	0	0	0.0546100888534074
2001	39	3911000	69.3213718813319	1.06309290769462e-05	0	0	0.0184449338489272
2001	40	3911000	70.484748339443	1.06911609697335e-05	0	0	0.00731011563062737
2001	41	3911000	70.4781739961206	1.0570697184159e-05	0	0	-0.0039469523733104
2001	42	3911000	70.3810345567614	1.0570697184159e-05	0	0	-0.00257220653122623
2001	43	3911000	70.2982782925131	1.0962204487276e-05	0	0	0.0355872400896819
2001	44	3911000	68.205727583714	1.07815088089143e-05	0	0	0.0497652108779272
2001	45	3911000	69.4842586890493	1.03900015057973e-05	0	0	-0.00696932943066123
2001	46	3911000	70.7652755754413	1.02394217738292e-05	0	0	-0.0390767301187608
2001	47	3911000	69.4224905145486	9.9683782562867e-06	0	0	-0.0464185380078422
2001	48	3911000	69.9143521591912	9.72745068513778e-06	0	0	-0.0760123207190806
2001	49	3911000	70.5498923771422	9.99849420268032e-06	0	0	-0.0588220936604391
2001	50	3911000	68.2577109786521	1.01189579882548e-05	0	0	-0.0154958460148612
2001	51	3911000	68.1887079490619	1.00587260954675e-05	0	0	-0.0203656586380743
2001	52	3911000	69.1512067486347	9.99849420268032e-06	0	0	-0.0397853758161493
2002	1	3860000	70.1763176181621	1.01438070202567e-05	0	0	-0.0652117092131055
2002	2	3860000	69.0665417317284	9.64898716561002e-06	0	0	-0.0965234622231836
2002	3	3860000	69.1589084579499	9.83454461110252e-06	0	0	-0.0803787766738663
2002	4	3860000	71.1295454091911	9.71083964744085e-06	0	0	-0.117103875207879
2002	5	3860000	69.8717648075739	9.9891758156796e-06	0	0	-0.0754491434715053
2002	6	3860000	68.6003000692343	1.04221431884954e-05	0	0	-0.0174970090221606
2002	7	3860000	70.0828262332737	1.03602907066646e-05	0	0	-0.0439883263698931
2002	8	3860000	70.5809129354515	1.07004793567342e-05	0	0	-0.0195649627926229
2002	9	3860000	66.8877635034823	1.11643729704654e-05	0	0	0.0794201542744237
2002	10	3860000	69.0615445071887	1.11025204886346e-05	0	0	0.0396523928381918
2002	11	3860000	68.2211866573714	1.05458481521571e-05	0	0	-0.000310558323732559
2002	12	3860000	67.2084362043675	1.09169630431421e-05	0	0	0.0504633642318268
2002	13	3860000	66.6442763754667	1.04839956703263e-05	0	0	0.0173416786465222
2002	14	3860000	68.1781774463411	1.08860368022267e-05	0	0	0.0325884709283637
2002	15	3860000	68.2126858179847	1.17519715478584e-05	0	0	0.114162257190614
2002	16	3860000	69.8484821386461	1.21849389206742e-05	0	0	0.12815622598048
2002	17	3860000	71.9410570022024	1.19993814751817e-05	0	0	0.0786608264266167
2002	18	3860000	73.0225859137621	1.187567651152e-05	0	0	0.0517293935700789
2002	19	3860000	73.2063322971219	1.17210453069429e-05	0	0	0.0354295539947442
2002	20	3860000	71.8769734600465	1.05767743930725e-05	0	0	-0.0483739547266718
2002	21	3860000	66.8483055154406	1.02675119839184e-05	0	0	-0.00670631083292095
2002	22	3860000	67.7063841257231	1.03602907066646e-05	0	0	-0.010433050514283
2002	23	3860000	67.4285807816931	1.06386268749034e-05	0	0	0.0203388415180652
2002	24	3860000	66.0475584366654	1.00819545384259e-05	0	0	-0.0128325475873283
2002	25	3860000	65.0723229596151	1.02056595020875e-05	0	0	0.0142560922707582
2002	26	3860000	67.148041362892	9.8036183701871e-06	0	0	-0.0558175828634562
2002	27	3860000	64.8916519725514	9.67991340652544e-06	0	0	-0.0353150505941925
2002	28	3860000	65.1231864704137	9.52528220194835e-06	0	0	-0.0541003390860546
2002	29	3860000	66.359086601748	9.09231482913252e-06	0	0	-0.11391185425914
2002	30	3860000	67.773269395772	9.58713468377919e-06	0	0	-0.0851850507913103
2002	31	3860000	68.4454615172324	9.92732333384877e-06	0	0	-0.0620269251331378
2002	32	3860000	67.5872506281173	9.67991340652544e-06	0	0	-0.0737898136374638
2002	33	3860000	65.8263944592622	9.21601979279419e-06	0	0	-0.0945881133306716
2002	34	3860000	64.9623198342807	9.40157723828669e-06	0	0	-0.0640728324496233
2002	35	3860000	63.0068120405409	8.90675738364002e-06	0	0	-0.0858131345712583
2002	36	3860000	61.8827559264833	9.12324107004794e-06	0	0	-0.0465841555264276
2002	37	3860000	61.4285778543561	9.67991340652544e-06	0	0	0.0190696608412668
2002	38	3860000	63.0346114920777	1.039121694758e-05	0	0	0.0660809737590879
2002	39	3860000	65.3346693454212	1.11643729704654e-05	0	0	0.105079442864892
2002	40	3860000	66.4154884146586	1.10715942477192e-05	0	0	0.0780617851211518
2002	41	3860000	66.420098255552	1.13190041750425e-05	0	0	0.10207605713503
2002	42	3860000	66.0078661803389	1.09788155249729e-05	0	0	0.0756293773536359
2002	43	3860000	65.7918400644575	1.10715942477192e-05	0	0	0.0882808556479359
2002	44	3860000	64.6320251796135	1.10097417658884e-05	0	0	0.10162105863361
2002	45	3860000	65.0957838102795	1.12880779341271e-05	0	0	0.121424395361107
2002	46	3860000	66.1025158557443	1.13190041750425e-05	0	0	0.107370862551504
2002	47	3860000	65.3281130799861	1.15354878614504e-05	0	0	0.141927976836888
2002	48	3860000	65.2566830628712	1.10406680068038e-05	0	0	0.0941408090143045
2002	49	3860000	64.9475183339562	1.05458481521571e-05	0	0	0.0500786134632533
2002	50	3860000	64.1351119034649	1.07932580794804e-05	0	0	0.0883274064456583
2002	51	3860000	64.2337468427444	1.05767743930725e-05	0	0	0.0648608147903212
2002	52	3860000	64.2735771022217	1.02365857430029e-05	0	0	0.0299722371872107
2003	1	3897000	64.7242787244787	1.1055760887032e-05	0	0	0.0629705167186336
2003	2	3897000	64.5394954128766	1.14735658042745e-05	0	0	0.106299321729041
2003	3	3897000	64.6837082875515	1.10878997268199e-05	0	0	0.0667291938993416
2003	4	3897000	65.9995712731581	1.09593443676683e-05	0	0	0.0333400457668847
2003	5	3897000	65.4290768349908	1.14735658042745e-05	0	0	0.0912579460668162
2003	6	3897000	64.4692213307864	1.15378434838502e-05	0	0	0.113709744245241
2003	7	3897000	65.9251875800575	1.14092881246987e-05	0	0	0.076978353892127
2003	8	3897000	66.5296042912282	1.17306765225775e-05	0	0	0.0972558874760189
2003	9	3897000	63.4763463372852	1.18592318817291e-05	0	0	0.162637805393832
2003	10	3897000	65.527246515506	1.14414269644866e-05	0	0	0.0865709118900883
2003	11	3897000	64.4884431188273	1.09272055278804e-05	0	0	0.0544524989493425
2003	12	3897000	63.6872903752854	1.06700948095774e-05	0	0	0.0425942069246408
2003	13	3897000	62.927025471446	1.01558733729712e-05	0	0	0.00433795378867718
2003	14	3897000	63.9823391494314	9.86662381488028e-06	0	0	-0.0403601866352568
2003	15	3897000	64.0699493942598	9.99517917403182e-06	0	0	-0.0291860601099099
2003	16	3897000	65.6150033270829	1.03487064116985e-05	0	0	-0.0185171571359418
2003	17	3897000	66.6973430959598	1.04451229310622e-05	0	0	-0.0254484364319847
2003	18	3897000	67.4065256824022	1.06700948095774e-05	0	0	-0.0149321697300438
2003	19	3897000	67.258389524225	1.08629278483047e-05	0	0	0.00507907605566336
2003	20	3897000	65.1113577030555	1.0509400610638e-05	0	0	0.00443305603088353
2003	21	3897000	61.1237607878636	1.02522898923349e-05	0	0	0.0437839422450556
2003	22	3897000	62.8986107753402	1.00594568536076e-05	0	0	-0.00474749396940965
2003	23	3897000	62.8828270655974	1.03165675719107e-05	0	0	0.020946464970931
2003	24	3897000	61.4217960929608	9.67379077615298e-06	0	0	-0.019891897838866
2003	25	3897000	61.3689129785294	1.03487064116985e-05	0	0	0.0493912450841524
2003	26	3897000	63.1368479917336	1.03165675719107e-05	0	0	0.0168388515119663
2003	27	3897000	60.9148034358181	1.0220151052547e-05	0	0	0.0440811824503567
2003	28	3897000	60.8308903866175	9.96304033424393e-06	0	0	0.0192190120176123
2003	29	3897000	62.182979634684	1.06700948095774e-05	0	0	0.0678163122785437
2003	30	3897000	62.6798446457036	1.00273180138197e-05	0	0	-0.00446466718744073
2003	31	3897000	62.9683652621307	1.02844287321228e-05	0	0	0.0163833812990806
2003	32	3897000	62.1387129440448	1.05736782902137e-05	0	0	0.0589211923209963
2003	33	3897000	60.5046104720127	1.04772617708501e-05	0	0	0.0776038303751952
2003	34	3897000	60.0216765381547	1.01237345331834e-05	0	0	0.0496207975788884
2003	35	3897000	59.1354109059281	1.0509400610638e-05	0	0	0.105936341662317
2003	36	3897000	58.113688311389	1.00273180138197e-05	0	0	0.073757350688942
2003	37	3897000	58.5042264599931	1.04129840912743e-05	0	0	0.107612285828821
2003	38	3897000	59.5542294709012	1.1055760887032e-05	0	0	0.155249603785342
2003	39	3897000	61.1014254118054	1.09914832074562e-05	0	0	0.119450152578346
2003	40	3897000	62.0631645018373	1.14414269644866e-05	0	0	0.147218331058388
2003	41	3897000	62.0934286981814	1.1602121163426e-05	0	0	0.162763943201523
2003	42	3897000	61.5023010299203	1.08629278483047e-05	0	0	0.0991458671946793
2003	43	3897000	61.2593373262173	1.0220151052547e-05	0	0	0.038209075970219
2003	44	3897000	60.7365505921879	1.07022336493653e-05	0	0	0.0965390584523297
2003	45	3897000	60.6385006822393	1.00273180138197e-05	0	0	0.0290491898371858
2003	46	3897000	61.4128279003829	9.89876265466817e-06	0	0	0.00304776878082767
2003	47	3897000	61.1175105809823	9.99517917403182e-06	0	0	0.0177116084854832
2003	48	3897000	60.8145946223318	1.03487064116985e-05	0	0	0.0589563311230493
2003	49	3897000	60.0523785456004	9.80234613530452e-06	0	0	0.0157799154230008
2003	50	3897000	60.3409793352191	9.93090149445605e-06	0	0	0.0241795986882389
2003	51	3897000	60.5064865956596	9.77020729551663e-06	0	0	0.00485094112804581
2003	52	3897000	60.0089701807451	9.73806845572875e-06	0	0	0.00984902452874534
2004	1	3955000	60.312976060269	9.81738984754565e-06	0	0	-0.028401451431567
2004	2	3955000	60.7330038237804	1.02529736974368e-05	0	0	0.00768933111845801
2004	3	3955000	60.8600048340478	1.06550510973362e-05	0	0	0.0450212774945319
2004	4	3955000	61.601721263733	1.12916736471771e-05	0	0	0.0941252714586183
2004	5	3955000	61.4779338210936	1.10906349472273e-05	0	0	0.0768091229716351
2004	6	3955000	60.7801744900622	1.15262187971184e-05	0	0	0.131948050120341
2004	7	3955000	62.1551289830692	1.16602445970849e-05	0	0	0.119778868433509
2004	8	3955000	62.7663273901534	1.1392192997152e-05	0	0	0.0833834450327852
2004	9	3955000	60.2721506443675	1.06885575473279e-05	0	0	0.0585319972477565
2004	10	3955000	62.0937927255141	1.11911542972022e-05	0	0	0.0757919120078505
2004	11	3955000	60.9188651333286	9.91790919752052e-06	0	0	-0.0282156460000801
2004	12	3955000	60.2746701797548	9.78388339755403e-06	0	0	-0.0311021225692995
2004	13	3955000	59.413339988671	9.21427374769643e-06	0	0	-0.0742819708421123
2004	14	3955000	60.0910511793988	9.64985759758753e-06	0	0	-0.0414546114688847
2004	15	3955000	60.2348970521007	9.41531244764617e-06	0	0	-0.0669860371573418
2004	16	3955000	61.6228596277386	1.05545317473614e-05	0	0	0.0223478816234864
2004	17	3955000	61.9984043964322	1.01524543474619e-05	0	0	-0.0225554900976233
2004	18	3955000	62.4010469407053	1.06215446473446e-05	0	0	0.0160085945391905
2004	19	3955000	62.0849578540822	9.85089629753728e-06	0	0	-0.0529106883152405
2004	20	3955000	59.6356498540792	9.51583179762104e-06	0	0	-0.0475495758161043
2004	21	3955000	56.7270854707542	9.08024794772994e-06	0	0	-0.0445481281081684
2004	22	3955000	58.8465158531996	9.41531244764617e-06	0	0	-0.0449731953511349
2004	23	3955000	58.9770134563094	9.28128664767968e-06	0	0	-0.0606509764852591
2004	24	3955000	57.5522333934839	9.58284469760429e-06	0	0	-0.00612023848102742
2004	25	3955000	58.0967198420952	9.61635114759591e-06	0	0	-0.0119924127212151
2004	26	3955000	59.4464305443813	9.64985759758753e-06	0	0	-0.0310604106499347
2004	27	3955000	57.2442455352493	9.28128664767968e-06	0	0	-0.0322171341067585
2004	28	3955000	57.0820950046392	9.48232534762942e-06	0	0	-0.00844564314957299
2004	29	3955000	58.3862147409172	9.64985759758753e-06	0	0	-0.0134657597586347
2004	30	3955000	58.3147987765694	9.78388339755403e-06	0	0	0.00146105663087359
2004	31	3955000	58.3693963672494	9.85089629753728e-06	0	0	0.00737721579372392
2004	32	3955000	57.8017478755548	9.41531244764617e-06	0	0	-0.0277110629769069
2004	33	3955000	56.211777799681	9.24778019768806e-06	0	0	-0.0179993915738913
2004	34	3955000	55.987438969678	9.14726084771318e-06	0	0	-0.0247812544243971
2004	35	3955000	55.6921671231687	9.04674149773831e-06	0	0	-0.030384292990903
2004	36	3955000	54.8166910960293	8.67817054783046e-06	0	0	-0.0550323457274089
2004	37	3955000	55.6541325223209	9.14726084771318e-06	0	0	-0.0189407771632786
2004	38	3955000	56.3164859445231	8.61115764784721e-06	0	0	-0.0873010071929256
2004	39	3955000	57.2434422969454	9.01323504774669e-06	0	0	-0.0601543540844875
2004	40	3955000	58.0757198441168	9.54933824761267e-06	0	0	-0.0185227121937397
2004	41	3955000	58.1425433119967	9.48232534762942e-06	0	0	-0.0265303721531288
2004	42	3955000	57.4624793954843	9.81738984754565e-06	0	0	0.0197958844881506
2004	43	3955000	57.26215046838	1.02529736974368e-05	0	0	0.0687688027677975
2004	44	3955000	57.1447053953075	1.00854414474786e-05	0	0	0.0534659262578574
2004	45	3955000	56.6818350565257	9.38180599765455e-06	0	0	-0.0120291634144469
2004	46	3955000	57.2681429407219	9.81738984754565e-06	0	0	0.0232565086082279
2004	47	3955000	57.3638362221652	9.3147930976713e-06	0	0	-0.0307482263796652
2004	48	3955000	57.0124158177123	8.77868989780533e-06	0	0	-0.0809019535755106
2004	49	3955000	56.0761710039014	8.44362539788909e-06	0	0	-0.101222513989169
2004	50	3955000	57.0504150677943	8.24258669793935e-06	0	0	-0.1376048720849
2004	51	3955000	57.2199617218885	8.10856089797286e-06	0	0	-0.154141342574764
2004	52	3955000	56.4101622117825	8.97972859775507e-06	0	0	-0.0498165951239818
2004	53	3955000	0	8.04154799798961e-06	0	0	Inf
2005	1	4038000	56.0930464318275	1e-05	0	0	0.0197342387084968
2005	2	4038000	56.8608047512423	1.03146853146853e-05	0	0	0.0376216140119072
2005	3	4038000	56.9402391214562	1.08041958041958e-05	0	0	0.0853484452037118
2005	4	4038000	57.2940969961847	1.07342657342657e-05	0	0	0.0716636306195502
2005	5	4038000	57.4717842135876	1.00699300699301e-05	0	0	0.00223093450406671
2005	6	4038000	57.0065899957248	1.0034965034965e-05	0	0	0.00690113203236178
2005	7	4038000	58.2618658380075	1.07692307692308e-05	0	0	0.0572953528689578
2005	8	4038000	58.833976867686	1.1013986013986e-05	0	0	0.0708098169478341
2005	9	4038000	56.8487768589695	1.10489510489511e-05	0	0	0.111721368373266
2005	10	4038000	58.3743462407497	1.06643356643357e-05	0	0	0.0449795831275185
2005	11	4038000	57.1309820837565	1.08391608391608e-05	0	0	0.0852255245517275
2005	12	4038000	56.6088436694591	1.01748251748252e-05	0	0	0.028107910838661
2005	13	4038000	55.7194889395465	9.93006993006993e-06	0	0	0.0193919772240879
2005	14	4038000	56.1055105440466	9.75524475524476e-06	0	0	-0.00544528587449091
2005	15	4038000	56.2974902606924	9.93006993006993e-06	0	0	0.00892597053582053
2005	16	4038000	57.4843661082863	9.68531468531469e-06	0	0	-0.0362597041491221
2005	17	4038000	57.3907132392963	9.86013986013986e-06	0	0	-0.017262605452653
2005	18	4038000	57.5445604998797	9.75524475524476e-06	0	0	-0.0303166882277832
2005	19	4038000	57.1679650934779	9.89510489510489e-06	0	0	-0.00993502379434351
2005	20	4038000	54.7552800216984	9.72027972027972e-06	0	0	0.0154271876240395
2005	21	4038000	52.7578197827065	9.16083916083916e-06	0	0	-0.00678230799112302
2005	22	4038000	54.8564939452477	9.51048951048951e-06	0	0	-0.00832160264750745
2005	23	4038000	55.0675780484891	9.65034965034965e-06	0	0	0.00240471718938314
2005	24	4038000	53.7730410860916	9.33566433566434e-06	0	0	-0.00693732544332673
2005	25	4038000	54.6764719151982	9.26573426573427e-06	0	0	-0.0306616695714823
2005	26	4038000	55.636837844468	9.72027972027972e-06	0	0	-0.000662112476107573
2005	27	4038000	53.4904554957867	8.95104895104895e-06	0	0	-0.0428198914097328
2005	28	4038000	53.3604528695706	9.54545454545455e-06	0	0	0.0232296965968258
2005	29	4038000	54.5175629459734	9.54545454545455e-06	0	0	0.00151211920658198
2005	30	4038000	54.1086145289411	9.68531468531469e-06	0	0	0.0238665410730143
2005	31	4038000	54.0399483550179	9.09090909090909e-06	0	0	-0.0377488953471301
2005	32	4038000	53.75797010868	9.23076923076923e-06	0	0	-0.0178200573188186
2005	33	4038000	52.2819998213719	8.63636363636364e-06	0	0	-0.0551241312730687
2005	34	4038000	52.2230115243221	8.84615384615385e-06	0	0	-0.0310784743535169
2005	35	4038000	52.229619499595	8.63636363636364e-06	0	0	-0.0541765290788092
2005	36	4038000	51.5138537691256	8.95104895104895e-06	0	0	-0.00609260900052757
2005	37	4038000	52.5322553856573	8.70629370629371e-06	0	0	-0.0520110047740923
2005	38	4038000	52.9198340162005	8.67132867132867e-06	0	0	-0.062733265852349
2005	39	4038000	53.3595620871711	8.11188811188811e-06	0	0	-0.130427646235206
2005	40	4038000	54.0628101726709	8.53146853146853e-06	0	0	-0.097346219256121
2005	41	4038000	54.1684962209088	8.91608391608392e-06	0	0	-0.0584933391539453
2005	42	4038000	53.4683637260335	9.37062937062937e-06	0	0	0.00246194693073134
2005	43	4038000	53.3516896914869	9.58041958041958e-06	0	0	0.0271464749643012
2005	44	4038000	53.4712324308817	1.05244755244755e-05	0	0	0.125839021530243
2005	45	4038000	52.793529492673	1.04195804195804e-05	0	0	0.128926225860153
2005	46	4038000	53.2250532336271	1.00699300699301e-05	0	0	0.0821971327519291
2005	47	4038000	53.6312227266792	9.75524475524476e-06	0	0	0.0404387064671917
2005	48	4038000	53.3294699240177	9.58041958041958e-06	0	0	0.0275744363871884
2005	49	4038000	52.3794390653643	9.47552447552448e-06	0	0	0.0347571674519805
2005	50	4038000	53.7179552589233	9.3006993006993e-06	0	0	-0.00964212536435485
2005	51	4038000	53.8527562428072	9.3006993006993e-06	0	0	-0.012121129694162
2005	52	4038000	52.879000846799	9.51048951048951e-06	0	0	0.028763764988822
2006	1	4139000	52.4376031596296	9.5203355827102e-06	0	0	-0.00453115980351597
2006	2	4139000	53.3719105117661	9.22852453036659e-06	0	0	-0.0519357558158797
2006	3	4139000	53.3912604111228	9.22852453036659e-06	0	0	-0.0522793503961057
2006	4	4139000	53.5135917323566	9.44738281962429e-06	0	0	-0.0320216168805668
2006	5	4139000	53.8919720706929	8.68137880722232e-06	0	0	-0.11675156482378
2006	6	4139000	53.6271172175854	8.90023709648003e-06	0	0	-0.0900126180193495
2006	7	4139000	54.7536357392442	9.44738281962429e-06	0	0	-0.0539441025123958
2006	8	4139000	55.2780638649104	9.41090643808134e-06	0	0	-0.0665374944010151
2006	9	4139000	53.7364546282855	9.11909538573774e-06	0	0	-0.0695329577310575
2006	10	4139000	54.9509298851802	9.92157577968266e-06	0	0	-0.0100258519069906
2006	11	4139000	53.6927383519647	9.8121466350538e-06	0	0	0.00199769375389531
2006	12	4139000	53.2644510254554	9.5203355827102e-06	0	0	-0.0199842672732451
2006	13	4139000	52.389133072763	1.01769104504833e-05	0	0	0.0651063823197775
2006	14	4139000	52.5637319951461	1.00310049243115e-05	0	0	0.0463488400153717
2006	15	4139000	52.7930739528724	1.0432245121284e-05	0	0	0.0834754583728457
2006	16	4139000	53.767347496447	1.10888199890571e-05	0	0	0.130797832346439
2006	17	4139000	53.3877845220729	1.08334853182564e-05	0	0	0.112614065778313
2006	18	4139000	53.3457688817399	1.05416742659128e-05	0	0	0.0834973646763722
2006	19	4139000	52.9724098090556	1.07240561736276e-05	0	0	0.110011800708151
2006	20	4139000	50.7757798022924	9.92157577968266e-06	0	0	0.0713769480610511
2006	21	4139000	49.4799560211332	9.30147729345249e-06	0	0	0.030720398745253
2006	22	4139000	51.3614098059112	9.48385920116724e-06	0	0	0.0124332684110888
2006	23	4139000	51.6129681177747	9.11909538573774e-06	0	0	-0.0312512179902937
2006	24	4139000	50.4971797220388	9.04614262265183e-06	0	0	-0.0177669273210376
2006	25	4139000	51.5886939742285	9.19204814882364e-06	0	0	-0.0230417535831069
2006	26	4139000	52.2227303976781	9.33795367499544e-06	0	0	-0.0195840085321082
2006	27	4139000	50.1580116053063	9.15557176728069e-06	0	0	0.000837122392810698
2006	28	4139000	50.0992403222878	9.44738281962429e-06	0	0	0.033947813714764
2006	29	4139000	51.0678920512874	9.77567025351085e-06	0	0	0.0495831695220471
2006	30	4139000	50.481640239427	9.666241108882e-06	0	0	0.049886646880506
2006	31	4139000	50.3665778084548	9.7391938719679e-06	0	0	0.0602268870257854
2006	32	4139000	50.3441583147325	9.37443005653839e-06	0	0	0.0209724766608824
2006	33	4139000	49.0315949887741	8.97318985956593e-06	0	0	0.00343462233411829
2006	34	4139000	49.070279759156	9.00966624110888e-06	0	0	0.00671934707652584
2006	35	4139000	49.1993567705689	9.11909538573774e-06	0	0	0.0162734491258648
2006	36	4139000	48.6371403661656	9.08261900419478e-06	0	0	0.0239088816710814
2006	37	4139000	49.6665210153793	9.08261900419478e-06	0	0	0.00268750421595619
2006	38	4139000	49.8608215891622	9.08261900419478e-06	0	0	-0.0012198272556233
2006	39	4139000	49.9432778114004	8.97318985956593e-06	0	0	-0.0148824395188328
2006	40	4139000	50.5337061261317	8.97318985956593e-06	0	0	-0.0263924067394296
2006	41	4139000	50.6735275337226	8.49899689950757e-06	0	0	-0.0803876842994942
2006	42	4139000	49.9976987091771	8.68137880722232e-06	0	0	-0.0479561814059459
2006	43	4139000	49.9813171529722	9.22852453036659e-06	0	0	0.0123782821716007
2006	44	4139000	50.2204936320496	8.90023709648003e-06	0	0	-0.028285138781333
2006	45	4139000	49.4331721276915	8.57194966259347e-06	0	0	-0.0492214442845461
2006	46	4139000	49.7410479272541	8.79080795185118e-06	0	0	-0.0309814125650893
2006	47	4139000	50.3893958274254	8.90023709648003e-06	0	0	-0.031542267997593
2006	48	4139000	50.1832054949324	8.57194966259347e-06	0	0	-0.0634316892182958
2006	49	4139000	49.2963777243943	8.93671347802298e-06	0	0	-0.0060121602859205
2006	50	4139000	50.7928515270576	9.08261900419478e-06	0	0	-0.0195470720230922
2006	51	4139000	50.8735834691618	9.22852453036659e-06	0	0	-0.00537771178096071
2006	52	4139000	49.8272520208449	8.53547328105052e-06	0	0	-0.0607549463008406
2007	1	4258000	49.1605780563394	8.64291129643669e-06	0	0	-0.0724275058820283
2007	2	4258000	50.1355709878299	8.37755875663381e-06	0	0	-0.118390413650036
2007	3	4258000	50.0882403262815	8.60500379075057e-06	0	0	-0.0935996213031581
2007	4	4258000	50.080539356988	8.60500379075057e-06	0	0	-0.0934602425829287
2007	5	4258000	50.5833881724038	9.02198635329795e-06	0	0	-0.0589796033874894
2007	6	4258000	50.4878610430967	9.05989385898408e-06	0	0	-0.0532377681994155
2007	7	4258000	51.4845485217911	9.24943138741471e-06	0	0	-0.052142800099623
2007	8	4258000	51.9735637569555	9.36315390447309e-06	0	0	-0.0495167845135706
2007	9	4258000	50.8300842433701	9.05989385898408e-06	0	0	-0.0596120248170817
2007	10	4258000	51.7387757133782	9.40106141015921e-06	0	0	-0.0413379652666417
2007	11	4258000	50.519460940858	9.70432145564822e-06	0	0	0.0134708297845605
2007	12	4258000	50.167772563788	9.70432145564822e-06	0	0	0.020575508607633
2007	13	4258000	49.3342573093576	9.59059893858984e-06	0	0	0.0256564659057364
2007	14	4258000	49.3632180914138	9.89385898407885e-06	0	0	0.0574675237609692
2007	15	4258000	49.6199381768359	9.74222896133434e-06	0	0	0.035873922632074
2007	16	4258000	50.3780639195346	9.81804397270659e-06	0	0	0.0282253022413997
2007	17	4258000	49.843461538673	9.66641394996209e-06	0	0	0.0232034137602904
2007	18	4258000	49.6494831312337	9.62850644427597e-06	0	0	0.0231727864261
2007	19	4258000	49.3107749483803	9.40106141015921e-06	0	0	0.00586535198285724
2007	20	4258000	47.4206552066261	9.09780136467021e-06	0	0	0.0122171402071424
2007	21	4258000	46.660467443014	9.02198635329795e-06	0	0	0.0201355153189026
2007	22	4258000	48.2156664470676	9.32524639878696e-06	0	0	0.0204152223844719
2007	23	4258000	48.4859594133797	9.47687642153146e-06	0	0	0.0312263716122836
2007	24	4258000	47.5762951654032	9.81804397270659e-06	0	0	0.0887775061070383
2007	25	4258000	48.7275837345022	1.01971190295679e-05	0	0	0.104097430587476
2007	26	4258000	49.0886171138179	9.93176648976497e-06	0	0	0.0674572453019875
2007	27	4258000	47.1419763960389	9.51478392721759e-06	0	0	0.0648683792607813
2007	28	4258000	47.1467515220174	9.28733889310083e-06	0	0	0.0393080841872448
2007	29	4258000	47.9077640207757	9.05989385898408e-06	0	0	-0.00224940618662398
2007	30	4258000	47.2622482635217	8.90826383623958e-06	0	0	-0.00554878942828626
2007	31	4258000	47.1508993802553	9.05989385898408e-06	0	0	0.0137664525656229
2007	32	4258000	47.3645512943156	9.28733889310083e-06	0	0	0.0345289601820978
2007	33	4258000	46.2391043035467	8.75663381349507e-06	0	0	-0.000845697686745352
2007	34	4258000	46.3304284705234	8.64291129643669e-06	0	0	-0.0157656316731046
2007	35	4258000	46.471336989289	8.26383623957544e-06	0	0	-0.0617872687835684
2007	36	4258000	46.0580162989726	8.07429871114481e-06	0	0	-0.0750795752150036
2007	37	4258000	46.9829657325652	8.33965125094769e-06	0	0	-0.0634903669032879
2007	38	4258000	47.0411777563676	9.24943138741471e-06	0	0	0.0373889925278142
2007	39	4258000	46.8814844103536	9.28733889310083e-06	0	0	0.0451887481015535
2007	40	4258000	47.3810663509685	9.55269143290372e-06	0	0	0.0637160343051203
2007	41	4258000	47.5434788069573	9.32524639878696e-06	0	0	0.0348422377707939
2007	42	4258000	46.9201411749025	8.83244882486732e-06	0	0	-0.00682310766519517
2007	43	4258000	47.0074956787004	8.15011372251706e-06	0	0	-0.0852522692570543
2007	44	4258000	47.2876848950226	7.99848369977256e-06	0	0	-0.107590060843899
2007	45	4258000	46.4640204605346	8.26383623957544e-06	0	0	-0.0616395316665994
2007	46	4258000	46.6701356559998	8.64291129643669e-06	0	0	-0.0229297738469757
2007	47	4258000	47.5070297413397	9.13570887035633e-06	0	0	0.0145866888002318
2007	48	4258000	47.4153191802299	9.21152388172858e-06	0	0	0.0249851912894872
2007	49	4258000	46.6258227671003	9.21152388172858e-06	0	0	0.0423408556833593
2007	50	4258000	48.1486564813598	9.66641394996209e-06	0	0	0.0592195863189673
2007	51	4258000	48.1669012353134	9.78013646702047e-06	0	0	0.0712750597742334
2007	52	4258000	47.1055275559935	9.05989385898408e-06	0	0	0.0147429076806538
2008	1	4415000	46.1952299490452	9.76762504923198e-06	0	0	0.0737039312221281
2008	2	4415000	47.1268090714152	9.33438361559669e-06	0	0	0.00579693244604907
2008	3	4415000	47.0123954197076	8.70421425758173e-06	0	0	-0.0598224233119736
2008	4	4415000	46.9311707183085	8.66482867270579e-06	0	0	-0.0624567994670749
2008	5	4415000	47.4927245830984	9.17684127609295e-06	0	0	-0.0187970808357478
2008	6	4415000	47.5312299528767	9.29499803072076e-06	0	0	-0.00696868044872931
2008	7	4415000	48.4042982599722	9.5706971248523e-06	0	0	0.00404306532813975
2008	8	4415000	48.8730000549539	1.0358408822371e-05	0	0	0.0762588738333103
2008	9	4415000	48.0822071398632	1.01220953131154e-05	0	0	0.0690025075281143
2008	10	4415000	48.7013897510517	9.72823946435604e-06	0	0	0.0143447702934034
2008	11	4415000	47.5716208841303	9.5706971248523e-06	0	0	0.0216174916212023
2008	12	4415000	47.2851334499838	9.61008270972824e-06	0	0	0.0320368462451001
2008	13	4415000	46.5094893672789	8.2315872390705e-06	0	0	-0.101258677129064
2008	14	4415000	46.4472222147081	8.03465931469082e-06	0	0	-0.121583637200156
2008	15	4415000	46.7243640300526	8.15281606931863e-06	0	0	-0.113952627083977
2008	16	4415000	47.2658545922471	8.03465931469082e-06	0	0	-0.136797581425887
2008	17	4415000	46.6665481412948	8.58605750295392e-06	0	0	-0.0657119127819359
2008	18	4415000	46.3541640377723	8.7829854273336e-06	0	0	-0.0378426420621659
2008	19	4415000	46.067499730696	9.01929893658921e-06	0	0	-0.00580669088315645
2008	20	4415000	44.514856354217	8.97991335171327e-06	0	0	0.0243771121521378
2008	21	4415000	44.1743834335924	9.05868452146514e-06	0	0	0.0413274940023118
2008	22	4415000	45.3659619758367	9.25561244584482e-06	0	0	0.036019031736473
2008	23	4415000	45.6418043645966	9.64946829460418e-06	0	0	0.0735771883288716
2008	24	4415000	44.9426413245365	9.41315478534856e-06	0	0	0.0635778982109704
2008	25	4415000	46.0637056151157	9.29499803072076e-06	0	0	0.0246678891702411
2008	26	4415000	46.1897148516178	9.37376920047263e-06	0	0	0.0305324497653351
2008	27	4415000	44.3833847030917	8.62544308782985e-06	0	0	-0.0131442139213651
2008	28	4415000	44.4349904134856	8.34974399369831e-06	0	0	-0.0457970260497232
2008	29	4415000	44.986438982641	8.54667191807798e-06	0	0	-0.0352648268793429
2008	30	4415000	44.3720773564516	8.58605750295392e-06	0	0	-0.0174000723529196
2008	31	4415000	44.2923637209048	7.99527372981489e-06	0	0	-0.083363438089941
2008	32	4415000	44.720962290785	8.07404489956676e-06	0	0	-0.0832039853389224
2008	33	4415000	43.7780214135491	8.34974399369831e-06	0	0	-0.0314774713213194
2008	34	4415000	43.8933366135014	8.50728633320205e-06	0	0	-0.0157959423227844
2008	35	4415000	43.9797699244125	8.7829854273336e-06	0	0	0.014102622106789
2008	36	4415000	43.7100787310366	8.70421425758173e-06	0	0	0.0112084279687086
2008	37	4415000	44.4583330876104	8.7829854273336e-06	0	0	0.00318650976208256
2008	38	4415000	44.4197087455406	8.70421425758173e-06	0	0	-0.00494619959800214
2008	39	4415000	44.1070060172026	8.50728633320205e-06	0	0	-0.020563762973367
2008	40	4415000	44.5339842959004	8.03465931469082e-06	0	0	-0.0838457271438008
2008	41	4415000	44.7009240537965	8.46790074832611e-06	0	0	-0.0380512056473268
2008	42	4415000	44.151515374992	8.15281606931863e-06	0	0	-0.0623198400241206
2008	43	4415000	44.3349759919279	7.91650256006302e-06	0	0	-0.0932666793973393
2008	44	4415000	44.6096772793158	7.83773139031114e-06	0	0	-0.107816903700084
2008	45	4415000	43.801174826439	8.07404489956676e-06	0	0	-0.0639520478055347
2008	46	4415000	43.920801632583	7.83773139031114e-06	0	0	-0.0938234613078185
2008	47	4415000	44.9045870524668	8.07404489956676e-06	0	0	-0.0869529664732172
2008	48	4415000	44.9344026246128	8.38912957857424e-06	0	0	-0.0519513443655782
2008	49	4415000	44.2510473927031	8.46790074832611e-06	0	0	-0.0282715882767872
2008	50	4415000	45.7243965365477	8.70421425758173e-06	0	0	-0.0333388005532067
2008	51	4415000	45.6810013592644	8.7829854273336e-06	0	0	-0.023664134478199
2008	52	4415000	44.6403230381185	9.37376920047263e-06	0	0	0.066300527425715
2009	1	4568000	43.5508829957294	9.80471928397071e-06	0	0	0.1067513833124
2009	2	4568000	44.3891498098798	1.07811228641172e-05	0	0	0.193985472283221
2009	3	4568000	44.2129614739187	1.033360455655e-05	0	0	0.148984331890253
2009	4	4568000	44.0917194045425	1.02522375915378e-05	0	0	0.143071775849313
2009	5	4568000	44.6619729434547	9.92676973148901e-06	0	0	0.0926521329853551
2009	6	4568000	44.8028647223852	9.96745321399512e-06	0	0	0.0936800649606172
2009	7	4568000	45.562663480813	9.39788445890968e-06	0	0	0.0139881313008713
2009	8	4568000	46.0175677009604	9.51993490642799e-06	0	0	0.0170029042848193
2009	9	4568000	45.5214295992089	9.51993490642799e-06	0	0	0.0280872198445487
2009	10	4568000	45.8686326980149	9.27583401139137e-06	0	0	-0.00585656650773837
2009	11	4568000	44.862354375715	8.74694873881204e-06	0	0	-0.0415126312836395
2009	12	4568000	44.6275796688104	8.0146460537022e-06	0	0	-0.117137870966905
2009	13	4568000	43.9201116132702	8.25874694873881e-06	0	0	-0.0755943346069965
2009	14	4568000	43.8078928764704	8.70626525630594e-06	0	0	-0.0230071069456023
2009	15	4568000	44.1004608914329	9.03173311635476e-06	0	0	0.0067921990499038
2009	16	4568000	44.4300021963026	9.19446704637917e-06	0	0	0.0173305821659735
2009	17	4568000	43.8291093277652	9.39788445890968e-06	0	0	0.0540939733569464
2009	18	4568000	43.4210008837844	9.15378356387307e-06	0	0	0.0363648714694942
2009	19	4568000	43.2053546634186	9.07241659886086e-06	0	0	0.032279455809265
2009	20	4568000	41.9823641723401	8.86899918633035e-06	0	0	0.0385313180796455
2009	21	4568000	41.9713862458753	8.74694873881204e-06	0	0	0.0245075001359005
2009	22	4568000	42.8194598694133	9.07241659886086e-06	0	0	0.0415824986120056
2009	23	4568000	43.088551737218	9.51993490642799e-06	0	0	0.0861353680536033
2009	24	4568000	42.5847782301186	8.82831570382425e-06	0	0	0.0191435015928965
2009	25	4568000	43.6269899326422	8.86899918633035e-06	0	0	-0.000618652184893583
2009	26	4568000	43.5487222843333	8.99104963384866e-06	0	0	0.0149551509551628
2009	27	4568000	41.8787667000382	8.58421480878763e-06	0	0	0.00767055300989909
2009	28	4568000	41.97743985858	7.48576078112286e-06	0	0	-0.123338628463826
2009	29	4568000	42.331920984545	7.68917819365338e-06	0	0	-0.107056823294165
2009	30	4568000	41.8039477446426	7.48576078112286e-06	0	0	-0.119700363592668
2009	31	4568000	41.7686181924563	7.81122864117168e-06	0	0	-0.0806495004679055
2009	32	4568000	42.3797041432373	7.77054515866558e-06	0	0	-0.0986251373796881
2009	33	4568000	41.5966406927245	8.42148087876322e-06	0	0	-0.00472732147235273
2009	34	4568000	41.7195870460021	8.50284784377543e-06	0	0	0.00192746284638994
2009	35	4568000	41.7234443798897	8.82831570382425e-06	0	0	0.040182579483259
2009	36	4568000	41.5816529496148	8.29943043124491e-06	0	0	-0.0187980249501383
2009	37	4568000	42.1236231123001	8.58421480878763e-06	0	0	0.00181316045621998
2009	38	4568000	42.0144517194755	8.58421480878763e-06	0	0	0.00441629660582934
2009	39	4568000	41.6050897803208	8.58421480878763e-06	0	0	0.014298976947782
2009	40	4568000	41.9634644383806	8.0146460537022e-06	0	0	-0.0610880076916628
2009	41	4568000	42.1190559377435	8.0146460537022e-06	0	0	-0.0645564312211203
2009	42	4568000	41.6596744893512	8.0146460537022e-06	0	0	-0.0542412900976647
2009	43	4568000	41.9256117778989	7.93327908868999e-06	0	0	-0.0697810158000152
2009	44	4568000	42.173880182638	8.54353132628153e-06	0	0	-0.0041229353781302
2009	45	4568000	41.4154086910679	8.54353132628153e-06	0	0	0.0141153094321196
2009	46	4568000	41.4615747989847	8.78763222131814e-06	0	0	0.041928585912224
2009	47	4568000	42.5594559812861	8.78763222131814e-06	0	0	0.0150505687618646
2009	48	4568000	42.7079279187684	8.90968266883645e-06	0	0	0.0255707109768647
2009	49	4568000	42.1247258304039	8.29943043124491e-06	0	0	-0.0314477021343084
2009	50	4568000	43.5166231702836	9.19446704637917e-06	0	0	0.0386835353269303
2009	51	4568000	43.4187941631822	8.99104963384866e-06	0	0	0.0179923429904986
2009	52	4568000	42.4194757918675	8.62489829129373e-06	0	0	-0.00045912382234706
2009	53	4568000	0	1.05777054515867e-05	0	0	Inf
2010	1	4708000	41.8479031249245	9.40542780194738e-06	0	0	0.0848811197175572
2010	2	4708000	42.576976728859	9.40542780194738e-06	0	0	0.0663039860513995
2010	3	4708000	42.341353586281	8.57675574891237e-06	0	0	-0.0222324868373139
2010	4	4708000	42.1976314562019	8.41102133830536e-06	0	0	-0.0378606903058083
2010	5	4708000	42.7483526156656	8.45245494095712e-06	0	0	-0.0455772561151657
2010	6	4708000	42.9676575653148	7.66521649057386e-06	0	0	-0.138887198033624
2010	7	4708000	43.6359575401304	7.83095090118086e-06	0	0	-0.13374193828022
2010	8	4708000	44.092627964459	7.66521649057386e-06	0	0	-0.1608574560395
2010	9	4708000	43.8377715452745	8.12098611974311e-06	0	0	-0.105793962188173
2010	10	4708000	43.9345189263425	8.57675574891237e-06	0	0	-0.057688555338268
2010	11	4708000	43.0631202666064	8.20385332504661e-06	0	0	-0.0804196315818739
2010	12	4708000	42.8638557084383	8.53532214626062e-06	0	0	-0.0388172197983291
2010	13	4708000	42.2226370348058	8.90822457012637e-06	0	0	0.0184110472435283
2010	14	4708000	42.0882438709277	8.74249015951937e-06	0	0	0.00265528135160496
2010	15	4708000	42.398437926306	8.07955251709136e-06	0	0	-0.0801547908961384
2010	16	4708000	42.5250671729325	8.78392376217112e-06	0	0	-0.00294102234862905
2010	17	4708000	41.9540037527711	8.65962295421587e-06	0	0	-0.00367077606415309
2010	18	4708000	41.4593099112521	8.57675574891237e-06	0	0	-0.00143055712647039
2010	19	4708000	41.3237315061763	8.53532214626062e-06	0	0	-0.00299419974108163
2010	20	4708000	40.3880482458518	8.94965817277812e-06	0	0	0.0696233632541783
2010	21	4708000	40.6402581663087	9.15682618603688e-06	0	0	0.0875915162527766
2010	22	4708000	41.1907442423616	8.94965817277812e-06	0	0	0.048779302112537
2010	23	4708000	41.4511620041213	8.36958773565362e-06	0	0	-0.0253590479325238
2010	24	4708000	41.1164266406367	8.78392376217112e-06	0	0	0.0312180183015881
2010	25	4708000	42.067341707618	8.57675574891237e-06	0	0	-0.0158636529081464
2010	26	4708000	41.8086682322152	8.28672053035011e-06	0	0	-0.0432606038099427
2010	27	4708000	40.2439804565798	7.91381810648436e-06	0	0	-0.0507897189440568
2010	28	4708000	40.3870669502994	8.53532214626062e-06	0	0	0.0201285488421572
2010	29	4708000	40.5643703428662	8.70105655686762e-06	0	0	0.0353913950838935
2010	30	4708000	40.1497748053028	8.78392376217112e-06	0	0	0.0560457737461585
2010	31	4708000	40.163112456866	8.65962295421587e-06	0	0	0.0407559933232751
2010	32	4708000	40.9381014689528	8.74249015951937e-06	0	0	0.0308245493993968
2010	33	4708000	40.2785178216588	8.61818935156412e-06	0	0	0.0328086098945429
2010	34	4708000	40.4019595514818	8.03811891443961e-06	0	0	-0.0396505409456817
2010	35	4708000	40.313255523806	7.87238450383261e-06	0	0	-0.0573820073260997
2010	36	4708000	40.2825708719212	8.28672053035011e-06	0	0	-0.00701471792402784
2010	37	4708000	40.6153070174105	8.28672053035011e-06	0	0	-0.0151496335395596
2010	38	4708000	40.4533751209319	7.83095090118086e-06	0	0	-0.0655909454526325
2010	39	4708000	39.9817829642352	8.20385332504661e-06	0	0	-0.00954892293264412
2010	40	4708000	40.2775279149045	8.61818935156412e-06	0	0	0.0328339933843381
2010	41	4708000	40.4093956815263	8.16241972239486e-06	0	0	-0.0249792322924482
2010	42	4708000	40.0419563636598	8.20385332504661e-06	0	0	-0.0110373319336848
2010	43	4708000	40.3819912824076	8.61818935156412e-06	0	0	0.0301621757350784
2010	44	4708000	40.5988572681924	7.87238450383261e-06	0	0	-0.064013064481706
2010	45	4708000	39.9014711525737	7.99668531178786e-06	0	0	-0.0326171220002681
2010	46	4708000	39.8835623043006	8.57675574891237e-06	0	0	0.0380216211412953
2010	47	4708000	41.0904308795108	9.23969339134038e-06	0	0	0.0854108619785544
2010	48	4708000	41.3526175779804	9.19825978868863e-06	0	0	0.0736926124754503
2010	49	4708000	40.8492045422049	9.32256059664388e-06	0	0	0.101612638588997
2010	50	4708000	42.1677420982162	9.03252537808163e-06	0	0	0.0339657242839293
2010	51	4708000	42.0219604160737	8.65962295421587e-06	0	0	-0.00528201002228445
2010	52	4708000	41.0580455034721	7.87238450383261e-06	0	0	-0.074481029624596
2011	1	4718000	40.145083351534	7.68414349395033e-06	0	0	-0.0982706479144283
2011	2	4718000	40.7456936546642	8.27849713436638e-06	0	0	-0.0428436356847822
2011	3	4718000	40.4572292695333	8.49076629165782e-06	0	0	-0.0113015467887623
2011	4	4718000	40.3071991973686	8.36340479728295e-06	0	0	-0.022507125660764
2011	5	4718000	40.8133824990476	8.91530460624071e-06	0	0	0.0290742258615816
2011	6	4718000	41.0949659394443	9.84928889832307e-06	0	0	0.129092066127345
2011	7	4718000	41.6756881693932	9.29738908936531e-06	0	0	0.0509724475807663
2011	8	4718000	42.1360315232047	9.3398429208236e-06	0	0	0.0442369252493274
2011	9	4718000	42.0787158310524	9.21248142644874e-06	0	0	0.031400296868673
2011	10	4718000	41.9365943692084	9.00021226915729e-06	0	0	0.011050149344789
2011	11	4718000	41.2159742559444	9.21248142644874e-06	0	0	0.0529897881460502
2011	12	4718000	41.0385087072853	9.42475058374018e-06	0	0	0.0819106590030151
2011	13	4718000	40.4759476311025	9.55211207811505e-06	0	0	0.111771376179496
2011	14	4718000	40.3393734106731	9.63701974103163e-06	0	0	0.1254512938961
2011	15	4718000	40.6617847824374	9.50965824665676e-06	0	0	0.101771607904185
2011	16	4718000	40.5939011112172	8.44831246019953e-06	0	0	-0.0195571524166184
2011	17	4718000	40.0868257935419	7.76905115686691e-06	0	0	-0.0869818381604981
2011	18	4718000	39.5184510688246	7.25960517936744e-06	0	0	-0.134581465745257
2011	19	4718000	39.4778408517984	7.42942050520059e-06	0	0	-0.113426690902587
2011	20	4718000	38.8052295148668	7.42942050520059e-06	0	0	-0.0980597090247588
2011	21	4718000	39.259146593607	7.30205901082573e-06	0	0	-0.123771070316599
2011	22	4718000	39.551624351445	8.36340479728295e-06	0	0	-0.00383358089411848
2011	23	4718000	39.7944404106525	8.32095096582467e-06	0	0	-0.014937775340431
2011	24	4718000	39.6109350529666	8.15113563999151e-06	0	0	-0.0305707262741305
2011	25	4718000	40.4573041089274	8.10868180853322e-06	0	0	-0.0557947238117946
2011	26	4718000	40.0413002708064	8.49076629165782e-06	0	0	-0.00103144179951975
2011	27	4718000	38.5795978221069	7.68414349395033e-06	0	0	-0.061680213284737
2011	28	4718000	38.7719259313039	7.76905115686691e-06	0	0	-0.0560180047581877
2011	29	4718000	38.7875062973055	7.98132031415835e-06	0	0	-0.0306156907382315
2011	30	4718000	38.4993304580155	8.36340479728295e-06	0	0	0.023394420922896
2011	31	4718000	38.5629523191721	8.5756739545744e-06	0	0	0.0476376306882147
2011	32	4718000	39.4652134889918	9.00021226915729e-06	0	0	0.0743638828110431
2011	33	4718000	38.9105211344922	9.04266610061558e-06	0	0	0.0948195695646252
2011	34	4718000	39.0297076979746	8.87285077478242e-06	0	0	0.070979068648498
2011	35	4718000	38.8551868872322	8.32095096582467e-06	0	0	0.00887431358311338
2011	36	4718000	38.9155034702067	8.40585862874124e-06	0	0	0.0175893016601302
2011	37	4718000	39.0437338975644	8.32095096582467e-06	0	0	0.0040023349930009
2011	38	4718000	38.8424203869839	8.23604330290809e-06	0	0	-0.00109211492387052
2011	39	4718000	38.3356593649271	8.23604330290809e-06	0	0	0.0121124989830664
2011	40	4718000	38.5592804620971	8.53322012311611e-06	0	0	0.0425505745501589
2011	41	4718000	38.6603134080315	8.40585862874124e-06	0	0	0.0243062331660587
2011	42	4718000	38.3908990636113	8.10868180853322e-06	0	0	-0.00497250828366984
2011	43	4718000	38.7928965986161	7.8115049883252e-06	0	0	-0.051372719578956
2011	44	4718000	38.9760321325287	7.55678199957546e-06	0	0	-0.0866181585916531
2011	45	4718000	38.3575107718437	7.51432816811717e-06	0	0	-0.0771038243184077
2011	46	4718000	38.2845609007251	7.42942050520059e-06	0	0	-0.0857933543822605
2011	47	4718000	39.575430891703	7.8115049883252e-06	0	0	-0.0701301496703329
2011	48	4718000	39.9367958825806	8.78794311186585e-06	0	0	0.0366379947385217
2011	49	4718000	39.5038471517684	9.25493525790703e-06	0	0	0.103689973092868
2011	50	4718000	40.7437611800326	9.12757376353216e-06	0	0	0.0553763019078632
2011	51	4718000	40.558541801872	9.21248142644874e-06	0	0	0.0700581942025561
2011	52	4718000	39.6397834162886	8.61812778603269e-06	0	0	0.0242235577734483
2012	1	4775000	39.9568716981282	7.81745193323473e-06	0	0	-0.0740015815168723
2012	2	4775000	40.4367007174497	7.73293893936193e-06	0	0	-0.0948816458656836
2012	3	4775000	40.0882408265607	7.90196492710754e-06	0	0	-0.0670580891336994
2012	4	4775000	39.9409588853875	7.73293893936193e-06	0	0	-0.0836474380841617
2012	5	4775000	40.4067949786337	8.4935558842172e-06	0	0	-0.00511782680965049
2012	6	4775000	40.7564919832716	8.87386435664483e-06	0	0	0.0305106734220111
2012	7	4775000	41.2717838106536	8.40904289034439e-06	0	0	-0.03566077534729
2012	8	4775000	41.757157417143	8.28227339953518e-06	0	0	-0.061238780973466
2012	9	4775000	41.8598627390706	8.5358123811536e-06	0	0	-0.0348750006222069
2012	10	4775000	41.480666492703	8.02873441791676e-06	0	0	-0.0839105729729601
2012	11	4775000	40.8894518225392	8.02873441791676e-06	0	0	-0.0706649684392799
2012	12	4775000	40.7134642701594	8.40904289034439e-06	0	0	-0.0224364172033593
2012	13	4775000	40.2202843763486	8.45129938728079e-06	0	0	-0.00547694726092372
2012	14	4775000	40.0895179656865	8.11324741178956e-06	0	0	-0.042143633832978
2012	15	4775000	40.4287678258778	8.24001690259877e-06	0	0	-0.0353403752503985
2012	16	4775000	40.1757543682472	7.60616944855271e-06	0	0	-0.103937173897785
2012	17	4775000	39.7435023283056	7.64842594548912e-06	0	0	-0.0891592869454257
2012	18	4775000	39.0896194822078	7.4793999577435e-06	0	0	-0.0943887285443428
2012	19	4775000	39.1557765218295	7.69068244242552e-06	0	0	-0.0703798204664161
2012	20	4775000	38.6989886223599	7.52165645467991e-06	0	0	-0.0800793181599926
2012	21	4775000	39.315594387415	8.02873441791676e-06	0	0	-0.0334624061498649
2012	22	4775000	39.3944034135954	7.69068244242552e-06	0	0	-0.0760108836313029
2012	23	4775000	39.6191603806113	8.11324741178956e-06	0	0	-0.0307719893329175
2012	24	4775000	39.5677942969455	8.24001690259877e-06	0	0	-0.0143499102498447
2012	25	4775000	40.3379385750705	8.70483836889922e-06	0	0	0.0213709836293498
2012	26	4775000	39.7657376438456	8.57806887809001e-06	0	0	0.0209794261488702
2012	27	4775000	38.3536165870887	8.4935558842172e-06	0	0	0.0481410510197587
2012	28	4775000	38.6084872529352	8.02873441791676e-06	0	0	-0.0157604531083768
2012	29	4775000	38.4746242640031	7.73293893936193e-06	0	0	-0.048723653573323
2012	30	4775000	38.3015740537671	7.73293893936193e-06	0	0	-0.0444256951784407
2012	31	4775000	38.4203887619415	7.90196492710754e-06	0	0	-0.0265585225663368
2012	32	4775000	39.4513545593374	8.40904289034439e-06	0	0	0.0088373503155178
2012	33	4775000	38.9676473364459	8.40904289034439e-06	0	0	0.0213600953726445
2012	34	4775000	39.0850256197651	7.94422142404394e-06	0	0	-0.0379947459728456
2012	35	4775000	38.8310427670685	7.52165645467991e-06	0	0	-0.0832077260054595
2012	36	4775000	38.9640206678972	6.93006549757025e-06	0	0	-0.158197756859722
2012	37	4775000	38.9016737693101	6.76103950982464e-06	0	0	-0.177413285871389
2012	38	4775000	38.6611091612126	6.59201352207902e-06	0	0	-0.192987457501557
2012	39	4775000	38.1206288681641	6.93006549757025e-06	0	0	-0.139573480977055
2012	40	4775000	38.2689916324576	6.97232199450666e-06	0	0	-0.137683053764833
2012	41	4775000	38.343972484343	7.3948869638707e-06	0	0	-0.0872098603165973
2012	42	4775000	38.1640944617505	7.31037396999789e-06	0	0	-0.093388681482344
2012	43	4775000	38.6356298160154	7.14134798225227e-06	0	0	-0.125159854751764
2012	44	4775000	38.7910779128201	7.18360447918867e-06	0	0	-0.123509790668557
2012	45	4775000	38.2391931571502	7.18360447918867e-06	0	0	-0.110859900723547
2012	46	4775000	38.117620429996	6.93006549757025e-06	0	0	-0.139505571701727
2012	47	4775000	39.5202613639043	7.18360447918867e-06	0	0	-0.139681803039546
2012	48	4775000	39.9772271385391	7.90196492710754e-06	0	0	-0.0644673811319595
2012	49	4775000	39.5909487761273	8.07099091485316e-06	0	0	-0.0351329993123592
2012	50	4775000	40.8011359005837	8.57806887809001e-06	0	0	-0.00492966423958822
2012	51	4775000	40.5754959605476	9.12740333826326e-06	0	0	0.0646819953107731
2012	52	4775000	39.6738136842145	8.91612085358124e-06	0	0	0.0636738967393659
2013	1	4752000	39.9997588260867	8.56128628106076e-06	0	0	0.0250061801187906
2013	2	4752000	40.3452292064701	8.85362288577991e-06	0	0	0.0509297092604057
2013	3	4752000	39.9344975984157	9.02067237419085e-06	0	0	0.0817714657242565
2013	4	4752000	39.8010471196542	8.56128628106076e-06	0	0	0.0301236516904042
2013	5	4752000	40.2159629176197	8.14366256003341e-06	0	0	-0.0302358275023901
2013	6	4752000	40.6370026473611	8.31071204844435e-06	0	0	-0.0205970566929951
2013	7	4752000	41.0866132651252	8.6030486531635e-06	0	0	0.0027597002007223
2013	8	4752000	41.6096565196487	8.81186051367718e-06	0	0	0.0141876556965225
2013	9	4752000	41.8510870434237	9.1877218626018e-06	0	0	0.0513466461300417
2013	10	4752000	41.2351310131514	9.39653372311547e-06	0	0	0.0913024621080463
2013	11	4752000	40.7761565670062	9.02067237419085e-06	0	0	0.059442665446186
2013	12	4752000	40.5896915997828	7.93485069951973e-06	0	0	-0.0638017067317818
2013	13	4752000	40.1742807629048	7.14136562956776e-06	0	0	-0.148709090728045
2013	14	4752000	40.0586334000498	6.97431614115682e-06	0	0	-0.166222180710775
2013	15	4752000	40.4084255235283	7.05784088536229e-06	0	0	-0.163540782346999
2013	16	4752000	39.9789419121834	7.39193986218417e-06	0	0	-0.114533844398419
2013	17	4752000	39.6459815316156	8.06013781582794e-06	0	0	-0.0263830403790483
2013	18	4752000	38.9098113707282	8.35247442054709e-06	0	0	0.0280183478373769
2013	19	4752000	39.092623943403	8.31071204844435e-06	0	0	0.0180948727724477
2013	20	4752000	38.8336479633076	8.68657339736897e-06	0	0	0.0712359559757618
2013	21	4752000	39.5723469176275	8.18542493213615e-06	0	0	-0.00940927052930629
2013	22	4752000	39.4578203183544	8.72833576947171e-06	0	0	0.0593590741391287
2013	23	4752000	39.65746105681	8.51952390895803e-06	0	0	0.0288101888709732
2013	24	4752000	39.7333719490344	8.51952390895803e-06	0	0	0.0268446396226777
2013	25	4752000	40.4283458728283	8.43599916475256e-06	0	0	-0.000701138575332691
2013	26	4752000	39.7044205864411	8.72833576947171e-06	0	0	0.0527794986705969
2013	27	4752000	38.3438397051724	7.80956358321153e-06	0	0	-0.0246151588476696
2013	28	4752000	38.6637536627122	7.93485069951973e-06	0	0	-0.0171673363249335
2013	29	4752000	38.3839669492646	8.39423679264982e-06	0	0	0.047312281535043
2013	30	4752000	38.3245399114617	8.10190018793067e-06	0	0	0.0124061525496909
2013	31	4752000	38.5033565827751	8.35247442054709e-06	0	0	0.0388704661113725
2013	32	4752000	39.6469096172398	8.81186051367718e-06	0	0	0.064395697102456
2013	33	4752000	39.2238015262081	8.97891000208812e-06	0	0	0.0962731384225665
2013	34	4752000	39.3391531620353	9.14595949049906e-06	0	0	0.11339458222679
2013	35	4752000	39.0151212555178	9.1877218626018e-06	0	0	0.12776786497305
2013	36	4752000	39.2060900397662	8.81186051367718e-06	0	0	0.0763633904119779
2013	37	4752000	38.9558770319388	8.43599916475256e-06	0	0	0.0370707343304629
2013	38	4752000	38.6783434162027	8.26894967634162e-06	0	0	0.0238287502098976
2013	39	4752000	38.1210310669312	7.80956358321153e-06	0	0	-0.0189142593143722
2013	40	4752000	38.1856494554864	7.43370223428691e-06	0	0	-0.0677125960238154
2013	41	4752000	38.2389257814747	7.64251409480058e-06	0	0	-0.0428601418052576
2013	42	4752000	38.1475904511759	7.55898935059511e-06	0	0	-0.0510540882960506
2013	43	4752000	38.6881004446914	7.64251409480058e-06	0	0	-0.053972679472246
2013	44	4752000	38.8148375527529	7.55898935059511e-06	0	0	-0.0673669585554519
2013	45	4752000	38.3339747808454	7.76780121110879e-06	0	0	-0.0295814558059345
2013	46	4752000	38.1705722888823	7.85132595531426e-06	0	0	-0.01494796264945
2013	47	4752000	39.6775623232246	8.68657339736897e-06	0	0	0.048451506700806
2013	48	4752000	40.2176582959119	8.35247442054709e-06	0	0	-0.00541200818581827
2013	49	4752000	39.8709091267108	8.39423679264982e-06	0	0	0.00825390944167771
2013	50	4752000	41.0615131149332	8.85362288577991e-06	0	0	0.0325971154867161
2013	51	4752000	40.7973445592053	8.85362288577991e-06	0	0	0.0392833273368793
2013	52	4752000	39.9120980191549	8.26894967634161e-06	0	0	-0.00781963451295118
2014	1	4591000	40.3160298522087	8.31960461285008e-06	0	0	0.0020827980358969
2014	2	4591000	40.5156405467882	7.74299835255354e-06	0	0	-0.0719633333556983
2014	3	4591000	40.0385108618257	7.12520593080725e-06	0	0	-0.135831996364556
2014	4	4591000	39.9242939534204	7.57825370675453e-06	0	0	-0.0782554591213445
2014	5	4591000	40.2737342965734	7.82537067545305e-06	0	0	-0.0564570019713041
2014	6	4591000	40.7659771745017	7.82537067545305e-06	0	0	-0.0678501379388429
2014	7	4591000	41.1503745148179	8.23723228995058e-06	0	0	-0.0279553838423429
2014	8	4591000	41.7294794548979	8.23723228995058e-06	0	0	-0.0414450282507628
2014	9	4591000	42.0983562937742	7.61943986820428e-06	0	0	-0.121105827937708
2014	10	4591000	41.2462122179782	7.28995057660626e-06	0	0	-0.14173937201996
2014	11	4591000	40.9290331650817	7.49588138385502e-06	0	0	-0.110655757413434
2014	12	4591000	40.7231750515345	8.40197693574959e-06	0	0	0.00188651666694125
2014	13	4591000	40.3918663764691	9.14332784184514e-06	0	0	0.0992312062575534
2014	14	4591000	40.2999081328075	9.10214168039539e-06	0	0	0.0967766937418265
2014	15	4591000	40.6565465674123	8.85502471169687e-06	0	0	0.0576402481381942
2014	16	4591000	40.0544307175457	8.69028006589786e-06	0	0	0.0535663407023391
2014	17	4591000	39.8375119198929	7.82537067545305e-06	0	0	-0.046125167746115
2014	18	4591000	39.0201336559954	7.49588138385502e-06	0	0	-0.0671482491345299
2014	19	4591000	39.3235502306752	7.82537067545305e-06	0	0	-0.0336579536412949
2014	20	4591000	39.2451034612247	8.07248764415157e-06	0	0	-0.00114927614522075
2014	21	4591000	40.0819321625873	8.19604612850082e-06	0	0	-0.00703389650587832
2014	22	4591000	39.7878279116368	7.70181219110379e-06	0	0	-0.0600140303446535
2014	23	4591000	39.9598523425832	7.70181219110379e-06	0	0	-0.0640606056458157
2014	24	4591000	40.1596366541907	6.91927512355848e-06	0	0	-0.163339043893123
2014	25	4591000	40.7784865068681	6.96046128500824e-06	0	0	-0.171131572175753
2014	26	4591000	39.901634930334	6.71334431630972e-06	0	0	-0.18299087100271
2014	27	4591000	38.5970696790439	7.0840197693575e-06	0	0	-0.108740630155214
2014	28	4591000	38.9765377681263	7.57825370675453e-06	0	0	-0.0558422551811726
2014	29	4591000	38.5505918440929	7.78418451400329e-06	0	0	-0.0194703066331238
2014	30	4591000	38.6101399951888	8.03130148270181e-06	0	0	0.0100973476102343
2014	31	4591000	38.8522071777445	7.94892915980231e-06	0	0	-0.00649145044940975
2014	32	4591000	40.1030613382692	7.78418451400329e-06	0	0	-0.057428566832914
2014	33	4591000	39.7305942160077	7.12520593080725e-06	0	0	-0.129134595574223
2014	34	4591000	39.844148796027	7.61943986820428e-06	0	0	-0.07138184355718
2014	35	4591000	39.4544465579613	7.00164744645799e-06	0	0	-0.138246687859336
2014	36	4591000	39.6960125928287	7.37232289950577e-06	0	0	-0.0981461950042949
2014	37	4591000	39.2553554479618	7.57825370675453e-06	0	0	-0.0625482923270608
2014	38	4591000	38.9420347849925	7.41350906095552e-06	0	0	-0.0755490770124406
2014	39	4591000	38.3849231024451	7.166392092257e-06	0	0	-0.0933940415323308
2014	40	4591000	38.3620027239038	7.53706754530478e-06	0	0	-0.0459309368331254
2014	41	4591000	38.3938090488363	7.70181219110379e-06	0	0	-0.0258846171676314
2014	42	4591000	38.3898120304585	8.11367380560132e-06	0	0	0.0263139597750566
2014	43	4591000	39.0001856147326	8.5667215815486e-06	0	0	0.0666615900485701
2014	44	4591000	39.0978218638299	8.31960461285008e-06	0	0	0.0333056439999492
2014	45	4591000	38.6902145232636	7.94892915980231e-06	0	0	-0.00233171421702314
2014	46	4591000	38.4885843402034	7.20757825370675e-06	0	0	-0.0906394558284482
2014	47	4591000	40.0990314448116	6.96046128500824e-06	0	0	-0.157086872621375
2014	48	4591000	40.7146190345446	6.91927512355848e-06	0	0	-0.174743598325411
2014	49	4591000	40.4003048395534	7.28995057660626e-06	0	0	-0.123768987868081
2014	50	4591000	41.5807730465475	7.99011532125206e-06	0	0	-0.0668764152949859
2014	51	4591000	41.2790947300985	8.23723228995058e-06	0	0	-0.0309865014836649
2014	52	4591000	40.40629114104	7.99011532125206e-06	0	0	-0.0397534912430639
2015	1	4456000	41.1005878936688	8.29808660624371e-06	0	0	0.0024187514443437
2015	2	4456000	41.1385727643572	8.17724068479355e-06	0	0	-0.0130916735357396
2015	3	4456000	40.585612877613	8.29808660624371e-06	0	0	0.0151380521033335
2015	4	4456000	40.4988044973666	8.33836858006042e-06	0	0	0.0222523976650229
2015	5	4456000	40.7715291949006	8.49949647532729e-06	0	0	0.0350359879383191
2015	6	4456000	41.3459622795382	8.21752265861027e-06	0	0	-0.0132047302671771
2015	7	4456000	41.6627848296023	8.62034239677744e-06	0	0	0.0272957070692435
2015	8	4456000	42.322341998072	8.45921450151057e-06	0	0	-0.00761635540128369
2015	9	4456000	42.8111417610748	8.58006042296072e-06	0	0	-0.00493193482792813
2015	10	4456000	41.7165642108443	8.70090634441088e-06	0	0	0.0355598745298884
2015	11	4456000	41.5435787799482	8.25780463242699e-06	0	0	-0.0130845438913064
2015	12	4456000	41.3096436251784	8.25780463242699e-06	0	0	-0.00749567408491674
2015	13	4456000	41.0658504655867	8.13695871097684e-06	0	0	-0.0162142134653864
2015	14	4456000	41.004291894737	8.29808660624371e-06	0	0	0.00477286879542776
2015	15	4456000	41.3614387698774	7.97583081570997e-06	0	0	-0.0425864965596952
2015	16	4456000	40.5932518047266	7.89526686807654e-06	0	0	-0.0343222516744619
2015	17	4456000	40.5131922375879	7.29103726082578e-06	0	0	-0.106463894829451
2015	18	4456000	39.611902873283	7.0896273917422e-06	0	0	-0.111378210923028
2015	19	4456000	40.041700238621	6.44511581067472e-06	0	0	-0.200833136222938
2015	20	4456000	40.1314020317285	6.36455186304129e-06	0	0	-0.2125866927097
2015	21	4456000	41.0424631145779	6.92849949647533e-06	0	0	-0.161843676292872
2015	22	4456000	40.5748401514157	7.04934541792548e-06	0	0	-0.137396478473155
2015	23	4456000	40.7135486425745	7.04934541792548e-06	0	0	-0.140335314239836
2015	24	4456000	41.0409467251259	7.97583081570997e-06	0	0	-0.0351099777199773
2015	25	4456000	41.588402760177	8.45921450151057e-06	0	0	0.00989692348120474
2015	26	4456000	40.5471308307756	8.33836858006042e-06	0	0	0.0210340202068525
2015	27	4456000	39.3028099758832	8.78147029204431e-06	0	0	0.109335440055141
2015	28	4456000	39.7418379195449	8.78147029204431e-06	0	0	0.0970806153521581
2015	29	4456000	39.1624179663391	8.17724068479356e-06	0	0	0.0367082041485938
2015	30	4456000	39.3416979197075	8.01611278952669e-06	0	0	0.0116492704821195
2015	31	4456000	39.6550283661601	8.09667673716012e-06	0	0	0.013742812861154
2015	32	4456000	41.0141328077267	7.89526686807654e-06	0	0	-0.0442318948015134
2015	33	4456000	40.6849436153515	8.17724068479355e-06	0	0	-0.00208783908255043
2015	34	4456000	40.7981344160083	8.21752265861027e-06	0	0	4.57271887147838e-05
2015	35	4456000	40.3474394497001	8.66062437059416e-06	0	0	0.0657429712139907
2015	36	4456000	40.6311825758568	8.58006042296072e-06	0	0	0.0484558238113672
2015	37	4456000	39.9933426205746	9.02316213494461e-06	0	0	0.120186437653565
2015	38	4456000	39.639838681971	8.90231621349446e-06	0	0	0.115039855601205
2015	39	4456000	39.097695679089	9.06344410876133e-06	0	0	0.150962971561207
2015	40	4456000	38.9831910300577	8.86203423967774e-06	0	0	0.128691593411995
2015	41	4456000	39.0026097534805	8.78147029204431e-06	0	0	0.117873913452912
2015	42	4456000	39.0824856137579	8.45921450151057e-06	0	0	0.0746501748910028
2015	43	4456000	39.769276270801	8.29808660624371e-06	0	0	0.035975603867085
2015	44	4456000	39.8359519431437	8.41893252769386e-06	0	0	0.0493034046144938
2015	45	4456000	39.4986371725026	7.45216515609265e-06	0	0	-0.0632588198319419
2015	46	4456000	39.2637510569621	7.93554884189325e-06	0	0	0.0034700949188531
2015	47	4456000	40.9830196968204	7.73413897280967e-06	0	0	-0.0630265831051193
2015	48	4456000	41.6672856499456	7.93554884189325e-06	0	0	-0.0544140472454448
2015	49	4456000	41.3793560417321	7.93554884189325e-06	0	0	-0.0478343848496779
2015	50	4456000	42.5678193610017	8.86203423967774e-06	0	0	0.0336446794902154
2015	51	4456000	42.2260735592771	8.17724068479356e-06	0	0	-0.03850875589923
2015	52	4456000	41.3585322270719	8.29808660624371e-06	0	0	-0.00383312024231079
2015	53	4456000	0	8.66062437059416e-06	0	0	Inf
2016	1	4364000	41.7368879412897	8.20451843043995e-06	0	0	-0.00807170725722486
2016	2	4364000	41.6041962005398	7.88743559254855e-06	0	0	-0.0433657266647633
2016	3	4364000	40.9757231609502	8.24415378517638e-06	0	0	0.0152352854542102
2016	4	4364000	40.9153433574885	8.24415378517638e-06	0	0	0.016733493753908
2016	5	4364000	41.085027404439	8.32342449464923e-06	0	0	0.0222702199162249
2016	6	4364000	41.7275638717718	8.00634165675783e-06	0	0	-0.0318150342026051
2016	7	4364000	41.9744795549808	7.64962346413e-06	0	0	-0.0803936008440733
2016	8	4364000	42.7314203648997	7.09472849782006e-06	0	0	-0.162208985933763
2016	9	4364000	43.3341325169918	7.37217598097503e-06	0	0	-0.141554293594928
2016	10	4364000	42.0058317399237	7.64962346413e-06	0	0	-0.0810799738715022
2016	11	4364000	42.0025995218771	8.36305984938565e-06	0	0	0.0046997205023006
2016	12	4364000	41.7368008997528	8.56123662306778e-06	0	0	0.0350577684130992
2016	13	4364000	41.589429837318	8.64050733254063e-06	0	0	0.0483432970960793
2016	14	4364000	41.5671036891787	8.36305984938565e-06	0	0	0.0152258939076882
2016	15	4364000	41.9223195811588	8.36305984938565e-06	0	0	0.00662368928092437
2016	16	4364000	40.9884878459608	7.57035275465716e-06	0	0	-0.0680310007151335
2016	17	4364000	41.0529289676128	8.24415378517638e-06	0	0	0.0133259927158615
2016	18	4364000	40.0737526324345	8.6008719778042e-06	0	0	0.0830031416841498
2016	19	4364000	40.6260952175423	8.99722552516845e-06	0	0	0.11750833440661
2016	20	4364000	40.8693833387782	8.56123662306778e-06	0	0	0.0570259805953676
2016	21	4364000	41.8458269559574	8.99722552516845e-06	0	0	0.0849349457900141
2016	22	4364000	41.2170997781153	8.52160126833135e-06	0	0	0.0432563239888927
2016	23	4364000	41.3241307354616	7.92707094728498e-06	0	0	-0.0320425550857471
2016	24	4364000	41.7725875298341	7.88743559254855e-06	0	0	-0.0472220574898626
2016	25	4364000	42.2390080667838	8.04597701149425e-06	0	0	-0.0388031855339116
2016	26	4364000	41.0356811286342	7.84780023781213e-06	0	0	-0.0349861654332918
2016	27	4364000	39.8682411567768	7.64962346413e-06	0	0	-0.0318108128168886
2016	28	4364000	40.3517788233915	8.16488307570353e-06	0	0	0.0210206638057017
2016	29	4364000	39.6197374970026	7.76852952833928e-06	0	0	-0.0105941513881642
2016	30	4364000	39.9337846397672	7.53071739992073e-06	0	0	-0.048424777596498
2016	31	4364000	40.3153457166852	7.25326991676576e-06	0	0	-0.0921571091761099
2016	32	4364000	41.7748776370287	7.68925881886643e-06	0	0	-0.0712121209037796
2016	33	4364000	41.482832261566	7.37217598097503e-06	0	0	-0.103243487198777
2016	34	4364000	41.5949524206524	7.76852952833928e-06	0	0	-0.0575779579318215
2016	35	4364000	41.0854998424113	8.20451843043995e-06	0	0	0.00765477257901264
2016	36	4364000	41.4104242081818	8.36305984938565e-06	0	0	0.0190670780827738
2016	37	4364000	40.572523320342	8.08561236623068e-06	0	0	0.0056066682829148
2016	38	4364000	40.1828990690371	8.1252477209671e-06	0	0	0.0203345440446967
2016	39	4364000	39.6751218453025	7.72889417360285e-06	0	0	-0.0170162513409493
2016	40	4364000	39.468301273009	7.57035275465716e-06	0	0	-0.0321346810503936
2016	41	4364000	39.466411684415	8.04597701149425e-06	0	0	0.0287228624849269
2016	42	4364000	39.6316081032332	8.00634165675783e-06	0	0	0.0193883602897285
2016	43	4364000	40.3897815841852	7.84780023781213e-06	0	0	-0.0195539949266381
2016	44	4364000	40.4265044080216	8.32342449464923e-06	0	0	0.0389223756795097
2016	45	4364000	40.1657513878882	7.88743559254855e-06	0	0	-0.00910605118166529
2016	46	4364000	39.8982491770417	7.72889417360285e-06	0	0	-0.0225134986013004
2016	47	4364000	41.7166844343824	8.00634165675783e-06	0	0	-0.0315625379206124
2016	48	4364000	42.4634583275301	8.24415378517638e-06	0	0	-0.0203341499147358
2016	49	4364000	42.1983403398639	7.45144669044788e-06	0	0	-0.108969696505338
2016	50	4364000	43.3892809192492	8.08561236623068e-06	0	0	-0.0596755895555873
2016	51	4364000	43.0117024775209	7.84780023781213e-06	0	0	-0.0793203310030331
2016	52	4364000	42.151466272053	8.00634165675783e-06	0	0	-0.0415517282542144
2017	1	4266000	42.1304859036177	8.0390243902439e-06	0	0	-0.0220858099226868
2017	2	4266000	41.8225551270671	8.58536585365854e-06	0	0	0.0520638891219651
2017	3	4266000	41.121433769189	7.72682926829268e-06	0	0	-0.0369985584094338
2017	4	4266000	41.0875126432495	7.76585365853658e-06	0	0	-0.0313358624170946
2017	5	4266000	41.1315323240214	7.57073170731707e-06	0	0	-0.056684791260736
2017	6	4266000	41.8280393661797	7.64878048780488e-06	0	0	-0.0628296091808828
2017	7	4266000	42.0024095884265	7.45365853658537e-06	0	0	-0.0905283679123559
2017	8	4266000	42.8698652528468	8.27317073170732e-06	0	0	-0.010960268945925
2017	9	4266000	43.5752554337058	7.9219512195122e-06	0	0	-0.0682785540576415
2017	10	4266000	42.0287467025787	7.57073170731707e-06	0	0	-0.0768223407999132
2017	11	4266000	42.2136229910888	7.33658536585366e-06	0	0	-0.10929227733101
2017	12	4266000	41.9128937745894	7.18048780487805e-06	0	0	-0.121988565191583
2017	13	4266000	41.8688153009382	6.90731707317073e-06	0	0	-0.154501990429933
2017	14	4266000	41.892232010085	7.72682926829268e-06	0	0	-0.0547173521223024
2017	15	4266000	42.241299140676	8.19512195121951e-06	0	0	-0.00571239866161332
2017	16	4266000	41.1498970382339	8e-06	0	0	-0.00364270749194409
2017	17	4266000	41.3637261915191	8.70243902439024e-06	0	0	0.078239416669004
2017	18	4266000	40.3158059904394	8.50731707317073e-06	0	0	0.0814616979340418
2017	19	4266000	40.984316390106	8.42926829268293e-06	0	0	0.0540617437364125
2017	20	4266000	41.3646763738047	8.70243902439024e-06	0	0	0.0782146485798254
2017	21	4266000	42.3926642445222	8.58536585365854e-06	0	0	0.037915422022232
2017	22	4266000	41.6195598409862	8.11707317073171e-06	0	0	-0.000469967511932064
2017	23	4266000	41.695410443072	8.54634146341463e-06	0	0	0.0504753289286224
2017	24	4266000	42.2558530264829	8.54634146341463e-06	0	0	0.0365427949720801
2017	25	4266000	42.6358082291971	7.84390243902439e-06	0	0	-0.0571305747531034
2017	26	4266000	41.2777011834771	7.84390243902439e-06	0	0	-0.026108556256241
2017	27	4266000	40.2033219462313	7.53170731707317e-06	0	0	-0.0398803349727064
2017	28	4266000	40.7185788513826	7.29756097560976e-06	0	0	-0.0815003604004693
2017	29	4266000	39.8389895284162	7.25853658536585e-06	0	0	-0.0662413770945144
2017	30	4266000	40.2948919040612	7.49268292682927e-06	0	0	-0.0470256108037905
2017	31	4266000	40.7400949622452	7.49268292682927e-06	0	0	-0.0574396049988051
2017	32	4266000	42.2856062347749	7.9609756097561e-06	0	0	-0.0351326696494941
2017	33	4266000	42.0260219807814	7.80487804878049e-06	0	0	-0.0482087498480788
2017	34	4266000	42.1365024166742	7.80487804878049e-06	0	0	-0.0507043132234136
2017	35	4266000	41.5746902381657	7.9219512195122e-06	0	0	-0.0234443175062063
2017	36	4266000	41.9364350743909	8.58536585365854e-06	0	0	0.0492069705483669
2017	37	4266000	40.9036035086384	8.19512195121951e-06	0	0	0.0268043985691894
2017	38	4266000	40.4819772999249	8.42926829268293e-06	0	0	0.0671415499281988
2017	39	4266000	40.0254904770501	8.42926829268293e-06	0	0	0.0793121954313121
2017	40	4266000	39.7264799293702	8.62439024390244e-06	0	0	0.112608015575084
2017	41	4266000	39.6980209454991	7.9219512195122e-06	0	0	0.0227210080759247
2017	42	4266000	39.9472017595091	8.15609756097561e-06	0	0	0.0463811771258772
2017	43	4266000	40.7696603719142	8.23414634146342e-06	0	0	0.0350834325093157
2017	44	4266000	40.7780917723012	8.23414634146342e-06	0	0	0.0348694155586911
2017	45	4266000	40.5976740178645	7.80487804878049e-06	0	0	-0.0147218783421306
2017	46	4266000	40.3003465080545	7.9219512195122e-06	0	0	0.00743550658765682
2017	47	4266000	42.2021757157635	8.31219512195122e-06	0	0	0.00942662972913661
2017	48	4266000	43.0016842883254	8.35121951219512e-06	0	0	-0.00469014857588053
2017	49	4266000	42.7568475194424	8.0390243902439e-06	0	0	-0.0364116535657706
2017	50	4266000	43.9441626939625	8.35121951219512e-06	0	0	-0.0260367389846688
2017	51	4266000	43.5359391514975	8.46829268292683e-06	0	0	-0.00312245822984091
2017	52	4266000	42.6868444418376	8.46829268292683e-06	0	0	0.0167066825268395
2018	1	4182000	42.6266136193453	7.91090629800307e-06	0	0	-0.0334676742582684
2018	2	4182000	42.1465417465377	7.83410138248848e-06	0	0	-0.0319490447077626
2018	3	4182000	41.3731031405582	7.79569892473118e-06	0	0	-0.0186861289551267
2018	4	4182000	41.3606672132766	7.68049155145929e-06	0	0	-0.0328976127551409
2018	5	4182000	41.2577761697748	7.33486943164363e-06	0	0	-0.0741139356903813
2018	6	4182000	41.9915973375303	8.06451612903226e-06	0	0	0.000200103425505603
2018	7	4182000	42.0965971001615	8.64055299539171e-06	0	0	0.0689700142016324
2018	8	4182000	43.0905250609889	9.06298003072197e-06	0	0	0.0953684118073439
2018	9	4182000	43.8921870652313	9.7542242703533e-06	0	0	0.157381379162139
2018	10	4182000	42.1319407765387	9.56221198156682e-06	0	0	0.182001091858822
2018	11	4182000	42.5278338215115	9.17818740399386e-06	0	0	0.123969779430001
2018	12	4182000	42.1851087330974	8.79416282642089e-06	0	0	0.0856911686484865
2018	13	4182000	42.2517108603913	8.33333333333333e-06	0	0	0.0271773406620831
2018	14	4182000	42.3256564030813	8.14132104454685e-06	0	0	0.00175646648478988
2018	15	4182000	42.6725484040782	8.37173579109063e-06	0	0	0.0217341506567533
2018	16	4182000	41.4164371131792	8.98617511520737e-06	0	0	0.12998614226784
2018	17	4182000	41.775970312679	8.98617511520737e-06	0	0	0.120261232706694
2018	18	4182000	40.6574574626725	8.75576036866359e-06	0	0	0.121565460453724
2018	19	4182000	41.4407960542669	9.02457757296467e-06	0	0	0.134148097407523
2018	20	4182000	41.9422746402744	8.87096774193548e-06	0	0	0.101513935432513
2018	21	4182000	43.0273691860482	8.33333333333333e-06	0	0	0.00866032065173514
2018	22	4182000	42.1250082959058	8.10291858678955e-06	0	0	0.00178021814422946
2018	23	4182000	42.1753295390104	8.17972350230415e-06	0	0	0.0100691675828345
2018	24	4182000	42.837224129237	8.06451612903226e-06	0	0	-0.019544313298899
2018	25	4182000	43.1305683608073	8.52534562211982e-06	0	0	0.0294322956417661
2018	26	4182000	41.6182290037233	8.33333333333333e-06	0	0	0.0428122733458278
2018	27	4182000	40.6341546072615	8.64055299539171e-06	0	0	0.107442751914871
2018	28	4182000	41.1727425742603	8.83256528417819e-06	0	0	0.117244009602545
2018	29	4182000	40.1481979206878	8.79416282642089e-06	0	0	0.140773493507163
2018	30	4182000	40.7572937702631	8.83256528417819e-06	0	0	0.128632343925691
2018	31	4182000	41.2604965093064	9.02457757296467e-06	0	0	0.139104082021868
2018	32	4182000	42.89162325012	9.06298003072197e-06	0	0	0.100447976164389
2018	33	4182000	42.6555065768595	8.56374807987711e-06	0	0	0.0455859882858682
2018	34	4182000	42.764641428785	8.41013824884793e-06	0	0	0.0242106220611981
2018	35	4182000	42.1506449655815	7.56528417818741e-06	0	0	-0.065257482247961
2018	36	4182000	42.5508003097675	7.5652841781874e-06	0	0	-0.0740479682363156
2018	37	4182000	41.324760443727	7.06605222734255e-06	0	0	-0.109492720469329
2018	38	4182000	40.8740138057302	7.29646697388633e-06	0	0	-0.0703139608307154
2018	39	4182000	40.4747739561386	7.10445468509985e-06	0	0	-0.085850361015088
2018	40	4182000	40.0798418651612	7.48847926267281e-06	0	0	-0.0269422686046034
2018	41	4182000	40.011226309817	7.6036866359447e-06	0	0	-0.0102777732087681
2018	42	4182000	40.3474229706801	7.75729646697389e-06	0	0	0.00130310749606236
2018	43	4182000	41.2325601474927	8.37173579109063e-06	0	0	0.0574167561761569
2018	44	4182000	41.217759204844	8.60215053763441e-06	0	0	0.0869101296204129
2018	45	4182000	41.1212459684788	9.06298003072197e-06	0	0	0.147825142170565
2018	46	4182000	40.7912936775793	8.678955453149e-06	0	0	0.108079590641764
2018	47	4182000	42.7805597936338	9.21658986175115e-06	0	0	0.122004953454183
2018	48	4182000	43.6335057399538	9.10138248847926e-06	0	0	0.0863211469299234
2018	49	4182000	43.403249585262	8.7173579109063e-06	0	0	0.0460046294647945
2018	50	4182000	44.5891513769945	7.91090629800307e-06	0	0	-0.0760084296814643
2018	51	4182000	44.1536294638215	7.75729646697389e-06	0	0	-0.0850129311996228
2018	52	4182000	43.310487903374	7.79569892473118e-06	0	0	-0.0625827145937744
2019	1	4116000	42.9881677296015	7.43550834597876e-06	0	0	-0.0881211721660096
2019	2	4116000	42.3375894353515	7.47344461305008e-06	0	0	-0.0693849006173851
2019	3	4116000	41.4946621868518	7.92867981790592e-06	0	0	0.00735848412919378
2019	4	4116000	41.5037495517095	8.649468892261e-06	0	0	0.0986959128400431
2019	5	4116000	41.2376568555439	8.80121396054628e-06	0	0	0.125185171469365
2019	6	4116000	41.9968339618871	8.649468892261e-06	0	0	0.0857961350463434
2019	7	4116000	42.0313172333139	9.0288315629742e-06	0	0	0.13248889478706
2019	8	4116000	43.1634367024852	9.25644916540212e-06	0	0	0.130586527119382
2019	9	4116000	44.0486637990133	8.91502276176024e-06	0	0	0.0670017191543678
2019	10	4116000	42.0899985599882	8.00455235204856e-06	0	0	0.00261348167676887
2019	11	4116000	42.7075772652911	8.4597875569044e-06	0	0	0.0443111704265854
2019	12	4116000	42.3189432755975	8.30804248861912e-06	0	0	0.0349974883530826
2019	13	4116000	42.5005263902729	8.61153262518968e-06	0	0	0.0682220634893282
2019	14	4116000	42.6279276080517	8.38391502276176e-06	0	0	0.0368789307892927
2019	15	4116000	42.9696349387484	8.8391502276176e-06	0	0	0.0844867559714324
2019	16	4116000	41.5582645732482	8.34597875569044e-06	0	0	0.0587545089244064
2019	17	4116000	42.0635421536675	8.00455235204856e-06	0	0	0.00324408833269474
2019	18	4116000	40.8810336475786	7.35963581183611e-06	0	0	-0.0509046240248837
2019	19	4116000	41.7731613236549	7.47344461305008e-06	0	0	-0.0568106709776616
2019	20	4116000	42.3805096378287	7.01820940819423e-06	0	0	-0.126957171676531
2019	21	4116000	43.5117000753289	7.701062215478e-06	0	0	-0.0669176352633438
2019	22	4116000	42.4962087948049	8.11836115326252e-06	0	0	0.00714866605305807
2019	23	4116000	42.5216973026405	8.15629742033384e-06	0	0	0.011248438507881
2019	24	4116000	43.2757117906377	8.68740515933232e-06	0	0	0.0583303683501388
2019	25	4116000	43.4838968626323	9.0288315629742e-06	0	0	0.0946581018341263
2019	26	4116000	41.8242997801783	8.23216995447648e-06	0	0	0.037674276152937
2019	27	4116000	40.9381379046047	7.47344461305008e-06	0	0	-0.0375722488450477
2019	28	4116000	41.4927071547207	7.701062215478e-06	0	0	-0.0215147965976738
2019	29	4116000	40.3293302586168	7.20789074355083e-06	0	0	-0.0577577223246625
2019	30	4116000	41.0915202305376	7.24582701062216e-06	0	0	-0.070367808596888
2019	31	4116000	41.6480179232232	7.5113808801214e-06	0	0	-0.0491744391533512
2019	32	4116000	43.3522926048701	8.19423368740516e-06	0	0	-0.00351290775457127
2019	33	4116000	43.1357795692512	8.38391502276176e-06	0	0	0.0246714083152305
2019	34	4116000	43.243564000962	8.61153262518968e-06	0	0	0.0498672125865944
2019	35	4116000	42.584300924825	8.95295902883156e-06	0	0	0.108389687629797
2019	36	4116000	43.017855263106	9.2185128983308e-06	0	0	0.129763436664902
2019	37	4116000	41.6080310244838	8.80121396054628e-06	0	0	0.115169328072661
2019	38	4116000	41.1306534583103	8.34597875569044e-06	0	0	0.0697617543226751
2019	39	4116000	40.7979292852754	8.19423368740516e-06	0	0	0.0588772704106718
2019	40	4116000	40.3067480220183	7.73899848254932e-06	0	0	0.012237454078712
2019	41	4116000	40.1952581485742	7.66312594840668e-06	0	0	0.00509368171412224
2019	42	4116000	40.615866981413	7.701062215478e-06	0	0	-0.000390659675449398
2019	43	4116000	41.5587561636484	8.30804248861912e-06	0	0	0.0539295215556055
2019	44	4116000	41.5232658907161	8.04248861911988e-06	0	0	0.0211142859425203
2019	45	4116000	41.5109043727932	8.76327769347496e-06	0	0	0.112960575011708
2019	46	4116000	41.1511792263327	8.76327769347496e-06	0	0	0.122689577032499
2019	47	4116000	43.2163655150138	9.48406676783005e-06	0	0	0.156969111218515
2019	48	4116000	44.1145358685191	9.37025796661609e-06	0	0	0.119812302848068
2019	49	4116000	43.8965877367376	9.2185128983308e-06	0	0	0.107147559884845
2019	50	4116000	45.0793652952584	8.8391502276176e-06	0	0	0.0337323894154645
2019	51	4116000	44.620584545901	9.10470409711684e-06	0	0	0.0757366916747279
2019	52	4116000	43.7846899012191	8.8391502276176e-06	0	0	0.0642989616948838
2020	1	4081000	43.2886096639648	8.80195599022005e-06	0	0	0.0811158030551896
2020	2	4081000	42.4776415409001	9.29095354523228e-06	0	0	0.162964755292138
2020	3	4081000	41.5697682590414	9.17810795561407e-06	0	0	0.173930046852883
2020	4	4081000	41.5959980309576	8.91480157983826e-06	0	0	0.139532701312343
2020	5	4081000	41.1523652369925	8.46341922136543e-06	0	0	0.0934972933110745
2020	6	4081000	41.9188650384183	8.04965205943201e-06	0	0	0.021020009982956
2020	7	4081000	41.8861749874307	7.8239608801956e-06	0	0	-0.00683220627132039
2020	8	4081000	43.1649161842229	8.12488245251081e-06	0	0	0.000812785448889493
2020	9	4081000	44.1221077528677	7.93680646981381e-06	0	0	-0.0435633710799507
2020	10	4081000	41.9773407210551	7.8991912732744e-06	0	0	0.000539797866078065
2020	11	4081000	42.8308057101399	7.7863456836562e-06	0	0	-0.0334059956710358
2020	12	4081000	42.3895090249415	7.8991912732744e-06	0.079	0	-0.0091888071813326
2020	13	4081000	42.6924366091557	7.37257852172278e-06	0.086	0	-0.08180457445258
2020	14	4081000	42.8745537468706	7.97442166635321e-06	0.0812727272727273	0	-0.0110684241676848
2020	15	4081000	43.2140434317183	8.27534323866842e-06	0.0714545454545454	0	0.0181875266896409
2020	16	4081000	41.6473461551602	8.61388000752304e-06	0.0574545454545455	0	0.0997099269991593
2020	17	4081000	42.2900218909248	8.20011284558962e-06	0.0443636363636364	0	0.0309760565377317
2020	18	4081000	41.0454512952494	8.31295843520782e-06	0.0316363636363636	0	0.0768550132890294
2020	19	4081000	42.0423431148132	7.63588489749859e-06	0.0211818181818182	0	-0.0343069155511709
2020	20	4081000	42.739826927891	7.8239608801956e-06	0.0171818181818182	0	-0.0266689645190673
2020	21	4081000	43.9182905619962	7.861576076735e-06	0.0146363636363636	0	-0.0482325367151073
2020	22	4081000	42.8076120702548	7.7863456836562e-06	0.0111818181818182	0	-0.0328822842989855
2020	23	4081000	42.8133106241901	7.93680646981381e-06	0.00963636363636364	0	-0.0143252323926477
2020	24	4081000	43.6461160056054	8.08726725597141e-06	0.00972727272727273	0	-0.0148035166639447
2020	25	4081000	43.7723666943746	7.52303930788038e-06	0.0116363636363636	0	-0.0861814651401851
2020	26	4081000	41.9742546259451	7.29734812864397e-06	0.00809090909090909	0	-0.0756238473853216
2020	27	4081000	41.1820182585633	7.861576076735e-06	0.00709090909090909	0	0.0150061062465821
2020	28	4081000	41.7464988159214	7.97442166635321e-06	0.00709090909090909	0	0.0156540357302814
2020	29	4081000	40.4530466700335	8.01203686289261e-06	0.00809090909090909	0	0.0530727227414724
2020	30	4081000	41.3699677654349	8.20011284558962e-06	0.00854545454545454	0	0.0539046161991054
2020	31	4081000	41.9718326922535	7.93680646981381e-06	0.0106363636363636	0	0.00543620073537216
2020	32	4081000	43.741529365966	7.861576076735e-06	0.0121818181818182	0	-0.0443864079310554
2020	33	4081000	43.5384331188381	7.56065450441979e-06	0.0122727272727273	0	-0.0766778425334207
2020	34	4081000	43.6448960032841	7.44780891480158e-06	0.0107272727272727	0	-0.0926774118783503
2020	35	4081000	42.9441070302772	7.44780891480158e-06	0.00918181818181818	0	-0.0778711507010616
2020	36	4081000	43.4098835199874	7.861576076735e-06	0.00872727272727273	0	-0.0370856447759457
2020	37	4081000	41.8275900669236	7.7487304871168e-06	0.0101818181818182	0	-0.0150042129111303
2020	38	4081000	41.3276288573477	7.71111529057739e-06	0.0131818181818182	0	-0.00792759871316583
2020	39	4081000	41.0629501837832	7.63588489749859e-06	0.0126363636363636	0	-0.0112741578895612
2020	40	4081000	40.4722892469264	7.7863456836562e-06	0.0166363636363636	0	0.0229221220330174
2020	41	4081000	40.3067950903712	7.8991912732744e-06	0.0236363636363636	0	0.0420079270959759
2020	42	4081000	40.8128242166128	7.48542411134098e-06	0.0380909090909091	0	-0.0248163227135979
2020	43	4081000	41.8093128944059	7.41019371826218e-06	0.0600909090909091	0	-0.0576262255371412
2020	44	4081000	41.7584703006389	7.44780891480158e-06	0.0745454545454545	0	-0.0516894006197802
2020	45	4081000	41.832577967891	7.29734812864397e-06	0.0806363636363636	0	-0.0724932125918393
2020	46	4081000	41.4420837042381	7.10927214594696e-06	0.0900909090909091	0	-0.087883701269241
2020	47	4081000	43.5796465629543	7.93680646981381e-06	0.0929090909090909	0	-0.0316580484644652
2020	48	4081000	44.5203836942029	8.04965205943201e-06	0.0883636363636364	0	-0.0386426070812792
2020	49	4081000	44.3110667825739	8.23772804212902e-06	0.0963636363636364	0	-0.0115336149563181
2020	50	4081000	45.4892683375891	8.61388000752304e-06	0.106636363636364	0	0.00683087844158916
2020	51	4081000	45.0117692041932	8.38818882828663e-06	0.0986363636363636	0	-0.00914803420245914
2020	52	4081000	44.1812362964921	7.97442166635321e-06	0.114454545454545	0	-0.0403165788421699
2020	53	4081000	0	6.77073537709235e-06	0.146636363636364	0.5	Inf
2021	1	4143000	43.1376344939836	8.19702951682647e-06	0.124090909090909	0.6	0.0107183787762141
2021	2	4143000	42.161137851502	8.19702951682647e-06	0.0947272727272727	0.5	0.0341276877670111
2021	3	4143000	41.1927428824514	8.08422635833803e-06	0.0875454545454545	0.8	0.0438731920014598
2021	4	4143000	41.2461057838402	8.30983267531491e-06	0.078	0.7	0.0716163177110665
2021	5	4143000	40.6174626281298	8.12182741116751e-06	0.0660909090909091	0.6	0.0635819473883554
2021	6	4143000	41.3918161656984	8.15942846399699e-06	0.0585454545454545	1.1	0.0485164464942183
2021	7	4143000	41.2824061781957	8.27223162248543e-06	0.0576363636363636	1.2	0.0658293465277635
2021	8	4143000	42.7170420249285	8.49783793946231e-06	0.0627272727272727	1.4	0.0581257001274225
2021	9	4143000	43.7253329025551	8.61064109795074e-06	0.0636363636363636	0.9	0.0474477141676303
2021	10	4143000	41.4348740890899	8.64824215078022e-06	0.0730909090909091	1.3	0.11017593298569
2021	11	4143000	42.5071572698215	8.6858432036097e-06	0.0870909090909091	1	0.0868757867466318
2021	12	4143000	42.0228817183435	8.57304004512126e-06	0.101636363636364	1.5	0.0851231075877186
2021	13	4143000	42.4354000353604	8.19702951682647e-06	0.119545454545455	2	0.0274440670682764
2021	14	4143000	42.6725878103533	8.00902425267908e-06	0.135636363636364	2.3	-0.00170104074015689
2021	15	4143000	42.9916705637296	8.15942846399699e-06	0.133545454545455	3.8	0.00949787321395491
2021	16	4143000	41.3170595817524	8.57304004512126e-06	0.137818181818182	4.9	0.103660339375631
2021	17	4143000	42.1039660016869	8.8738484677571e-06	0.126090909090909	5.8	0.121034536226562
2021	18	4143000	40.8217519843186	9.24985899605189e-06	0.113636363636364	6	0.205239795168512
2021	19	4143000	41.9019829103605	9.09945478473397e-06	0.102727272727273	6.3	0.155076601113139
2021	20	4143000	42.6753778166136	9.21225794322241e-06	0.0738181818181818	6.9	0.148203074160581
2021	21	4143000	43.8591942579357	8.27223162248543e-06	0.0542727272727273	8.3	0.00321040421390738
2021	22	4143000	42.6664233099875	7.82101898853168e-06	0.0408181818181818	9	-0.0249944388879184
2021	23	4143000	42.6433693486426	7.33220530174845e-06	0.0308181818181818	8.70000000000001	-0.0854381209621422
2021	24	4143000	43.5515817851152	7.40740740740741e-06	0.0191818181818182	7.79999999999999	-0.0953256257281129
2021	25	4143000	43.5993694688032	7.06899793194209e-06	0.0136363636363636	6.4	-0.137602207139623
2021	26	4143000	41.6766851128741	7.36980635457793e-06	0.0111818181818182	5.90000000000001	-0.0594261541234963
2021	27	4143000	41.0091961718507	7.25700319608949e-06	0.0139090909090909	5.3	-0.0587477053135811
2021	28	4143000	41.5742105306899	7.33220530174845e-06	0.0216363636363636	5	-0.0619184465039843
2021	29	4143000	40.1596572506835	7.25700319608949e-06	0.0288181818181818	4.4	-0.0388364183724949
2021	30	4143000	41.2121440633695	7.5954126715548e-06	0.039	4.4	-0.0197064259049637
2021	31	4143000	41.8590795346905	7.7834179357022e-06	0.0522727272727273	3.6	-0.0109672630118399
2021	32	4143000	43.6648312036104	7.67061477721376e-06	0.0782727272727273	2.89999999999999	-0.0656095792573109
2021	33	4143000	43.480560288971	7.93382214702012e-06	0.108545454545455	2.30000000000001	-0.0294513290643079
2021	34	4143000	43.5853322264667	8.12182741116751e-06	0.121272727272727	2.09999999999999	-0.00884086931962739
2021	35	4143000	42.8601562741567	8.64824215078022e-06	0.121909090909091	2.09999999999999	0.0732578692844501
2021	36	4143000	43.3421232560636	8.64824215078022e-06	0.109	2.10000000000001	0.061323178106291
2021	37	4143000	41.6060401023624	9.02425267907501e-06	0.0941818181818182	1.67417218543046	0.153678645742461
2021	38	4143000	41.0833314495661	8.64824215078022e-06	0.0778181818181818	1.3317880794702	0.119675507729201
2021	39	4143000	40.9065733014762	8.8738484677571e-06	0.0781818181818182	1.48013245033112	0.153848787385393
2021	40	4143000	40.232936644129	8.79864636209814e-06	0.077	1.49668874172186	0.163226050684752
2021	41	4143000	40.0379424981156	8.76104530926866e-06	0.0868181818181818	1.63443708609272	0.163895971981908
2021	42	4143000	40.6108094545492	8.27223162248543e-06	0.115272727272727	1.55099337748343	0.0834553802539676
2021	43	4143000	41.6499267626044	8.27223162248543e-06	0.140636363636364	2	0.0564244266452258
2021	44	4143000	41.5792724007411	8.00902425267907e-06	0.174818181818182	3.5	0.0245489528874164
2021	45	4143000	41.7270725009912	8.04662530550855e-06	0.185545454545455	6.60000000000001	0.0257129828358641
2021	46	4143000	41.3208673586846	7.85862004136116e-06	0.209727272727273	9.49999999999999	0.0115954158744136
2021	47	4143000	43.491260007769	8.57304004512126e-06	0.222454545454545	11.5	0.0484865233119086
2021	48	4143000	44.4502008075929	8.98665162624553e-06	0.22	10.0027027027027	0.0753607212463895
2021	49	4143000	44.2531560692693	9.02425267907501e-06	0.213909090909091	4.99999999999999	0.0846684002575046
2021	50	4143000	45.4207925277936	8.30983267531491e-06	0.197272727272727	6.50000000000001	-0.0268773938069562
2021	51	4143000	44.9282028025739	8.83624741492762e-06	0.187727272727273	6	0.046113511518146
2021	52	4143000	44.1144287575745	8.72344425643918e-06	0.244	4.4027027027027	0.0518100609436786
2022	1	4195000	43.0145297819609	8.78747878559306e-06	0.259181818181818	2.82702702702702	0.0833548625595525
2022	2	4195000	41.8692705483067	8.41033377333585e-06	0.294454545454545	1.85945945945946	0.0652203732219974
2022	3	4195000	40.8384279160757	8.59890627946445e-06	0.39	1.17297297297297	0.116595381529119
2022	4	4195000	40.9223868765881	7.95775975862719e-06	0.473	0.989189189189188	0.0312203959965701
2022	5	4195000	40.0956567319479	7.84461625495003e-06	0.508363636363636	0.71891891891892	0.037518858416738
2022	6	4195000	40.8749867449273	7.80690175372431e-06	0.506181818181818	0.743243243243238	0.0128443651455831
2022	7	4195000	40.6847704099603	8.29719026965868e-06	0.530545454545455	0.562162162162168	0.0814857637546874
2022	8	4195000	42.2937588093376	8.37261927211013e-06	0.526545454545455	0.562162162162161	0.0498002837760872
2022	9	4195000	43.3438106066834	8.63662078069018e-06	0.570363636363636	0.47297297297297	0.0566675924183243
2022	10	4195000	40.9241914176837	9.01376579294739e-06	0.608909090909091	0.300000000000003	0.168013303235239
2022	11	4195000	42.2157066294767	8.93833679049594e-06	0.624727272727273	0.0864864864864865	0.122804846452657
2022	12	4195000	41.6920648770958	8.97605129172167e-06	0.614727272727273	0.300000000000001	0.141704066237069
2022	13	4195000	42.2074211143113	8.74976428436734e-06	0.571090909090909	0.299999999999996	0.0993327423235324
2022	14	4195000	42.5010247367139	8.63662078069018e-06	0.552545454545455	0.200000000000002	0.0776210758145864
2022	15	4195000	42.7931186501577	8.22176126720724e-06	0.581090909090909	0.200000000000001	0.0188553995430596
2022	16	4195000	41.0288296466405	8.07090326230436e-06	0.545	0.100000000000001	0.0431689221606765
2022	17	4195000	41.9616994337251	7.73147275127286e-06	0.460545454545454	0.1	-0.0229185053680692
2022	18	4195000	40.6487988348865	7.73147275127286e-06	0.433272727272727	0.999999999999997	0.00863989035789399
2022	19	4195000	41.8023906946831	7.58061474636998e-06	0.400181818181818	0.199999999999994	-0.038332513237978
2022	20	4195000	42.6429510492077	7.84461625495003e-06	0.336454545454545	0.200000000000009	-0.0244577596893845
2022	21	4195000	43.8195084378023	7.99547425985291e-06	0.301727272727273	0.0999999999999996	-0.0323944400201834
2022	22	4195000	42.5500031405557	8.10861776353008e-06	0.353363636363636	0.299999999999994	0.0105757185953163
2022	23	4195000	42.4957983801405	8.33490477088441e-06	0.461909090909091	0.200000000000009	0.0401028262750767
2022	24	4195000	43.4781835618105	8.59890627946445e-06	0.501818181818182	0.1	0.0488018648518994
2022	25	4195000	43.4517339917231	8.1463322647558e-06	0.545909090909091	0	-0.00579341647840932
2022	26	4195000	41.4032193715418	8.44804827456157e-06	0.565727272727273	0.199999999999994	0.082041461509945
2022	27	4195000	40.8704388730543	8.63662078069018e-06	0.563090909090909	0.1	0.120614342856878
2022	28	4195000	41.4314283209963	8.78747878559306e-06	0.576636363636364	0.199999999999994	0.124750024038741
2022	29	4195000	39.8952720867716	8.97605129172167e-06	0.556181818181818	0.200000000000009	0.193123834234562
2022	30	4195000	41.0795577977567	9.61719781255893e-06	0.514272727272727	0.899999999999994	0.241493402900872
2022	31	4195000	41.7722023451556	9.20233829907599e-06	0.458818181818182	0.300000000000009	0.168241013408273
2022	32	4195000	43.6081676722339	9.31548180275316e-06	0.426454545454545	0.5	0.132815310455108
2022	33	4195000	43.4423139495706	9.20233829907599e-06	0.400363636363636	0.499999999999995	0.123328744795886
2022	34	4195000	43.5458787875798	9.08919479539883e-06	0.358818181818182	0.499999999999995	0.10687856904033
2022	35	4195000	42.8015649856931	8.71204978314162e-06	0.322090909090909	0.399999999999999	0.0793997839902087
2022	36	4195000	43.2944559091678	8.74976428436734e-06	0.320636363636364	0.3	0.0717307568744534
2022	37	4195000	41.4085273242367	8.78747878559306e-06	0.329181818181818	0.300000000000009	0.125372067330795
2022	38	4195000	40.8609791844262	7.95775975862719e-06	0.361545454545455	0.3	0.0327701597538854
2022	39	4195000	40.7814212952811	8.10861776353008e-06	0.452909090909091	0.100000000000001	0.0544017014182789
2022	40	4195000	40.033233971882	8.10861776353008e-06	0.526454545454545	0.299999999999994	0.0741075784734702
2022	41	4195000	39.818674213402	8.25947576843296e-06	0.495818181818182	0.0999999999999996	0.0999863974692037
2022	42	4195000	40.449849768908	8.03318876107864e-06	0.464090909090909	0.0999999999999996	0.0531559509707926
2022	43	4195000	41.529841980645	9.08919479539883e-06	0.401090909090909	0	0.160611206333597
2022	44	4195000	41.4382780643667	8.82519328681878e-06	0.343454545454545	0.100000000000001	0.129390558345712
2022	45	4195000	41.6512774466791	8.90062228927022e-06	0.279545454545455	0	0.133218544387365
2022	46	4195000	41.234917364275	8.78747878559306e-06	0.257181818181818	0	0.13011018279312
2022	47	4195000	43.4291716971244	9.24005280030172e-06	0.259454545454545	0.0999999999999996	0.128273878712829
2022	48	4195000	44.3989673099451	9.46633980765604e-06	0.276545454545455	0.100000000000009	0.130656928337058
2022	49	4195000	44.2136164317603	9.73034131623609e-06	0.299181818181818	0	0.167061284833822
2022	50	4195000	45.3745111974122	1.00697718272676e-05	0.326454545454545	0	0.176872181998195
2022	51	4195000	44.8671264361817	1.01074863284933e-05	0.385909090909091	0	0.194638575221434
2022	52	4195000	44.0697803316187	1.0145200829719e-05	0.364818181818182	0	0.220791199664776
2023	1	4267000	43.0076497539478	9.71277399848828e-06	0.273181818181818	0	0.195136220976173
2023	2	4267000	41.6812895872999	9.18367346938776e-06	0.195181818181818	0	0.165990795419349
2023	3	4267000	40.5813264919406	8.42781557067271e-06	0.176727272727273	0	0.0990276527519979
2023	4	4267000	40.7021928588211	8.35222978080121e-06	0.217363636363636	0	0.0859365772579221
2023	5	4267000	39.6589558398259	8.1254724111867e-06	0.254454545454545	0	0.0842443803530238
2023	6	4267000	40.4455330501523	7.59637188208617e-06	0.264545454545455	0	-0.00607070871949834
2023	7	4267000	40.1663149866884	8.04988662131519e-06	0.295818181818182	0	0.0605901988797851
2023	8	4267000	41.9774818912675	8.54119425547997e-06	0.357181818181818	0	0.0767677803323148
2023	9	4267000	43.0632265825723	8.39002267573696e-06	0.334181818181818	0	0.0310421100208208
2023	10	4267000	40.5273711481187	8.39002267573696e-06	0.328545454545455	0	0.095555885866066
2023	11	4267000	42.0406267753081	8.69236583522298e-06	0.310363636363636	0	0.0941796906562151
2023	12	4267000	41.4850277266648	8.42781557067271e-06	0.269545454545455	0	0.0750866624426291
2023	13	4267000	42.092959675328	8.31443688586546e-06	0.216181818181818	0	0.0453054463117214
2023	14	4267000	42.4459944901757	8.39002267573696e-06	0.199272727272727	0	0.0460350978530281
2023	15	4267000	42.70162433143	8.04988662131519e-06	0.170727272727273	0	-0.00237987039184436
2023	16	4267000	40.8676714788494	7.78533635676493e-06	0.164090909090909	0	0.00813181933603908
2023	17	4267000	41.9545525717844	8.04988662131519e-06	0.158636363636364	0	0.0153844431331084
2023	18	4267000	40.6173408287272	7.82312925170068e-06	0.154	0	0.0192690893914754
2023	19	4267000	41.8346233940868	8.16326530612245e-06	0.137090909090909	0	0.0326374781255033
2023	20	4267000	42.7384553831072	8.2010582010582e-06	0.116363636363636	0	0.0154789079521636
2023	21	4267000	43.8934482394885	8.95691609977324e-06	0.105	0	0.0798878170012813
2023	22	4267000	42.5450441427228	8.84353741496599e-06	0.096	0	0.100010610942216
2023	23	4267000	42.4545612546123	8.42781557067271e-06	0.0883636363636364	0	0.0505349409341648
2023	24	4267000	43.5165139680898	8.01209372637944e-06	0.0835454545454545	0	-0.0256572474741099
2023	25	4267000	43.4184425938686	7.82312925170068e-06	0.0884545454545455	0	-0.0464881389862114
2023	26	4267000	41.2340985946739	7.2562358276644e-06	0.0747272727272727	0	-0.0687319158479178
2023	27	4267000	40.8521996049823	7.40740740740741e-06	0.0805454545454545	0	-0.040443345057503
2023	28	4267000	41.405407638175	8.16326530612245e-06	0.0994545454545454	0	0.0433419802917341
2023	29	4267000	39.7394759179087	8.23885109599395e-06	0.114727272727273	0	0.0971458227095432
2023	30	4267000	41.0552294658594	8.16326530612245e-06	0.150454545454545	0	0.052241104532716
2023	31	4267000	41.798685208836	8.39002267573696e-06	0.190454545454545	0	0.0622343688124935
2023	32	4267000	43.6634094895086	8.39002267573696e-06	0.210818181818182	0	0.0168697433183353
2023	33	4267000	43.5173627533023	8.65457294028723e-06	0.267454545454545	0	0.0524534829842024
2023	34	4267000	43.6204359067454	8.80574452003023e-06	0.250727272727273	0	0.0683066097648465
2023	35	4267000	42.8607804163995	9.25925925925926e-06	0.257818181818182	0	0.143236299571707
2023	36	4267000	43.3594636420706	9.59939531368103e-06	0.267272727272727	0	0.171601208431694
2023	37	4267000	41.3191737005587	9.22146636432351e-06	0.258909090909091	0	0.18104975558454
2023	38	4267000	40.741591989794	8.994708994709e-06	0.230272727272727	0	0.16833922473928
2023	39	4267000	40.7727742372459	8.76795162509448e-06	0.245909090909091	0	0.138014296746422
2023	40	4267000	39.9614211491778	8.54119425547997e-06	0.304818181818182	0	0.131090904681953
2023	41	4267000	39.7435422631351	8.46560846560847e-06	0	0	0.127227153115516
2023	42	4267000	40.4228962321351	8.35222978080121e-06	0	0	0.0934397116469413
2023	43	4267000	41.5444815596181	8.16326530612245e-06	0	0	0.0398492983479936
2023	44	4267000	41.4283260851147	8.31443688586546e-06	0	0	0.0620752552155195
2023	45	4267000	41.6953907141465	8.46560846560847e-06	0	0	0.0744592923265301
2023	46	4267000	41.2755814823317	8.31443688586546e-06	0	0	0.0660055756896976
2023	47	4267000	43.4867818407257	8.69236583522298e-06	0	0	0.0577926913166204
2023	48	4267000	44.4607148922765	8.69236583522298e-06	0	0	0.0346212406042743
2023	49	4267000	44.2873530662507	8.27664399092971e-06	0	0	-0.0110043394447548
2023	50	4267000	45.4482641426396	7.67195767195767e-06	0	0	-0.106676552649476
2023	51	4267000	44.9240450229142	7.40740740740741e-06	0	0	-0.127416064604034
2023	52	4267000	44.1423730565978	7.40740740740741e-06	0	0	-0.111964371518062
2024	1	4438000	43.017082877264	7.70690964312832e-06	0	0	-0.0561889071874164
2024	2	4438000	41.5124752407478	8.2004555808656e-06	0	0	0.04065102717835
2024	3	4438000	40.343536478759	8.54214123006834e-06	0	0	0.115420310851842
2024	4	4438000	40.5006960229641	8.92179195140471e-06	0	0	0.160473883543897
2024	5	4438000	39.2261132596319	8.95975702353835e-06	0	0	0.20328006212571
2024	6	4438000	40.0087095576513	8.5041761579347e-06	0	0	0.119756185473682
2024	7	4438000	39.639233844766	8.42824601366743e-06	0	0	0.12010237568864
2024	8	4438000	41.6692772761365	8.23842065299924e-06	0	0	0.0415347430288795
2024	9	4438000	42.7818575069085	8.16249050873197e-06	0	0	0.00509894861522203
2024	10	4438000	40.144209578494	8.08656036446469e-06	0	0	0.0611742128513989
2024	11	4438000	41.887049751084	8.5041761579347e-06	0	0	0.0695429796614084
2024	12	4438000	41.3023168786787	8.46621108580106e-06	0	0	0.0798425698734511
2024	13	4438000	41.9979889431295	8.58010630220197e-06	0	0	0.0762420091401628
2024	14	4438000	42.4111488136423	8.69400151860288e-06	0	0	0.079904725081806
2024	15	4438000	42.6291137551172	8.76993166287016e-06	0	0	0.0837663730331272
2024	16	4438000	40.7340546921289	9.11161731207289e-06	0	0	0.178375203813804
2024	17	4438000	41.9696940062521	8.76993166287016e-06	0	0	0.100794301552872
2024	18	4438000	40.6119081059394	8.99772209567198e-06	0	0	0.167145357375312
2024	19	4438000	41.8850473787025	8.65603644646925e-06	0	0	0.0886940054695153
2024	20	4438000	42.8443096946617	8.46621108580106e-06	0	0	0.0409783777087448
2024	21	4438000	43.9762528319403	7.32725892179195e-06	0	0	-0.122253545623502
2024	22	4438000	42.5556949982632	7.59301442672741e-06	0	0	-0.0600552992582418
2024	23	4438000	42.4303728948285	7.7828397873956e-06	0	0	-0.0337110611394805
2024	24	4438000	43.5670919730451	7.93470007593014e-06	0	0	-0.0405602461173767
2024	25	4438000	43.4006124542678	7.63097949886105e-06	0	0	-0.073745790054008
2024	26	4438000	41.0813992214059	8.16249050873197e-06	0	0	0.0467024204373844
2024	27	4438000	40.8524217248236	8.16249050873197e-06	0	0	0.0525691791209385
2024	28	4438000	41.3938504974446	7.93470007593014e-06	0	0	0.00981183189470402
2024	29	4438000	39.5997311329633	7.4791192103265e-06	0	0	-0.00504374972377039
2024	30	4438000	41.0471409988755	7.89673500379651e-06	0	0	0.013468879626467
2024	31	4438000	41.8388231621063	7.85876993166287e-06	0	0	-0.0104884202982004
2024	32	4438000	43.7293852247574	7.85876993166287e-06	0	0	-0.0532681905493301
2024	33	4438000	43.6011318531651	7.66894457099469e-06	0	0	-0.0734185494070541
2024	34	4438000	43.703915316087	8.16249050873197e-06	0	0	-0.0161064589063914
2024	35	4438000	42.9310830109012	8.39028094153379e-06	0	0	0.0295570691467663
2024	36	4438000	43.434163164014	9.03568716780562e-06	0	0	0.0959115252262421
2024	37	4438000	41.2439378667985	8.84586180713743e-06	0	0	0.129863015275103
2024	38	4438000	40.6364402811201	9.14958238420653e-06	0	0	0.186127516744963
2024	39	4438000	40.7819148716159	8.76993166287016e-06	0	0	0.13285509386797
2024	40	4438000	39.9135227310119	8.35231586940015e-06	0	0	0.102383277380149
2024	41	4438000	39.6937670716123	7.59301442672741e-06	0	0	0.0077148870208053
2024	42	4438000	40.4167172372246	8.01063022019742e-06	0	0	0.0441224049026165
2024	43	4438000	41.57740356941	7.89673500379651e-06	0	0	0.000543478636231668
2024	44	4438000	41.4378937058504	8.31435079726651e-06	0	0	0.057003531861855
2024	45	4438000	41.7538077629871	8.35231586940015e-06	0	0	0.0537961052501682
2024	46	4438000	41.3323148090136	8.84586180713743e-06	0	0	0.12744713707246
2024	47	4438000	43.5567541331694	8.76993166287016e-06	0	0	0.0606850973961276
2024	48	4438000	44.5324764169505	8.92179195140471e-06	0	0	0.05540952988885
2024	49	4438000	44.3697736604633	8.2004555808656e-06	0	0	-0.0263642016615831
2024	50	4438000	45.5319339938029	8.42824601366743e-06	0	0	-0.0248602221455603
2024	51	4438000	44.9921709226952	8.02012148823083e-06	0	0	-0.0609477352716934
2024	52	4438000	44.2247086139107	7.7828397873956e-06	0	0	-0.0729164468230399
