# Supplementary material for: Cohort-resolved excess mortality in Germany (2000-2024): Patterns and implications for the SARS-CoV-2 era
Source: PLoS One. 2025 Oct 27;20(10):e0334884. doi: 10.1371/journal.pone.0334884 (PMC12558607; doi:10.1371/journal.pone.0334884)
Supplement: S1 Data — For each sex and 10-year age cohort, they contain cohort sizes, weekly death counts, all-cause mortality rates (AMR) PCR-incidence, mRNA-I rates, and modelled excess mortality rates. Data_all_age_0-29.csvData_all_age_30-39.csvData_all_age_40-49.csvData_all_age_50-59.csvData_all_age_60-69.csvData_all_age_70-79.csvData_all_age_80+.csvData_all_population.csvData_female_age_0-29.csvData_female_age_30-39.csvData_female_age_40-49.csvData_female_age_50-59.csvData_female_age_60-69.csvData_female_age_70-79.csvData_female_age_80+.csvData_female_population.csvData_male_age_0-29.csvData_male_age_30-39.csvData_male_age_40-49.csvData_male_age_50-59.csvData_male_age_60-69.csvData_male_age_70-79.csvData_male_age_80+.csvData_male_population.csv (ZIP) [file pone.0334884.s001.zip › S1_data_tables/Data_male_age_30-39.csv]

2000	1	2679000	183.67032967033	2.54729698321945e-05	0	0	-0.00546448087431696
2000	2	2679000	183.251373626374	2.5414865430205e-05	0	0	-0.00546448087431683
2000	3	2679000	184.407692307692	2.5575233579696e-05	0	0	-0.00546448087431695
2000	4	2679000	175.76043956044	2.43759587226328e-05	0	0	-0.00546448087431698
2000	5	2679000	174.352747252747	2.41807279319481e-05	0	0	-0.00546448087431681
2000	6	2679000	171.336263736264	2.37623762376238e-05	0	0	-0.00546448087431704
2000	7	2679000	165.906593406593	2.30093431878399e-05	0	0	-0.00546448087431691
2000	8	2679000	162.487912087912	2.25352112676056e-05	0	0	-0.00546448087431701
2000	9	2679000	165.102197802198	2.28977827360201e-05	0	0	-0.00546448087431695
2000	10	2679000	166.50989010989	2.30930135267048e-05	0	0	-0.00546448087431696
2000	11	2679000	169.325274725275	2.34834751080742e-05	0	0	-0.00546448087431682
2000	12	2679000	170.732967032967	2.36787058987589e-05	0	0	-0.00546448087431699
2000	13	2679000	165.504395604396	2.295356296193e-05	0	0	-0.00546448087431693
2000	14	2679000	167.917582417582	2.32882443173895e-05	0	0	-0.00546448087431697
2000	15	2679000	165.705494505495	2.2981453074885e-05	0	0	-0.00546448087431701
2000	16	2679000	164.297802197802	2.27862222842002e-05	0	0	-0.005464480874317
2000	17	2679000	168.118681318681	2.33161344303444e-05	0	0	-0.00546448087431705
2000	18	2679000	173.548351648352	2.40691674801283e-05	0	0	-0.00546448087431685
2000	19	2679000	170.934065934066	2.37065960117138e-05	0	0	-0.0054644808743169
2000	20	2679000	173.950549450549	2.41249477060382e-05	0	0	-0.00546448087431683
2000	21	2679000	170.732967032967	2.36787058987589e-05	0	0	-0.00546448087431699
2000	22	2679000	170.732967032967	2.36787058987589e-05	0	0	-0.00546448087431683
2000	23	2679000	173.347252747253	2.40412773671733e-05	0	0	-0.00546448087431694
2000	24	2679000	172.945054945055	2.39854971412634e-05	0	0	-0.00546448087431696
2000	25	2679000	166.710989010989	2.31209036396597e-05	0	0	-0.00546448087431687
2000	26	2679000	158.063736263736	2.19216287825966e-05	0	0	-0.0054644808743169
2000	27	2679000	155.047252747253	2.15032770882722e-05	0	0	-0.00546448087431698
2000	28	2679000	150.623076923077	2.08896946032631e-05	0	0	-0.00546448087431686
2000	29	2679000	158.063736263736	2.19216287825966e-05	0	0	-0.00546448087431708
2000	30	2679000	164.096703296703	2.27583321712453e-05	0	0	-0.00546448087431709
2000	31	2679000	170.330769230769	2.3622925672849e-05	0	0	-0.00546448087431685
2000	32	2679000	168.31978021978	2.33440245432994e-05	0	0	-0.00546448087431695
2000	33	2679000	165.705494505494	2.2981453074885e-05	0	0	-0.00546448087431683
2000	34	2679000	162.085714285714	2.24794310416957e-05	0	0	-0.00546448087431703
2000	35	2679000	154.846153846154	2.14753869753172e-05	0	0	-0.0054644808743169
2000	36	2679000	156.656043956044	2.17263979919119e-05	0	0	-0.00546448087431689
2000	37	2679000	156.454945054945	2.16985078789569e-05	0	0	-0.00546448087431699
2000	38	2679000	162.689010989011	2.25631013805606e-05	0	0	-0.00546448087431691
2000	39	2679000	161.08021978022	2.23399804769209e-05	0	0	-0.00546448087431717
2000	40	2679000	168.31978021978	2.33440245432994e-05	0	0	-0.00546448087431695
2000	41	2679000	168.923076923077	2.34276948821643e-05	0	0	-0.005464480874317
2000	42	2679000	173.950549450549	2.41249477060382e-05	0	0	-0.00546448087431699
2000	43	2679000	162.89010989011	2.25909914935155e-05	0	0	-0.00546448087431699
2000	44	2679000	159.27032967033	2.20889694603263e-05	0	0	-0.00546448087431701
2000	45	2679000	156.253846153846	2.16706177660019e-05	0	0	-0.00546448087431709
2000	46	2679000	156.656043956044	2.17263979919119e-05	0	0	-0.00546448087431689
2000	47	2679000	151.226373626374	2.0973364942128e-05	0	0	-0.00546448087431692
2000	48	2679000	155.851648351648	2.1614837540092e-05	0	0	-0.00546448087431693
2000	49	2679000	156.253846153846	2.1670617766002e-05	0	0	-0.00546448087431691
2000	50	2679000	157.259340659341	2.18100683307767e-05	0	0	-0.00546448087431694
2000	51	2679000	157.661538461538	2.18658485566867e-05	0	0	-0.00546448087431674
2000	52	2679000	157.862637362637	2.18937386696416e-05	0	0	-0.005464480874317
2001	1	2736000	168.278830789396	2.194464158978e-05	0	0	-0.0812866997306129
2001	2	2736000	169.101300046724	2.26827537260468e-05	0	0	-0.0550043083297068
2001	3	2736000	170.595950429748	2.24840312278212e-05	0	0	-0.0714902692533178
2001	4	2736000	163.743448113737	2.22853087295955e-05	0	0	-0.041183010321446
2001	5	2736000	163.36912676486	2.30234208658623e-05	0	0	-0.0071563507010906
2001	6	2736000	160.88334482017	2.36195883605394e-05	0	0	0.0342897842284176
2001	7	2736000	157.299249907357	2.29666430092264e-05	0	0	0.0286126608696084
2001	8	2736000	154.746221381475	2.29666430092264e-05	0	0	0.0455828811556985
2001	9	2736000	156.41265722399	2.28246983676366e-05	0	0	0.0280497937563148
2001	10	2736000	156.180869073759	2.22001419446416e-05	0	0	0.00140305869432194
2001	11	2736000	158.772938360414	2.2597586941093e-05	0	0	0.00268976340676403
2001	12	2736000	159.311012708686	2.28246983676366e-05	0	0	0.00934641784016009
2001	13	2736000	155.880775735524	2.1916252661462e-05	0	0	-0.00949941215352884
2001	14	2736000	157.873969615376	2.21433640880057e-05	0	0	-0.0118700354462611
2001	15	2736000	156.369477514358	2.18310858765082e-05	0	0	-0.0164320911932556
2001	16	2736000	155.296762731191	2.194464158978e-05	0	0	-0.00448665328843202
2001	17	2736000	157.942196886194	2.21149751596877e-05	0	0	-0.0135631701244294
2001	18	2736000	161.318894352392	2.28530872959546e-05	0	0	-0.00197679480554311
2001	19	2736000	159.661356756199	2.3250532292406e-05	0	0	0.0259213834072641
2001	20	2736000	162.587795074063	2.34208658623137e-05	0	0	0.0148363222764531
2001	21	2736000	160.81222974396	2.31369765791341e-05	0	0	0.0136045017193233
2001	22	2736000	160.646450109756	2.2569198012775e-05	0	0	-0.0102489044023755
2001	23	2736000	162.334954327879	2.26259758694109e-05	0	0	-0.018079620252031
2001	24	2736000	162.732382054414	2.27111426543648e-05	0	0	-0.0167906474416388
2001	25	2736000	158.771475545505	2.37899219304471e-05	0	0	0.0556052302478247
2001	26	2736000	151.759297251578	2.35911994322214e-05	0	0	0.0951553085046472
2001	27	2736000	149.748631100864	2.44428672817601e-05	0	0	0.149927039293028
2001	28	2736000	145.592960930275	2.45564229950319e-05	0	0	0.188244259163393
2001	29	2736000	150.839403318136	2.41305890702626e-05	0	0	0.127026468285956
2001	30	2736000	154.004843425452	2.2569198012775e-05	0	0	0.032435061543804
2001	31	2736000	158.299129621225	2.28246983676366e-05	0	0	0.0157983836345752
2001	32	2736000	156.499371975629	2.20865862313698e-05	0	0	-0.00574680884834078
2001	33	2736000	155.516410991976	2.16039744499645e-05	0	0	-0.02132515128675
2001	34	2736000	152.93909440999	2.08090844570617e-05	0	0	-0.0414484892462888
2001	35	2736000	148.142575803132	2.16891412349184e-05	0	0	0.0314387958466278
2001	36	2736000	148.776279041713	2.13768630234209e-05	0	0	0.0122581433682448
2001	37	2736000	148.703719527346	2.08090844570617e-05	0	0	-0.0141470538466223
2001	38	2736000	153.013952485457	2.18878637331441e-05	0	0	0.00775123768308292
2001	39	2736000	152.166051232709	2.22569198012775e-05	0	0	0.0304532366434618
2001	40	2736000	155.941312172356	2.16607523066004e-05	0	0	-0.021426728593015
2001	41	2736000	155.728212782025	2.14052519517388e-05	0	0	-0.0316462424758147
2001	42	2736000	157.896146263386	2.22001419446416e-05	0	0	-0.00947550841988295
2001	43	2736000	150.505763467486	2.11497515968772e-05	0	0	-0.0100046897394158
2001	44	2736000	147.677437106533	2.06955287437899e-05	0	0	-0.0127130937759898
2001	45	2736000	145.776680724111	2.0667139815472e-05	0	0	-0.00121199579543797
2001	46	2736000	146.511848659731	2.09226401703336e-05	0	0	0.00606197620461406
2001	47	2736000	143.12651084359	2.00709723207949e-05	0	0	-0.0120628305225457
2001	48	2736000	145.784285458682	1.99290276792051e-05	0	0	-0.0369332362657703
2001	49	2736000	146.118783298785	2.03264726756565e-05	0	0	-0.0199754147474451
2001	50	2736000	146.829907445316	1.99574166075231e-05	0	0	-0.0424294175056681
2001	51	2736000	147.422441798	1.97870830376153e-05	0	0	-0.0544180499261584
2001	52	2736000	148.237024536034	2.05535841022001e-05	0	0	-0.0231860059711258
2002	1	2797000	154.540689949545	2.12803273896521e-05	0	0	-0.0578533068052461
2002	2	2797000	155.992574343796	2.11926337328267e-05	0	0	-0.0704685744820721
2002	3	2797000	157.580336922437	2.20988015200234e-05	0	0	-0.0404894230272989
2002	4	2797000	152.336899082624	2.16603332358959e-05	0	0	-0.0271562510956742
2002	5	2797000	152.414567470129	2.17480268927214e-05	0	0	-0.0237153674358416
2002	6	2797000	150.375885411643	2.13387898275358e-05	0	0	-0.0290996485218657
2002	7	2797000	148.198421946238	2.13680210464776e-05	0	0	-0.0134847721048131
2002	8	2797000	146.416255591207	2.1134171294943e-05	0	0	-0.0124047400602733
2002	9	2797000	147.295893367662	2.18649517684887e-05	0	0	0.0156427078831523
2002	10	2797000	145.922673074929	2.15726395790704e-05	0	0	0.0114946285572047
2002	11	2797000	148.235621958604	2.20111078631979e-05	0	0	0.0159501340511565
2002	12	2797000	148.202889533339	2.17187956737796e-05	0	0	0.00267950556099921
2002	13	2797000	146.12119773651	2.16018707980123e-05	0	0	0.0114891082847343
2002	14	2797000	147.738507322798	2.0783396667641e-05	0	0	-0.0374885831944753
2002	15	2797000	146.891660253458	2.04033908213973e-05	0	0	-0.0496397156984708
2002	16	2797000	146.115868518405	2.04910844782227e-05	0	0	-0.0404875156845821
2002	17	2797000	147.862027754074	2.16018707980123e-05	0	0	-0.000419497520871981
2002	18	2797000	149.851591793242	2.13972522654195e-05	0	0	-0.0230334009264576
2002	19	2797000	148.818002104738	2.22157263957907e-05	0	0	0.0213818076459793
2002	20	2797000	151.383026179218	2.2858813212511e-05	0	0	0.0331409270075133
2002	21	2797000	150.654452484587	2.29757380882783e-05	0	0	0.0434474216159183
2002	22	2797000	150.294412061154	2.20403390821397e-05	0	0	0.003363983609988
2002	23	2797000	151.24711834327	2.24203449283835e-05	0	0	0.0142341995028565
2002	24	2797000	152.16001639286	2.14557147033031e-05	0	0	-0.035226181752119
2002	25	2797000	150.049168651025	2.12803273896522e-05	0	0	-0.0296514048763063
2002	26	2797000	144.502066804288	2.15726395790704e-05	0	0	0.0214386774128817
2002	27	2797000	143.370665431911	2.13387898275358e-05	0	0	0.0183394180404168
2002	28	2797000	139.530573637808	2.03449283835136e-05	0	0	-0.00236918425252415
2002	29	2797000	142.952775198012	2.13387898275358e-05	0	0	0.0213163039176197
2002	30	2797000	143.969623184923	2.07249342297574e-05	0	0	-0.015070006692563
2002	31	2797000	146.841612814974	1.96433791289097e-05	0	0	-0.0847281133492498
2002	32	2797000	145.187727209595	2.01403098509208e-05	0	0	-0.0508839648610933
2002	33	2797000	145.288615872802	2.13972522654195e-05	0	0	0.00764949215408999
2002	34	2797000	143.528390419719	2.12218649517685e-05	0	0	0.0116465430664429
2002	35	2797000	140.65979568094	2.14557147033031e-05	0	0	0.0436528738672989
2002	36	2797000	140.378789534492	2.24495761473253e-05	0	0	0.0941823940023309
2002	37	2797000	140.340747351865	2.28880444314528e-05	0	0	0.115855537005015
2002	38	2797000	143.148382012204	2.26249634609763e-05	0	0	0.0813953872479175
2002	39	2797000	142.84210098306	2.25372698041508e-05	0	0	0.0795136653603772
2002	40	2797000	144.028739489978	2.31511254019293e-05	0	0	0.0997805060358924
2002	41	2797000	143.341632843229	2.23034200526162e-05	0	0	0.0645895192703498
2002	42	2797000	143.762811402907	2.13680210464776e-05	0	0	0.0169528445730106
2002	43	2797000	139.071237517336	2.1309558608594e-05	0	0	0.0483835666007139
2002	44	2797000	136.818396569851	2.1134171294943e-05	0	0	0.0568754175260043
2002	45	2797000	135.731571663976	2.12510961707103e-05	0	0	0.0712319780688886
2002	46	2797000	136.631208019782	2.16603332358959e-05	0	0	0.0846716657774351
2002	47	2797000	134.775810643598	2.13972522654195e-05	0	0	0.0862483356686373
2002	48	2797000	136.050579665685	2.07541654486992e-05	0	0	0.0437294743538387
2002	49	2797000	136.434229072097	2.04326220403391e-05	0	0	0.0246695492091244
2002	50	2797000	136.867307489271	1.93510669394914e-05	0	0	-0.0326396973186662
2002	51	2797000	137.653376671508	1.92633732826659e-05	0	0	-0.0425225796347593
2002	52	2797000	138.74035138169	1.94387605963169e-05	0	0	-0.0413747790352458
2003	1	2929000	141.300696943435	2.08117180347879e-05	0	0	-0.0346827513907929
2003	2	2929000	142.970916301378	2.18187366493744e-05	0	0	0.000203423880703398
2003	3	2929000	144.480755909065	2.21849252364968e-05	0	0	0.00636239812804701
2003	4	2929000	140.658895770012	2.2368019530058e-05	0	0	0.0422376714779726
2003	5	2929000	140.830518124994	2.29783338419286e-05	0	0	0.0693704887624936
2003	6	2929000	139.182334388877	2.23375038144645e-05	0	0	0.0518576272112008
2003	7	2929000	138.053258671382	2.1849252364968e-05	0	0	0.0372808391352005
2003	8	2929000	136.949099481511	2.2429050961245e-05	0	0	0.0733915049937616
2003	9	2929000	137.192272440822	2.2429050961245e-05	0	0	0.0714889212394092
2003	10	2929000	135.104096401769	2.20018309429356e-05	0	0	0.0673251503135901
2003	11	2929000	137.095578581657	2.32529752822704e-05	0	0	0.111633223891517
2003	12	2929000	136.72109225238	2.26426609703998e-05	0	0	0.0854214046656487
2003	13	2929000	135.61326191729	2.25511138236192e-05	0	0	0.0898639108772599
2003	14	2929000	136.898278303685	2.20018309429356e-05	0	0	0.0533368409507503
2003	15	2929000	136.617558766808	2.18797680805615e-05	0	0	0.0496454576879778
2003	16	2929000	136.101793819257	2.08422337503814e-05	0	0	0.00366054088459995
2003	17	2929000	137.174782082579	2.12084223375038e-05	0	0	0.0133057832475552
2003	18	2929000	138.255430783196	2.10558437595362e-05	0	0	-0.00184752802656294
2003	19	2929000	137.615731947242	2.15135794934391e-05	0	0	0.0245921596671451
2003	20	2929000	139.676569826526	2.16966737870003e-05	0	0	0.0180662381429324
2003	21	2929000	139.667509017518	2.27647238327739e-05	0	0	0.0682513137775389
2003	22	2929000	139.103508372773	2.32224595666768e-05	0	0	0.094149254612119
2003	23	2929000	139.490946283055	2.32529752822704e-05	0	0	0.0925440256943293
2003	24	2929000	140.679949666838	2.3405553860238e-05	0	0	0.0904183599957666
2003	25	2929000	140.02356568538	2.31614281354898e-05	0	0	0.0841032311738215
2003	26	2929000	135.781904404524	2.20933780897162e-05	0	0	0.066416034117543
2003	27	2929000	135.396695913007	2.18797680805615e-05	0	0	0.0591100398205837
2003	28	2929000	131.926394919228	2.15135794934391e-05	0	0	0.0687777839023633
2003	29	2929000	133.875107786923	2.14830637778456e-05	0	0	0.0517265108320124
2003	30	2929000	133.366762307589	2.26121452548062e-05	0	0	0.111221397563816
2003	31	2929000	135.214965203104	2.30393652731157e-05	0	0	0.116740294043527
2003	32	2929000	133.677576949512	2.27342081171803e-05	0	0	0.114622238075686
2003	33	2929000	134.428315106338	2.22154409520903e-05	0	0	0.0831051470430535
2003	34	2929000	133.292633165524	2.14525480622521e-05	0	0	0.0548219857387161
2003	35	2929000	131.892588891916	2.05981080256332e-05	0	0	0.0235601646323801
2003	36	2929000	130.939058999109	1.93164479707049e-05	0	0	-0.0331380035283335
2003	37	2929000	130.866279972049	1.90418065303631e-05	0	0	-0.0463547979918511
2003	38	2929000	132.526031311195	1.95910894110467e-05	0	0	-0.0311337423325289
2003	39	2929000	132.58273120779	2.01403722917302e-05	0	0	-0.00439522705922433
2003	40	2929000	131.933594777841	1.93164479707049e-05	0	0	-0.0404263583268724
2003	41	2929000	131.035111954275	1.9438510833079e-05	0	0	-0.0277415106536007
2003	42	2929000	130.515418491092	1.92859322551114e-05	0	0	-0.0315320483868598
2003	43	2929000	127.773822853365	1.87061336588343e-05	0	0	-0.0404920408408101
2003	44	2929000	125.940455183022	1.93469636862984e-05	0	0	0.00682500961052475
2003	45	2929000	125.433482106901	1.95300579798596e-05	0	0	0.0204611866783065
2003	46	2929000	126.367204159062	2.01098565761367e-05	0	0	0.0429921345264552
2003	47	2929000	125.616170478937	1.9896246566982e-05	0	0	0.0380829116412611
2003	48	2929000	125.964571922555	2.06591394568203e-05	0	0	0.0749054113663485
2003	49	2929000	126.452486025421	1.96216051266402e-05	0	0	0.0169827738629611
2003	50	2929000	126.640239250183	1.97741837046079e-05	0	0	0.0233714083875829
2003	51	2929000	127.596287052889	1.99877937137626e-05	0	0	0.0266756425733624
2003	52	2929000	128.730568350612	2.09948123283491e-05	0	0	0.0688991881495585
2004	1	3066000	129.915920127998	2.16682646212848e-05	0	0	0.0437519887201023
2004	2	3066000	131.558188521985	2.16043464365612e-05	0	0	0.0276821345666893
2004	3	3066000	132.8960436913	2.15404282518376e-05	0	0	0.0143266590623486
2004	4	3066000	130.239433627144	2.15723873441994e-05	0	0	0.0365524191888398
2004	5	3066000	130.327419896558	2.06136145733461e-05	0	0	-0.0101852695128277
2004	6	3066000	128.993500337441	1.97507190795781e-05	0	0	-0.0418121868414456
2004	7	3066000	128.627684729873	1.99424736337488e-05	0	0	-0.0297578607428981
2004	8	3066000	128.087425383305	1.99744327261106e-05	0	0	-0.0241040474821478
2004	9	3066000	127.835003834661	1.93991690635986e-05	0	0	-0.0503383552362821
2004	10	3066000	125.357114554344	1.86641099392777e-05	0	0	-0.0682618978967817
2004	11	3066000	127.02649162614	1.92713326941515e-05	0	0	-0.0505917430598174
2004	12	3066000	126.468394493634	1.9622882710131e-05	0	0	-0.0290064130909701
2004	13	3066000	126.018009932042	1.93032917865133e-05	0	0	-0.0414068587089747
2004	14	3066000	127.033261240046	1.97187599872164e-05	0	0	-0.0286008656676169
2004	15	3066000	127.191301203558	1.98146372643017e-05	0	0	-0.0250905618022598
2004	16	3066000	126.907350678438	1.95589645254075e-05	0	0	-0.0355168605627796
2004	17	3066000	127.509140379713	1.90156599552573e-05	0	0	-0.0667335718394258
2004	18	3066000	128.018762887092	1.92713326941515e-05	0	0	-0.0579505903649063
2004	19	3066000	127.623625916588	1.91434963247044e-05	0	0	-0.0613023322319726
2004	20	3066000	129.18351814426	2.04538191115372e-05	0	0	-0.00916152587621918
2004	21	3066000	129.61807614992	2.04538191115372e-05	0	0	-0.0124834143352667
2004	22	3066000	128.857318384794	2.05816554809843e-05	0	0	-0.000444820562092754
2004	23	3066000	128.837226347472	2.09012464046021e-05	0	0	0.0152345227243124
2004	24	3066000	130.14711459844	2.15404282518376e-05	0	0	0.0357509685552097
2004	25	3066000	130.541290882752	2.0485778203899e-05	0	0	-0.0179352514972047
2004	26	3066000	127.396917051439	2.1061041866411e-05	0	0	0.0345619270110196
2004	27	3066000	127.600156973596	2.07094918504314e-05	0	0	0.0156727317100201
2004	28	3066000	124.490318126805	2.03579418344519e-05	0	0	0.0233727563474589
2004	29	3066000	125.32832096863	1.94630872483221e-05	0	0	-0.028152622977475
2004	30	3066000	123.832617497335	2.0485778203899e-05	0	0	0.0352684340437111
2004	31	3066000	125.011079429425	2.08373282198786e-05	0	0	0.0431075437086915
2004	32	3066000	123.546414646874	2.14445509747523e-05	0	0	0.0862314409007876
2004	33	3066000	124.631893277086	2.17961009907319e-05	0	0	0.0944229154631421
2004	34	3066000	123.936303558498	2.18280600830936e-05	0	0	0.10217907165131
2004	35	3066000	123.590100750784	2.18919782678172e-05	0	0	0.108503020612117
2004	36	3066000	122.159141424391	2.14765100671141e-05	0	0	0.100204196205696
2004	37	3066000	122.010681825935	2.05816554809843e-05	0	0	0.0556452768926524
2004	38	3066000	122.820370451701	2.08373282198786e-05	0	0	0.0617131304882337
2004	39	3066000	123.101765378167	2.11569191434963e-05	0	0	0.0755329104604559
2004	40	3066000	121.233189881968	2.00383509108341e-05	0	0	0.0343702093633675
2004	41	3066000	120.303355716204	1.9910514541387e-05	0	0	0.0357150825778478
2004	42	3066000	119.39418289219	2.03899009268137e-05	0	0	0.068728784845571
2004	43	3066000	117.996608454702	1.95909236177693e-05	0	0	0.0390129140624038
2004	44	3066000	116.446847991262	1.91434963247044e-05	0	0	0.0287955583734627
2004	45	3066000	116.338021846239	1.89837008628955e-05	0	0	0.0211622831013525
2004	46	3066000	117.224923834149	1.87280281240013e-05	0	0	-0.000212615485973515
2004	47	3066000	117.244094220951	1.84723553851071e-05	0	0	-0.0140228318694899
2004	48	3066000	117.027999899927	1.83125599232982e-05	0	0	-0.0207471707796724
2004	49	3066000	117.641648001371	1.92074145094279e-05	0	0	0.0217469921757533
2004	50	3066000	117.625621989403	1.97187599872164e-05	0	0	0.0490911581416915
2004	51	3066000	118.72759743587	1.99744327261106e-05	0	0	0.0528301987035293
2004	52	3066000	119.750836846657	2.02620645573666e-05	0	0	0.0588652517090096
2004	53	3066000	0	1.98146372643017e-05	0	0	Inf
2005	1	3203000	119.200713834221	2.1091396049548e-05	0	0	0.0570406497333172
2005	2	3203000	120.673007674877	1.9484432541011e-05	0	0	-0.0354098050360155
2005	3	3203000	121.784387704582	1.93170405088718e-05	0	0	-0.0524236958851285
2005	4	3203000	120.068959066208	1.8814864412454e-05	0	0	-0.0638712880152393
2005	5	3203000	120.025026915934	1.90157348510211e-05	0	0	-0.0535307267244704
2005	6	3203000	118.96063470786	1.87144291931704e-05	0	0	-0.0601933129009003
2005	7	3203000	119.157696651088	1.98192166052896e-05	0	0	-0.0063587722185239
2005	8	3203000	119.087815542161	2.01540006695681e-05	0	0	0.0110186289996569
2005	9	3203000	118.463198447004	2.05557415467024e-05	0	0	0.0366088507641976
2005	10	3203000	115.850889581978	1.95513893538668e-05	0	0	0.00819251730778169
2005	11	3203000	117.200724466334	2.00200870438567e-05	0	0	0.0204715077026304
2005	12	3203000	116.558928758299	1.98526950117174e-05	0	0	0.0175110672639527
2005	13	3203000	116.519910265491	1.98526950117174e-05	0	0	0.0178517965708141
2005	14	3203000	117.318234579686	1.95513893538668e-05	0	0	-0.00441734042063215
2005	15	3203000	117.77243556796	2.0187479075996e-05	0	0	0.0240087115325736
2005	16	3203000	117.694041343342	2.00870438567124e-05	0	0	0.0195928241594784
2005	17	3203000	117.977408927956	2.00200870438567e-05	0	0	0.013753404883086
2005	18	3203000	118.137633379536	2.0187479075996e-05	0	0	0.0208432025428584
2005	19	3203000	117.894398106201	2.03213927017074e-05	0	0	0.0297351014985538
2005	20	3203000	119.013302310813	2.06561767659859e-05	0	0	0.0368588855532366
2005	21	3203000	119.687725984878	2.08570472045531e-05	0	0	0.0410424208054757
2005	22	3203000	118.75391481219	2.02879142952795e-05	0	0	0.0205979330591206
2005	23	3203000	118.462862986068	2.00870438567124e-05	0	0	0.0129756868539711
2005	24	3203000	119.793887452628	2.04887847338467e-05	0	0	0.0217549709988506
2005	25	3203000	120.894643470184	1.98526950117174e-05	0	0	-0.0189805222491095
2005	26	3203000	118.655868658951	1.92500836960161e-05	0	0	-0.0308106855587464
2005	27	3203000	119.30333682157	1.96183461667225e-05	0	0	-0.0176301592026343
2005	28	3203000	116.56299560347	1.88818212253097e-05	0	0	-0.0322829349399278
2005	29	3203000	116.594649738721	1.81787746903247e-05	0	0	-0.0685678953248406
2005	30	3203000	114.542414872038	1.73083361232005e-05	0	0	-0.0972776319102892
2005	31	3203000	115.320817344561	1.79444258453298e-05	0	0	-0.0704193529976214
2005	32	3203000	113.900034449161	1.80783394710412e-05	0	0	-0.0518001111913159
2005	33	3203000	115.080663247917	1.8346166722464e-05	0	0	-0.0476245365054088
2005	34	3203000	114.6766738319	1.91161700703047e-05	0	0	-0.00415667647108675
2005	35	3203000	115.050598290107	1.96183461667225e-05	0	0	0.0186822297479366
2005	36	3203000	113.30694446849	1.97857381988617e-05	0	0	0.0431840745018984
2005	37	3203000	113.067517987839	1.91496484767325e-05	0	0	0.0117848347241885
2005	38	3203000	113.244559004286	1.93170405088718e-05	0	0	0.0190335060215347
2005	39	3203000	113.660947843349	1.86139939738868e-05	0	0	-0.0216516568799014
2005	40	3203000	111.07706015848	1.83126883160362e-05	0	0	-0.0150981683894669
2005	41	3203000	110.238861143127	1.79444258453298e-05	0	0	-0.0275661514607084
2005	42	3203000	109.300932027572	1.79779042517576e-05	0	0	-0.0173917275206098
2005	43	3203000	108.811910707603	1.7442249748912e-05	0	0	-0.0423842452320902
2005	44	3203000	107.458035121638	1.75761633746234e-05	0	0	-0.0228743724827577
2005	45	3203000	107.615495078229	1.77770338131905e-05	0	0	-0.0131532645665904
2005	46	3203000	108.40404043506	1.79444258453298e-05	0	0	-0.0111069700928855
2005	47	3203000	108.941869051857	1.82122530967526e-05	0	0	-0.00130224543687524
2005	48	3203000	108.428172997872	1.83796451288919e-05	0	0	0.0126519424260209
2005	49	3203000	109.163996039256	1.78774690324741e-05	0	0	-0.0216554553243531
2005	50	3203000	108.975366261003	1.82457315031804e-05	0	0	0.000226048691941698
2005	51	3203000	110.191912746707	1.8111817877469e-05	0	0	-0.018076759873349
2005	52	3203000	111.001250748995	1.79444258453298e-05	0	0	-0.034245116368916
2006	1	3337000	110.007608177868	1.94181563266737e-05	0	0	0.00720306381764505
2006	2	3337000	111.254724298086	1.95583596214511e-05	0	0	0.00310347002423803
2006	3	3337000	112.128278445715	1.93831055029793e-05	0	0	-0.013629732542936
2006	4	3337000	111.137896492207	1.8962495618647e-05	0	0	-0.0264346958592347
2006	5	3337000	110.979845290312	1.87171398527865e-05	0	0	-0.0376631025154006
2006	6	3337000	110.149887231855	1.78408692604276e-05	0	0	-0.0758047733111088
2006	7	3337000	110.75876201082	1.74553101997897e-05	0	0	-0.100748345397086
2006	8	3337000	111.078931101926	1.69295478443743e-05	0	0	-0.130348131353915
2006	9	3337000	110.183017551243	1.70347003154574e-05	0	0	-0.117831384906528
2006	10	3337000	107.598953385146	1.76305643182615e-05	0	0	-0.0650466678806226
2006	11	3337000	108.655931961343	1.85769365580091e-05	0	0	-0.0244435063360172
2006	12	3337000	107.987543650036	1.8962495618647e-05	0	0	0.00196741534053684
2006	13	3337000	108.168371946747	1.95934104451455e-05	0	0	0.0335738440719168
2006	14	3337000	108.803467782374	2.043463021381e-05	0	0	0.0716570195466594
2006	15	3337000	109.421928940592	2.06449351559762e-05	0	0	0.0765666547877835
2006	16	3337000	109.515208370345	2.05047318611987e-05	0	0	0.0683447691058943
2006	17	3337000	109.599605796613	2.07500876270592e-05	0	0	0.0802958563529721
2006	18	3337000	109.566503248889	2.07500876270592e-05	0	0	0.0806222384504213
2006	19	3337000	109.407618768788	1.96635120925342e-05	0	0	0.0255227310733534
2006	20	3337000	110.176431996469	1.78058184367333e-05	0	0	-0.0778427095619092
2006	21	3337000	110.955268518026	1.76656151419558e-05	0	0	-0.0915257892091525
2006	22	3337000	109.868735202981	1.75955134945671e-05	0	0	-0.0861822536273657
2006	23	3337000	109.419059335664	1.83315807921486e-05	0	0	-0.0440422296163292
2006	24	3337000	110.718584953924	1.9348054679285e-05	0	0	-0.00287742978341183
2006	25	3337000	112.264030756721	2.12758499824746e-05	0	0	0.0813793089531685
2006	26	3337000	110.718170873995	2.01191728005608e-05	0	0	0.0368668403188316
2006	27	3337000	111.692816526926	2.03645285664213e-05	0	0	0.0403533872027221
2006	28	3337000	109.309527424533	2.01542236242552e-05	0	0	0.0520583402887347
2006	29	3337000	108.787664290572	1.9348054679285e-05	0	0	0.0148209424289273
2006	30	3337000	106.484616884428	1.80161233788994e-05	0	0	-0.0346023396828034
2006	31	3337000	107.061057950233	1.82614791447599e-05	0	0	-0.0267236099195207
2006	32	3337000	105.658207370729	1.7385208552401e-05	0	0	-0.0611235750770271
2006	33	3337000	106.769253738997	1.69996494917631e-05	0	0	-0.0914987545279506
2006	34	3337000	106.536506097848	1.68594461969856e-05	0	0	-0.0970231376684597
2006	35	3337000	107.362827675564	1.78408692604276e-05	0	0	-0.0518133491451475
2006	36	3337000	105.428853432042	1.76305643182615e-05	0	0	-0.0458020103116737
2006	37	3337000	105.094548842199	1.85068349106204e-05	0	0	0.00480948977249351
2006	38	3337000	104.813685041143	1.75604626708728e-05	0	0	-0.0440179642508676
2006	39	3337000	105.31309149721	1.81913774973712e-05	0	0	-0.0143675536982075
2006	40	3337000	102.389703109736	1.75955134945671e-05	0	0	-0.0194326484920408
2006	41	3337000	101.709843725005	1.79109709078163e-05	0	0	0.00481916260062965
2006	42	3337000	100.950535325548	1.75254118471784e-05	0	0	-0.00941585225361143
2006	43	3337000	101.047990634373	1.82614791447599e-05	0	0	0.0311931919263233
2006	44	3337000	99.8183417257583	1.74202593760953e-05	0	0	-0.00419103061146497
2006	45	3337000	100.148103519542	1.689449702068e-05	0	0	-0.0374256065549046
2006	46	3337000	100.818909385226	1.6403785488959e-05	0	0	-0.0716027323569113
2006	47	3337000	101.684665738714	1.64738871363477e-05	0	0	-0.0755734965826623
2006	48	3337000	101.055191149888	1.61584297230985e-05	0	0	-0.0876272762351601
2006	49	3337000	101.900349167583	1.62285313704872e-05	0	0	-0.091269060837932
2006	50	3337000	101.561394640502	1.63336838415703e-05	0	0	-0.0823284740240042
2006	51	3337000	102.872165631494	1.74903610234841e-05	0	0	-0.0298639152061742
2006	52	3337000	103.435587417729	1.80862250262881e-05	0	0	-0.00227762439998408
2007	1	3477000	101.9046233192	1.92687385740402e-05	0	0	0.0343004720193255
2007	2	3477000	102.909092507623	1.94149908592322e-05	0	0	0.0319787825563882
2007	3	3477000	103.54970890146	1.94149908592322e-05	0	0	0.025594384828854
2007	4	3477000	103.095183996762	1.90493601462523e-05	0	0	0.0107164657009818
2007	5	3477000	102.879234468192	1.84277879341865e-05	0	0	-0.0202104387628857
2007	6	3477000	102.257601912764	1.84277879341865e-05	0	0	-0.0142542156817596
2007	7	3477000	103.180127139747	1.94515539305302e-05	0	0	0.0312063277058367
2007	8	3477000	103.822945826485	2.0109689213894e-05	0	0	0.0594960403439035
2007	9	3477000	102.736729902955	1.95978062157221e-05	0	0	0.0434437625303171
2007	10	3477000	100.293705707588	1.92321755027422e-05	0	0	0.0489192642528944
2007	11	3477000	101.085695537772	1.90859232175503e-05	0	0	0.032787076792576
2007	12	3477000	100.419981160789	1.75868372943327e-05	0	0	-0.0420233215741452
2007	13	3477000	100.683011928279	1.76965265082267e-05	0	0	-0.0385667040934906
2007	14	3477000	101.197673484247	1.82449725776965e-05	0	0	-0.0138113203211547
2007	15	3477000	101.862627188359	1.84643510054845e-05	0	0	-0.00846853465466007
2007	16	3477000	102.101589423315	1.86106032906764e-05	0	0	-0.00295381712487239
2007	17	3477000	102.074656383245	1.88665447897623e-05	0	0	0.0110247112910196
2007	18	3477000	101.948342503243	1.90859232175503e-05	0	0	0.0240480368445374
2007	19	3477000	101.833400198352	1.85740402193784e-05	0	0	-0.00229198080293285
2007	20	3477000	102.349012694915	1.75137111517367e-05	0	0	-0.063987062722693
2007	21	3477000	103.142303006726	1.76234003656307e-05	0	0	-0.0653689399032156
2007	22	3477000	101.933055776676	1.77696526508227e-05	0	0	-0.0464329823197485
2007	23	3477000	101.417432996636	1.68555758683729e-05	0	0	-0.0908860806696027
2007	24	3477000	102.671953842357	1.74771480804388e-05	0	0	-0.0688791201267624
2007	25	3477000	104.4522013725	1.80255941499086e-05	0	0	-0.0560275541884402
2007	26	3477000	103.403899384494	1.78062157221207e-05	0	0	-0.0580626013161214
2007	27	3477000	104.603709127984	1.76965265082267e-05	0	0	-0.074602604372625
2007	28	3477000	102.571254565368	1.79524680073126e-05	0	0	-0.0426167602598894
2007	29	3477000	101.693506744007	1.68921389396709e-05	0	0	-0.0913874153971452
2007	30	3477000	99.3637884675918	1.70018281535649e-05	0	0	-0.0640453485694877
2007	31	3477000	99.8851357981032	1.69652650822669e-05	0	0	-0.0709328344151657
2007	32	3477000	98.4798468865674	1.6709323583181e-05	0	0	-0.0718913271130713
2007	33	3477000	99.404521515235	1.58318098720292e-05	0	0	-0.128812264473026
2007	34	3477000	99.2495800175632	1.60877513711152e-05	0	0	-0.113346374015613
2007	35	3477000	100.327310151962	1.6526508226691e-05	0	0	-0.0989492306424413
2007	36	3477000	98.2968455706054	1.61608775137112e-05	0	0	-0.100683246885034
2007	37	3477000	97.8750253940381	1.58683729433272e-05	0	0	-0.113154763939532
2007	38	3477000	97.2575098893445	1.64899451553931e-05	0	0	-0.072565192110864
2007	39	3477000	97.8175704656412	1.61974405850091e-05	0	0	-0.0942322572699647
2007	40	3477000	94.8365035315201	1.57586837294333e-05	0	0	-0.0910672917064012
2007	41	3477000	94.3487050604576	1.53199268738574e-05	0	0	-0.111805509717363
2007	42	3477000	93.87322771405	1.51736745886654e-05	0	0	-0.115828846827034
2007	43	3477000	94.3337676081682	1.51736745886654e-05	0	0	-0.120145393272587
2007	44	3477000	93.1801959948904	1.52468007312614e-05	0	0	-0.10496002815262
2007	45	3477000	93.6239510373419	1.52833638025594e-05	0	0	-0.107066097150118
2007	46	3477000	94.1752115646317	1.59780621572212e-05	0	0	-0.0719426211215028
2007	47	3477000	95.243260140561	1.71115173674589e-05	0	0	-0.0172532958041956
2007	48	3477000	94.6211888258651	1.76234003656307e-05	0	0	0.0187992900555128
2007	49	3477000	95.5555677937882	1.76965265082267e-05	0	0	0.0130231260714949
2007	50	3477000	95.0713421003319	1.77330895795247e-05	0	0	0.0202864276138309
2007	51	3477000	96.4615483032219	1.79890310786106e-05	0	0	0.0200955897025896
2007	52	3477000	96.7653465588355	1.76965265082267e-05	0	0	0.000358118297478183
2008	1	3644000	94.5580701910935	1.83587786259542e-05	0	0	0.0173642482930152
2008	2	3644000	95.3245978750801	1.87786259541985e-05	0	0	0.0322624190762403
2008	3	3644000	95.7480813909357	1.87022900763359e-05	0	0	0.0235192034801179
2008	4	3644000	95.6728750610512	1.83587786259542e-05	0	0	0.00550965922799392
2008	5	3644000	95.4536594742695	1.86259541984733e-05	0	0	0.0224856808796216
2008	6	3644000	95.0234223049395	1.86641221374046e-05	0	0	0.0292199294417134
2008	7	3644000	96.1775017849535	1.81679389312977e-05	0	0	-0.0101635181493806
2008	8	3644000	97.0834927417481	1.76335877862595e-05	0	0	-0.0482419061107193
2008	9	3644000	95.8725856248105	1.72900763358779e-05	0	0	-0.0549957591155859
2008	10	3644000	93.6490805381176	1.66793893129771e-05	0	0	-0.0667286907912997
2008	11	3644000	94.2056617999757	1.64885496183206e-05	0	0	-0.082857671724118
2008	12	3644000	93.564072923783	1.74427480916031e-05	0	0	-0.0231293150902685
2008	13	3644000	93.812675322784	1.74427480916031e-05	0	0	-0.0257180100075247
2008	14	3644000	94.2379372788272	1.76335877862595e-05	0	0	-0.0195031569227706
2008	15	3644000	94.8599047909507	1.77480916030534e-05	0	0	-0.0196068591366341
2008	16	3644000	95.2155487169163	1.76717557251908e-05	0	0	-0.0274697646777477
2008	17	3644000	95.1399301038846	1.74809160305343e-05	0	0	-0.0372076172435619
2008	18	3644000	94.994063275692	1.78625954198473e-05	0	0	-0.0146752673548255
2008	19	3644000	94.8913110286365	1.85496183206107e-05	0	0	0.0243298247894033
2008	20	3644000	95.2264770696478	1.87786259541985e-05	0	0	0.0333260562399161
2008	21	3644000	95.9804864833212	1.85114503816794e-05	0	0	0.0106220915733319
2008	22	3644000	94.6802413001613	1.7824427480916e-05	0	0	-0.0135217367697932
2008	23	3644000	94.1712553911416	1.75954198473282e-05	0	0	-0.0209326655246763
2008	24	3644000	95.3720411001084	1.69847328244275e-05	0	0	-0.0668124643932062
2008	25	3644000	97.2387138612688	1.76717557251908e-05	0	0	-0.0477043934156396
2008	26	3644000	96.511635240143	1.78625954198473e-05	0	0	-0.030168748388712
2008	27	3644000	97.855459114306	1.8206106870229e-05	0	0	-0.0250927146684557
2008	28	3644000	96.1783987828712	1.77862595419847e-05	0	0	-0.0309674398884011
2008	29	3644000	95.0949614101925	1.77862595419847e-05	0	0	-0.0199270432638237
2008	30	3644000	92.8893654424562	1.70992366412214e-05	0	0	-0.0354116472514166
2008	31	3644000	93.4407690740543	1.75572519083969e-05	0	0	-0.0154190626675219
2008	32	3644000	92.0329471860487	1.70610687022901e-05	0	0	-0.0286087457432621
2008	33	3644000	92.6897661926711	1.77480916030534e-05	0	0	0.00334701251359321
2008	34	3644000	92.5469085691929	1.8206106870229e-05	0	0	0.0308285978961034
2008	35	3644000	93.7201230541909	1.81679389312977e-05	0	0	0.015790386286128
2008	36	3644000	91.6748598248327	1.81679389312977e-05	0	0	0.0384526377449931
2008	37	3644000	91.1724340911656	1.87022900763359e-05	0	0	0.074886296246159
2008	38	3644000	90.3219732690298	1.81297709923664e-05	0	0	0.0517927870888785
2008	39	3644000	90.9327637849577	1.7824427480916e-05	0	0	0.0271325330095201
2008	40	3644000	88.1017139657118	1.7175572519084e-05	0	0	0.0215465278578684
2008	41	3644000	87.8163632886202	1.67175572519084e-05	0	0	-0.00246381517655324
2008	42	3644000	87.660385816902	1.62595419847328e-05	0	0	-0.0280672483240151
2008	43	3644000	88.3256991048616	1.67557251908397e-05	0	0	-0.00595182500890756
2008	44	3644000	87.2164573526826	1.64885496183206e-05	0	0	-0.00936127627130101
2008	45	3644000	87.7390857684147	1.64885496183206e-05	0	0	-0.0152621349617116
2008	46	3644000	88.1777544383855	1.61450381679389e-05	0	0	-0.0405743428279921
2008	47	3644000	89.3546395375087	1.61832061068702e-05	0	0	-0.0509726138573563
2008	48	3644000	88.8146445131684	1.56870229007634e-05	0	0	-0.0744769575943942
2008	49	3644000	89.8090490501594	1.54580152671756e-05	0	0	-0.0980864305248285
2008	50	3644000	89.1780302985571	1.52290076335878e-05	0	0	-0.105160769610639
2008	51	3644000	90.633829254421	1.56488549618321e-05	0	0	-0.0952605591691901
2008	52	3644000	90.7022235223972	1.61450381679389e-05	0	0	-0.0672775515904568
2009	1	3803000	88.0849740504752	1.70195923213932e-05	0	0	-0.0236700308191097
2009	2	3803000	88.6313616448367	1.75341381357609e-05	0	0	-0.000353843653698462
2009	3	3803000	88.8588099493932	1.77716208193153e-05	0	0	0.0105919722663715
2009	4	3803000	89.0525396749384	1.81278448446467e-05	0	0	0.0286062624868467
2009	5	3803000	88.852815857958	1.79299426083515e-05	0	0	0.0196638015933575
2009	6	3803000	88.6023433689881	1.86819711062735e-05	0	0	0.0654345744205356
2009	7	3803000	89.8948028306908	1.89590342370869e-05	0	0	0.0656900842246815
2009	8	3803000	91.0111920490461	1.91173560261231e-05	0	0	0.0614079194561268
2009	9	3803000	89.7228475993568	1.81278448446467e-05	0	0	0.0209216765948546
2009	10	3803000	87.7658082525359	1.76528794775381e-05	0	0	0.0163411216283385
2009	11	3803000	88.1188831742819	1.63071442707303e-05	0	0	-0.0648996329534845
2009	12	3803000	87.5288275945416	1.62279833762122e-05	0	0	-0.0631657905913313
2009	13	3803000	87.6993522531243	1.63467247179893e-05	0	0	-0.0581458371369289
2009	14	3803000	88.0573721074109	1.69800118741342e-05	0	0	-0.0256352427217267
2009	15	3803000	88.5897423056232	1.70987532159113e-05	0	0	-0.0247177861525869
2009	16	3803000	89.0245352568161	1.75341381357609e-05	0	0	-0.0047687444319865
2009	17	3803000	88.9453224895678	1.72570750049476e-05	0	0	-0.019622420164619
2009	18	3803000	88.8418657825252	1.7613299030279e-05	0	0	0.00177995155867028
2009	19	3803000	88.718522428931	1.75341381357609e-05	0	0	-0.0013359378141797
2009	20	3803000	88.9066825703652	1.80486839501286e-05	0	0	0.0257946575367918
2009	21	3803000	89.5904347278503	1.81278448446467e-05	0	0	0.0224305784234012
2009	22	3803000	88.213214651946	1.79695230556105e-05	0	0	0.0293242385311587
2009	23	3803000	87.7537510647422	1.73758163467247e-05	0	0	0.000527030864169808
2009	24	3803000	88.8605251367379	1.71383336631704e-05	0	0	-0.0254390251831111
2009	25	3803000	90.7347732689059	1.72174945576885e-05	0	0	-0.0411614327600442
2009	26	3803000	90.1978301922839	1.6821690085098e-05	0	0	-0.0576269981351343
2009	27	3803000	91.6332556863824	1.69008509796161e-05	0	0	-0.0680239465431189
2009	28	3803000	90.3150065067301	1.72174945576885e-05	0	0	-0.0367049357017212
2009	29	3803000	89.1415318123486	1.72174945576885e-05	0	0	-0.0240239512246298
2009	30	3803000	87.1403872111672	1.72966554522066e-05	0	0	0.00297924759277995
2009	31	3803000	87.7345816950268	1.81674252919058e-05	0	0	0.0463376951987413
2009	32	3803000	86.3510005038617	1.77320403720562e-05	0	0	0.0376254991509104
2009	33	3803000	86.703169549456	1.80882643973877e-05	0	0	0.0541713812188255
2009	34	3803000	86.5368767839309	1.74153967939838e-05	0	0	0.0169075112304117
2009	35	3803000	87.6796829413985	1.70987532159113e-05	0	0	-0.0145949768346424
2009	36	3803000	85.6915406448928	1.58321789036216e-05	0	0	-0.0664189323947234
2009	37	3803000	85.1018110294204	1.57925984563626e-05	0	0	-0.0622996263568062
2009	38	3803000	84.1297021689207	1.464476548585e-05	0	0	-0.120405777124727
2009	39	3803000	84.7705939503568	1.62279833762122e-05	0	0	-0.0326834320870669
2009	40	3803000	82.2148051358361	1.57530180091035e-05	0	0	-0.0318045531034945
2009	41	3803000	82.1270760945825	1.6821690085098e-05	0	0	0.0349814463394364
2009	42	3803000	82.2849163290191	1.71383336631704e-05	0	0	0.052440761484485
2009	43	3803000	83.0445223180949	1.83653275282011e-05	0	0	0.11747286166013
2009	44	3803000	81.9564423113197	1.70591727686523e-05	0	0	0.0517782076552405
2009	45	3803000	82.5329673860415	1.71383336631704e-05	0	0	0.0492776734287925
2009	46	3803000	82.8641662935719	1.70987532159113e-05	0	0	0.0426702381087301
2009	47	3803000	84.0630143123145	1.6821690085098e-05	0	0	0.0111462299484575
2009	48	3803000	83.6362211716538	1.64654660597665e-05	0	0	-0.00521569680627373
2009	49	3803000	84.6547353218558	1.66633682960617e-05	0	0	-0.00537164660815417
2009	50	3803000	83.8948382780665	1.64654660597665e-05	0	0	-0.00828225302447685
2009	51	3803000	85.3982327960919	1.63071442707303e-05	0	0	-0.0351088388825433
2009	52	3803000	85.3074391960325	1.67029487433208e-05	0	0	-0.010637280928657
2009	53	3803000	0	1.88007124480507e-05	0	0	Inf
2010	1	3943000	83.7750043004075	1.66902404526167e-05	0	0	-0.0140257145937476
2010	2	3943000	84.1292757573068	1.75388967468175e-05	0	0	0.0317454800205062
2010	3	3943000	84.1840203595338	1.84683774499899e-05	0	0	0.0857167382794045
2010	4	3943000	84.5644660011112	1.84683774499899e-05	0	0	0.0808322256631876
2010	5	3943000	84.3990300201094	1.81854920185896e-05	0	0	0.066362966239731
2010	6	3943000	84.3119544063653	1.88724994948474e-05	0	0	0.107790711977002
2010	7	3943000	85.6907598987873	1.83875530410184e-05	0	0	0.0619581400314767
2010	8	3943000	86.9899582504521	1.80642554051324e-05	0	0	0.027704827063018
2010	9	3943000	85.6360877861138	1.87108506769044e-05	0	0	0.0813198313225068
2010	10	3943000	83.9457742096004	1.83471408365326e-05	0	0	0.0816506352456242
2010	11	3943000	84.1276033147993	1.79026065871893e-05	0	0	0.053162059882597
2010	12	3943000	83.6015931727815	1.7619721155789e-05	0	0	0.0430423236047861
2010	13	3943000	83.6582026888711	1.79430187916751e-05	0	0	0.0614619624360266
2010	14	3943000	83.9699565878709	1.70135380885027e-05	0	0	0.00273959189068198
2010	15	3943000	84.3928003397975	1.66094160436452e-05	0	0	-0.0259832631571472
2010	16	3943000	84.8857065266172	1.66094160436452e-05	0	0	-0.0316390902133214
2010	17	3943000	84.8334455130369	1.66902404526167e-05	0	0	-0.0263274172059144
2010	18	3943000	84.8116366027927	1.60032329763589e-05	0	0	-0.0661658803858991
2010	19	3943000	84.6444485968917	1.64477672257022e-05	0	0	-0.0383303175893201
2010	20	3943000	84.7119421855152	1.73772479288745e-05	0	0	0.0152051503159266
2010	21	3943000	85.3168555440517	1.72155991109315e-05	0	0	-0.00136966538799989
2010	22	3943000	83.8519082477001	1.68923014750455e-05	0	0	-0.00300420411370862
2010	23	3943000	83.4629368282795	1.69327136795312e-05	0	0	0.00403847725145377
2010	24	3943000	84.4585799595098	1.70539502929885e-05	0	0	-0.000693593943183045
2010	25	3943000	86.3149013533529	1.7619721155789e-05	0	0	0.0102542971464882
2010	26	3943000	85.8610537275093	1.78217821782178e-05	0	0	0.027241061819642
2010	27	3943000	87.3683816389931	1.88320872903617e-05	0	0	0.0667474691828808
2010	28	3943000	86.392134613553	1.87108506769044e-05	0	0	0.0718568352803862
2010	29	3943000	85.198996573297	1.87108506769044e-05	0	0	0.0868672604651612
2010	30	3943000	83.4192424705731	1.82663164275611e-05	0	0	0.0836828209257527
2010	31	3943000	84.0610269248158	1.75793089513033e-05	0	0	0.0349623741548242
2010	32	3943000	82.7058396729447	1.64073550212164e-05	0	0	-0.01820717471583
2010	33	3943000	82.7422862826433	1.66902404526167e-05	0	0	-0.00171963199273082
2010	34	3943000	82.5277504385795	1.74984845423318e-05	0	0	0.0493440029539055
2010	35	3943000	83.5646107055406	1.72560113154173e-05	0	0	0.0219637150100159
2010	36	3943000	81.6578552777221	1.74984845423318e-05	0	0	0.0605225878817105
2010	37	3943000	80.9620905149563	1.77005455647606e-05	0	0	0.0819878716424381
2010	38	3943000	79.9415503950605	1.79026065871893e-05	0	0	0.108309753340417
2010	39	3943000	80.6059932202657	1.65690038391594e-05	0	0	0.0172940835295585
2010	40	3943000	78.3606175255114	1.63265306122449e-05	0	0	0.0311302099386135
2010	41	3943000	78.459203916505	1.60840573853304e-05	0	0	0.0145399905498532
2010	42	3943000	78.9103861866934	1.61244695898161e-05	0	0	0.0112737227163215
2010	43	3943000	79.7027707096278	1.55586987270156e-05	0	0	-0.0339106242551401
2010	44	3943000	78.6012890343566	1.5316225500101e-05	0	0	-0.0356392251166785
2010	45	3943000	79.2285472955193	1.55182865225298e-05	0	0	-0.0306524274193867
2010	46	3943000	79.4628330046034	1.57203475449586e-05	0	0	-0.0209259214871822
2010	47	3943000	80.6423478968916	1.60436451808446e-05	0	0	-0.0154056513642192
2010	48	3943000	80.3363414961561	1.63669428167307e-05	0	0	0.00826099983499554
2010	49	3943000	81.3609190356773	1.70135380885027e-05	0	0	0.0348948979187141
2010	50	3943000	80.4752936976826	1.66094160436452e-05	0	0	0.0214315005645893
2010	51	3943000	82.0366194766365	1.70943624974742e-05	0	0	0.0312467839327965
2010	52	3943000	81.8553314819346	1.66902404526167e-05	0	0	0.00909737343412716
2011	1	3950000	78.3812183916144	1.7098336491893e-05	0	0	0.0359624622610758
2011	2	3950000	78.5566315958482	1.7098336491893e-05	0	0	0.0336492075901523
2011	3	3950000	78.455419541707	1.73510212676353e-05	0	0	0.0502779856552295
2011	4	3950000	78.9558323981033	1.77300484312487e-05	0	0	0.0664190021511652
2011	5	3950000	78.838025888842	1.74773636555064e-05	0	0	0.0527914551922719
2011	6	3950000	78.9039402954919	1.73510212676353e-05	0	0	0.0443077961812237
2011	7	3950000	80.2737278872236	1.74773636555064e-05	0	0	0.0339621964063577
2011	8	3950000	81.687679197648	1.79406190777006e-05	0	0	0.0429969468694749
2011	9	3950000	80.3198760471688	1.73510212676353e-05	0	0	0.0258979975468294
2011	10	3950000	78.948282057093	1.71825647504738e-05	0	0	0.0335880385717495
2011	11	3950000	78.9789165198987	1.77721625605391e-05	0	0	0.0686396283840567
2011	12	3950000	78.547223557739	1.74773636555064e-05	0	0	0.0566891640541288
2011	13	3950000	78.4671258465973	1.67193093282796e-05	0	0	0.0118887259261475
2011	14	3950000	78.7381108355009	1.7098336491893e-05	0	0	0.0312668050881031
2011	15	3950000	79.0300293265502	1.76458201726679e-05	0	0	0.0603564330431968
2011	16	3950000	79.544978106133	1.70141082333123e-05	0	0	0.0157775125941011
2011	17	3950000	79.5446098873672	1.66771951989893e-05	0	0	-0.0043322845866631
2011	18	3950000	79.6313713227636	1.69719941040219e-05	0	0	0.0121639080320536
2011	19	3950000	79.4089977539958	1.55822278374395e-05	0	0	-0.0681156784115639
2011	20	3950000	79.3702818541769	1.62981680353759e-05	0	0	-0.0248239241205766
2011	21	3950000	79.8689453264926	1.68877658454411e-05	0	0	0.00414497364594112
2011	22	3950000	78.3498303140536	1.70141082333123e-05	0	0	0.0312721760356755
2011	23	3950000	78.0513717788132	1.59612550010529e-05	0	0	-0.0288447432441451
2011	24	3950000	78.8707154249109	1.66771951989893e-05	0	0	0.00417499160892795
2011	25	3950000	80.6343362943802	1.65508528111181e-05	0	0	-0.0252291565587298
2011	26	3950000	80.2149411400992	1.60033691303432e-05	0	0	-0.0525455866474751
2011	27	3950000	81.7282330221623	1.62560539060855e-05	0	0	-0.0554059821767393
2011	28	3950000	81.1116082580274	1.70141082333123e-05	0	0	-0.00384172210019672
2011	29	3950000	80.000508875989	1.66771951989893e-05	0	0	-0.0100062973003067
2011	30	3950000	78.5040174904242	1.61297115182144e-05	0	0	-0.024253758613774
2011	31	3950000	79.1552728104019	1.66350810696989e-05	0	0	-0.00196162308446304
2011	32	3950000	77.8856378539233	1.65508528111181e-05	0	0	0.00917193677500009
2011	33	3950000	77.6158225439725	1.66771951989893e-05	0	0	0.0204104962635681
2011	34	3950000	77.3485507196791	1.6424510423247e-05	0	0	0.00842225580517813
2011	35	3950000	78.1844151585624	1.62981680353759e-05	0	0	-0.0100328838806506
2011	36	3950000	76.4435014797677	1.60033691303432e-05	0	0	-0.00580168976018284
2011	37	3950000	75.6452026240144	1.55822278374395e-05	0	0	-0.0217489353844645
2011	38	3950000	74.6755368523396	1.58770267424721e-05	0	0	0.00970147893403006
2011	39	3950000	75.326015108476	1.54979995788587e-05	0	0	-0.022913930943916
2011	40	3950000	73.471309749369	1.55401137081491e-05	0	0	0.00447372248776148
2011	41	3950000	73.7404632492758	1.56243419667298e-05	0	0	0.00623181263685196
2011	42	3950000	74.4453744128101	1.58770267424721e-05	0	0	0.0128231685946855
2011	43	3950000	75.2062827440503	1.51189724152453e-05	0	0	-0.0452925290250403
2011	44	3950000	74.1037950056465	1.52453148031164e-05	0	0	-0.022992007433852
2011	45	3950000	74.7568345794793	1.54558854495683e-05	0	0	-0.0181499736727981
2011	46	3950000	74.8911650081878	1.56664560960202e-05	0	0	-0.00655838386455972
2011	47	3950000	75.9740615849056	1.58349126131817e-05	0	0	-0.0101884981368353
2011	48	3950000	75.795955339833	1.58349126131817e-05	0	0	-0.00786262719641159
2011	49	3950000	76.7728995383256	1.67193093282796e-05	0	0	0.0342191121798517
2011	50	3950000	75.8112164699965	1.6087597388924e-05	0	0	0.00776644350821739
2011	51	3950000	77.3797895578499	1.62981680353759e-05	0	0	0.000261185023448985
2011	52	3950000	77.1836842275065	1.62139397767951e-05	0	0	-0.00237983233561519
2012	1	4010000	77.7490384497812	1.65623696287025e-05	0	0	0.021234494768513
2012	2	4010000	77.7694540686668	1.62286191072174e-05	0	0	0.000392775437335703
2012	3	4010000	77.5156515468317	1.57279933249896e-05	0	0	-0.0272932176226823
2012	4	4010000	78.1259839275566	1.51022110972048e-05	0	0	-0.0732916712174284
2012	5	4010000	78.0674211962155	1.48518982060909e-05	0	0	-0.0879678243624175
2012	6	4010000	78.2842790088753	1.43095536086775e-05	0	0	-0.123706561923849
2012	7	4010000	79.6679574471937	1.42678347934919e-05	0	0	-0.141436504816412
2012	8	4010000	81.2447698522825	1.47684605757197e-05	0	0	-0.128559289062827
2012	9	4010000	79.8042680416341	1.40592407175636e-05	0	0	-0.155433642160125
2012	10	4010000	78.690177229049	1.42261159783062e-05	0	0	-0.133309869140522
2012	11	4010000	78.5869386578803	1.39340842720067e-05	0	0	-0.14998597552188
2012	12	4010000	78.2403992497197	1.36837713808928e-05	0	0	-0.161558470699713
2012	13	4010000	78.001291307968	1.41843971631206e-05	0	0	-0.128219560731123
2012	14	4010000	78.2574872676872	1.46433041301627e-05	0	0	-0.102961231557637
2012	15	4010000	78.4189158659439	1.44764288694201e-05	0	0	-0.115009443402171
2012	16	4010000	78.9630211846769	1.55193992490613e-05	0	0	-0.057786811044185
2012	17	4010000	79.0372934033677	1.60200250312891e-05	0	0	-0.0283068069139166
2012	18	4010000	79.2546283812279	1.543596161869e-05	0	0	-0.066300586963228
2012	19	4010000	78.9546687621531	1.59783062161035e-05	0	0	-0.0298230465540483
2012	20	4010000	78.8268768691403	1.58114309553609e-05	0	0	-0.0383990459772391
2012	21	4010000	79.2288276868448	1.5561118064247e-05	0	0	-0.0584235286825197
2012	22	4010000	77.5655435687982	1.5561118064247e-05	0	0	-0.0382327439782317
2012	23	4010000	77.3459167357212	1.63537755527743e-05	0	0	0.0136281695112676
2012	24	4010000	77.9850498224725	1.52273675427618e-05	0	0	-0.0639231472419468
2012	25	4010000	79.7186066923397	1.63120567375887e-05	0	0	-0.0190495889899396
2012	26	4010000	79.2837056765234	1.63120567375886e-05	0	0	-0.013668706164479
2012	27	4010000	80.8548490016485	1.66875260742595e-05	0	0	-0.0105726374138805
2012	28	4010000	80.5645976213035	1.59365874009178e-05	0	0	-0.0516926509194434
2012	29	4010000	79.5507165382706	1.67292448894451e-05	0	0	0.00816188074707025
2012	30	4010000	78.2791765195117	1.61034626616604e-05	0	0	-0.0137862528388083
2012	31	4010000	78.9495089141847	1.59365874009178e-05	0	0	-0.0322929040249748
2012	32	4010000	77.7199782675064	1.54776804338757e-05	0	0	-0.0452905204809875
2012	33	4010000	77.1489849421822	1.6270337922403e-05	0	0	0.011030800450007
2012	34	4010000	76.80929841477	1.56445556946183e-05	0	0	-0.0235557211445915
2012	35	4010000	77.4251092278801	1.53942428035044e-05	0	0	-0.0468208474489915
2012	36	4010000	75.7908788241951	1.46850229453484e-05	0	0	-0.0711283324303414
2012	37	4010000	74.8350617617999	1.45598664997914e-05	0	0	-0.0672821220863897
2012	38	4010000	73.9239758077326	1.42678347934919e-05	0	0	-0.0747250908433253
2012	39	4010000	74.5696820785375	1.49770546516479e-05	0	0	-0.0371422004403933
2012	40	4010000	73.0229600686398	1.53525239883187e-05	0	0	0.00790217119133177
2012	41	4010000	73.4685622454949	1.59365874009178e-05	0	0	0.0399005733188261
2012	42	4010000	74.4459126619114	1.58531497705465e-05	0	0	0.0208753883527001
2012	43	4010000	75.1884168770158	1.60617438464748e-05	0	0	0.0240939123102875
2012	44	4010000	74.0186270932724	1.543596161869e-05	0	0	-0.000251654130911039
2012	45	4010000	74.7199234687847	1.51439299123905e-05	0	0	-0.0283715958257143
2012	46	4010000	74.757930953455	1.51856487275761e-05	0	0	-0.0261902774526226
2012	47	4010000	75.7563689233304	1.51022110972048e-05	0	0	-0.0443047755724307
2012	48	4010000	75.6959179877762	1.51022110972048e-05	0	0	-0.0435415551510771
2012	49	4010000	76.6515858227102	1.54776804338757e-05	0	0	-0.0319834977502032
2012	50	4010000	75.60282191203	1.53525239883187e-05	0	0	-0.0264913644937816
2012	51	4010000	77.2443976885921	1.60200250312891e-05	0	0	-0.00575313811603111
2012	52	4010000	77.0821345244874	1.58531497705465e-05	0	0	-0.0140387202710849
2013	1	4002000	77.5784764714256	1.46871794871795e-05	0	0	-0.0770635973191305
2013	2	4002000	77.4488274023288	1.44820512820513e-05	0	0	-0.0884303563015973
2013	3	4002000	77.0404423494212	1.43589743589744e-05	0	0	-0.0913863178184888
2013	4	4002000	77.7332110098123	1.38666666666667e-05	0	0	-0.130358837338306
2013	5	4002000	77.7696717124581	1.49333333333333e-05	0	0	-0.0639024391260477
2013	6	4002000	78.141540174536	1.62871794871795e-05	0	0	0.0161048761344234
2013	7	4002000	79.5106789713109	1.66564102564103e-05	0	0	0.0212464671481249
2013	8	4002000	81.2385101982536	1.71487179487179e-05	0	0	0.0290686005440453
2013	9	4002000	79.7323938457676	1.75179487179487e-05	0	0	0.0710828545446122
2013	10	4002000	78.8935710497456	1.71076923076923e-05	0	0	0.0571203570873089
2013	11	4002000	78.6621249220883	1.59179487179487e-05	0	0	-0.0135023675388922
2013	12	4002000	78.4090024744216	1.62461538461538e-05	0	0	0.0100880957621729
2013	13	4002000	77.9886895234264	1.57128205128205e-05	0	0	-0.0178062938602046
2013	14	4002000	78.2412065778284	1.5548717948718e-05	0	0	-0.0312010343986716
2013	15	4002000	78.2428907593153	1.57128205128205e-05	0	0	-0.0209973167321872
2013	16	4002000	78.8031705500916	1.64102564102564e-05	0	0	0.0151875799102227
2013	17	4002000	78.977019993952	1.65333333333333e-05	0	0	0.0205500284281711
2013	18	4002000	79.3394814092619	1.66974358974359e-05	0	0	0.0259709107513469
2013	19	4002000	78.9533439917864	1.64102564102564e-05	0	0	0.0132566393682133
2013	20	4002000	78.7622685896912	1.62461538461538e-05	0	0	0.00555762826727497
2013	21	4002000	79.0476581803586	1.62871794871795e-05	0	0	0.00445733406595684
2013	22	4002000	77.2244951903146	1.55076923076923e-05	0	0	-0.0210360091873842
2013	23	4002000	77.0909788340481	1.61230769230769e-05	0	0	0.0195745493023298
2013	24	4002000	77.5095502143582	1.67384615384615e-05	0	0	0.0527734940317589
2013	25	4002000	79.1758087867851	1.63692307692308e-05	0	0	0.00788361019330776
2013	26	4002000	78.703740780638	1.62871794871795e-05	0	0	0.00884658356078156
2013	27	4002000	80.3048894171774	1.7025641025641e-05	0	0	0.0335609774496012
2013	28	4002000	80.3561155239123	1.67384615384615e-05	0	0	0.0154796491589679
2013	29	4002000	79.5150033308497	1.63692307692308e-05	0	0	0.0035841873509636
2013	30	4002000	78.49988503108	1.63692307692308e-05	0	0	0.0165619983826118
2013	31	4002000	79.1771214737082	1.63692307692308e-05	0	0	0.00786690037094426
2013	32	4002000	78.000005160145	1.57128205128205e-05	0	0	-0.0179487829170092
2013	33	4002000	77.1356924236109	1.55897435897436e-05	0	0	-0.0147233062662349
2013	34	4002000	76.713956033575	1.50564102564103e-05	0	0	-0.0431988676496432
2013	35	4002000	77.0474771931778	1.4974358974359e-05	0	0	-0.0525322481751052
2013	36	4002000	75.5481590142611	1.46871794871795e-05	0	0	-0.0522601618064021
2013	37	4002000	74.4210872258892	1.46871794871795e-05	0	0	-0.0379070950324392
2013	38	4002000	73.6082667607973	1.46051282051282e-05	0	0	-0.0327173409560556
2013	39	4002000	74.2309131017352	1.43589743589744e-05	0	0	-0.0569966463424298
2013	40	4002000	73.0159625573108	1.41948717948718e-05	0	0	-0.0522620318031916
2013	41	4002000	73.638580494522	1.39076923076923e-05	0	0	-0.0792869777678072
2013	42	4002000	74.8853172121385	1.38666666666667e-05	0	0	-0.0972863237195129
2013	43	4002000	75.5937866418022	1.3825641025641e-05	0	0	-0.108392329658363
2013	44	4002000	74.348849060756	1.42358974358974e-05	0	0	-0.0665625510451676
2013	45	4002000	75.0900847903721	1.48102564102564e-05	0	0	-0.0384882344778318
2013	46	4002000	75.0248908189563	1.50564102564103e-05	0	0	-0.0216580231069895
2013	47	4002000	75.9029233219268	1.53435897435897e-05	0	0	-0.0145307094069221
2013	48	4002000	75.9660658123231	1.55487179487179e-05	0	0	-0.00218605255580015
2013	49	4002000	76.8801681473773	1.53846153846154e-05	0	0	-0.0244558277210454
2013	50	4002000	75.7770631930417	1.53435897435897e-05	0	0	-0.0128939173922937
2013	51	4002000	77.4801399313133	1.57128205128205e-05	0	0	-0.0113595552627234
2013	52	4002000	77.3921564783042	1.4974358974359e-05	0	0	-0.0567519588310667
2014	1	3868000	78.0561707598808	1.43488745980707e-05	0	0	-0.0852741134375751
2014	2	3868000	77.7804616197002	1.42684887459807e-05	0	0	-0.0871743555965585
2014	3	3868000	77.2149083189936	1.40675241157556e-05	0	0	-0.0934393173036877
2014	4	3868000	77.9590239030133	1.40675241157556e-05	0	0	-0.102092400655439
2014	5	3868000	78.1331465397008	1.45900321543408e-05	0	0	-0.0708168912266874
2014	6	3868000	78.6650924853306	1.44292604501608e-05	0	0	-0.0872698711516908
2014	7	3868000	80.009341364745	1.47508038585209e-05	0	0	-0.0826071212686833
2014	8	3868000	81.8833044046543	1.5112540192926e-05	0	0	-0.0816198668733064
2014	9	3868000	80.3118820748896	1.45900321543408e-05	0	0	-0.0960241732063806
2014	10	3868000	79.7635084236504	1.45096463022508e-05	0	0	-0.0948241692614384
2014	11	3868000	79.4074484386052	1.4991961414791e-05	0	0	-0.0605415302107601
2014	12	3868000	79.2506076223077	1.61173633440514e-05	0	0	0.0119796226953477
2014	13	3868000	78.6300632719964	1.57154340836013e-05	0	0	-0.00546945092119178
2014	14	3868000	78.8885972513763	1.62379421221865e-05	0	0	0.0242291384968226
2014	15	3868000	78.6989482624892	1.64389067524116e-05	0	0	0.0394039794174589
2014	16	3868000	79.2692489845952	1.63183279742765e-05	0	0	0.0243568728118017
2014	17	3868000	79.5648411885332	1.55948553054662e-05	0	0	-0.0246948420832937
2014	18	3868000	80.0844807042213	1.58360128617363e-05	0	0	-0.0160390714021771
2014	19	3868000	79.6054382245454	1.52733118971061e-05	0	0	-0.0452913557786772
2014	20	3868000	79.3773208199844	1.56350482315113e-05	0	0	-0.0198711773550721
2014	21	3868000	79.5335080276007	1.58360128617363e-05	0	0	-0.00922262887418665
2014	22	3868000	77.5362904997914	1.57958199356913e-05	0	0	0.0137188598184408
2014	23	3868000	77.4996998781689	1.61575562700965e-05	0	0	0.0374233723019635
2014	24	3868000	77.6758652192761	1.67202572347267e-05	0	0	0.0711177759672129
2014	25	3868000	79.2410998332556	1.61977491961415e-05	0	0	0.0171489311683436
2014	26	3868000	78.6959622467316	1.57154340836013e-05	0	0	-0.0063022578614215
2014	27	3868000	80.3008829702023	1.55546623794212e-05	0	0	-0.0361251690255846
2014	28	3868000	80.7168047394857	1.55948553054662e-05	0	0	-0.0386140748453218
2014	29	3868000	80.1136861173881	1.57154340836013e-05	0	0	-0.0238871310275754
2014	30	3868000	79.3802597428774	1.56350482315113e-05	0	0	-0.019907465004474
2014	31	3868000	80.0638166988767	1.58762057877814e-05	0	0	-0.0132871094926413
2014	32	3868000	78.9415118741622	1.57556270096463e-05	0	0	-0.00685965927565987
2014	33	3868000	77.7797325314336	1.55546623794212e-05	0	0	-0.00488215270321349
2014	34	3868000	77.2632832564775	1.51929260450161e-05	0	0	-0.0215274731589677
2014	35	3868000	77.2618062042864	1.55546623794212e-05	0	0	0.00178864308903467
2014	36	3868000	75.9180910144711	1.53938906752412e-05	0	0	0.00898216718066519
2014	37	3868000	74.6047295194749	1.47106109324759e-05	0	0	-0.0188289606908658
2014	38	3868000	73.9157484445839	1.52331189710611e-05	0	0	0.0254918822452131
2014	39	3868000	74.5105295895201	1.53536977491961e-05	0	0	0.0253584348532885
2014	40	3868000	73.6485719865304	1.4991961414791e-05	0	0	0.0129184855565639
2014	41	3868000	74.4499011775136	1.47909967845659e-05	0	0	-0.0114157462141846
2014	42	3868000	75.9633571224814	1.53135048231511e-05	0	0	0.00311522405647528
2014	43	3868000	76.6285854451265	1.45900321543408e-05	0	0	-0.0525728802342484
2014	44	3868000	75.2962592649285	1.45498392282958e-05	0	0	-0.0384648492926857
2014	45	3868000	76.0790239074632	1.51527331189711e-05	0	0	-0.00892524473354334
2014	46	3868000	75.907447122731	1.51527331189711e-05	0	0	-0.00668507691887577
2014	47	3868000	76.6451070976647	1.56350482315113e-05	0	0	0.0150680577804357
2014	48	3868000	76.8398104479451	1.54340836012862e-05	0	0	-0.000518096644343517
2014	49	3868000	77.6951863602041	1.62379421221865e-05	0	0	0.0399614671802396
2014	50	3868000	76.5505029772598	1.60771704180064e-05	0	0	0.0450617159728513
2014	51	3868000	78.3159275795881	1.66398713826367e-05	0	0	0.0572562000986961
2014	52	3868000	78.3317137512326	1.65996784565916e-05	0	0	0.0544898872291071
2015	1	3760000	79.8913809125017	1.6453240201785e-05	0	0	0.0614411596273981
2015	2	3760000	79.4656779004137	1.54831199068685e-05	0	0	0.0042071257481152
2015	3	3760000	78.7272210043196	1.53667054714785e-05	0	0	0.00600527987205906
2015	4	3760000	79.5053813888443	1.55607295304618e-05	0	0	0.00873674962652489
2015	5	3760000	79.8772425857917	1.55219247186651e-05	0	0	0.00153682588725324
2015	6	3760000	80.5875446080902	1.52502910360885e-05	0	0	-0.0246631736672947
2015	7	3760000	81.9168878942044	1.57159487776484e-05	0	0	-0.0111929043909546
2015	8	3760000	83.9598081447793	1.61039968956151e-05	0	0	-0.0114317572418012
2015	9	3760000	82.3061215423999	1.57935584012418e-05	0	0	-0.01100916341846
2015	10	3760000	82.0575823470113	1.6220411331005e-05	0	0	0.0187967718384151
2015	11	3760000	81.5727248259831	1.59875824602251e-05	0	0	0.010141566017094
2015	12	3760000	81.5101214873778	1.60263872720217e-05	0	0	0.0133710819311067
2015	13	3760000	80.6581268331204	1.52502910360885e-05	0	0	-0.0255166703459237
2015	14	3760000	80.9374498998422	1.54831199068685e-05	0	0	-0.01405344375502
2015	15	3760000	80.5099466485521	1.51338766006985e-05	0	0	-0.0311756093878525
2015	16	3760000	81.0886833918032	1.61816065192084e-05	0	0	0.028503565621222
2015	17	3760000	81.5372440371611	1.59875824602251e-05	0	0	0.0105811273489411
2015	18	3760000	82.2324005508852	1.72681412495149e-05	0	0	0.0822984541832392
2015	19	3760000	81.6474092214248	1.68800931315483e-05	0	0	0.0655573866901178
2015	20	3760000	81.4148942837653	1.6569654637175e-05	0	0	0.0489481163280143
2015	21	3760000	81.4253959755748	1.58323632130384e-05	0	0	0.00214434357159981
2015	22	3760000	79.2111514758609	1.55995343422584e-05	0	0	0.0150086004557251
2015	23	3760000	79.2813166853406	1.46682188591385e-05	0	0	-0.0464335967066659
2015	24	3760000	79.1907390834252	1.50562669771052e-05	0	0	-0.0200874382767082
2015	25	3760000	80.6311025411379	1.57935584012418e-05	0	0	0.00953599088478076
2015	26	3760000	79.9803600036203	1.61039968956151e-05	0	0	0.0377547687487656
2015	27	3760000	81.5762714688383	1.61816065192084e-05	0	0	0.0223561153056419
2015	28	3760000	82.3899939035462	1.6569654637175e-05	0	0	0.0365336365964249
2015	29	3760000	82.0972529644784	1.62980209545984e-05	0	0	0.0231767442492244
2015	30	3760000	81.6711219539594	1.59099728366317e-05	0	0	0.0040268584313806
2015	31	3760000	82.3694233652945	1.52890958478851e-05	0	0	-0.0433343250378806
2015	32	3760000	81.2894163587634	1.57935584012418e-05	0	0	0.00136036948215419
2015	33	3760000	79.8180645972139	1.54831199068685e-05	0	0	-0.000226322165352221
2015	34	3760000	79.1877819185526	1.55219247186651e-05	0	0	0.0102568611188382
2015	35	3760000	78.7923384192268	1.57935584012418e-05	0	0	0.0330953698429247
2015	36	3760000	77.6099408714785	1.61039968956151e-05	0	0	0.0694506279478737
2015	37	3760000	76.0836522502416	1.51726814124951e-05	0	0	0.0278160641237044
2015	38	3760000	75.5291821611772	1.49398525417152e-05	0	0	0.019473504104468
2015	39	3760000	76.0951961418926	1.58323632130384e-05	0	0	0.0723410167422751
2015	40	3760000	75.6015991726081	1.50950717889018e-05	0	0	0.0290787609184387
2015	41	3760000	76.5954345328101	1.58323632130384e-05	0	0	0.0653376470505712
2015	42	3760000	78.3979751146528	1.62980209545984e-05	0	0	0.071456244592472
2015	43	3760000	79.0241919237417	1.74233604967016e-05	0	0	0.136360876510536
2015	44	3760000	77.5811010866547	1.6336825766395e-05	0	0	0.0853158671459463
2015	45	3760000	78.4102625722047	1.68412883197516e-05	0	0	0.10699795093875
2015	46	3760000	78.1237412642707	1.61039968956151e-05	0	0	0.06241711747053
2015	47	3760000	78.7054194614076	1.69965075669383e-05	0	0	0.113011030237298
2015	48	3760000	79.043290593293	1.56771439658518e-05	0	0	0.022224649220968
2015	49	3760000	79.8347732945641	1.58711680248351e-05	0	0	0.0246161744354788
2015	50	3760000	78.6601229016029	1.61039968956151e-05	0	0	0.0551725186575913
2015	51	3760000	80.5035041818461	1.61039968956151e-05	0	0	0.0310110204956376
2015	52	3760000	80.6475698611781	1.53667054714785e-05	0	0	-0.017949330198912
2015	53	3760000	0	1.9790454016298e-05	0	0	Inf
2016	1	3692000	80.4217728535102	1.59342758884219e-05	0	0	0.0370325975269739
2016	2	3692000	79.8564503810359	1.63928162017577e-05	0	0	0.0744279214841684
2016	3	3692000	78.9572118633138	1.62399694306458e-05	0	0	0.076532440724315
2016	4	3692000	79.7188729591514	1.65838746656477e-05	0	0	0.0888262312047108
2016	5	3692000	80.3279249032985	1.68895682078716e-05	0	0	0.100489028023803
2016	6	3692000	81.2086737043726	1.65074512800917e-05	0	0	0.0639257613604871
2016	7	3692000	82.4896857280567	1.65838746656477e-05	0	0	0.0522527663173927
2016	8	3692000	84.6520933348463	1.63163928162018e-05	0	0	0.00883506403315126
2016	9	3692000	82.9519973889377	1.63928162017577e-05	0	0	0.0343331408610793
2016	10	3692000	83.0283264075433	1.59342758884219e-05	0	0	0.00447646735202588
2016	11	3692000	82.4264359146777	1.64310278945357e-05	0	0	0.0433545869800972
2016	12	3692000	82.4616025957055	1.61635460450898e-05	0	0	0.0259320379059164
2016	13	3692000	81.3813974619542	1.63546045089797e-05	0	0	0.0518374305383238
2016	14	3692000	81.6820382212694	1.60489109667558e-05	0	0	0.0283778640837956
2016	15	3692000	80.9926934871214	1.57050057317539e-05	0	0	0.0149063632890611
2016	16	3692000	81.5622710440316	1.5361100496752e-05	0	0	-0.0142501064420358
2016	17	3692000	82.1747830493858	1.57050057317539e-05	0	0	0.00030686969503853
2016	18	3692000	83.0423524282341	1.5437523882308e-05	0	0	-0.027002515736436
2016	19	3692000	82.357823703835	1.5437523882308e-05	0	0	-0.0189153092417436
2016	20	3692000	82.1481186289643	1.539931218953e-05	0	0	-0.0188454544644734
2016	21	3692000	82.0043870318135	1.5284677111196e-05	0	0	-0.0244424366105674
2016	22	3692000	79.6127832650104	1.44058081773023e-05	0	0	-0.052915914910136
2016	23	3692000	79.8015507909831	1.50171952617501e-05	0	0	-0.0150567348513094
2016	24	3692000	79.429810578814	1.48643484906381e-05	0	0	-0.0205188778235455
2016	25	3692000	80.6783127649712	1.50936186473061e-05	0	0	-0.0208025268185809
2016	26	3692000	79.8922728850476	1.5284677111196e-05	0	0	0.00134840468373437
2016	27	3692000	81.4107761874797	1.58196408100879e-05	0	0	0.0170643725263235
2016	28	3692000	82.6430972612713	1.55903706534199e-05	0	0	-0.0126217106550784
2016	29	3692000	82.7328022090836	1.55903706534199e-05	0	0	-0.0136922983246806
2016	30	3692000	82.6469410805073	1.64310278945357e-05	0	0	0.0405708774657061
2016	31	3692000	83.3450019502263	1.70424149789836e-05	0	0	0.0702501399336498
2016	32	3692000	82.333730272136	1.68895682078716e-05	0	0	0.0736790341918596
2016	33	3692000	80.5734025037748	1.60106992739778e-05	0	0	0.040045441745792
2016	34	3692000	79.8311423187807	1.61253343523118e-05	0	0	0.0572315207889042
2016	35	3692000	78.9994611154372	1.539931218953e-05	0	0	0.0202601240814036
2016	36	3692000	78.0289159465244	1.44822315628582e-05	0	0	-0.0285652558347977
2016	37	3692000	76.3081532644672	1.39854795567444e-05	0	0	-0.040731601165803
2016	38	3692000	75.9217620601968	1.42529614061903e-05	0	0	-0.0174095282344586
2016	39	3692000	76.4483107256992	1.39090561711884e-05	0	0	-0.0477225813241253
2016	40	3692000	76.3583812090248	1.45204432556362e-05	0	0	-0.00469341024980333
2016	41	3692000	77.5248173377428	1.50171952617501e-05	0	0	0.0138688835289098
2016	42	3692000	79.5727900049919	1.65074512800917e-05	0	0	0.0857982985714058
2016	43	3692000	80.1404079499003	1.63546045089797e-05	0	0	0.0681253338953893
2016	44	3692000	78.6073493691926	1.65074512800917e-05	0	0	0.0991338684403148
2016	45	3692000	79.4712832408512	1.58960641956439e-05	0	0	0.0469190455607506
2016	46	3692000	79.0739223703637	1.60489109667558e-05	0	0	0.0622971199855717
2016	47	3692000	79.4717926417927	1.520825372564e-05	0	0	0.00161324356662148
2016	48	3692000	79.9547651866206	1.56285823461979e-05	0	0	0.0230784845540164
2016	49	3692000	80.6438951833202	1.60106992739778e-05	0	0	0.0391363141562714
2016	50	3692000	79.4689773894485	1.57432174245319e-05	0	0	0.0368826013223705
2016	51	3692000	81.352961591205	1.5246465418418e-05	0	0	-0.0190891832433652
2016	52	3692000	81.6495655774455	1.520825372564e-05	0	0	-0.0251019777380376
2017	1	3627000	80.7758880143033	1.44867705010321e-05	0	0	-0.0442692504187656
2017	2	3627000	80.078112114169	1.42240570463502e-05	0	0	-0.0534242379249602
2017	3	3627000	79.0227515909185	1.42615875398761e-05	0	0	-0.0382516620854535
2017	4	3627000	79.7325918973205	1.51998498780259e-05	0	0	0.0158957343856536
2017	5	3627000	80.6175698483316	1.53499718521299e-05	0	0	0.0146671520103235
2017	6	3627000	81.6675483718274	1.64008256708576e-05	0	0	0.0701925274170487
2017	7	3627000	82.8886777756774	1.67386001125915e-05	0	0	0.0761421510595578
2017	8	3627000	85.1489566479484	1.74141489960593e-05	0	0	0.0898548103611547
2017	9	3627000	83.4145557983626	1.68511915931694e-05	0	0	0.0765507187627164
2017	10	3627000	83.825808042688	1.68511915931694e-05	0	0	0.0712691245907193
2017	11	3627000	83.1142786968224	1.65509476449615e-05	0	0	0.0611895017669452
2017	12	3627000	83.2463772481294	1.66260086320135e-05	0	0	0.0643105793770855
2017	13	3627000	81.9364056999434	1.67386001125915e-05	0	0	0.0886491692918092
2017	14	3627000	82.2622474714497	1.59504597485457e-05	0	0	0.0332807893377882
2017	15	3627000	81.2887092029355	1.57628072809157e-05	0	0	0.0333538424173503
2017	16	3627000	81.8395426739638	1.56502158003378e-05	0	0	0.0190672781769176
2017	17	3627000	82.6291117794467	1.62507036967536e-05	0	0	0.0480567700056169
2017	18	3627000	83.670853729952	1.60255207355977e-05	0	0	0.0206660526690547
2017	19	3627000	82.8872380256185	1.70763745543254e-05	0	0	0.0978770938401161
2017	20	3627000	82.7226856539051	1.70013135672734e-05	0	0	0.095225563384777
2017	21	3627000	82.4210173520659	1.74516794895853e-05	0	0	0.128352973401741
2017	22	3627000	79.8625097695433	1.64008256708576e-05	0	0	0.0943808334124166
2017	23	3627000	80.1772485033559	1.61756427097016e-05	0	0	0.0751179618790735
2017	24	3627000	79.5148781921185	1.54250328391818e-05	0	0	0.033768797348767
2017	25	3627000	80.5325546541469	1.58378682679677e-05	0	0	0.0480233784022148
2017	26	3627000	79.5808730780933	1.497466691687e-05	0	0	0.00275351241361284
2017	27	3627000	80.9777025749303	1.50497279039219e-05	0	0	-0.00960391009130754
2017	28	3627000	82.6506984456422	1.4899605929818e-05	0	0	-0.0393305623155759
2017	29	3627000	83.1816559457509	1.54250328391818e-05	0	0	-0.0118013513266804
2017	30	3627000	83.45053652778	1.4636892475136e-05	0	0	-0.0653145774079659
2017	31	3627000	84.141814662326	1.52373803715519e-05	0	0	-0.0349625768606485
2017	32	3627000	83.2076317749984	1.50872583974479e-05	0	0	-0.0337424790864197
2017	33	3627000	81.1690767311704	1.4937136423344e-05	0	0	-0.0193309668455044
2017	34	3627000	80.3123179220303	1.4937136423344e-05	0	0	-0.00886934831991622
2017	35	3627000	79.0102442106854	1.45993619816101e-05	0	0	-0.0153175606881835
2017	36	3627000	78.277674963197	1.4636892475136e-05	0	0	-0.00354730724089023
2017	37	3627000	76.3644796554987	1.4674422968662e-05	0	0	0.0240363105043323
2017	38	3627000	76.1648675984406	1.478701444924e-05	0	0	0.0345977415132191
2017	39	3627000	76.6496822820417	1.42615875398761e-05	0	0	-0.00847599445554289
2017	40	3627000	76.9755211057225	1.52373803715519e-05	0	0	0.054880809296184
2017	41	3627000	78.3043516651811	1.53124413586039e-05	0	0	0.0420876779481
2017	42	3627000	80.5751155216472	1.56877462938638e-05	0	0	0.0375411745769093
2017	43	3627000	81.0782462764882	1.52373803715519e-05	0	0	0.00150168175932971
2017	44	3627000	79.4586191742796	1.58003377744417e-05	0	0	0.0596710699857608
2017	45	3627000	80.3555698615054	1.57628072809157e-05	0	0	0.045353796193292
2017	46	3627000	79.8496113368306	1.53124413586039e-05	0	0	0.0219210667887378
2017	47	3627000	80.0488836324098	1.4937136423344e-05	0	0	-0.0056076188953632
2017	48	3627000	80.6789093793465	1.54250328391818e-05	0	0	0.0188536338970754
2017	49	3627000	81.2420136371309	1.45243009945581e-05	0	0	-0.0472909700920431
2017	50	3627000	80.0832794229807	1.44867705010321e-05	0	0	-0.0360035133895039
2017	51	3627000	81.9950194086737	1.50121974103959e-05	0	0	-0.0243309828214108
2017	52	3627000	82.4661607713837	1.52373803715519e-05	0	0	-0.0153537009549145
2018	1	3569000	81.5008020004882	1.50450616148611e-05	0	0	0.00367110497280748
2018	2	3569000	80.6756594704147	1.5523266507265e-05	0	0	0.0461643642460846
2018	3	3569000	79.467907464799	1.46772116976274e-05	0	0	0.00417895155158168
2018	4	3569000	80.0956642943099	1.44197167555637e-05	0	0	-0.0211704879315212
2018	5	3569000	81.2771988441723	1.47875666727975e-05	0	0	-0.0107926805628975
2018	6	3569000	82.495384597739	1.43829317638404e-05	0	0	-0.0520681807677361
2018	7	3569000	83.6445900455834	1.48979216479676e-05	0	0	-0.0316169885481205
2018	8	3569000	85.9867755025605	1.59646864079456e-05	0	0	0.00945755312589041
2018	9	3569000	84.2165861469156	1.58543314327754e-05	0	0	0.023551344738961
2018	10	3569000	84.9814062868948	1.57071914658819e-05	0	0	0.0049257094156813
2018	11	3569000	84.1643246571453	1.62589663417326e-05	0	0	0.0503262559298055
2018	12	3569000	84.4002417247099	1.58543314327754e-05	0	0	0.0213240891081859
2018	13	3569000	82.8608084859169	1.54864815155417e-05	0	0	0.0161619411945599
2018	14	3569000	83.2118669841548	1.5817546441052e-05	0	0	0.0335064350422058
2018	15	3569000	81.9463456498008	1.50818466065845e-05	0	0	0.000654749760635576
2018	16	3569000	82.4746655205384	1.44565017472871e-05	0	0	-0.0469800695290305
2018	17	3569000	83.4502764797482	1.45668567224572e-05	0	0	-0.0509318441956226
2018	18	3569000	84.6741721303521	1.4346146772117e-05	0	0	-0.0788218173550908
2018	19	3569000	83.7876416270955	1.4346146772117e-05	0	0	-0.0690751227114606
2018	20	3569000	83.6688828928309	1.51186315983079e-05	0	0	-0.0175559042029085
2018	21	3569000	83.2121179738555	1.54129115320949e-05	0	0	0.00706486074935854
2018	22	3569000	80.4882258889379	1.48611366562443e-05	0	0	0.00387353687596861
2018	23	3569000	80.9368698960049	1.5228986573478e-05	0	0	0.0230195472890052
2018	24	3569000	79.9668011581358	1.47875666727975e-05	0	0	0.00541723359682203
2018	25	3569000	80.7325729055386	1.41990068052235e-05	0	0	-0.043756476207836
2018	26	3569000	79.5750387266139	1.46772116976274e-05	0	0	0.00282703316248471
2018	27	3569000	80.815729206778	1.47875666727975e-05	0	0	-0.00514416204442416
2018	28	3569000	82.9691367783282	1.56336214824352e-05	0	0	0.0244773333860001
2018	29	3569000	83.9893513228942	1.58911164244988e-05	0	0	0.0287018370678703
2018	30	3569000	84.6156777198056	1.62221813500092e-05	0	0	0.0423600256688059
2018	31	3569000	85.2896366343364	1.58543314327754e-05	0	0	0.0106737864245643
2018	32	3569000	84.4425136516753	1.62221813500092e-05	0	0	0.0444975662830723
2018	33	3569000	82.114584276586	1.48243516645209e-05	0	0	-0.0184447658102301
2018	34	3569000	81.1396840773851	1.42725767886702e-05	0	0	-0.0436245730758476
2018	35	3569000	79.3320334460029	1.44565017472871e-05	0	0	-0.00922746353780479
2018	36	3569000	78.8640507540021	1.40886518300533e-05	0	0	-0.0287082736982953
2018	37	3569000	76.7393183530339	1.34265219790326e-05	0	0	-0.0487275419339978
2018	38	3569000	76.7560869592652	1.36104469376494e-05	0	0	-0.0359070800564372
2018	39	3569000	77.2020226266348	1.39047268714365e-05	0	0	-0.0207510447541319
2018	40	3569000	77.9508141778316	1.29483170866287e-05	0	0	-0.0968663927050929
2018	41	3569000	79.4386526840493	1.2985102078352e-05	0	0	-0.11126387955248
2018	42	3569000	81.9176163363922	1.35368769542027e-05	0	0	-0.101536356993546
2018	43	3569000	82.3495893425081	1.39415118631598e-05	0	0	-0.07953396482971
2018	44	3569000	80.6328507587709	1.34633069707559e-05	0	0	-0.0921814209571692
2018	45	3569000	81.5753668789163	1.44932867390105e-05	0	0	-0.0340221194841307
2018	46	3569000	80.9610906397555	1.50818466065845e-05	0	0	0.0128322055945026
2018	47	3569000	80.9495151717402	1.50450616148611e-05	0	0	0.0105063609887646
2018	48	3569000	81.7320010661905	1.4934706639691e-05	0	0	-0.00650909141157179
2018	49	3569000	82.1398149263883	1.5228986573478e-05	0	0	0.00803733334684698
2018	50	3569000	80.9936028861002	1.46772116976274e-05	0	0	-0.0147370019800046
2018	51	3569000	82.9373483114266	1.4640426705904e-05	0	0	-0.040239390086297
2018	52	3569000	83.6202588383292	1.48243516645209e-05	0	0	-0.036118745388824
2019	1	3529000	82.2621568374319	1.42882915388779e-05	0	0	-0.0372243684721682
2019	2	3529000	81.313642097349	1.42882915388779e-05	0	0	-0.0259936960494104
2019	3	3529000	79.953650729432	1.43604546274581e-05	0	0	-0.00442319676719661
2019	4	3529000	80.4735025974681	1.49016777918095e-05	0	0	0.0264248148010743
2019	5	3529000	81.9910173845539	1.44686992603283e-05	0	0	-0.0218440683099913
2019	6	3529000	83.3798435800315	1.46130254374887e-05	0	0	-0.0285421929071765
2019	7	3529000	84.4527639937525	1.48295147032293e-05	0	0	-0.0266748403156954
2019	8	3529000	86.8646775654495	1.508208551326e-05	0	0	-0.0375834879832443
2019	9	3529000	85.0640823637557	1.44326177160382e-05	0	0	-0.0595325573736332
2019	10	3529000	86.1873757301359	1.49016777918095e-05	0	0	-0.0416229836416933
2019	11	3529000	85.2693420172091	1.47573516146491e-05	0	0	-0.0406868627707823
2019	12	3529000	85.6062257437943	1.44326177160382e-05	0	0	-0.0654885283761119
2019	13	3529000	83.8348480552016	1.42161284502977e-05	0	0	-0.0600567445638638
2019	14	3529000	84.2158272908388	1.43965361717482e-05	0	0	-0.052434648365904
2019	15	3529000	82.6360577252757	1.45769438931986e-05	0	0	-0.0222186025787878
2019	16	3529000	83.1336344642132	1.49377593360996e-05	0	0	-0.00401323082243991
2019	17	3529000	84.3096056587332	1.54068194118708e-05	0	0	0.012933216004834
2019	18	3529000	85.7181241199188	1.59119610319322e-05	0	0	0.0289539220038117
2019	19	3529000	84.7274551172398	1.52985747790005e-05	0	0	0.000856214584278512
2019	20	3529000	84.675120662038	1.41800469060076e-05	0	0	-0.0717462297607522
2019	21	3529000	84.0597566639485	1.40357207288472e-05	0	0	-0.0744679370054997
2019	22	3529000	81.1707039054174	1.38192314631066e-05	0	0	-0.0563097729291998
2019	23	3529000	81.7568476275704	1.37470683745264e-05	0	0	-0.0679679780815876
2019	24	3529000	80.4679555063992	1.40357207288472e-05	0	0	-0.0331555025799935
2019	25	3529000	80.949756621084	1.47934331589392e-05	0	0	0.012974015275081
2019	26	3529000	79.5652205905954	1.42522099945878e-05	0	0	-0.0071038650606373
2019	27	3529000	80.6085714126611	1.45047808046184e-05	0	0	-0.00258745948484046
2019	28	3529000	83.2669064646342	1.46491069817788e-05	0	0	-0.024822664277939
2019	29	3529000	84.8358605566022	1.48295147032293e-05	0	0	-0.0310701222255368
2019	30	3529000	85.8287343574683	1.51903301461303e-05	0	0	-0.0189765626821992
2019	31	3529000	86.4803710086148	1.54429009561609e-05	0	0	-0.0101800096177561
2019	32	3529000	85.7230862447148	1.50460039689699e-05	0	0	-0.0270998904318855
2019	33	3529000	83.1177458365627	1.49377593360996e-05	0	0	-0.00382283991661095
2019	34	3529000	82.0227545354426	1.50099224246798e-05	0	0	0.014352669222401
2019	35	3529000	79.6789516766137	1.4721270070359e-05	0	0	0.0241098594166137
2019	36	3529000	79.49408092455	1.49738408803897e-05	0	0	0.0441028946391317
2019	37	3529000	77.1565797289177	1.508208551326e-05	0	0	0.0835109629498951
2019	38	3529000	77.4013034618386	1.41078838174274e-05	0	0	0.0103189029439951
2019	39	3529000	77.8062116096008	1.48295147032293e-05	0	0	0.0564709205024068
2019	40	3529000	78.9806791899667	1.48295147032293e-05	0	0	0.0407608651008196
2019	41	3529000	80.6211401755568	1.48655962475194e-05	0	0	0.0220644339756253
2019	42	3529000	83.2959533090097	1.45047808046184e-05	0	0	-0.0347670348194029
2019	43	3529000	83.6574773193593	1.52985747790005e-05	0	0	0.0136571495728843
2019	44	3529000	81.844537481382	1.44686992603283e-05	0	0	-0.020093429958671
2019	45	3529000	82.8305493373984	1.41800469060076e-05	0	0	-0.0510747468324262
2019	46	3529000	82.1078941805608	1.38913945516868e-05	0	0	-0.0622095382123457
2019	47	3529000	81.8718302383689	1.42161284502977e-05	0	0	-0.037519989835641
2019	48	3529000	82.8092730497723	1.51903301461303e-05	0	0	0.0167943383513563
2019	49	3529000	83.0424156537368	1.51903301461303e-05	0	0	0.0139396757325799
2019	50	3529000	81.9285037483021	1.47934331589392e-05	0	0	0.000872666391143917
2019	51	3529000	83.8950286171628	1.58037163990619e-05	0	0	0.0441619896185279
2019	52	3529000	84.8092731716437	1.67779180948945e-05	0	0	0.096578198610183
2020	1	3504000	82.8516869685587	1.57211452961053e-05	0	0	0.066966808214138
2020	2	3504000	81.7897115079423	1.56500088920505e-05	0	0	0.0759299473926452
2020	3	3504000	80.2889530153847	1.60768273163792e-05	0	0	0.125933227484956
2020	4	3504000	80.6746293067795	1.5329895073804e-05	0	0	0.0684895702738135
2020	5	3504000	82.5325574632109	1.42984172150098e-05	0	0	-0.0258389843809397
2020	6	3504000	84.081905640886	1.44762582251467e-05	0	0	-0.0318963470254874
2020	7	3504000	85.0590004662536	1.47963720433932e-05	0	0	-0.021855423365704
2020	8	3504000	87.5095182506645	1.46540992352837e-05	0	0	-0.0583881428306875
2020	9	3504000	85.6867442232419	1.48319402454206e-05	0	0	-0.0266872576846214
2020	10	3504000	87.1794748395027	1.52587586697492e-05	0	0	-0.0158233901046348
2020	11	3504000	86.169216712327	1.50097812555575e-05	0	0	-0.0205318880666338
2020	12	3504000	86.6123819196767	1.53654632758314e-05	0.079	0	-0.00245209651287096
2020	13	3504000	84.6233698199064	1.58634181042148e-05	0.086	0	0.0540823437997499
2020	14	3504000	85.0307599364285	1.56855770940779e-05	0.0812727272727273	0	0.0372716892797492
2020	15	3504000	83.1449368698072	1.52943268717766e-05	0.0714545454545454	0	0.0343383883334164
2020	16	3504000	83.6050796163162	1.54721678819136e-05	0.0574545454545455	0	0.0406066282008693
2020	17	3504000	84.9809032569902	1.48319402454206e-05	0.0443636363636364	0	-0.0186030413469413
2020	18	3504000	86.5716435319076	1.4689667437311e-05	0.0316363636363636	0	-0.0458769565861802
2020	19	3504000	85.4796775774404	1.40850080028455e-05	0.0211818181818182	0	-0.0734639829654398
2020	20	3504000	85.4896302084509	1.4867508447448e-05	0.0171818181818182	0	-0.022103618928324
2020	21	3504000	84.7231160713074	1.42984172150098e-05	0.0146363636363636	0	-0.0510264054460518
2020	22	3504000	81.6865881188206	1.44762582251467e-05	0.0111818181818182	0	-0.00350838644899357
2020	23	3504000	82.4105495122678	1.45473946292015e-05	0.00963636363636364	0	-0.00740863294664676
2020	24	3504000	80.7890841566903	1.47252356393384e-05	0.00972727272727273	0	0.0248909350105951
2020	25	3504000	80.9653700230423	1.54721678819136e-05	0.0116363636363636	0	0.0745334699914333
2020	26	3504000	79.3341275097325	1.58278499021874e-05	0.00809090909090909	0	0.121837509199074
2020	27	3504000	80.1366501507099	1.54721678819136e-05	0.00709090909090909	0	0.0856455795991275
2020	28	3504000	83.3242960181284	1.54721678819136e-05	0.00709090909090909	0	0.0441132317646207
2020	29	3504000	85.4808601312975	1.57922817001601e-05	0.00809090909090909	0	0.0388290415375364
2020	30	3504000	86.8322617091686	1.39783033967633e-05	0.00854545454545454	0	-0.0948064872102647
2020	31	3504000	87.444427248054	1.50809176596123e-05	0.0106363636363636	0	-0.0302412324178475
2020	32	3504000	86.7920422820781	1.45473946292015e-05	0.0121818181818182	0	-0.0575172809720706
2020	33	3504000	83.9175075764503	1.40494398008181e-05	0.0122727272727273	0	-0.0585993044654049
2020	34	3504000	82.7085497630101	1.35514849724346e-05	0.0107272727272727	0	-0.0786925871830596
2020	35	3504000	79.8122070144862	1.44051218210919e-05	0.00918181818181818	0	0.0148823473243665
2020	36	3504000	79.9369222886411	1.36226213764894e-05	0.00872727272727273	0	-0.0417444429070209
2020	37	3504000	77.3804593592665	1.43339854170372e-05	0.0101818181818182	0	0.0416066364479123
2020	38	3504000	77.8811019014611	1.49030766494754e-05	0.0131818181818182	0	0.0759991571001111
2020	39	3504000	78.242747740341	1.50809176596123e-05	0.0126363636363636	0	0.0838065181634481
2020	40	3504000	79.83564502387	1.44051218210919e-05	0.0166363636363636	0	0.0145843999354153
2020	41	3504000	81.6160207290984	1.42628490129824e-05	0.0236363636363636	0	-0.0173497888827304
2020	42	3504000	84.459216703688	1.48319402454206e-05	0.0380909090909091	0	-0.0125411618178283
2020	43	3504000	84.743599070274	1.47252356393384e-05	0.0600909090909091	0	-0.0229350545834412
2020	44	3504000	82.836034112856	1.48319402454206e-05	0.0745454545454545	0	0.00680821931160627
2020	45	3504000	83.8705213071659	1.54365996798862e-05	0.0806363636363636	0	0.0349285857197093
2020	46	3504000	83.042505317524	1.47963720433932e-05	0.0900909090909091	0	0.0018965550458016
2020	47	3504000	82.5684429497403	1.50809176596123e-05	0.0929090909090909	0	0.0270267546599863
2020	48	3504000	83.6609486741512	1.49742130535301e-05	0.0883636363636364	0	0.00644328488251238
2020	49	3504000	83.6869182237733	1.62191001244887e-05	0.0963636363636364	0	0.0897760598154325
2020	50	3504000	82.6142231602345	1.62902365285435e-05	0.106636363636364	0	0.10876791545128
2020	51	3504000	84.5936801060302	1.65747821447626e-05	0.0986363636363636	0	0.101737149668658
2020	52	3504000	85.7723480737256	1.57922817001601e-05	0.114454545454545	0	0.035298694675725
2020	53	3504000	0	1.72505779832829e-05	0.146636363636364	0.5	Inf
2021	1	3555000	82.5054891896848	1.56973660951034e-05	0.124090909090909	0.6	0.0762920245929787
2021	2	3555000	81.3401038773192	1.47781509634082e-05	0.0947272727272727	0.5	0.0277832952621908
2021	3	3555000	79.7033081907982	1.48488598196924e-05	0.0875454545454545	0.8	0.0539085755250725
2021	4	3555000	79.9297999789597	1.43538978257027e-05	0.078	0.7	0.0158914450101798
2021	5	3555000	82.1946034840684	1.39649991161393e-05	0.0660909090909091	0.6	-0.038866340959813
2021	6	3555000	83.9026409985288	1.37175181191444e-05	0.0585454545454545	1.1	-0.0751185054906588
2021	7	3555000	84.8047959011921	1.38589358317129e-05	0.0576363636363636	1.2	-0.0755239822598529
2021	8	3555000	87.2829726283688	1.37175181191444e-05	0.0627272727272727	1.4	-0.110937704534843
2021	9	3555000	85.4652263484954	1.43892522538448e-05	0.0636363636363636	0.9	-0.0475658524780467
2021	10	3555000	87.2803501992793	1.48135053915503e-05	0.0730909090909091	1.3	-0.0398755297307231
2021	11	3555000	86.1918607052406	1.52024041011137e-05	0.0870909090909091	1	-0.00222597242559495
2021	12	3555000	86.7097806068511	1.51316952448294e-05	0.101636363636364	1.5	-0.0127987938509836
2021	13	3555000	84.5095144756004	1.48842142478345e-05	0.119545454545455	2	-0.00366248081675721
2021	14	3555000	84.954955413425	1.5025631960403e-05	0.135636363636364	2.3	0.000530217294044296
2021	15	3555000	82.7233355705262	1.54498850981085e-05	0.133545454545455	3.8	0.0565337990449707
2021	16	3555000	83.1297752754929	1.55559483825349e-05	0.137818181818182	4.9	0.0585858040439431
2021	17	3555000	84.7191746340249	1.56620116669613e-05	0.126090909090909	5.8	0.0458081111240721
2021	18	3555000	86.4731760705665	1.5591302810677e-05	0.113636363636364	6	0.0199694750199109
2021	19	3555000	85.2911551806638	1.54852395262507e-05	0.102727272727273	6.3	0.0270701553337582
2021	20	3555000	85.4250913038326	1.52731129573979e-05	0.0738181818181818	6.9	0.0114124396156624
2021	21	3555000	84.503607270113	1.50609863885452e-05	0.0542727272727273	8.3	0.00824098227737222
2021	22	3555000	81.3399603521049	1.49902775322609e-05	0.0408181818181818	9	0.0425380050951253
2021	23	3555000	82.1947481754065	1.56620116669613e-05	0.0308181818181818	8.70000000000001	0.0779277504558378
2021	24	3555000	80.2803792072196	1.54498850981085e-05	0.0191818181818182	7.79999999999999	0.0886844439835449
2021	25	3555000	80.1101210828759	1.50609863885452e-05	0.0136363636363636	6.4	0.0635360282611288
2021	26	3555000	78.24120238552	1.60509103765247e-05	0.0111818181818182	5.90000000000001	0.160513862665335
2021	27	3555000	78.7563237506026	1.56973660951034e-05	0.0139090909090909	5.3	0.127528505281718
2021	28	3555000	82.4369612512451	1.46720876789818e-05	0.0216363636363636	5	0.00682993089760972
2021	29	3555000	85.2234716996252	1.49902775322609e-05	0.0288181818181818	4.4	-0.00496895621804422
2021	30	3555000	86.9362858872761	1.59094926639562e-05	0.039	4.4	0.0352409132901807
2021	31	3555000	87.5238551866631	1.54145306699664e-05	0.0522727272727273	3.6	-0.00370019334697273
2021	32	3555000	86.9574981401205	1.52377585292558e-05	0.0782727272727273	2.89999999999999	-0.00871113079748366
2021	33	3555000	83.8845638132135	1.61216192328089e-05	0.108545454545455	2.30000000000001	0.0872083712931476
2021	34	3555000	82.5681687644463	1.64044546579459e-05	0.121272727272727	2.09999999999999	0.123919803341448
2021	35	3555000	79.1345923059571	1.62983913735195e-05	0.121909090909091	2.09999999999999	0.165103620468888
2021	36	3555000	79.554794615528	1.59448470920983e-05	0.109	2.10000000000001	0.133809727445317
2021	37	3555000	76.838534419634	1.65105179423723e-05	0.0941818181818182	1.67417218543046	0.215535937865756
2021	38	3555000	77.5484263530449	1.64751635142302e-05	0.0778181818181818	1.3317880794702	0.201829674475923
2021	39	3555000	77.8656420324669	1.59094926639562e-05	0.0781818181818182	1.48013245033112	0.155837127272046
2021	40	3555000	79.8558897198901	1.59802015202404e-05	0.077	1.49668874172186	0.132039231133676
2021	41	3555000	81.7502792307298	1.60155559483825e-05	0.0868181818181818	1.63443708609272	0.108253095311063
2021	42	3555000	84.7324454079614	1.55559483825349e-05	0.115272727272727	1.55099337748343	0.0385632041693858
2021	43	3555000	84.9560484378656	1.50609863885452e-05	0.140636363636364	2	0.00287150316687344
2021	44	3555000	82.9877343551965	1.5025631960403e-05	0.174818181818182	3.5	0.0242477476995677
2021	45	3555000	84.0382063307687	1.43538978257027e-05	0.185545454545455	6.60000000000001	-0.0337728094718932
2021	46	3555000	83.1166316159206	1.47074421071239e-05	0.209727272727273	9.49999999999999	0.00100302890599174
2021	47	3555000	82.4121192882343	1.54852395262507e-05	0.222454545454545	11.5	0.0629504587016042
2021	48	3555000	83.6451005905631	1.60509103765247e-05	0.22	10.0027027027027	0.0855387746433539
2021	49	3555000	83.4790878111056	1.67579989393672e-05	0.213909090909091	4.99999999999999	0.135613750530086
2021	50	3555000	82.4995721466309	1.7288315361499e-05	0.197272727272727	6.50000000000001	0.185460693373959
2021	51	3555000	84.4548342263701	1.68994166519357e-05	0.187727272727273	6	0.131965989581565
2021	52	3555000	85.8558310730498	1.61923280890932e-05	0.244	4.4027027027027	0.0669048200356102
2022	1	3595000	82.0815983636763	1.60310734463277e-05	0.259181818181818	2.82702702702702	0.106216275147267
2022	2	3595000	80.8159424290285	1.52895480225989e-05	0.294454545454545	1.85945945945946	0.0715707494972412
2022	3	3595000	79.041343157066	1.47598870056497e-05	0.39	1.17297297297297	0.0576743342262708
2022	4	3595000	79.0865181922788	1.52542372881356e-05	0.473	0.989189189189188	0.092474444126372
2022	5	3595000	81.8111027753181	1.56426553672316e-05	0.508363636363636	0.71891891891892	0.0829825903132805
2022	6	3595000	83.6820919738547	1.5430790960452e-05	0.506181818181818	0.743243243243238	0.044428956524019
2022	7	3595000	84.5300304740936	1.63135593220339e-05	0.530545454545455	0.562162162162168	0.0931026462639026
2022	8	3595000	87.0390183227934	1.58898305084746e-05	0.526545454545455	0.562162162162161	0.0340190150838496
2022	9	3595000	85.2330559208836	1.49717514124294e-05	0.570363636363636	0.47297297297297	-0.00508084470519994
2022	10	3595000	87.3438996665309	1.49717514124294e-05	0.608909090909091	0.300000000000003	-0.0291250983324911
2022	11	3595000	86.1833700914858	1.46892655367232e-05	0.624727272727273	0.0864864864864865	-0.0346165401552398
2022	12	3595000	86.7574909246278	1.43714689265537e-05	0.614727272727273	0.300000000000001	-0.0617524880852331
2022	13	3595000	84.3450827578086	1.53601694915254e-05	0.571090909090909	0.299999999999996	0.0314768467275657
2022	14	3595000	84.8366915663628	1.65254237288136e-05	0.552545454545455	0.200000000000002	0.103296206769003
2022	15	3595000	82.2276650432442	1.64901129943503e-05	0.581090909090909	0.200000000000001	0.135870755309423
2022	16	3595000	82.5720529632205	1.67372881355932e-05	0.545	0.100000000000001	0.148088204155783
2022	17	3595000	84.3900808946523	1.65607344632768e-05	0.460545454545454	0.1	0.111505037151161
2022	18	3595000	86.303759119771	1.62076271186441e-05	0.433272727272727	0.999999999999997	0.0636848375584822
2022	19	3595000	85.033243005982	1.57485875706215e-05	0.400181818181818	0.199999999999994	0.0490015063135349
2022	20	3595000	85.3267612689247	1.59604519774011e-05	0.336454545454545	0.200000000000009	0.0594565955115301
2022	21	3595000	84.2499331300397	1.65254237288136e-05	0.301727272727273	0.0999999999999996	0.110980110281257
2022	22	3595000	80.9607969807661	1.67372881355932e-05	0.353363636363636	0.299999999999994	0.170937089743839
2022	23	3595000	81.9458833462172	1.68785310734463e-05	0.461909090909091	0.200000000000009	0.166623582494008
2022	24	3595000	79.7633518467279	1.61370056497175e-05	0.501818181818182	0.1	0.145889658393907
2022	25	3595000	79.2248204260206	1.68785310734463e-05	0.545909090909091	0	0.206692542639089
2022	26	3595000	77.1025112997231	1.65254237288136e-05	0.565727272727273	0.199999999999994	0.213968240750884
2022	27	3595000	77.297641340277	1.69491525423729e-05	0.563090909090909	0.1	0.241952514144541
2022	28	3595000	81.4705979477348	1.71610169491525e-05	0.576636363636364	0.199999999999994	0.193068449827211
2022	29	3595000	84.9245439924092	1.73728813559322e-05	0.556181818181818	0.200000000000009	0.158675635736063
2022	30	3595000	86.9981059328718	1.64901129943503e-05	0.514272727272727	0.899999999999994	0.073586591322666
2022	31	3595000	87.5736367416861	1.68785310734463e-05	0.458818181818182	0.300000000000009	0.0916527342810836
2022	32	3595000	87.0767692597519	1.57838983050847e-05	0.426454545454545	0.5	0.0266802588106807
2022	33	3595000	83.8348485881855	1.53954802259887e-05	0.400363636363636	0.499999999999995	0.0401402455957761
2022	34	3595000	82.4102641974292	1.61016949152542e-05	0.358818181818182	0.499999999999995	0.106658265061659
2022	35	3595000	78.4386554936698	1.61016949152542e-05	0.322090909090909	0.399999999999999	0.162692035272839
2022	36	3595000	79.1455904586099	1.55367231638418e-05	0.320636363636364	0.3	0.111874957152801
2022	37	3595000	76.2946998884628	1.53248587570621e-05	0.329181818181818	0.300000000000009	0.137693707779115
2022	38	3595000	77.1853685857394	1.51483050847458e-05	0.361545454545455	0.3	0.11160964276139
2022	39	3595000	77.4646268640576	1.47245762711864e-05	0.452909090909091	0.100000000000001	0.0766204314952476
2022	40	3595000	79.8401635855597	1.48658192090395e-05	0.526454545454545	0.299999999999994	0.0546070576341966
2022	41	3595000	81.8378014628109	1.45127118644068e-05	0.495818181818182	0.0999999999999996	0.00442580972014129
2022	42	3595000	84.9482748957977	1.53248587570621e-05	0.464090909090909	0.0999999999999996	0.0217982661387028
2022	43	3595000	85.1234679046876	1.53248587570621e-05	0.401090909090909	0	0.0196952983305329
2022	44	3595000	83.1049341781172	1.56426553672316e-05	0.343454545454545	0.100000000000001	0.0661220164148774
2022	45	3595000	84.160303043259	1.57132768361582e-05	0.279545454545455	0	0.0575056978377722
2022	46	3595000	83.1518651375451	1.53601694915254e-05	0.257181818181818	0	0.0462783950316634
2022	47	3595000	82.2250863098867	1.48658192090395e-05	0.259454545454545	0.0999999999999996	0.0240183839110889
2022	48	3595000	83.5929021300149	1.49717514124294e-05	0.276545454545455	0.100000000000009	0.0144401957490077
2022	49	3595000	83.2427658173469	1.48305084745763e-05	0.299181818181818	0	0.00909669657438621
2022	50	3595000	82.3768082956581	1.48658192090395e-05	0.326454545454545	0	0.022132342124719
2022	51	3595000	84.2980262375826	1.59251412429379e-05	0.385909090909091	0	0.0700131904130644
2022	52	3595000	85.9019013894142	1.60310734463277e-05	0.364818181818182	0	0.0570196762977516
2023	1	3661000	81.7817987724438	1.57236030319055e-05	0.273181818181818	0	0.0907072397392137
2023	2	3661000	80.4128999791508	1.50537634408602e-05	0.195181818181818	0	0.06201865648599
2023	3	3661000	78.4897375687756	1.49832540102239e-05	0.176727272727273	0	0.0829441227971987
2023	4	3661000	78.3291391871069	1.46307068570421e-05	0.217363636363636	0	0.0596312031686661
2023	5	3661000	81.5902547215549	1.49479992949057e-05	0.254454545454545	0	0.0393398119591497
2023	6	3661000	83.638365440944	1.52300370174511e-05	0.264545454545455	0	0.0330187533495738
2023	7	3661000	84.4661885996454	1.582936717786e-05	0.295818181818182	0	0.0631472958444467
2023	8	3661000	87.0261000731652	1.57941124625419e-05	0.357181818181818	0	0.0295761837502873
2023	9	3661000	85.2340750532223	1.60761501850873e-05	0.334181818181818	0	0.0699945994961808
2023	10	3661000	87.6099909899513	1.62876784769963e-05	0.328545454545455	0	0.0546742324239948
2023	11	3661000	86.3795986997837	1.62524237616781e-05	0.310363636363636	0	0.0673816663636669
2023	12	3661000	86.9870313679602	1.62171690463599e-05	0.269545454545455	0	0.0576289195435881
2023	13	3661000	84.3499735574015	1.63934426229508e-05	0.216181818181818	0	0.102549249013244
2023	14	3661000	84.9001080374637	1.5617838885951e-05	0.199272727272727	0	0.0435793551747146
2023	15	3661000	81.861646068425	1.53005464480874e-05	0.170727272727273	0	0.0603256124051947
2023	16	3661000	82.1352880666593	1.52652917327693e-05	0.164090909090909	0	0.0543580236757341
2023	17	3661000	84.2077738736279	1.48422351489512e-05	0.158636363636364	0	-9.23177667602917e-05
2023	18	3661000	86.2842956611288	1.4595452141724e-05	0.154	0	-0.0403815738939675
2023	19	3661000	84.9222117036314	1.46659615723603e-05	0.137090909090909	0	-0.0202798734168834
2023	20	3661000	85.422297821946	1.41723955579059e-05	0.116363636363636	0	-0.0587937570166337
2023	21	3661000	84.1845415893249	1.45249427110876e-05	0.105	0	-0.021197972402467
2023	22	3661000	80.7595927717235	1.47012162876785e-05	0.096	0	0.0326946575342443
2023	23	3661000	81.878616022298	1.54415653093601e-05	0.0883636363636364	0	0.0698764128614957
2023	24	3661000	79.4595723392387	1.51947823021329e-05	0.0835454545454545	0	0.0848283908700663
2023	25	3661000	78.5300947970748	1.5617838885951e-05	0.0884545454545455	0	0.128229887267376
2023	26	3661000	76.1271631076235	1.55473294553146e-05	0.0747272727272727	0	0.158587768144056
2023	27	3661000	75.9728430957817	1.53710558787238e-05	0.0805454545454545	0	0.147778554108655
2023	28	3661000	80.6451855824172	1.40313766966332e-05	0.0994545454545454	0	-0.0129602973180468
2023	29	3661000	84.8123351172695	1.44191785651331e-05	0.114727272727273	0	-0.0355176533355002
2023	30	3661000	87.2551155581043	1.44191785651331e-05	0.150454545454545	0	-0.0625191488569132
2023	31	3661000	87.8412069075798	1.38903578353605e-05	0.190454545454545	0	-0.102926715443383
2023	32	3661000	87.3879940426365	1.40666314119513e-05	0.210818181818182	0	-0.0868310816121302
2023	33	3661000	84.0010541074616	1.43486691344967e-05	0.267454545454545	0	-0.0309645412798517
2023	34	3661000	82.4611469945961	1.51947823021329e-05	0.250727272727273	0	0.0453407834073537
2023	35	3661000	77.942739601706	1.52300370174511e-05	0.257818181818182	0	0.108506070501388
2023	36	3661000	78.9213162731011	1.50890181561784e-05	0.267272727272727	0	0.084624586135739
2023	37	3661000	75.9631835388608	1.54768200246783e-05	0.258909090909091	0	0.155823069936028
2023	38	3661000	76.9926859493417	1.57941124625419e-05	0.230272727272727	0	0.163746905244395
2023	39	3661000	77.2449463867639	1.52300370174511e-05	0.245909090909091	0	0.118519774321506
2023	40	3661000	80.0025943132775	1.46307068570421e-05	0.304818181818182	0	0.0374663560907185
2023	41	3661000	82.0987790301097	1.53358011634056e-05	0	0	0.0596990726024413
2023	42	3661000	85.3393147275305	1.5406310594042e-05	0	0	0.0241469629683436
2023	43	3661000	85.4829984061834	1.58998766084964e-05	0	0	0.0551805818907192
2023	44	3661000	83.4220462050557	1.57236030319055e-05	0	0	0.0692617126741511
2023	45	3661000	84.4703418325891	1.62524237616781e-05	0	0	0.0915073622257888
2023	46	3661000	83.3806126396938	1.57588577472237e-05	0	0	0.072191690247196
2023	47	3661000	82.24491694644	1.59703860391327e-05	0	0	0.101587835014789
2023	48	3661000	83.7435676816906	1.56883483165873e-05	0	0	0.0627681918005827
2023	49	3661000	83.2286357166929	1.59351313238146e-05	0	0	0.0861646261716724
2023	50	3661000	82.4938715482438	1.55120747399965e-05	0	0	0.0667459091010915
2023	51	3661000	84.3771386705432	1.58998766084964e-05	0	0	0.0690099406213881
2023	52	3661000	86.1527071645328	1.53005464480874e-05	0	0	0.00751331974085267
2024	1	3815000	81.5336716790857	1.5026455026455e-05	0	0	0.0449670454600019
2024	2	3815000	80.0655477022678	1.5026455026455e-05	0	0	0.0641281105929011
2024	3	3815000	77.9972242163096	1.5379188712522e-05	0	0	0.117988503772498
2024	4	3815000	77.6102091501404	1.46031746031746e-05	0	0	0.0668699505733804
2024	5	3815000	81.4277540625145	1.60141093474427e-05	0	0	0.115098912470189
2024	6	3815000	83.6506179666168	1.58730158730159e-05	0	0	0.0759035878959924
2024	7	3815000	84.4635583366515	1.58730158730159e-05	0	0	0.0655482881893458
2024	8	3815000	87.0684044080647	1.65432098765432e-05	0	0	0.0773138733585407
2024	9	3815000	85.2917703276986	1.71075837742504e-05	0	0	0.137272677390999
2024	10	3815000	87.9217563823906	1.57671957671958e-05	0	0	0.0168131720569845
2024	11	3815000	86.6269656126557	1.54497354497354e-05	0	0	0.0112324653237321
2024	12	3815000	87.2628168751408	1.56966490299824e-05	0	0	0.0199074839326449
2024	13	3815000	84.408790219762	1.54497354497354e-05	0	0	0.0378066048800082
2024	14	3815000	85.017669755297	1.56966490299824e-05	0	0	0.0468412067299091
2024	15	3815000	81.5448197511787	1.56613756613757e-05	0	0	0.0889716878516542
2024	16	3815000	81.7427123522555	1.5626102292769e-05	0	0	0.083888672768702
2024	17	3815000	84.074982347061	1.50970017636684e-05	0	0	0.0181387805309757
2024	18	3815000	86.3143175885425	1.49559082892416e-05	0	0	-0.0175442224517276
2024	19	3815000	84.8609093672933	1.4320987654321e-05	0	0	-0.0431401147429172
2024	20	3815000	85.5723107430505	1.3968253968254e-05	0	0	-0.0744669705389247
2024	21	3815000	84.1808389386417	1.43562610229277e-05	0	0	-0.0330341081617
2024	22	3815000	80.6267642352584	1.42857142857143e-05	0	0	0.00462917950734711
2024	23	3815000	81.8792462372502	1.39329805996473e-05	0	0	-0.0351645425375238
2024	24	3815000	79.2357486489562	1.44268077601411e-05	0	0	0.0323623035658354
2024	25	3815000	77.9093645452989	1.54850088183422e-05	0	0	0.126950534283339
2024	26	3815000	75.2028059111394	1.54497354497354e-05	0	0	0.16485015337738
2024	27	3815000	74.6701797940318	1.57319223985891e-05	0	0	0.194586650869823
2024	28	3815000	79.8573600658772	1.55555555555556e-05	0	0	0.104469267794986
2024	29	3815000	84.7589698501892	1.54144620811288e-05	0	0	0.0311592997706178
2024	30	3815000	87.5587460885307	1.49559082892416e-05	0	0	-0.0315073731839567
2024	31	3815000	88.1554703263254	1.49206349206349e-05	0	0	-0.0403318173354877
2024	32	3815000	87.742404326293	1.49559082892416e-05	0	0	-0.033534575999888
2024	33	3815000	84.2198341233351	1.43915343915344e-05	0	0	-0.031107091941057
2024	34	3815000	82.5672645061865	1.49911816578483e-05	0	0	0.0294636804109112
2024	35	3815000	77.5024588203541	1.4320987654321e-05	0	0	0.047708695129487
2024	36	3815000	78.7547099191223	1.41093474426808e-05	0	0	0.0158122616686236
2024	37	3815000	75.6961259232808	1.37918871252205e-05	0	0	0.0330779686037954
2024	38	3815000	76.8592432458612	1.4320987654321e-05	0	0	0.0564767043080738
2024	39	3815000	77.0912636237691	1.32627865961199e-05	0	0	-0.0245327879563508
2024	40	3815000	80.2179507056986	1.40388007054674e-05	0	0	-0.00770339681159105
2024	41	3815000	82.4043909315276	1.44973544973545e-05	0	0	-0.00248034029761097
2024	42	3815000	85.7620261203619	1.47795414462081e-05	0	0	-0.0228775625893946
2024	43	3815000	85.8775929699009	1.54144620811288e-05	0	0	0.0177276397422163
2024	44	3815000	83.7762121157864	1.61552028218695e-05	0	0	0.0933891338199959
2024	45	3815000	84.8191949635125	1.57319223985891e-05	0	0	0.0516487457629372
2024	46	3815000	83.653751079895	1.54850088183422e-05	0	0	0.0495644112377581
2024	47	3815000	82.3147907140593	1.4673721340388e-05	0	0	0.01075395172923
2024	48	3815000	83.9406841307656	1.40388007054674e-05	0	0	-0.051711326583943
2024	49	3815000	83.2555288880964	1.37918871252205e-05	0	0	-0.0607230409273066
2024	50	3815000	82.6532884369829	1.37566137566138e-05	0	0	-0.0562988905218291
2024	51	3815000	84.4977117239562	1.35361552028219e-05	0	0	-0.0916913791614507
2024	52	3815000	86.4465522719139	1.42269253380365e-05	0	0	-0.0668607995732077
