# Supplementary material for: Cohort-resolved excess mortality in Germany (2000-2024): Patterns and implications for the SARS-CoV-2 era
Source: PLoS One. 2025 Oct 27;20(10):e0334884. doi: 10.1371/journal.pone.0334884 (PMC12558607; doi:10.1371/journal.pone.0334884)
Supplement: S1 Data — For each sex and 10-year age cohort, they contain cohort sizes, weekly death counts, all-cause mortality rates (AMR) PCR-incidence, mRNA-I rates, and modelled excess mortality rates. Data_all_age_0-29.csvData_all_age_30-39.csvData_all_age_40-49.csvData_all_age_50-59.csvData_all_age_60-69.csvData_all_age_70-79.csvData_all_age_80+.csvData_all_population.csvData_female_age_0-29.csvData_female_age_30-39.csvData_female_age_40-49.csvData_female_age_50-59.csvData_female_age_60-69.csvData_female_age_70-79.csvData_female_age_80+.csvData_female_population.csvData_male_age_0-29.csvData_male_age_30-39.csvData_male_age_40-49.csvData_male_age_50-59.csvData_male_age_60-69.csvData_male_age_70-79.csvData_male_age_80+.csvData_male_population.csv (ZIP) [file pone.0334884.s001.zip › S1_data_tables/Data_all_age_80+.csv]

2000	1	13922000	7969.88461538462	0.00266700314042171	0	0	-0.00546448087431696
2000	2	13922000	8091.71703296703	0.00270777254374159	0	0	-0.00546448087431689
2000	3	13922000	8250.68571428572	0.00276096904441454	0	0	-0.00546448087431701
2000	4	13922000	8380.5956043956	0.00280444145356662	0	0	-0.00546448087431686
2000	5	13922000	8370.74175824176	0.00280114401076716	0	0	-0.00546448087431695
2000	6	13922000	8209.86263736264	0.00274730820995962	0	0	-0.00546448087431696
2000	7	13922000	7954.66813186813	0.00266191117092867	0	0	-0.005464480874317
2000	8	13922000	7576.4010989011	0.00253532974427995	0	0	-0.00546448087431689
2000	9	13922000	7249.41428571429	0.00242590847913863	0	0	-0.00546448087431684
2000	10	13922000	7040.47252747253	0.00235598923283984	0	0	-0.005464480874317
2000	11	13922000	6893.46923076923	0.00230679676985195	0	0	-0.00546448087431672
2000	12	13922000	6769.79340659341	0.00226541049798116	0	0	-0.00546448087431695
2000	13	13922000	6661.4010989011	0.00222913862718708	0	0	-0.00546448087431688
2000	14	13922000	6616.75714285714	0.00221419919246299	0	0	-0.00546448087431687
2000	15	13922000	6550.9978021978	0.00219219380888291	0	0	-0.00546448087431711
2000	16	13922000	6443.40989010989	0.00215619111709287	0	0	-0.00546448087431689
2000	17	13922000	6386.7	0.00213721399730821	0	0	-0.00546448087431702
2000	18	13922000	6307.06483516484	0.00211056527590848	0	0	-0.00546448087431688
2000	19	13922000	6166.8989010989	0.00206366083445491	0	0	-0.00546448087431677
2000	20	13922000	6110.99340659341	0.00204495289367429	0	0	-0.0054644808743169
2000	21	13922000	6107.57472527473	0.00204380888290713	0	0	-0.00546448087431679
2000	22	13922000	6023.31428571428	0.00201561238223419	0	0	-0.00546448087431685
2000	23	13922000	6123.05934065934	0.00204899057873486	0	0	-0.00546448087431689
2000	24	13922000	6111.39560439561	0.00204508748317631	0	0	-0.00546448087431704
2000	25	13922000	6069.36593406593	0.00203102288021534	0	0	-0.00546448087431684
2000	26	13922000	5986.71428571429	0.00200336473755047	0	0	-0.00546448087431687
2000	27	13922000	5998.17692307692	0.00200720053835801	0	0	-0.00546448087431703
2000	28	13922000	5900.04065934066	0.00197436069986541	0	0	-0.00546448087431681
2000	29	13922000	5951.11978021978	0.0019914535666218	0	0	-0.00546448087431704
2000	30	13922000	5935.83626373626	0.00198633916554509	0	0	-0.00546448087431694
2000	31	13922000	6053.88131868132	0.00202584118438762	0	0	-0.00546448087431704
2000	32	13922000	5986.11098901099	0.00200316285329744	0	0	-0.00546448087431703
2000	33	13922000	5937.64615384615	0.00198694481830417	0	0	-0.00546448087431677
2000	34	13922000	5909.09010989011	0.00197738896366083	0	0	-0.005464480874317
2000	35	13922000	5958.35934065934	0.00199387617765814	0	0	-0.00546448087431695
2000	36	13922000	5889.18131868132	0.0019707267833109	0	0	-0.0054644808743168
2000	37	13922000	6028.14065934066	0.00201722745625841	0	0	-0.00546448087431708
2000	38	13922000	6054.88681318681	0.00202617765814267	0	0	-0.00546448087431688
2000	39	13922000	6182.18241758242	0.00206877523553163	0	0	-0.00546448087431686
2000	40	13922000	6240.9032967033	0.00208842530282638	0	0	-0.00546448087431685
2000	41	13922000	6333.20769230769	0.0021193135935397	0	0	-0.00546448087431684
2000	42	13922000	6376.84615384615	0.00213391655450875	0	0	-0.005464480874317
2000	43	13922000	6529.68131868132	0.00218506056527591	0	0	-0.00546448087431695
2000	44	13922000	6573.31978021978	0.00219966352624495	0	0	-0.00546448087431698
2000	45	13922000	6631.43736263736	0.00221911170928668	0	0	-0.00546448087431683
2000	46	13922000	6685.93516483516	0.00223734858681023	0	0	-0.00546448087431686
2000	47	13922000	6719.92087912088	0.00224872139973082	0	0	-0.00546448087431714
2000	48	13922000	6716.7032967033	0.00224764468371467	0	0	-0.00546448087431677
2000	49	13922000	6721.52967032967	0.0022492597577389	0	0	-0.00546448087431685
2000	50	13922000	6855.26043956044	0.00229401076716016	0	0	-0.00546448087431676
2000	51	13922000	7010.50879120879	0.00234596231493943	0	0	-0.00546448087431695
2000	52	13922000	7065.60989010989	0.00236440107671602	0	0	-0.0054644808743171
2001	1	13686000	7784.92889963545	0.00227449470644851	0	0	-0.089317308943953
2001	2	13686000	7879.24233726751	0.00230664100096246	0	0	-0.0875010956328332
2001	3	13686000	7711.91483261226	0.00228245107475136	0	0	-0.0774794387102773
2001	4	13686000	7614.64882107915	0.00226211100417068	0	0	-0.074021643587664
2001	5	13686000	7600.75352555011	0.00224773820981713	0	0	-0.0782229713871789
2001	6	13686000	7559.35234532515	0.00222476740455566	0	0	-0.0826462793087702
2001	7	13686000	7500.57169218265	0.00221148540263073	0	0	-0.0809767197899955
2001	8	13686000	7482.57164477382	0.00222085338466474	0	0	-0.0748635190369437
2001	9	13686000	7280.70178834104	0.00221276868784087	0	0	-0.0526737393578133
2001	10	13686000	7141.62613911004	0.00222778312479949	0	0	-0.0276724285562594
2001	11	13686000	7014.41846996966	0.0022409367982034	0	0	-0.00419399984412182
2001	12	13686000	6880.6402681705	0.00222611485402631	0	0	0.0084526627701413
2001	13	13686000	6744.92817477174	0.00219416105229387	0	0	0.0139766981627574
2001	14	13686000	6672.37699564406	0.00218517805582291	0	0	0.0208056296049473
2001	15	13686000	6583.06391046942	0.00217837664420918	0	0	0.0314346165167074
2001	16	13686000	6461.85540056799	0.00216753288418351	0	0	0.0455510965791858
2001	17	13686000	6393.75509228752	0.00214924606993904	0	0	0.0477723815353714
2001	18	13686000	6303.23182924577	0.00212447866538338	0	0	0.0505721793818866
2001	19	13686000	6187.11918710357	0.0021023419955085	0	0	0.0591358921384725
2001	20	13686000	6115.78451235151	0.00206878408726339	0	0	0.0543863975221391
2001	21	13686000	6111.07141605576	0.0020344562078922	0	0	0.0376903767380448
2001	22	13686000	6035.29380077592	0.00201610522938723	0	0	0.041241770067943
2001	23	13686000	6125.4671895999	0.00200449149823548	0	0	0.0200038309907435
2001	24	13686000	6114.0704181068	0.00200064164260507	0	0	0.0199424562615614
2001	25	13686000	6088.29902365072	0.00201328200192493	0	0	0.0307312396487859
2001	26	13686000	6012.03095194562	0.00201931344241258	0	0	0.0469340644301017
2001	27	13686000	6022.47363287238	0.00200288739172281	0	0	0.036617240783575
2001	28	13686000	5947.48664588545	0.00202367661212705	0	0	0.060582457022214
2001	29	13686000	5980.89664258674	0.00202528071863972	0	0	0.0554939129109764
2001	30	13686000	5956.48202301533	0.00198312479948669	0	0	0.037760204113032
2001	31	13686000	6069.31309887161	0.00199230028873917	0	0	0.0231800368240261
2001	32	13686000	6004.71112009938	0.0020102021174206	0	0	0.0434806728714542
2001	33	13686000	5957.32365029013	0.00198408726339429	0	0	0.0381171752685968
2001	34	13686000	5932.69450873244	0.0019460378569137	0	0	0.0224359253744884
2001	35	13686000	5973.12825271704	0.00197837664420918	0	0	0.0323903554548578
2001	36	13686000	5906.4737903882	0.00196907282643568	0	0	0.039130997243722
2001	37	13686000	6030.86058658605	0.00197016361886429	0	0	0.0182626362909013
2001	38	13686000	6063.29380697041	0.00201892845684953	0	0	0.0378847208039833
2001	39	13686000	6179.96552921964	0.00205332050048123	0	0	0.0356368445323954
2001	40	13686000	6250.31235973928	0.00204478665383381	0	0	0.0197250366325471
2001	41	13686000	6348.02200417869	0.0020614051973051	0	0	0.0121893080664139
2001	42	13686000	6403.0644038356	0.00206300930381777	0	0	0.00426914277920201
2001	43	13686000	6538.86290050763	0.00205088225858197	0	0	-0.0223682470076373
2001	44	13686000	6589.46170925344	0.00207686878408726	0	0	-0.0175828792040378
2001	45	13686000	6645.17922283891	0.00211421238370228	0	0	-0.00830364704826369
2001	46	13686000	6690.80424299621	0.00213788899582932	0	0	-0.00403602347572446
2001	47	13686000	6723.7594268039	0.00217215271094001	0	0	0.00696642610521863
2001	48	13686000	6744.1642913515	0.00219153031761309	0	0	0.0128756810921486
2001	49	13686000	6771.82274778316	0.0022260506897658	0	0	0.0246281183705584
2001	50	13686000	6906.17826815927	0.00227898620468399	0	0	0.0285862490331203
2001	51	13686000	7066.28113013191	0.00231466153352583	0	0	0.0210179678862158
2001	52	13686000	7130.07249924763	0.00234950272698107	0	0	0.0271143807826314
2002	1	13309000	7629.7492646316	0.00228844843604831	0	0	-0.0315015941278385
2002	2	13309000	7706.13713365459	0.00230126974295448	0	0	-0.0357295917369712
2002	3	13309000	7395.94528111116	0.00226540724682564	0	0	-0.0109445484024722
2002	4	13309000	7238.46326590298	0.00224118922266956	0	0	-0.000229781632078216
2002	5	13309000	7232.4824701236	0.00220148652833695	0	0	-0.0171286236275493
2002	6	13309000	7248.08000353147	0.00219807990089811	0	0	-0.0207613607270002
2002	7	13309000	7278.48770351356	0.00217448126354909	0	0	-0.035321582447609
2002	8	13309000	7416.67283650725	0.00219008981108702	0	0	-0.046499669610567
2002	9	13309000	7280.7860013079	0.00220774233508826	0	0	-0.0208749441723178
2002	10	13309000	7169.84804316633	0.00224187054815732	0	0	0.00964482879097776
2002	11	13309000	7055.50888512117	0.00223920718488696	0	0	0.0247878810340167
2002	12	13309000	6916.94355351169	0.00225023227005265	0	0	0.0504639720980652
2002	13	13309000	6770.91154415508	0.00224911737379994	0	0	0.0725882257713431
2002	14	13309000	6683.74513587279	0.00222805822235986	0	0	0.0764025039474413
2002	15	13309000	6581.01877079679	0.00220495509445649	0	0	0.0818689701348436
2002	16	13309000	6451.58815466417	0.00218166615051099	0	0	0.0919171886238756
2002	17	13309000	6377.92656909495	0.00213930009290802	0	0	0.0830792617576716
2002	18	13309000	6280.58923392045	0.00210089811087024	0	0	0.080121585306326
2002	19	13309000	6179.36022773778	0.00206893775162589	0	0	0.081115156551687
2002	20	13309000	6099.90378466238	0.00201659956642924	0	0	0.0674922473978674
2002	21	13309000	6093.90538411933	0.00200309693403531	0	0	0.0613883203463517
2002	22	13309000	6023.86423667124	0.00198501083926912	0	0	0.0640346043957192
2002	23	13309000	6105.01104467788	0.00200768039640756	0	0	0.0618817808120866
2002	24	13309000	6093.92347200431	0.00199139052338185	0	0	0.0551822696068567
2002	25	13309000	6080.54776412925	0.00198996593372561	0	0	0.0567468999925137
2002	26	13309000	6009.5128313277	0.00197640136265098	0	0	0.0619496420294772
2002	27	13309000	6019.87690093537	0.00196382781046764	0	0	0.0533770215491789
2002	28	13309000	5961.63005000693	0.00190907401672344	0	0	0.0340125013280275
2002	29	13309000	5984.82228835862	0.00194357386187674	0	0	0.0486192734924439
2002	30	13309000	5954.04466556512	0.0019441313100031	0	0	0.0543421073587407
2002	31	13309000	6061.14965688617	0.00194611334778569	0	0	0.036767008856256
2002	32	13309000	5999.70139387017	0.00195720037163208	0	0	0.0533524229150593
2002	33	13309000	5952.86606901292	0.00197126045215237	0	0	0.0692664552178402
2002	34	13309000	5930.19713536555	0.00193248683803035	0	0	0.0522415794218539
2002	35	13309000	5963.48298710148	0.00193372561164447	0	0	0.047039123529866
2002	36	13309000	5900.26394045901	0.00193465469185506	0	0	0.0587661947058624
2002	37	13309000	6013.20168013296	0.00193787550325178	0	0	0.0406103658012741
2002	38	13309000	6049.01506642502	0.00195342211210901	0	0	0.0427482707077802
2002	39	13309000	6158.22475090607	0.00198686899969031	0	0	0.0417937408107854
2002	40	13309000	6237.07594790468	0.00203127903375658	0	0	0.051614579457457
2002	41	13309000	6337.62938423197	0.0020791576339424	0	0	0.0593235408658398
2002	42	13309000	6400.26813636305	0.00210300402601425	0	0	0.0609867985716537
2002	43	13309000	6522.25888545442	0.00211700216785382	0	0	0.0480724730575818
2002	44	13309000	6577.59237617917	0.00214072468256426	0	0	0.0509012423806225
2002	45	13309000	6631.82201553812	0.00214543202229793	0	0	0.0445998073785586
2002	46	13309000	6671.74723462513	0.00213744193248684	0	0	0.0344816368613216
2002	47	13309000	6706.49488960015	0.00215620935274079	0	0	0.0381578029376695
2002	48	13309000	6743.32278755009	0.00221412201920099	0	0	0.0602191568227509
2002	49	13309000	6787.6552004216	0.00227971508206875	0	0	0.084498222529449
2002	50	13309000	6921.222469391	0.0023624032208114	0	0	0.102146338126769
2002	51	13309000	7083.99367928177	0.00243357076494271	0	0	0.109261294653881
2002	52	13309000	7154.3659617184	0.0024903685351502	0	0	0.123984996438251
2003	1	12777000	7492.89086198068	0.0024319734058628	0	0	0.0740046996857955
2003	2	12777000	7556.53892974578	0.00240701118162587	0	0	0.0540275216008126
2003	3	12777000	7200.81226597917	0.00236077364762768	0	0	0.084849835192551
2003	4	12777000	7048.6598952305	0.00232892112420671	0	0	0.093314206465624
2003	5	12777000	7053.26073565541	0.00229634330613478	0	0	0.0773173266639365
2003	6	12777000	7096.73961570192	0.00231858567543064	0	0	0.0810879946933436
2003	7	12777000	7167.06175925248	0.00240803868238138	0	0	0.111780568893978
2003	8	12777000	7364.5005256367	0.00250123904502871	0	0	0.12385082616101
2003	9	12777000	7264.82379223667	0.00256004835297673	0	0	0.166057187657116
2003	10	12777000	7166.14809004883	0.00259202175883953	0	0	0.196877303151233
2003	11	12777000	7058.95945302418	0.00256095497129042	0	0	0.200488550245108
2003	12	12777000	6917.32644218208	0.00244079782411605	0	0	0.167589829323166
2003	13	12777000	6766.45861640815	0.00231459655485041	0	0	0.131906723175326
2003	14	12777000	6669.65256832071	0.00222073133877304	0	0	0.101766535022106
2003	15	12777000	6558.9547761308	0.0021489271683288	0	0	0.0841361531989
2003	16	12777000	6424.95116368156	0.00209090359625264	0	0	0.076864216355454
2003	17	12777000	6347.70934404834	0.00205415533393775	0	0	0.0708114741222526
2003	18	12777000	6245.18593576798	0.00200519794499849	0	0	0.062450352678581
2003	19	12777000	6154.48691410002	0.00197249924448474	0	0	0.0605270741654423
2003	20	12777000	6069.68410062297	0.00195642187972197	0	0	0.066579395678195
2003	21	12777000	6061.77567771118	0.00196742218192807	0	0	0.0739757368352738
2003	22	12777000	5995.52510616921	0.0019675430643699	0	0	0.085909888576864
2003	23	12777000	6067.38264741777	0.00196222423692959	0	0	0.0701484276359865
2003	24	12777000	6056.10397347551	0.00195563614385011	0	0	0.0685417602376912
2003	25	12777000	6051.49673955707	0.00193405862798429	0	0	0.0575565476498013
2003	26	12777000	5985.66271619433	0.00189864007252946	0	0	0.0496080881741461
2003	27	12777000	5996.56203028388	0.00192239347234814	0	0	0.0608078375366787
2003	28	12777000	5952.95135184805	0.00196881233000907	0	0	0.094381528580361
2003	29	12777000	5970.3488818987	0.00197020247809006	0	0	0.0919629872495312
2003	30	12777000	5934.60692858074	0.00208105167724388	0	0	0.160346436229237
2003	31	12777000	6034.35953524413	0.00221680265941372	0	0	0.215605393937343
2003	32	12777000	5976.30249483834	0.00218918102145663	0	0	0.212120706114952
2003	33	12777000	5929.06204396048	0.00214548201873678	0	0	0.197390067326359
2003	34	12777000	5906.88767848271	0.00213822907222726	0	0	0.197821997830412
2003	35	12777000	5934.11438090578	0.00202308854638864	0	0	0.128121160175238
2003	36	12777000	5875.44710359572	0.00190027198549411	0	0	0.0702164259383421
2003	37	12777000	5978.21836896649	0.00188153520701118	0	0	0.0414474038485736
2003	38	12777000	6015.92696004872	0.00188890903596253	0	0	0.0389753801049103
2003	39	12777000	6119.35793842971	0.00189344212753098	0	0	0.0238655857427695
2003	40	12777000	6203.63175438482	0.00191435478996676	0	0	0.0211115441406739
2003	41	12777000	6304.99151881913	0.00192674524025385	0	0	0.0111988225472021
2003	42	12777000	6372.10680217085	0.00197769718948323	0	0	0.0270072682665204
2003	43	12777000	6482.48621632475	0.00199800543970988	0	0	0.0198864724695603
2003	44	12777000	6540.74549029823	0.00201789060139015	0	0	0.0208622258585303
2003	45	12777000	6594.36892713326	0.0020296161982472	0	0	0.0184446873098468
2003	46	12777000	6631.16317587251	0.00201982472045935	0	0	0.00790763592099226
2003	47	12777000	6669.8035461134	0.00199184043517679	0	0	-0.0118149725953051
2003	48	12777000	6717.9910904114	0.0020233907524932	0	0	-0.0033627746907326
2003	49	12777000	6774.20054366268	0.00204502870957993	0	0	-0.00106293630019766
2003	50	12777000	6905.38595594601	0.00208032638259293	0	0	-0.00312595937196238
2003	51	12777000	7067.85076604578	0.00213194318525234	0	0	-0.00187479425986692
2003	52	12777000	7142.89222297412	0.0021871260199456	0	0	0.0132030239407161
2004	1	12227000	7582.86411713173	0.00214862170087977	0	0	-0.0337687861969216
2004	2	12227000	7637.24769964244	0.0021500293255132	0	0	-0.0400206608012397
2004	3	12227000	7292.08685026904	0.00214897360703812	0	0	0.00492494816208059
2004	4	12227000	7164.67781029496	0.00214181818181818	0	0	0.0193898725641811
2004	5	12227000	7177.18292118342	0.00211589442815249	0	0	0.00529693603103951
2004	6	12227000	7235.50787094475	0.00207988269794721	0	0	-0.0197785523141264
2004	7	12227000	7325.58330256242	0.00208398826979472	0	0	-0.0299202525600589
2004	8	12227000	7536.08435736003	0.00207947214076246	0	0	-0.0590604266425633
2004	9	12227000	7459.79981240531	0.00208744868035191	0	0	-0.0457920883932092
2004	10	12227000	7367.21143345733	0.00211202346041056	0	0	-0.0224252330681108
2004	11	12227000	7259.98307864874	0.002101642228739	0	0	-0.0128627129894243
2004	12	12227000	7111.29151633323	0.00209577712609971	0	0	0.00496512955286292
2004	13	12227000	6951.82063213322	0.00206709677419355	0	0	0.0139502114623785
2004	14	12227000	6842.30846746701	0.00203366568914956	0	0	0.0135175917561684
2004	15	12227000	6723.21508025407	0.00197730205278592	0	0	0.00288328121509316
2004	16	12227000	6583.40674378093	0.00196568914956012	0	0	0.0181658616691187
2004	17	12227000	6500.29050970982	0.0019292082111437	0	0	0.0120470754611982
2004	18	12227000	6389.61284156693	0.0019033431085044	0	0	0.0157735939456938
2004	19	12227000	6304.92082058349	0.00186697947214076	0	0	0.00975098358345742
2004	20	12227000	6213.18836267225	0.00185313782991202	0	0	0.0170623568995025
2004	21	12227000	6201.45761516661	0.00184633431085044	0	0	0.0152451876155974
2004	22	12227000	6136.73984124144	0.00185712609970674	0	0	0.0319485857035939
2004	23	12227000	6199.19151661387	0.00184762463343109	0	0	0.0163260778627173
2004	24	12227000	6186.53861834391	0.00184275659824047	0	0	0.015721453894702
2004	25	12227000	6187.36288788145	0.00183343108504399	0	0	0.0104466334510857
2004	26	12227000	6126.66681036019	0.0018100293255132	0	0	0.00743196766679306
2004	27	12227000	6138.36126379545	0.0017933724340176	0	0	-0.00374061786341558
2004	28	12227000	6108.64007247645	0.00180803519061584	0	0	0.00929174527392598
2004	29	12227000	6122.39469750477	0.00179489736070381	0	0	-0.000293136524749851
2004	30	12227000	6082.31443507332	0.00181912023460411	0	0	0.0198749285682431
2004	31	12227000	6174.54872729223	0.00184281524926686	0	0	0.0177261979039837
2004	32	12227000	6119.31941481398	0.00183478005865103	0	0	0.0224339629753076
2004	33	12227000	6068.83374498722	0.00181524926686217	0	0	0.0199653277885324
2004	34	12227000	6045.64004652093	0.00182516129032258	0	0	0.0294691632495704
2004	35	12227000	6067.54149110124	0.00180563049853372	0	0	0.0147767442596395
2004	36	12227000	6012.73276616225	0.00178563049853372	0	0	0.0126842879608679
2004	37	12227000	6105.73941915135	0.00179090909090909	0	0	0.00020645834388174
2004	38	12227000	6146.35449709512	0.00180574780058651	0	0	0.0018296215927984
2004	39	12227000	6246.96360514696	0.00181736070381232	0	0	-0.00796604691372853
2004	40	12227000	6335.8759844886	0.00183906158357771	0	0	-0.0102078993728639
2004	41	12227000	6440.33016568419	0.00187958944281525	0	0	-0.00480257454019862
2004	42	12227000	6512.48746809772	0.00190199413489736	0	0	-0.00409789166251034
2004	43	12227000	6615.1857098432	0.00190369501466276	0	0	-0.0186821225078088
2004	44	12227000	6676.87168379534	0.00192492668621701	0	0	-0.0169048753878673
2004	45	12227000	6732.51648951106	0.00193876832844575	0	0	-0.0180194864283019
2004	46	12227000	6768.47915749954	0.00194299120234604	0	0	-0.0211094921288519
2004	47	12227000	6813.84565117715	0.00194885630498534	0	0	-0.0246917320688187
2004	48	12227000	6872.63369801769	0.00198551319648094	0	0	-0.01484637513085
2004	49	12227000	6940.63098240279	0.00200739002932551	0	0	-0.0137496119077279
2004	50	12227000	7072.31060951641	0.00203460410557185	0	0	-0.0189910507233218
2004	51	12227000	7236.29067913703	0.00206803519061584	0	0	-0.0254675616705609
2004	52	12227000	7316.87074550655	0.00209319648093842	0	0	-0.0244736789448584
2004	53	12227000	0	0.00217712609970674	0	0	Inf
2005	1	11694000	7660.42946250892	0.00204005673758865	0	0	-0.0612536757639225
2005	2	11694000	7706.71479243998	0.0020491914893617	0	0	-0.0627134655241289
2005	3	11694000	7403.20870588254	0.00205617021276596	0	0	-0.0209650588074351
2005	4	11694000	7315.48762223	0.00207052482269504	0	0	-0.00230847526536445
2005	5	11694000	7334.05931555818	0.00212510638297872	0	0	0.0213988839862387
2005	6	11694000	7400.38518669917	0.00220300709219858	0	0	0.0493507843290688
2005	7	11694000	7500.34089058145	0.00230643971631206	0	0	0.0839773976419513
2005	8	11694000	7702.25314330159	0.00240436879432624	0	0	0.100379310094579
2005	9	11694000	7644.35524923291	0.00246621276595745	0	0	0.137231292445802
2005	10	11694000	7557.03175658356	0.00245520567375887	0	0	0.145238008621606
2005	11	11694000	7449.02093632104	0.00237231205673759	0	0	0.122617330718642
2005	12	11694000	7294.69767559414	0.00226365957446808	0	0	0.0938630159679776
2005	13	11694000	7127.90671914623	0.00213753191489362	0	0	0.0570845406493345
2005	14	11694000	7006.77418848417	0.00202224113475177	0	0	0.0173583175715481
2005	15	11694000	6881.55699082908	0.00194780141843972	0	0	-0.00226067892045516
2005	16	11694000	6737.7991887189	0.00192363120567376	0	0	0.00638202624873281
2005	17	11694000	6649.58337034456	0.00188663829787234	0	0	0.000122809146070464
2005	18	11694000	6532.32707467284	0.0018686524822695	0	0	0.0083695939750379
2005	19	11694000	6452.3801735107	0.00188005673758865	0	0	0.0270938509183008
2005	20	11694000	6354.95597802771	0.00186712056737589	0	0	0.0356641372113218
2005	21	11694000	6337.51486343916	0.00182950354609929	0	0	0.0175913017899161
2005	22	11694000	6274.63889191836	0.00182343262411348	0	0	0.0243776750688644
2005	23	11694000	6325.17572712326	0.00183381560283688	0	0	0.0219795115384039
2005	24	11694000	6309.50141546766	0.00179251063829787	0	0	0.00144204493084548
2005	25	11694000	6315.54268561716	0.00176709219858156	0	0	-0.0137031273360328
2005	26	11694000	6263.23882848305	0.00179024113475177	0	0	0.00756177000652884
2005	27	11694000	6275.64499330922	0.00177333333333333	0	0	-0.00392708531720523
2005	28	11694000	6259.83559087275	0.00174797163120567	0	0	-0.0156929985535058
2005	29	11694000	6269.78162889149	0.00172051063829787	0	0	-0.0326935834490501
2005	30	11694000	6227.75592978511	0.0017303829787234	0	0	-0.0205781875895597
2005	31	11694000	6307.94147353593	0.00173106382978723	0	0	-0.0326479683427521
2005	32	11694000	6256.18672428728	0.00173095035460993	0	0	-0.0247094166302858
2005	33	11694000	6201.237520023	0.00173424113475177	0	0	-0.014196766329097
2005	34	11694000	6177.64814831323	0.00176442553191489	0	0	0.00679090985429836
2005	35	11694000	6193.00321264997	0.00175807092198582	0	0	0.000677665941050596
2005	36	11694000	6144.01846105601	0.00173185815602837	0	0	-0.00638319388273334
2005	37	11694000	6224.417772859	0.00174660992907801	0	0	-0.0108633088790789
2005	38	11694000	6268.15185535411	0.00175029787234043	0	0	-0.015690726329501
2005	39	11694000	6363.80665661103	0.00175262411347518	0	0	-0.029197407563916
2005	40	11694000	6456.03689443364	0.00178297872340426	0	0	-0.0264925522004238
2005	41	11694000	6562.74175847167	0.00181991489361702	0	0	-0.0224817254589079
2005	42	11694000	6638.94603599042	0.00183251063829787	0	0	-0.0270142331355258
2005	43	11694000	6733.5130112792	0.00183897872340426	0	0	-0.0372930164178144
2005	44	11694000	6797.72960820785	0.00186099290780142	0	0	-0.0349719129635294
2005	45	11694000	6855.19263154357	0.00189401418439716	0	0	-0.0260813431734754
2005	46	11694000	6890.85104619664	0.0019383829787234	0	0	-0.00842436526453217
2005	47	11694000	6943.55074472281	0.00197929078014184	0	0	0.00481731271318351
2005	48	11694000	7014.6336327737	0.00202609929078014	0	0	0.0181572372691319
2005	49	11694000	7095.51601085996	0.00205236879432624	0	0	0.0196016736382762
2005	50	11694000	7225.26670715593	0.00206513475177305	0	0	0.00751990134706892
2005	51	11694000	7387.2383820815	0.00206076595744681	0	0	-0.0166555315691376
2005	52	11694000	7473.62611663372	0.00206541843971631	0	0	-0.0258276389026346
2006	1	11189000	7734.62564092287	0.0020038978863574	0	0	-0.0561663435427796
2006	2	11189000	7775.86179550275	0.00201394455119407	0	0	-0.056464711828686
2006	3	11189000	7524.60251993608	0.00202426571507	0	0	-0.0199615221585621
2006	4	11189000	7475.43909525789	0.00203354378259676	0	0	-0.00899466832664645
2006	5	11189000	7501.28395248262	0.00203118309085918	0	0	-0.013555539708501
2006	6	11189000	7573.55181171984	0.00201619544331595	0	0	-0.0301776256902557
2006	7	11189000	7679.54477590842	0.00202327751852868	0	0	-0.0402035257189969
2006	8	11189000	7866.11090728345	0.00200746637386769	0	0	-0.0702902506461597
2006	9	11189000	7822.51463848826	0.00199763930826242	0	0	-0.0696853459124504
2006	10	11189000	7739.20847971051	0.00200252539116113	0	0	-0.0573713036513414
2006	11	11189000	7630.03185342136	0.00201317595388416	0	0	-0.0387982460766029
2006	12	11189000	7470.41340530933	0.00198885533900631	0	0	-0.0301206095434298
2006	13	11189000	7296.77825304217	0.00197458138896514	0	0	-0.0141676572121494
2006	14	11189000	7164.52002946152	0.0019549272577546	0	0	-0.00596272036170609
2006	15	11189000	7033.64914696093	0.00191759538841614	0	0	-0.00680289078416762
2006	16	11189000	6886.16197603379	0.00188641229755696	0	0	-0.00202754104280199
2006	17	11189000	6792.97005784102	0.00188223991216031	0	0	0.00942591261462632
2006	18	11189000	6670.50370619507	0.00185407631073291	0	0	0.0125772051857213
2006	19	11189000	6594.18812533281	0.00182020312928905	0	0	0.00558247262096894
2006	20	11189000	6492.35166424271	0.00180450178424376	0	0	0.0125452748047951
2006	21	11189000	6468.94766845473	0.00178891023881416	0	0	0.00742815277044133
2006	22	11189000	6407.66966370536	0.00179912160307439	0	0	0.0228679604263347
2006	23	11189000	6445.74455327057	0.00181306615426846	0	0	0.0247070676495594
2006	24	11189000	6426.91114528802	0.0018119132583036	0	0	0.0270563651466488
2006	25	11189000	6438.36113452015	0.00183755146856986	0	0	0.0397366441761305
2006	26	11189000	6395.0089726975	0.00183112819105133	0	0	0.0431259797257432
2006	27	11189000	6408.38629483436	0.00185830359593741	0	0	0.0563969911515736
2006	28	11189000	6405.98406852612	0.00193862201482295	0	0	0.102469179512791
2006	29	11189000	6412.42306710259	0.0019470216854241	0	0	0.106134128359207
2006	30	11189000	6369.4209957366	0.001910293713972	0	0	0.092595387344967
2006	31	11189000	6436.59292723579	0.00190776832281087	0	0	0.0797637940705836
2006	32	11189000	6388.41833009708	0.00183870436453472	0	0	0.0485224438798157
2006	33	11189000	6329.01889660962	0.00172813615152347	0	0	-0.00528026494399015
2006	34	11189000	6305.06487763746	0.00172522646170738	0	0	-0.00318234277154328
2006	35	11189000	6313.68702065682	0.00176244853143014	0	0	0.016933525370102
2006	36	11189000	6271.06382642625	0.00176826791106231	0	0	0.027226030271653
2006	37	11189000	6338.74226498794	0.00175964864122976	0	0	0.0113047245047118
2006	38	11189000	6385.17526673819	0.00175185286851496	0	0	-0.000497287326587354
2006	39	11189000	6475.97203731955	0.00175212736755421	0	0	-0.0143564605875036
2006	40	11189000	6571.183030405	0.00173993961021136	0	0	-0.0353943923535278
2006	41	11189000	6679.75108758605	0.00174965687620093	0	0	-0.0457728264986209
2006	42	11189000	6759.26704528776	0.00175827614603349	0	0	-0.0523528724219382
2006	43	11189000	6846.85334784475	0.00180109799615701	0	0	-0.0416911730604839
2006	44	11189000	6912.71471008305	0.0018245951139171	0	0	-0.0384385471160086
2006	45	11189000	6971.70363969972	0.00183595937414219	0	0	-0.0406362138066899
2006	46	11189000	7007.39131019343	0.00183606917375789	0	0	-0.0454650377138183
2006	47	11189000	7067.81057997785	0.00187010705462531	0	0	-0.0360805623031641
2006	48	11189000	7150.84693424367	0.00187455393906121	0	0	-0.0450082259071191
2006	49	11189000	7244.5149528931	0.00188377710678013	0	0	-0.0527178086285236
2006	50	11189000	7371.39875143522	0.00190063134779028	0	0	-0.0606938745985102
2006	51	11189000	7530.84343094969	0.00194773538292616	0	0	-0.0577947788903647
2006	52	11189000	7623.02721469239	0.00196085643700247	0	0	-0.0629182083684507
2007	1	10746000	7755.92702090298	0.00191732409381663	0	0	-0.0724770900226359
2007	2	10746000	7794.89868065035	0.00191764392324094	0	0	-0.0769604205554982
2007	3	10746000	7600.36780312142	0.00191625799573561	0	0	-0.0540194650780987
2007	4	10746000	7584.03405004483	0.00190975479744136	0	0	-0.0551993895705613
2007	5	10746000	7618.14700999196	0.00192366737739872	0	0	-0.0525780100418914
2007	6	10746000	7695.02006295634	0.00195575692963753	0	0	-0.0463962484873853
2007	7	10746000	7804.39668863841	0.00199829424307036	0	0	-0.0393107501935464
2007	8	10746000	7972.26790277527	0.00203869936034115	0	0	-0.0405239646629043
2007	9	10746000	7939.53928278421	0.00204946695095949	0	0	-0.0314803257320195
2007	10	10746000	7859.06287228857	0.00205581023454158	0	0	-0.0185343818538703
2007	11	10746000	7748.74894057436	0.00204994669509595	0	0	-0.00740105803068049
2007	12	10746000	7584.82093524935	0.00202697228144989	0	0	0.00268682213128301
2007	13	10746000	7405.58454717486	0.00199546908315565	0	0	0.0109937915510257
2007	14	10746000	7263.56177375981	0.00196764392324094	0	0	0.0163884097014538
2007	15	10746000	7128.11023016572	0.00194339019189765	0	0	0.0229359205392756
2007	16	10746000	6977.88816712722	0.00188672707889126	0	0	0.014490320058311
2007	17	10746000	6880.27887094459	0.00184642857142857	0	0	0.006906860891364
2007	18	10746000	6754.65475736036	0.0018046908315565	0	0	0.00244945792701124
2007	19	10746000	6681.34777470291	0.00179872068230277	0	0	0.010095601601892
2007	20	10746000	6576.9720899209	0.00175479744136461	0	0	0.00106856315991803
2007	21	10746000	6548.20483277588	0.00176348614072495	0	0	0.0104448729034533
2007	22	10746000	6488.17565059123	0.00175191897654584	0	0	0.0131045079522511
2007	23	10746000	6513.99114077124	0.00174355010660981	0	0	0.00426909687590781
2007	24	10746000	6492.55409082679	0.0017046908315565	0	0	-0.0148715111920603
2007	25	10746000	6509.03833895494	0.00170602345415778	0	0	-0.016598202887877
2007	26	10746000	6474.1428707676	0.0016976012793177	0	0	-0.0161786467889885
2007	27	10746000	6488.89998467506	0.00173582089552239	0	0	0.00368321524162513
2007	28	10746000	6499.17959770324	0.00173742004264392	0	0	0.00301890446352624
2007	29	10746000	6503.12196438317	0.00173320895522388	0	0	-1.87547433117983e-05
2007	30	10746000	6459.68727189073	0.00173336886993603	0	0	0.00679796501919739
2007	31	10746000	6513.87959432901	0.00171769722814499	0	0	-0.0106049848371707
2007	32	10746000	6469.45095996604	0.00167835820895522	0	0	-0.0266252825830123
2007	33	10746000	6406.39177593157	0.00165682302771855	0	0	-0.02965659650185
2007	34	10746000	6381.77394586455	0.00165730277185501	0	0	-0.0256314227442278
2007	35	10746000	6384.12922676939	0.0016501066098081	0	0	-0.0302201318169457
2007	36	10746000	6348.18662731779	0.00167148187633262	0	0	-0.0120958364688515
2007	37	10746000	6404.06354943269	0.00168299573560768	0	0	-0.0139698097531549
2007	38	10746000	6452.0235739441	0.0017182302771855	0	0	-0.000809602426933258
2007	39	10746000	6538.51236636498	0.00174035181236674	0	0	-0.00133246920351504
2007	40	10746000	6635.74142458153	0.00176545842217484	0	0	-0.00176942165619
2007	41	10746000	6744.93866181669	0.00178310234541578	0	0	-0.00811551662086568
2007	42	10746000	6826.14850498626	0.00181002132196162	0	0	-0.00511979851606338
2007	43	10746000	6907.96787090451	0.00183619402985075	0	0	-0.00268789190272856
2007	44	10746000	6974.08691651055	0.00186732409381663	0	0	0.00460462908964141
2007	45	10746000	7034.07111696187	0.00191210021321962	0	0	0.0199214481497386
2007	46	10746000	7070.1417963411	0.00194498933901919	0	0	0.0321716607970456
2007	47	10746000	7138.27601054991	0.00197862473347548	0	0	0.0399990122304187
2007	48	10746000	7230.83194909123	0.0019953091684435	0	0	0.0353442111098837
2007	49	10746000	7335.04830071208	0.00202766524520256	0	0	0.0371847175514087
2007	50	10746000	7457.64452734327	0.00205911513859275	0	0	0.0359571271697842
2007	51	10746000	7613.6357948135	0.00210559701492537	0	0	0.0376382864782832
2007	52	10746000	7710.35717825052	0.00214205756929638	0	0	0.042364162152031
2008	1	10318000	7823.20206230062	0.00211494193548387	0	0	0.0475761631535721
2008	2	10318000	7862.40202577945	0.00210957419354839	0	0	0.0397077093230428
2008	3	10318000	7725.03331737999	0.00209063225806452	0	0	0.0486945061807951
2008	4	10318000	7734.29112021524	0.00204185806451613	0	0	0.0230026096793478
2008	5	10318000	7776.97492746473	0.00199298064516129	0	0	-0.00696606687947623
2008	6	10318000	7858.30849541061	0.00198214193548387	0	0	-0.0225886392108782
2008	7	10318000	7970.66099001555	0.00198828387096774	0	0	-0.0333800409211766
2008	8	10318000	8119.20528253524	0.00199303225806452	0	0	-0.0487985299974485
2008	9	10318000	8094.84692131381	0.00201305806451613	0	0	-0.0363499055848795
2008	10	10318000	8015.34206003986	0.00202224516129032	0	0	-0.0223498958245292
2008	11	10318000	7902.1244137339	0.00200593548387097	0	0	-0.0163404683314636
2008	12	10318000	7732.41828371643	0.00200103225806452	0	0	0.00279106942895396
2008	13	10318000	7546.13209053828	0.00198529032258065	0	0	0.0194626740825111
2008	14	10318000	7393.56010872573	0.00196030967741935	0	0	0.027407620725923
2008	15	10318000	7252.80584450351	0.001944	0	0	0.0386325184354452
2008	16	10318000	7099.02885349206	0.00190957419354839	0	0	0.0423397555793976
2008	17	10318000	6996.11660745075	0.00189011612903226	0	0	0.0468950720746773
2008	18	10318000	6867.03552830036	0.00186972903225806	0	0	0.0550695376689331
2008	19	10318000	6795.57272981389	0.00183107096774194	0	0	0.0441209714187428
2008	20	10318000	6688.62129426919	0.00182054193548387	0	0	0.0547166134288966
2008	21	10318000	6655.01319448694	0.00179932903225806	0	0	0.0476913863635889
2008	22	10318000	6594.89190565208	0.00175628387096774	0	0	0.031950196813285
2008	23	10318000	6609.44088995293	0.00172877419354839	0	0	0.0135501794385067
2008	24	10318000	6585.96941163207	0.00172918709677419	0	0	0.0174052719050697
2008	25	10318000	6606.58192462517	0.00171365161290323	0	0	0.00511884598732949
2008	26	10318000	6578.43699105281	0.00170477419354839	0	0	0.00418990240153969
2008	27	10318000	6595.22818225317	0.00170090322580645	0	0	-0.00064109718971412
2008	28	10318000	6617.92681589698	0.00169197419354839	0	0	-0.00929699248852138
2008	29	10318000	6620.95071479351	0.00172252903225806	0	0	0.00813316508853771
2008	30	10318000	6576.36017365754	0.00171055483870968	0	0	0.00791316548490095
2008	31	10318000	6619.08751769807	0.00170694193548387	0	0	-0.000708181858229147
2008	32	10318000	6577.98971101586	0.0017074064516129	0	0	0.0058088094786997
2008	33	10318000	6511.31004256673	0.00170482580645161	0	0	0.0145730977042935
2008	34	10318000	6484.98582694892	0.00166549677419355	0	0	-0.00480892754141734
2008	35	10318000	6482.02746780198	0.00165889032258065	0	0	-0.00830410979733666
2008	36	10318000	6452.30277669799	0.0016637935483871	0	0	-0.000790845822737004
2008	37	10318000	6498.52037575467	0.00168041290322581	0	0	0.00201270804568465
2008	38	10318000	6547.35332913827	0.00171592258064516	0	0	0.0155553955532652
2008	39	10318000	6631.73377904749	0.00174658064516129	0	0	0.0205476011994084
2008	40	10318000	6731.00233653818	0.00177089032258065	0	0	0.0194915492377165
2008	41	10318000	6840.95718248313	0.0018013935483871	0	0	0.0203835243807582
2008	42	10318000	6923.16846778975	0.00181837419354839	0	0	0.0177709863312816
2008	43	10318000	7001.55030694242	0.00182038709677419	0	0	0.00749115420988604
2008	44	10318000	7067.47804412528	0.00181625806451613	0	0	-0.0041709424410292
2008	45	10318000	7128.98687229759	0.00183416774193548	0	0	-0.00302804208848725
2008	46	10318000	7166.42878313209	0.00184887741935484	0	0	-0.000283095415231336
2008	47	10318000	7243.17412500331	0.00188650322580645	0	0	0.00925366059685319
2008	48	10318000	7342.98840853735	0.00193052903225806	0	0	0.0187677800638257
2008	49	10318000	7455.75272457188	0.00197827096774194	0	0	0.0281725109707392
2008	50	10318000	7574.5984100236	0.00202250322580645	0	0	0.0346687145326273
2008	51	10318000	7728.36159977833	0.00209006451612903	0	0	0.0479582115091905
2008	52	10318000	7829.03160959735	0.00217269677419355	0	0	0.0753820421007347
2009	1	9969000	7993.11250757553	0.00220895	0	0	0.105426702254699
2009	2	9969000	8034.35705575215	0.00231985	0	0	0.154964851027683
2009	3	9969000	7957.27889442863	0.00239335	0	0	0.203099718762265
2009	4	9969000	7986.40555968525	0.00244605	0	0	0.22510683021031
2009	5	9969000	8036.61373020702	0.0024403	0	0	0.214591160865529
2009	6	9969000	8123.36828946524	0.0023765	0	0	0.170204238102539
2009	7	9969000	8240.28221194813	0.0022846	0	0	0.10899114435057
2009	8	9969000	8367.84214956895	0.0022167	0	0	0.0596280189698312
2009	9	9969000	8353.32379251792	0.00212655	0	0	0.0183012428680198
2009	10	9969000	8274.24945988259	0.00204695	0	0	-0.0104480122700838
2009	11	9969000	8154.53465642108	0.00198885	0	0	-0.0244201128343081
2009	12	9969000	7974.99579635725	0.00194615	0	0	-0.0238740936320259
2009	13	9969000	7777.37404817859	0.0019044	0	0	-0.0205434439939282
2009	14	9969000	7610.24432530423	0.001865	0	0	-0.0197423786782591
2009	15	9969000	7461.41611796158	0.0018292	0	0	-0.0193818593783362
2009	16	9969000	7301.76776223902	0.00180175	0	0	-0.0129787423162245
2009	17	9969000	7190.87835121817	0.00176435	0	0	-0.0185621762319975
2009	18	9969000	7053.21442748652	0.00172965	0	0	-0.0190855430343818
2009	19	9969000	6984.34939393538	0.0017114	0	0	-0.019865757869425
2009	20	9969000	6870.98698676961	0.00170575	0	0	-0.00698400198719788
2009	21	9969000	6832.82758491275	0.00168585	0	0	-0.0130879323093428
2009	22	9969000	6770.90877772569	0.0016836	0	0	-0.00539200555260603
2009	23	9969000	6775.09540974778	0.0016841	0	0	-0.00571141916202525
2009	24	9969000	6750.39662755446	0.001688	0	0	0.000237522701850765
2009	25	9969000	6773.30577914914	0.0017045	0	0	0.00659858307127405
2009	26	9969000	6749.31237189852	0.0016959	0	0	0.0050801661283652
2009	27	9969000	6768.76660428038	0.001694	0	0	0.00106864309888425
2009	28	9969000	6806.63825228686	0.001685	0	0	-0.00979018567124049
2009	29	9969000	6810.59900416993	0.00166385	0	0	-0.0227878640446912
2009	30	9969000	6761.25295083824	0.00164035	0	0	-0.0295585673678231
2009	31	9969000	6795.24789414346	0.00164735	0	0	-0.0302929190149009
2009	32	9969000	6757.262555791	0.00164025	0	0	-0.0290446840226444
2009	33	9969000	6686.39316519564	0.00163355	0	0	-0.0227616237088547
2009	34	9969000	6656.32896670425	0.00163855	0	0	-0.0153431369175273
2009	35	9969000	6649.21302403536	0.00162705	0	0	-0.0212074757607594
2009	36	9969000	6624.65045209469	0.00163165	0	0	-0.0148008491623412
2009	37	9969000	6663.03752162002	0.001635	0	0	-0.0184656804379078
2009	38	9969000	6712.93670449594	0.0016496	0	0	-0.0170620861685212
2009	39	9969000	6798.74600615968	0.00167835	0	0	-0.0125531982048387
2009	40	9969000	6900.6367953071	0.00170635	0	0	-0.0109028771603031
2009	41	9969000	7012.53750838433	0.001744	0	0	-0.00521031200769266
2009	42	9969000	7096.36941273962	0.00177755	0	0	0.00194896664138651
2009	43	9969000	7173.50681903559	0.00181485	0	0	0.01197366687329
2009	44	9969000	7239.76541512594	0.00183365	0	0	0.0130991239959129
2009	45	9969000	7304.42213561055	0.0018511	0	0	0.0136873064745306
2009	46	9969000	7344.59607413574	0.0018466	0	0	0.00569179372729164
2009	47	9969000	7431.95249589591	0.00184905	0	0	-0.00481064645066689
2009	48	9969000	7536.64309073779	0.001846	0	0	-0.0202534588542982
2009	49	9969000	7656.31977221609	0.0018595	0	0	-0.0285149756947651
2009	50	9969000	7774.33853002232	0.0019	0	0	-0.0224248698907399
2009	51	9969000	7929.11713012341	0.0019356	0	0	-0.0235482875406213
2009	52	9969000	8033.90704968665	0.00197825	0	0	-0.0150495952889285
2009	53	9969000	0	0.0020385	0	0	Inf
2010	1	9776000	8332.59060914322	0.00194683115626512	0	0	-0.0341299149908022
2010	2	9776000	8377.76682641666	0.00195994194484761	0	0	-0.0328687622993249
2010	3	9776000	8362.96607440322	0.00195549104983067	0	0	-0.0333573126952
2010	4	9776000	8412.77404384436	0.00195878084179971	0	0	-0.0374637476534837
2010	5	9776000	8469.47426635548	0.00197416545718433	0	0	-0.036398276523501
2010	6	9776000	8563.32570098952	0.00198461538461538	0	0	-0.041914288154197
2010	7	9776000	8687.63632745803	0.00198118045476536	0	0	-0.0572579593238542
2010	8	9776000	8794.62940920197	0.00198006773101113	0	0	-0.0692501503889099
2010	9	9776000	8791.82308647329	0.00198340590227383	0	0	-0.0673834175968308
2010	10	9776000	8712.30825879993	0.0019477503628447	0	0	-0.0757902772933884
2010	11	9776000	8581.90485061181	0.00191538461538462	0	0	-0.0773377079057802
2010	12	9776000	8387.26848420425	0.00188118045476536	0	0	-0.0727851368242173
2010	13	9776000	8172.60721499881	0.00185316884373488	0	0	-0.0626002451286149
2010	14	9776000	7985.81016561288	0.00181920657958394	0	0	-0.0582545985898946
2010	15	9776000	7825.04810856895	0.00180803096274794	0	0	-0.0448109843803991
2010	16	9776000	7655.91239756364	0.00178359941944848	0	0	-0.0369012056163995
2010	17	9776000	7533.68167522794	0.0017744557329463	0	0	-0.026292811903544
2010	18	9776000	7380.21838676397	0.0017559748427673	0	0	-0.0163976701530958
2010	19	9776000	7315.07994528329	0.0017485244315433	0	0	-0.0118494870776065
2010	20	9776000	7189.35369212311	0.00171828737300435	0	0	-0.0119556911238464
2010	21	9776000	7145.92689198188	0.00172907595549105	0	0	0.000290110443257881
2010	22	9776000	7080.14849689008	0.00171025641025641	0	0	-0.00140512545668338
2010	23	9776000	7074.03086819155	0.00171117561683599	0	0	-4.36359299657043e-06
2010	24	9776000	7047.90491709711	0.00174126753749395	0	0	0.0213531658944225
2010	25	9776000	7072.2063392437	0.00178209966134494	0	0	0.0417116874997524
2010	26	9776000	7050.7123837657	0.00184276729559748	0	0	0.0804581984567242
2010	27	9776000	7073.60859198411	0.00186623125302371	0	0	0.0906738618168274
2010	28	9776000	7130.9404737273	0.00184320270924045	0	0	0.0685547058026661
2010	29	9776000	7137.3216970981	0.00178548621190131	0	0	0.0341694424395997
2010	30	9776000	7078.74578715243	0.00175428156748911	0	0	0.0245035233730789
2010	31	9776000	7105.38616146226	0.00167793904208999	0	0	-0.0237546781591846
2010	32	9776000	7070.05202819803	0.00167024673439768	0	0	-0.0233735236373009
2010	33	9776000	6993.30030847477	0.00167155297532656	0	0	-0.0118828456964822
2010	34	9776000	6957.55673983493	0.00168611514271892	0	0	0.00184594400668581
2010	35	9776000	6946.63671112139	0.0016829221093372	0	0	0.00152063355518423
2010	36	9776000	6926.95726485845	0.00169990324141268	0	0	0.0145002677656338
2010	37	9776000	6958.74969687304	0.00170478955007257	0	0	0.0127681418354337
2010	38	9776000	7010.74145521561	0.00173459119496855	0	0	0.0228304731827352
2010	39	9776000	7101.19934614519	0.00173938074504112	0	0	0.012589514742089
2010	40	9776000	7207.6329532414	0.00175292694726657	0	0	0.00540635837193662
2010	41	9776000	7323.38226157545	0.00177552007740687	0	0	0.00226913437411858
2010	42	9776000	7410.30537760724	0.00178858248669569	0	0	-0.00220036513697688
2010	43	9776000	7488.4346110902	0.00179850024189647	0	0	-0.00713561830546798
2010	44	9776000	7556.19053655271	0.00180507982583454	0	0	-0.0124388785722166
2010	45	9776000	7625.85748685094	0.00182839864537978	0	0	-0.00881966217791428
2010	46	9776000	7670.63866686048	0.00183038219641993	0	0	-0.0135371605116921
2010	47	9776000	7771.31399026503	0.00187789066279632	0	0	-0.00104409502372313
2010	48	9776000	7881.16879779956	0.00191311078858249	0	0	0.00350597771845172
2010	49	9776000	8008.38033576028	0.00197164973391388	0	0	0.0177838287229901
2010	50	9776000	8128.79069829377	0.00200416061925496	0	0	0.0192413985685546
2010	51	9776000	8288.06857031094	0.00203778422835027	0	0	0.0164249883473095
2010	52	9776000	8398.89719686769	0.00203251088534107	0	0	0.000417055126429622
2011	1	9460000	8426.80985873549	0.00198878999278326	0	0	-0.018916987734123
2011	2	9460000	8475.79210745349	0.00195458263170556	0	0	-0.0413639342504856
2011	3	9460000	8525.00382627309	0.00194106326677893	0	0	-0.0534901608920972
2011	4	9460000	8595.21606707046	0.00191532355063748	0	0	-0.07367075616591
2011	5	9460000	8655.81050550905	0.00190570122684628	0	0	-0.0847766370395944
2011	6	9460000	8753.42608871585	0.00192701467404378	0	0	-0.084861182488698
2011	7	9460000	8881.1910419269	0.00193245128698581	0	0	-0.0954816800948931
2011	8	9460000	8964.38129878123	0.0019428433966803	0	0	-0.0990566185423148
2011	9	9460000	8972.96329754398	0.00195159971133029	0	0	-0.0958616756829281
2011	10	9460000	8895.1474047053	0.00195054125571325	0	0	-0.0884468091320368
2011	11	9460000	8757.77027559033	0.00196088525378879	0	0	-0.0692379745653306
2011	12	9460000	8553.96800055507	0.00193466442145778	0	0	-0.0598047596766639
2011	13	9460000	8328.68584080628	0.00189401010343998	0	0	-0.0546647873996657
2011	14	9460000	8128.18980339887	0.00187928794803945	0	0	-0.0388757904332812
2011	15	9460000	7960.70614054099	0.00186042819340871	0	0	-0.0285032679934565
2011	16	9460000	7787.37181990462	0.00182381525138321	0	0	-0.0264237825884546
2011	17	9460000	7657.56647536873	0.00183276401250902	0	0	-0.00506250588792536
2011	18	9460000	7492.50128951192	0.00182828963194611	0	0	0.0143741997934437
2011	19	9460000	7433.26115262602	0.00178696175126293	0	0	-0.000653973071334804
2011	20	9460000	7298.30049798866	0.00176564830406543	0	0	0.00568618708187994
2011	21	9460000	7250.41211470141	0.00174091893192206	0	0	-0.00184984170406139
2011	22	9460000	7182.27030817494	0.00171816213615588	0	0	-0.00555121242506869
2011	23	9460000	7165.4579809179	0.00168405099831609	0	0	-0.0230073194702876
2011	24	9460000	7138.0864381758	0.0016813086360356	0	0	-0.020858032396404
2011	25	9460000	7163.0747489681	0.00168217464517681	0	0	-0.0237711813621137
2011	26	9460000	7145.24168339452	0.00168679336059658	0	0	-0.0186476104376112
2011	27	9460000	7171.28489545536	0.00167293721433726	0	0	-0.0302435196226566
2011	28	9460000	7247.23244744234	0.00168236709165263	0	0	-0.034997145362965
2011	29	9460000	7256.42792383587	0.00170050517199904	0	0	-0.0258292269699548
2011	30	9460000	7190.00282628021	0.00169670435410152	0	0	-0.0190268111968159
2011	31	9460000	7207.09530463983	0.00169535722877075	0	0	-0.0221303171247302
2011	32	9460000	7175.45538446545	0.00172432042338225	0	0	-0.00103901203003642
2011	33	9460000	7094.63837784575	0.00172451286985807	0	0	0.0104531927075857
2011	34	9460000	7054.12194742828	0.00170449843637238	0	0	0.00446236297108416
2011	35	9460000	7039.47809200423	0.00168910271830647	0	0	-0.00253968998419544
2011	36	9460000	7026.29182351053	0.00169155641087323	0	0	0.000783937904633937
2011	37	9460000	7050.48153061354	0.00168126052441665	0	0	-0.00872018887597667
2011	38	9460000	7102.91216069081	0.00169367332210729	0	0	-0.00877276239394635
2011	39	9460000	7195.12106027934	0.00172297329805148	0	0	-0.00454767334770407
2011	40	9460000	7302.89606487957	0.00176887178253548	0	0	0.00688821731454589
2011	41	9460000	7418.52118318131	0.00181910031272552	0	0	0.019340622379562
2011	42	9460000	7505.21081222835	0.00185455857589608	0	0	0.0272063227643074
2011	43	9460000	7582.87325665755	0.00188284820784219	0	0	0.0321944908057265
2011	44	9460000	7649.51202174702	0.00190469088284821	0	0	0.0350725611634117
2011	45	9460000	7721.88529602092	0.00192398364204956	0	0	0.0357574210693543
2011	46	9460000	7770.68546767146	0.00193952369497234	0	0	0.0375661238050362
2011	47	9460000	7881.84814923438	0.00196805388501323	0	0	0.037979905866963
2011	48	9460000	7993.90209758201	0.00200433004570604	0	0	0.0422944762508738
2011	49	9460000	8124.47798576961	0.0020361799374549	0	0	0.0418392436813515
2011	50	9460000	8242.51088828879	0.00206321866730815	0	0	0.0405567085372224
2011	51	9460000	8400.1607418133	0.00207211931681501	0	0	0.0254327583427383
2011	52	9460000	8513.69278241167	0.00206249699302382	0	0	0.00706006419593924
2012	1	9527000	8631.04096973546	0.00202585839450628	0	0	-0.00878700147541815
2012	2	9527000	8685.83839002474	0.00199952640303102	0	0	-0.0278428378661149
2012	3	9527000	8800.24358525128	0.00199109637698319	0	0	-0.0445264476437888
2012	4	9527000	8891.66275244145	0.00200336253847975	0	0	-0.0485244171370508
2012	5	9527000	8956.33030369174	0.00205119583234667	0	0	-0.0328404931169742
2012	6	9527000	9058.64282012704	0.00209235140895098	0	0	-0.024577944461212
2012	7	9527000	9191.37979317929	0.00213412266161497	0	0	-0.0194725707354741
2012	8	9527000	9252.23300074136	0.00214904096613782	0	0	-0.0191124673067781
2012	9	9527000	9272.19250473733	0.00214430499644802	0	0	-0.0233809322473155
2012	10	9527000	9195.0926077466	0.0020987923277291	0	0	-0.036094536717008
2012	11	9527000	9048.94404757428	0.00204953824295525	0	0	-0.0435127066212582
2012	12	9527000	8833.51713903003	0.00202604783329387	0	0	-0.0314163808890858
2012	13	9527000	8594.72471402385	0.002	0	0	-0.0173041858782485
2012	14	9527000	8378.18664864388	0.00197797774094246	0	0	-0.00300621718041531
2012	15	9527000	8202.09803494242	0.00196765332701871	0	0	0.0130822582954324
2012	16	9527000	8022.45724740833	0.00195268766279896	0	0	0.0278895537478805
2012	17	9527000	7883.4604262062	0.00190636987923277	0	0	0.0212012954664166
2012	18	9527000	7704.41550682433	0.00186933459625858	0	0	0.0246332110472971
2012	19	9527000	7650.39994918487	0.00184849632962349	0	0	0.0203649550154205
2012	20	9527000	7504.08088867092	0.00180994553634857	0	0	0.0185657795266322
2012	21	9527000	7450.66073020585	0.00178214539426948	0	0	0.0101117568658993
2012	22	9527000	7378.96632129025	0.00177328913094956	0	0	0.0148575930470686
2012	23	9527000	7350.72794735969	0.00176661141368695	0	0	0.0149198900334364
2012	24	9527000	7321.28938194575	0.00174629410371774	0	0	0.00728158870290152
2012	25	9527000	7347.29341516441	0.00174965664219749	0	0	0.00564923468959663
2012	26	9527000	7333.41369118212	0.00173237035282974	0	0	-0.00240184066027785
2012	27	9527000	7363.23914384417	0.00171967795406109	0	0	-0.0137221054308198
2012	28	9527000	7459.34615023194	0.00173928486857684	0	0	-0.0153292457447338
2012	29	9527000	7471.83741460447	0.00173355434525219	0	0	-0.0202142265983002
2012	30	9527000	7396.60509713268	0.00171091641013498	0	0	-0.0231734822775825
2012	31	9527000	7403.22416597542	0.00172446128344779	0	0	-0.0163204791948234
2012	32	9527000	7374.90195430721	0.00176594837793038	0	0	0.0112134434064565
2012	33	9527000	7288.66828632669	0.00172233009708738	0	0	-0.00209479780487961
2012	34	9527000	7242.79672871276	0.00171536822164338	0	0	0.000166133516141688
2012	35	9527000	7224.02236297522	0.00173019180677244	0	0	0.0114309774908798
2012	36	9527000	7217.93223702895	0.00173686952403505	0	0	0.016191307861205
2012	37	9527000	7234.60856233978	0.00172100402557424	0	0	0.0045878691810638
2012	38	9527000	7288.12019446526	0.00176021785460573	0	0	0.0199337828765598
2012	39	9527000	7383.11738343658	0.00178759175941274	0	0	0.022467828689215
2012	40	9527000	7493.54170660693	0.00182325361117689	0	0	0.0274981179075026
2012	41	9527000	7610.17662076553	0.00184352356144921	0	0	0.022998596216137
2012	42	9527000	7697.15937738825	0.0018688609992896	0	0	0.0253392989606945
2012	43	9527000	7776.29894183618	0.00189296708501066	0	0	0.0279954589956147
2012	44	9527000	7842.09126073709	0.00190921146104665	0	0	0.0281186142740937
2012	45	9527000	7917.86328222749	0.00192161970163391	0	0	0.0248977168139541
2012	46	9527000	7971.84705056769	0.00194051622069619	0	0	0.0279675397706518
2012	47	9527000	8094.99779177456	0.00195927066066777	0	0	0.0221126938919396
2012	48	9527000	8210.98477202652	0.0019932275633436	0	0	0.0251389125305295
2012	49	9527000	8346.37522779247	0.00203016812692399	0	0	0.0272004032902284
2012	50	9527000	8462.59969267062	0.00205896282263794	0	0	0.0274620466250654
2012	51	9527000	8619.63576818832	0.00209306180440445	0	0	0.0254493620973254
2012	52	9527000	8737.28010521518	0.00210457021075065	0	0	0.0172044266607748
2013	1	9664000	8734.4190408043	0.0020875468164794	0	0	0.0210181075968611
2013	2	9664000	8795.82992152763	0.00210519662921348	0	0	0.0224617893064104
2013	3	9664000	8974.15161979534	0.00215196629213483	0	0	0.0244088120509889
2013	4	9664000	9084.29277674864	0.00219770599250936	0	0	0.0334981743466303
2013	5	9664000	9152.25733865126	0.00226175093632959	0	0	0.0557176926390809
2013	6	9664000	9257.83353433092	0.00232584269662921	0	0	0.0732532577037841
2013	7	9664000	9393.76439137763	0.00239826779026217	0	0	0.0906596730703687
2013	8	9664000	9432.14043492967	0.00243993445692884	0	0	0.105093808972504
2013	9	9664000	9462.70386947622	0.00245187265917603	0	0	0.106914064360315
2013	10	9664000	9387.02749763111	0.00244133895131086	0	0	0.111043938310817
2013	11	9664000	9233.9475925615	0.00241474719101124	0	0	0.117160336529308
2013	12	9664000	9009.73708930232	0.00236746254681648	0	0	0.12254107969572
2013	13	9664000	8760.36056144784	0.00231807116104869	0	0	0.130410093344759
2013	14	9664000	8530.65602081774	0.00226203183520599	0	0	0.13278509606037
2013	15	9664000	8348.35015654507	0.00219021535580524	0	0	0.120772347176222
2013	16	9664000	8164.62518336244	0.00210360486891386	0	0	0.100675144073062
2013	17	9664000	8018.14988625881	0.0020125468164794	0	0	0.0722673087883067
2013	18	9664000	7828.00291454837	0.00191568352059925	0	0	0.0454518335436978
2013	19	9664000	7779.15392744342	0.00184592696629213	0	0	0.0137092122808307
2013	20	9664000	7623.78505981296	0.00181694756554307	0	0	0.0181294382124719
2013	21	9664000	7565.08354777768	0.00180510299625468	0	0	0.0193410226467764
2013	22	9664000	7490.34124753683	0.00179494382022472	0	0	0.0237183789886195
2013	23	9664000	7450.56208937734	0.001825	0	0	0.0464176939234872
2013	24	9664000	7419.06075372242	0.00180098314606742	0	0	0.0370315401635898
2013	25	9664000	7445.78942155631	0.00178206928838951	0	0	0.0224570651917173
2013	26	9664000	7436.50890273977	0.00175458801498127	0	0	0.00794608034940429
2013	27	9664000	7470.14490062767	0.00174573970037453	0	0	-0.00165256508299185
2013	28	9664000	7585.05703990041	0.00174461610486891	0	0	-0.017410157788628
2013	29	9664000	7601.07822160204	0.00177593632958801	0	0	-0.00187844687105807
2013	30	9664000	7518.57262322086	0.00177106741573034	0	0	0.00630802935023337
2013	31	9664000	7513.57678724465	0.0017690543071161	0	0	0.00583253675263531
2013	32	9664000	7488.90676760391	0.00176348314606742	0	0	0.00596792479636998
2013	33	9664000	7398.11577912821	0.00172167602996255	0	0	-0.00582794057506566
2013	34	9664000	7347.42025702451	0.00171348314606742	0	0	-0.00373195707681148
2013	35	9664000	7324.60597028468	0.00170229400749064	0	0	-0.00715478354703065
2013	36	9664000	7326.32085986173	0.00170894194756554	0	0	-0.00351074712037881
2013	37	9664000	7335.16324134278	0.00172073970037453	0	0	0.00215901925235414
2013	38	9664000	7388.92600262376	0.00173525280898876	0	0	0.003258118618009
2013	39	9664000	7485.51371134139	0.00173984082397004	0	0	-0.00706881496472624
2013	40	9664000	7597.1069469617	0.00178539325842697	0	0	0.00396112010116392
2013	41	9664000	7713.07210839505	0.00182593632958801	0	0	0.0113220634239758
2013	42	9664000	7798.54892230016	0.00182673220973783	0	0	0.000673340355001581
2013	43	9664000	7879.35171224331	0.00183464419475655	0	0	-0.00529887657869512
2013	44	9664000	7942.82353495936	0.00184929775280899	0	0	-0.0053662950928925
2013	45	9664000	8020.87913698887	0.00185355805243446	0	0	-0.01277654671497
2013	46	9664000	8079.84810153998	0.0018435861423221	0	0	-0.0252539526703584
2013	47	9664000	8213.66547235512	0.00188974719101124	0	0	-0.0171257854156051
2013	48	9664000	8332.34057468863	0.00191821161048689	0	0	-0.0165308382985513
2013	49	9664000	8470.54058206807	0.00194489700374532	0	0	-0.0191180929362284
2013	50	9664000	8582.42094750829	0.00195800561797753	0	0	-0.0253798955843025
2013	51	9664000	8736.05194635013	0.00197677902621723	0	0	-0.0333390813308763
2013	52	9664000	8856.04165427111	0.00197294007490637	0	0	-0.0482881258880335
2014	1	9832000	8975.11137280593	0.00189258508000902	0	0	-0.0643681564282715
2014	2	9832000	9044.689778113	0.00187951318458418	0	0	-0.0779783271085436
2014	3	9832000	9294.29903116855	0.0018779355420329	0	0	-0.103493445599588
2014	4	9832000	9421.67878538091	0.00189195402298851	0	0	-0.109012290567002
2014	5	9832000	9493.87439485815	0.00189700247915258	0	0	-0.11342833811256
2014	6	9832000	9603.81168073231	0.00190453008789723	0	0	-0.120099364614401
2014	7	9832000	9744.65663945451	0.00191981068289385	0	0	-0.125859400164885
2014	8	9832000	9758.73717454068	0.00192661708361506	0	0	-0.124026003866392
2014	9	9832000	9799.77813240804	0.00192787919765607	0	0	-0.127123095602362
2014	10	9832000	9723.96199317437	0.00192909623619563	0	0	-0.119762088127434
2014	11	9832000	9561.83101159771	0.00193468559837728	0	0	-0.10224307566322
2014	12	9832000	9325.74664131836	0.0019377507324769	0	0	-0.0780577329962133
2014	13	9832000	9062.32628473146	0.00192787919765607	0	0	-0.0560922514551153
2014	14	9832000	8816.53975568997	0.00191169709263016	0	0	-0.037921879212782
2014	15	9832000	8625.99271864488	0.00189380211854857	0	0	-0.0258744385631649
2014	16	9832000	8436.04239248914	0.00185499211178724	0	0	-0.0243529350530585
2014	17	9832000	8280.23672007689	0.0018156862745098	0	0	-0.0270568013513032
2014	18	9832000	8078.19114831079	0.00178435880099166	0	0	-0.0199291085535227
2014	19	9832000	8032.46272234034	0.00177448726617084	0	0	-0.0198024849711339
2014	20	9832000	7867.26211732783	0.00173261212530989	0	0	-0.0228366761712596
2014	21	9832000	7802.29607069776	0.00173351363533919	0	0	-0.0141876275515219
2014	22	9832000	7723.00591058648	0.0017395537525355	0	0	-0.000596388328560898
2014	23	9832000	7670.82344686478	0.00173139508677034	0	0	0.00148309411812495
2014	24	9832000	7636.52697223034	0.00170736984448952	0	0	-0.00797836142685016
2014	25	9832000	7664.22110857264	0.00172409285553302	0	0	-0.00188161436998551
2014	26	9832000	7659.44597713844	0.00172152355194952	0	0	-0.00274771533101137
2014	27	9832000	7697.85424536939	0.00173202614379085	0	0	-0.00166984785105816
2014	28	9832000	7832.50378812142	0.00176155059725039	0	0	-0.00210708970820421
2014	29	9832000	7852.99319522909	0.00176682443092179	0	0	-0.00173095721480388
2014	30	9832000	7763.10463750708	0.00175569078205995	0	0	0.00346451113939342
2014	31	9832000	7745.47358490491	0.00173590263691684	0	0	-0.00558695145371633
2014	32	9832000	7723.96897270851	0.00170723461798513	0	0	-0.0192865835213564
2014	33	9832000	7626.84870426189	0.00169528961009691	0	0	-0.0137473166608515
2014	34	9832000	7570.32303757697	0.00170385395537525	0	0	-0.00136361916469532
2014	35	9832000	7543.18419465888	0.00171972053189092	0	0	0.0115622001386192
2014	36	9832000	7553.26337885376	0.00174627000225377	0	0	0.0258082647683105
2014	37	9832000	7554.64996158043	0.00174847870182556	0	0	0.0269172019158687
2014	38	9832000	7609.0422344367	0.00175208474194275	0	0	0.0216791759699715
2014	39	9832000	7708.59390082562	0.00175907144466982	0	0	0.0125063144348613
2014	40	9832000	7822.51151765979	0.00177250394410638	0	0	0.00538043085589447
2014	41	9832000	7939.44839524607	0.00178016677935542	0	0	-0.00514499159293392
2014	42	9832000	8023.84880455969	0.00180860942077981	0	0	0.000118546032393406
2014	43	9832000	8108.84198116665	0.00182776650890241	0	0	0.000118144962693569
2014	44	9832000	8170.3220972112	0.00185282848771693	0	0	0.00620268114106547
2014	45	9832000	8251.75548748367	0.00186472842010367	0	0	0.00267149366577392
2014	46	9832000	8316.99312095659	0.00188825783186838	0	0	0.00735925570134117
2014	47	9832000	8463.28061750651	0.00191967545638945	0	0	0.00641824192631998
2014	48	9832000	8586.14886308161	0.00196704980842912	0	0	0.0164976334765706
2014	49	9832000	8728.29829357934	0.00199594320486815	0	0	0.0146307678914462
2014	50	9832000	8836.03993851669	0.00203051611449177	0	0	0.019619655715637
2014	51	9832000	8986.93774225996	0.0020676583276989	0	0	0.0208371597879738
2014	52	9832000	9109.76417869232	0.002110615280595	0	0	0.0279958752284948
2015	1	10119000	9164.32555184924	0.00205957446808511	0	0	0.0351443700170347
2015	2	10119000	9242.42838561393	0.00208523664785063	0	0	0.0391857636624811
2015	3	10119000	9568.65163793728	0.00215123751628311	0	0	0.035527300493928
2015	4	10119000	9710.13374245894	0.00221576204950065	0	0	0.0510462853228977
2015	5	10119000	9785.87177126834	0.00229782891880156	0	0	0.0815387987276115
2015	6	10119000	9899.26986373933	0.00240299609205384	0	0	0.118082459853167
2015	7	10119000	10044.1182553146	0.00251815023881893	0	0	0.154765376628539
2015	8	10119000	10030.3570149404	0.00255201910551455	0	0	0.171902453969617
2015	9	10119000	10082.5396308176	0.0025511072514112	0	0	0.165420660890285
2015	10	10119000	10007.4201039818	0.0024838905775076	0	0	0.143231710183517
2015	11	10119000	9837.14153973833	0.00236995223621363	0	0	0.109671946459598
2015	12	10119000	9590.4606323316	0.00223478072079896	0	0	0.0732956835564945
2015	13	10119000	9314.3559431589	0.00213039513677812	0	0	0.0534920567650246
2015	14	10119000	9053.58337216628	0.00204719930525402	0	0	0.0415102631063299
2015	15	10119000	8856.18672782811	0.00198623534520191	0	0	0.0330179659890252
2015	16	10119000	8661.55681146804	0.00193091619626574	0	0	0.0268130999527086
2015	17	10119000	8497.28191477195	0.00188849326964828	0	0	0.0236685197978925
2015	18	10119000	8285.28176377139	0.00184620060790274	0	0	0.0263501281493207
2015	19	10119000	8242.52970698057	0.00180312635692575	0	0	0.0076032838518442
2015	20	10119000	8069.07134389643	0.00176148501953973	0	0	0.00549365028691969
2015	21	10119000	7997.9950496544	0.0017475032566218	0	0	0.00637721704363971
2015	22	10119000	7914.47739373655	0.00172184107685627	0	0	0.00206237322458848
2015	23	10119000	7849.5814172117	0.00169891445940078	0	0	-0.00310607864493825
2015	24	10119000	7812.54596279244	0.00168645245332175	0	0	-0.0057274495414862
2015	25	10119000	7840.70773149127	0.00176508901432914	0	0	0.0368961933559667
2015	26	10119000	7840.61063810265	0.00177963525835866	0	0	0.0454542864512894
2015	27	10119000	7883.89020461076	0.00178445505861919	0	0	0.042531007749593
2015	28	10119000	8037.75981129127	0.00179926183239253	0	0	0.0310584285385135
2015	29	10119000	8063.07704723681	0.00178923143725575	0	0	0.0220911882299621
2015	30	10119000	7966.78233400967	0.00172123317412071	0	0	-0.0048680047205642
2015	31	10119000	7935.7391926175	0.00171341728180634	0	0	-0.0055116721399048
2015	32	10119000	7917.70938076238	0.00168775510204082	0	0	-0.0181756331082368
2015	33	10119000	7814.42702307441	0.0016887537993921	0	0	-0.00461032177637924
2015	34	10119000	7752.03432527149	0.00169630916196266	0	0	0.0078902739799678
2015	35	10119000	7720.67227224564	0.0016804168475901	0	0	0.00250337367949724
2015	36	10119000	7739.50635330546	0.00165788102475033	0	0	-0.0133479253830369
2015	37	10119000	7732.99017561402	0.0016727746417716	0	0	-0.00364544309171903
2015	38	10119000	7787.52716422142	0.00167698653929657	0	0	-0.00813187073200404
2015	39	10119000	7889.43338549921	0.00170078158923144	0	0	-0.00705163258003622
2015	40	10119000	8004.42962016392	0.00172852800694746	0	0	-0.00535073980237443
2015	41	10119000	8121.68694733375	0.00176439426834564	0	0	0.000629555497448431
2015	42	10119000	8204.04069866184	0.00179118541033435	0	0	0.00562641057420519
2015	43	10119000	8293.63025836001	0.00180677377333912	0	0	0.00342066631333043
2015	44	10119000	8352.28212196518	0.00181150673035171	0	0	-0.00101554543313041
2015	45	10119000	8436.680389741	0.00180877116804168	0	0	-0.0125025940142606
2015	46	10119000	8508.06831305563	0.00179331306990881	0	0	-0.0291568313661719
2015	47	10119000	8665.98236145693	0.00179778549717759	0	0	-0.0444707068838455
2015	48	10119000	8792.05220308522	0.00180186712983066	0	0	-0.0560338123234013
2015	49	10119000	8936.69424812527	0.00181936604429006	0	0	-0.0622930842959128
2015	50	10119000	9038.70714830561	0.0018329135909683	0	0	-0.0659726151673574
2015	51	10119000	9184.72684212805	0.00187086409031698	0	0	-0.0617902798725534
2015	52	10119000	9308.54875092295	0.00190820668693009	0	0	-0.0557926659482179
2015	53	10119000	0	0.00185106382978723	0	0	Inf
2016	1	10280000	9389.1162426289	0.00187015423092955	0	0	-0.0443189999863492
2016	2	10280000	9476.88788107174	0.00189679032930388	0	0	-0.0396847452234713
2016	3	10280000	9889.54831924206	0.00191984160066694	0	0	-0.0685722236598601
2016	4	10280000	10044.4635879975	0.00192305127136307	0	0	-0.0814044056045473
2016	5	10280000	10123.4139704996	0.00191909128803668	0	0	-0.0904451772067952
2016	6	10280000	10240.53424784	0.0019117132138391	0	0	-0.104304543297175
2016	7	10280000	10390.0571831381	0.00191646519383076	0	0	-0.115000058428671
2016	8	10280000	10343.9986479026	0.00192584410170905	0	0	-0.106709086638019
2016	9	10280000	10409.4017135673	0.00193334722801167	0	0	-0.108863289625027
2016	10	10280000	10335.6063793944	0.00193793247186328	0	0	-0.100372086679176
2016	11	10280000	10156.3940402142	0.00193584827011255	0	0	-0.085482508533693
2016	12	10280000	9897.81894177028	0.0019191329720717	0	0	-0.0696940352039721
2016	13	10280000	9607.59925809452	0.00188849520633597	0	0	-0.0568923873083072
2016	14	10280000	9330.09128063387	0.00183934972905377	0	0	-0.0541142916449122
2016	15	10280000	9125.15207872971	0.00180500208420175	0	0	-0.0509308858329087
2016	16	10280000	8925.49981148505	0.00177432263443101	0	0	-0.0461934704154623
2016	17	10280000	8751.97027321887	0.00176002501042101	0	0	-0.035120123083533
2016	18	10280000	8528.69691195815	0.0017434347644852	0	0	-0.0191936603736763
2016	19	10280000	8489.42908876421	0.00173472280116715	0	0	-0.0195807146777648
2016	20	10280000	8306.51097883184	0.00171492288453522	0	0	-0.00942766211125275
2016	21	10280000	8228.7252959126	0.00168274280950396	0	0	-0.0188273748778021
2016	22	10280000	8140.76673207654	0.00163793247186328	0	0	-0.0346363851657265
2016	23	10280000	8062.0483116651	0.00163251354731138	0	0	-0.0284354921730491
2016	24	10280000	8021.90193230998	0.001617132138391	0	0	-0.0327730174874215
2016	25	10280000	8050.39529280897	0.00160867027928303	0	0	-0.0412396262212769
2016	26	10280000	8055.25399042807	0.00162213422259275	0	0	-0.0337983123501242
2016	27	10280000	8103.70592450391	0.00165106294289287	0	0	-0.0224472514425607
2016	28	10280000	8278.74761027853	0.00164247603167987	0	0	-0.0480927344353645
2016	29	10280000	8309.19663208488	0.00163768236765319	0	0	-0.0543490125556904
2016	30	10280000	8205.7206518127	0.00162280116715298	0	0	-0.0511253879596817
2016	31	10280000	8160.18740338916	0.00162455189662359	0	0	-0.0448013489539857
2016	32	10280000	8145.88970462961	0.00163301375573155	0	0	-0.0381406716632846
2016	33	10280000	8035.47044025679	0.00162696957065444	0	0	-0.0285322983839471
2016	34	10280000	7966.57782766447	0.00164330971238016	0	0	-0.0102902186406566
2016	35	10280000	7930.60652531282	0.00167182159233014	0	0	0.0114484906541998
2016	36	10280000	7958.78218057753	0.00165644018340975	0	0	-0.00140501151103511
2016	37	10280000	7943.4332753746	0.00163739057940809	0	0	-0.0109818100499482
2016	38	10280000	7998.46377665064	0.00164526886202584	0	0	-0.013060480058132
2016	39	10280000	8102.95513299262	0.00167548978741142	0	0	-0.0078928158854309
2016	40	10280000	8218.95538043017	0.00170421008753647	0	0	-0.00512904359239433
2016	41	10280000	8337.15991300526	0.00175364735306378	0	0	0.0092165782828368
2016	42	10280000	8417.77912376251	0.00178407669862443	0	0	0.0168952967459091
2016	43	10280000	8512.96354901897	0.00182259274697791	0	0	0.0272333423779013
2016	44	10280000	8568.73883191575	0.00185460608586911	0	0	0.0384725424068677
2016	45	10280000	8656.45521914628	0.00186590245935807	0	0	0.0342108603760469
2016	46	10280000	8734.44240532697	0.001879991663193	0	0	0.0327161805427614
2016	47	10280000	8904.42774384988	0.00191192163401417	0	0	0.0302065740648969
2016	48	10280000	9034.22841281596	0.0019388495206336	0	0	0.0297060883255213
2016	49	10280000	9181.86405299655	0.00195498124218424	0	0	0.0215790547387585
2016	50	10280000	9278.00692867835	0.00200191746561067	0	0	0.0352654480468527
2016	51	10280000	9418.48432491236	0.00207127969987495	0	0	0.0551591590712207
2016	52	10280000	9543.02895418881	0.00215652355147978	0	0	0.0842469460871009
2017	1	10454000	9546.26298283662	0.00212789115646259	0	0	0.114069455149225
2017	2	10454000	9644.11445513013	0.00220284113645458	0	0	0.141608185098156
2017	3	10454000	10149.029685766	0.00229651860744298	0	0	0.130945553947672
2017	4	10454000	10314.5824034295	0.00234481792717087	0	0	0.136197234325592
2017	5	10454000	10395.987214293	0.0023609443777511	0	0	0.135053339020716
2017	6	10454000	10515.909084081	0.00239335734293717	0	0	0.137514589024742
2017	7	10454000	10669.0859201661	0.00236118447378952	0	0	0.106111628334916
2017	8	10454000	10586.4994455264	0.00224901960784314	0	0	0.0617862928004973
2017	9	10454000	10666.5261636175	0.00214453781512605	0	0	0.00486323622019204
2017	10	10454000	10595.5148957658	0.00201788715486194	0	0	-0.0481444177828157
2017	11	10454000	10408.5649186495	0.00190532212885154	0	0	-0.0850996199353547
2017	12	10454000	10139.6344253608	0.00180872348939576	0	0	-0.108449119488021
2017	13	10454000	9836.94281541209	0.00175350140056022	0	0	-0.109072791775413
2017	14	10454000	9543.73983937938	0.00170720288115246	0	0	-0.105947967609848
2017	15	10454000	9332.70827835994	0.00170136054421769	0	0	-0.0888604093929397
2017	16	10454000	9129.78156175628	0.00168087234893958	0	0	-0.0798246438676115
2017	17	10454000	8947.97524335005	0.00168459383753501	0	0	-0.0590496988402747
2017	18	10454000	8715.19018460892	0.00169287715086034	0	0	-0.0291663382237858
2017	19	10454000	8679.76993948146	0.00168671468587435	0	0	-0.0287530592655746
2017	20	10454000	8488.88559830474	0.00167334933973589	0	0	-0.0147823406089721
2017	21	10454000	8404.57188032322	0.00164577831132453	0	0	-0.0212945861932872
2017	22	10454000	8312.99061953507	0.00162144857943177	0	0	-0.0251402448408828
2017	23	10454000	8220.030084607	0.0016093237294918	0	0	-0.0214877661990263
2017	24	10454000	8176.92384197525	0.00160088035214086	0	0	-0.0214902138470693
2017	25	10454000	8205.31255040936	0.00159239695878351	0	0	-0.0300430421016767
2017	26	10454000	8215.52939245281	0.00158567426970788	0	0	-0.035339097285626
2017	27	10454000	8268.93813796172	0.00159007603041216	0	0	-0.03890924476562
2017	28	10454000	8464.74525817166	0.00157511004401761	0	0	-0.0699779190165025
2017	29	10454000	8500.16206273605	0.00158015206082433	0	0	-0.0708883028686745
2017	30	10454000	8390.51415251095	0.0015624649859944	0	0	-0.0692823040334163
2017	31	10454000	8329.82089865645	0.00157394957983193	0	0	-0.0556099469955189
2017	32	10454000	8319.7564438621	0.00156626650660264	0	0	-0.0590830329203618
2017	33	10454000	8202.53146321973	0.00157238895558223	0	0	-0.0419055342562261
2017	34	10454000	8127.33174134235	0.0015578231292517	0	0	-0.0419980077355592
2017	35	10454000	8086.72165992743	0.00156602641056423	0	0	-0.0321170519834316
2017	36	10454000	8124.4207666933	0.00157683073229292	0	0	-0.029961614948751
2017	37	10454000	8099.20553375232	0.0015967987194878	0	0	-0.0146194010337044
2017	38	10454000	8154.43443769476	0.00160796318527411	0	0	-0.014450350738006
2017	39	10454000	8260.56948594223	0.00165346138455382	0	0	0.000415287839852344
2017	40	10454000	8376.14545218147	0.00167887154861945	0	0	0.00177343479806271
2017	41	10454000	8494.72408152854	0.00169711884753902	0	0	-0.00147433647147839
2017	42	10454000	8573.00940788338	0.00169643857543017	0	0	-0.0109890708619485
2017	43	10454000	8673.60765781344	0.00171232492997199	0	0	-0.0133056119629156
2017	44	10454000	8725.8288188044	0.00171188475390156	0	0	-0.0194627722284
2017	45	10454000	8816.34778267733	0.00172765106042417	0	0	-0.0205921757118119
2017	46	10454000	8900.38440558079	0.00174281712685074	0	0	-0.0213231695320698
2017	47	10454000	9081.27455743415	0.00177855142056823	0	0	-0.0211506167134776
2017	48	10454000	9213.95081507277	0.00180796318527411	0	0	-0.0192914872935937
2017	49	10454000	9363.60043895922	0.0018328531412565	0	0	-0.0216797417064692
2017	50	10454000	9452.61150786809	0.00185790316126451	0	0	-0.0176471346282704
2017	51	10454000	9585.52422547197	0.0018984393757503	0	0	-0.0101323853748002
2017	52	10454000	9709.04576727027	0.00190648259303721	0	0	-0.0185853246133171
2018	1	10645000	9771.3443887417	0.00182948374760994	0	0	-0.0207898095348838
2018	2	10645000	9881.33638104741	0.00184462715105163	0	0	-0.0236745691095085
2018	3	10645000	10492.3396682677	0.00185827915869981	0	0	-0.0737242305076252
2018	4	10645000	10669.4134610516	0.0018653154875717	0	0	-0.0856479565992481
2018	5	10645000	10753.3422850804	0.00192252390057361	0	0	-0.064960480803217
2018	6	10645000	10876.8955347794	0.00200577437858509	0	0	-0.0355520133059014
2018	7	10645000	11035.0425476878	0.00214022944550669	0	0	0.0143504161064955
2018	8	10645000	10910.151417803	0.0023042447418738	0	0	0.104585952889258
2018	9	10645000	11007.9233128902	0.00240623326959847	0	0	0.143231074771703
2018	10	10645000	10940.4669474713	0.00244175908221797	0	0	0.167262792467162
2018	11	10645000	10744.2881183707	0.00240738049713193	0	0	0.171841248232396
2018	12	10645000	10462.5724019807	0.00229009560229445	0	0	0.144766271603773
2018	13	10645000	10144.6926385646	0.00211774378585086	0	0	0.0917827079251154
2018	14	10645000	9832.49290222919	0.00197189292543021	0	0	0.0488693053276312
2018	15	10645000	9613.67918266422	0.0018425621414914	0	0	0.00238418787441082
2018	16	10645000	9406.31461703543	0.00174271510516252	0	0	-0.0310338989200678
2018	17	10645000	9214.62484917012	0.0016785086042065	0	0	-0.0473187846827419
2018	18	10645000	8969.5470152246	0.00162707456978967	0	0	-0.0512787339699429
2018	19	10645000	8938.94254041325	0.0015995793499044	0	0	-0.0641174879267943
2018	20	10645000	8737.68624810364	0.00160252390057361	0	0	-0.0407987009353882
2018	21	10645000	8645.71068955488	0.00160110898661568	0	0	-0.0314503572139397
2018	22	10645000	8550.26619274271	0.00156695984703633	0	0	-0.0415269167928461
2018	23	10645000	8441.10165613212	0.00154558317399618	0	0	-0.0423761815345831
2018	24	10645000	8394.40464152409	0.00154374760994264	0	0	-0.0381926598984964
2018	25	10645000	8422.91542874238	0.00153567877629063	0	0	-0.0464584302256032
2018	26	10645000	8439.26293937913	0.00152328871892925	0	0	-0.0559839102979633
2018	27	10645000	8497.96332117418	0.00154699808795411	0	0	-0.0479130476074965
2018	28	10645000	8717.96688732743	0.00160726577437858	0	0	-0.0357843624963644
2018	29	10645000	8758.36325437165	0.00169269598470363	0	0	0.0107824650434789
2018	30	10645000	8641.11795874893	0.00173185468451243	0	0	0.0481977034961536
2018	31	10645000	8563.55639168273	0.00175120458891013	0	0	0.0695089260923639
2018	32	10645000	8558.16714465025	0.00175694072657744	0	0	0.0736878404792509
2018	33	10645000	8432.61227039089	0.00170585086042065	0	0	0.0579876927729829
2018	34	10645000	8350.29335768145	0.00161728489483748	0	0	0.0129464484285571
2018	35	10645000	8304.16811799448	0.00157353728489484	0	0	-0.00897960119965526
2018	36	10645000	8352.26000762182	0.00156917782026769	0	0	-0.0174156464823993
2018	37	10645000	8315.40812994722	0.00155281070745698	0	0	-0.023355213227334
2018	38	10645000	8371.62708353533	0.00156378585086042	0	0	-0.0230572959843085
2018	39	10645000	8479.78802080118	0.00157896749521989	0	0	-0.0261549015443702
2018	40	10645000	8595.29220571133	0.0015780879541109	0	0	-0.0397766821102548
2018	41	10645000	8715.4494256131	0.00157942638623327	0	0	-0.0522118141464735
2018	42	10645000	8792.37293041354	0.00159912045889101	0	0	-0.0487892101266184
2018	43	10645000	8899.50468210232	0.0016214913957935	0	0	-0.0470930346208112
2018	44	10645000	8948.40103128698	0.00161801147227533	0	0	-0.0543338446262118
2018	45	10645000	9042.33902914685	0.00165074569789675	0	0	-0.0452249166757279
2018	46	10645000	9133.01379816701	0.00168669216061186	0	0	-0.0341194927603801
2018	47	10645000	9325.9341838341	0.00172187380497132	0	0	-0.0343701957911865
2018	48	10645000	9462.96156587686	0.00173017208413002	0	0	-0.04376659072254
2018	49	10645000	9616.51069222651	0.00177843212237094	0	0	-0.0327884720682927
2018	50	10645000	9698.77008846901	0.00178944550669216	0	0	-0.0350529072622522
2018	51	10645000	9823.98857817334	0.00180332695984704	0	0	-0.0399622388655444
2018	52	10645000	9947.09926798343	0.00181835564053537	0	0	-0.0439423852328801
2019	1	10815000	10141.916573365	0.00175950518464617	0	0	-0.0463340996709769
2019	2	10815000	10267.8366168798	0.00177082044751683	0	0	-0.0519716700597397
2019	3	10815000	10987.8215735475	0.00180247407676915	0	0	-0.0982561981299953
2019	4	10815000	11178.1492134859	0.00182626887393124	0	0	-0.101908571063947
2019	5	10815000	11266.6986571156	0.00184537020192832	0	0	-0.0996475268650684
2019	6	10815000	11396.1276976136	0.00187069310533018	0	0	-0.0976584088160604
2019	7	10815000	11561.6213861258	0.00189725304711661	0	0	-0.0979465896958649
2019	8	10815000	11395.71073735	0.00191475350191013	0	0	-0.0763717821037235
2019	9	10815000	11512.076213092	0.00191406221575405	0	0	-0.0860380173617703
2019	10	10815000	11446.8760551527	0.00189532472257595	0	0	-0.0898302777280303
2019	11	10815000	11238.2170701515	0.00185704929961797	0	0	-0.0916530677172262
2019	12	10815000	10939.3644159095	0.00181346188830271	0	0	-0.0887404769602192
2019	13	10815000	10600.9831384087	0.00175961433509187	0	0	-0.087575192440882
2019	14	10815000	10264.7030620482	0.00172028379115881	0	0	-0.0787458786836954
2019	15	10815000	10034.3905112885	0.00169434236856467	0	0	-0.0718120856944743
2019	16	10815000	9818.80806112402	0.00166629070402037	0	0	-0.0671372794966885
2019	17	10815000	9613.7433864016	0.00163198108058941	0	0	-0.066856723813821
2019	18	10815000	9352.79016619453	0.00161502637802438	0	0	-0.0507859320859537
2019	19	10815000	9325.60485375963	0.00159465162816081	0	0	-0.0600287984037779
2019	20	10815000	9111.41521385597	0.00157336729124977	0	0	-0.0507731458832501
2019	21	10815000	9010.17936253936	0.00157336729124977	0	0	-0.0401078988551356
2019	22	10815000	8908.63381208702	0.00156168819356012	0	0	-0.0363730083559366
2019	23	10815000	8781.50037309526	0.00155186465344733	0	0	-0.0285714698440332
2019	24	10815000	8730.69775381847	0.001572203019829	0	0	-0.0101134819126975
2019	25	10815000	8759.20152967955	0.00156230671275241	0	0	-0.0195453351654772
2019	26	10815000	8781.7324557079	0.0015442968892123	0	0	-0.0333342489291653
2019	27	10815000	8847.37198819334	0.00155677642350373	0	0	-0.0327523233543286
2019	28	10815000	9094.61825476977	0.00161899217755139	0	0	-0.0214432590029259
2019	29	10815000	9141.52366332369	0.0015998180825905	0	0	-0.0379940670850283
2019	30	10815000	9015.28651772654	0.00160283791158814	0	0	-0.0226821984331241
2019	31	10815000	8919.52009063436	0.00159588866654539	0	0	-0.0164717483834844
2019	32	10815000	8918.80328121215	0.00158075313807531	0	0	-0.0257213074421536
2019	33	10815000	8783.47274498138	0.00154014917227579	0	0	-0.036121560821448
2019	34	10815000	8692.42905785001	0.00151828269965436	0	0	-0.0398541139127457
2019	35	10815000	8640.44429765518	0.0015160633072585	0	0	-0.0354894131703849
2019	36	10815000	8699.92259203574	0.00152435874113153	0	0	-0.0368420050460169
2019	37	10815000	8651.2021356014	0.00155040931417137	0	0	-0.0148652330145171
2019	38	10815000	8708.84033525893	0.00153461888302711	0	0	-0.0313520887681787
2019	39	10815000	8821.51876140027	0.0015723121702747	0	0	-0.0202367377124901
2019	40	10815000	8938.65540207143	0.00160156448972167	0	0	-0.0150867659626051
2019	41	10815000	9061.7210747729	0.00162153902128434	0	0	-0.0163457993852022
2019	42	10815000	9137.21188711712	0.00162121156994724	0	0	-0.0246696574296297
2019	43	10815000	9253.71507078778	0.00164256867382209	0	0	-0.0242621551528569
2019	44	10815000	9299.20350695498	0.00165435692195743	0	0	-0.0220667831176627
2019	45	10815000	9398.0893952074	0.00168117154811715	0	0	-0.0166724733739291
2019	46	10815000	9497.40141264712	0.00171107877023831	0	0	-0.00964489218336463
2019	47	10815000	9706.28311325196	0.00175055484809896	0	0	-0.00860093531971885
2019	48	10815000	9848.84207380181	0.00177642350372931	0	0	-0.00851288640568508
2019	49	10815000	10006.9528320975	0.00179359650718574	0	0	-0.0147450312371076
2019	50	10815000	10082.6601650326	0.00178821175186465	0	0	-0.0250787154276516
2019	51	10815000	10202.0990742009	0.00179803529197744	0	0	-0.031199371020211
2019	52	10815000	10325.479673935	0.0018048390030926	0	0	-0.0391535973825511
2020	1	10940000	10543.8487053498	0.00172717788210746	0	0	-0.0579341303560142
2020	2	10940000	10687.9226088071	0.00172345679012346	0	0	-0.0726355005758953
2020	3	10940000	11518.9048403451	0.00174557468266388	0	0	-0.128493538305914
2020	4	10940000	11722.3411488048	0.00174227090940706	0	0	-0.145239003642069
2020	5	10940000	11816.1547941938	0.00174567901234568	0	0	-0.150366580765077
2020	6	10940000	11952.0433128062	0.00173976699704399	0	0	-0.162871172891455
2020	7	10940000	12125.4347145438	0.00175802469135802	0	0	-0.166182471967531
2020	8	10940000	11917.9305244609	0.00176181533646322	0	0	-0.149835621276342
2020	9	10940000	12053.5312467274	0.001781046774474	0	0	-0.150224130146014
2020	10	10940000	11990.4577891416	0.00177941227612589	0	0	-0.146538007142041
2020	11	10940000	11768.3577881438	0.00179926969222744	0	0	-0.120726936903227
2020	12	10940000	11451.1555171775	0.00181982263954095	0.109	0	-0.0860485665136039
2020	13	10940000	11090.6658166757	0.00183839332290037	0.151	0	-0.0467118769277843
2020	14	10940000	10728.6761340743	0.00183171622326552	0.143	0	-0.0181267596900073
2020	15	10940000	10485.9054189602	0.00181446704920883	0.105	0	-0.00485465173738744
2020	16	10940000	10261.183521385	0.00177843853242914	0.083	0	-0.00325337923402597
2020	17	10940000	10041.6165358236	0.0017187967310033	0.06	0	-0.0156166624431564
2020	18	10940000	9763.87360733756	0.00163915840723352	0.045	0	-0.0345225287517294
2020	19	10940000	9739.66457582326	0.00159311424100156	0.027	0	-0.0593105205344741
2020	20	10940000	9511.96590860512	0.00155193879325335	0.019	0	-0.061687133263829
2020	21	10940000	9400.87357705397	0.00153900191271083	0.014	0	-0.0585130278101618
2020	22	10940000	9292.29430585561	0.00151799687010955	0.008	0	-0.0605118916112326
2020	23	10940000	9146.29870042692	0.00150512954268823	0.005	0	-0.0536062418783711
2020	24	10940000	9091.2488408436	0.00150606850982438	0.005	0	-0.0472816054613366
2020	25	10940000	9119.30929507454	0.00149643540253869	0.003	0	-0.0562881769293412
2020	26	10940000	9147.9849648398	0.00147216136324118	0.003	0	-0.0745065681086564
2020	27	10940000	9221.48118455835	0.00146593635889411	0.002	0	-0.0857650922590072
2020	28	10940000	9497.27485142434	0.00148189880020866	0.002	0	-0.102647850744062
2020	29	10940000	9551.75395415102	0.00148471570161711	0.003	0	-0.106069938465147
2020	30	10940000	9416.12522562172	0.00151368457659537	0.003	0	-0.0755008252956598
2020	31	10940000	9301.22461655607	0.00159022778647192	0.003	0	-0.0167531290749291
2020	32	10940000	9305.3650266238	0.00161930099113198	0.003	0	0.00077750559548137
2020	33	10940000	9159.83463493587	0.00161804903495044	0.003	0	0.0158917022921941
2020	34	10940000	9059.24247846116	0.00160479916536255	0.002	0	0.018760676948754
2020	35	10940000	9001.38837399317	0.00159930446878804	0.002	0	0.021797929147655
2020	36	10940000	9072.96607650125	0.0015528082072683	0.003	0	-0.0157353257245182
2020	37	10940000	9012.15136102665	0.00154414884367936	0.004	0	-0.0146193018457735
2020	38	10940000	9071.08783199763	0.00156348461137194	0.006	0	-0.0087627673185173
2020	39	10940000	9189.21164994813	0.0015830638149887	0.008	0	-0.00925124517603274
2020	40	10940000	9308.09646991899	0.00159019300991132	0.009	0	-0.0175005137135639
2020	41	10940000	9434.14503690847	0.00161050252130064	0.015	0	-0.018247020396125
2020	42	10940000	9507.45143575954	0.0016415232133542	0.026	0	-0.00705251414772935
2020	43	10940000	9634.89806293626	0.00166850982437837	0.049	0	-0.00407872119451146
2020	44	10940000	9676.39827589079	0.00172008346374544	0.066	0	0.0223018645942773
2020	45	10940000	9780.66114596231	0.001781220657277	0.085	0	0.0473525099301579
2020	46	10940000	9889.54276525263	0.00185108676751869	0.099	0	0.0764501709223415
2020	47	10940000	10115.7440660901	0.00194199269692227	0.119	0	0.104061147359249
2020	48	10940000	10263.6066022532	0.00206054599200139	0.138	0	0.154584393111729
2020	49	10940000	10425.3515018633	0.00217746478873239	0.156	0	0.201168133061206
2020	50	10940000	10493.5365093548	0.00230314727873413	0.18	0	0.262243666679199
2020	51	10940000	10606.7621473422	0.00238389845244305	0.194	0	0.29255278939533
2020	52	10940000	10729.2727331163	0.00242542166579725	0.221	0	0.300050837271298
2020	53	10940000	0	0.00251730133889758	0.218	3.4	Inf
2021	1	10976000	10791.4180486507	0.00234707961622622	0.188	4.5	0.292137876332527
2021	2	10976000	10952.7532663619	0.00229489984851035	0.167	4.7	0.24480116263303
2021	3	10976000	11878.7053445841	0.00219915839084329	0.156	5.5	0.0998841726431779
2021	4	10976000	12090.5716796084	0.00210540313078606	0.137	6.7	0.034541652078868
2021	5	10976000	12188.8591813462	0.00201339841777479	0.113	7.9	-0.0186448278682253
2021	6	10976000	12329.3420108267	0.00189715536105033	0.091	8.9	-0.0858392937674468
2021	7	10976000	12507.9764256143	0.00180175054704595	0.076	11.5	-0.144210091563689
2021	8	10976000	12263.203003565	0.00173566739606127	0.066	12.7	-0.159143007173385
2021	9	10976000	12415.4292333219	0.00168025584918364	0.054	13.1	-0.195968193092503
2021	10	10976000	12355.0502420627	0.00163235145598384	0.051	14	-0.215074013460191
2021	11	10976000	12122.558559537	0.00161868372327891	0.053	11.8	-0.20671861861748
2021	12	10976000	11791.6124337414	0.00162518094596869	0.057	11.7	-0.181180686334981
2021	13	10976000	11413.9714243822	0.00162571957582899	0.062	9.20000000000001	-0.153808990675408
2021	14	10976000	11031.454821735	0.00162901868372328	0.06	6.1	-0.122690510327643
2021	15	10976000	10779.7215599352	0.00164177747853897	0.059	6.39999999999999	-0.0951714340886329
2021	16	10976000	10548.916832218	0.00164958761151321	0.058	5.8	-0.0709757071864754
2021	17	10976000	10317.7090711465	0.00164043090388823	0.052	4.40000000000001	-0.0554298504835582
2021	18	10976000	10028.2881283332	0.0016157212590473	0.045	4.8	-0.0428077178118122
2021	19	10976000	10005.9933531225	0.00158380743982495	0.037	3.30000000000001	-0.059623600782856
2021	20	10976000	9769.31058300273	0.00156808618077765	0.027	2.8	-0.0464014916048866
2021	21	10976000	9650.03585224152	0.00153970712001347	0.021	3.19999999999999	-0.0520864232980826
2021	22	10976000	9535.15240643418	0.00155122033327723	0.013	2.30000000000001	-0.0334921134788243
2021	23	10976000	9372.62059378291	0.0015485945127083	0.008	1.99999999999999	-0.0183961990200774
2021	24	10976000	9314.42016548295	0.00154930146439993	0.005	1.40000000000001	-0.0118118104539301
2021	25	10976000	9340.74917944038	0.00152476014139034	0.004	1.40000000000001	-0.0302062686857508
2021	26	10976000	9374.46472867932	0.00152550075744824	0.002	1.59999999999999	-0.0332248013826808
2021	27	10976000	9455.60385428831	0.00150025248274701	0.003	0.900000000000006	-0.0573843683227302
2021	28	10976000	9755.03871465167	0.0014994108735903	0.003	0.799999999999997	-0.0868308921603202
2021	29	10976000	9817.55120610441	0.00149957919542165	0.003	0.700000000000003	-0.0925435668254513
2021	30	10976000	9675.2567778819	0.00151385288671941	0.005	0.600000000000009	-0.0704329397685592
2021	31	10976000	9543.00363115318	0.00151836391179936	0.006	0.59999999999998	-0.0547420551583767
2021	32	10976000	9551.89819037099	0.00151193401784211	0.009	0.300000000000011	-0.05962146779842
2021	33	10976000	9398.62318226287	0.00151533411883521	0.013	0.5	-0.0421362974749586
2021	34	10976000	9289.39500928954	0.00155462043427032	0.019	0.399999999999991	-0.0057479533636087
2021	35	10976000	9227.13930357772	0.00156892778993435	0.024	0.5	0.0101722422664503
2021	36	10976000	9309.86495939472	0.00157993603770409	0.028	0.300000000000011	0.00822085400154425
2021	37	10976000	9238.55490862981	0.00159993267126746	0.028	0.675496688741719	0.0288622077811231
2021	38	10976000	9297.34147379564	0.00162319474835886	0.026	0.560927152317886	0.0372212343904673
2021	39	10976000	9420.01377876116	0.00162659484935196	0.029	1.21192052980132	0.0258583720745763
2021	40	10976000	9538.62948906351	0.00165813836054536	0.034	1.80198675496688	0.0327479446910733
2021	41	10976000	9665.43663984402	0.00171031812826124	0.042	2.39933774834437	0.0512716992125434
2021	42	10976000	9734.13063735385	0.00176068002019862	0.062	3.08940397350993	0.0745900573657731
2021	43	10976000	9871.77828214466	0.00181932334623801	0.079	3.6	0.0948989828458563
2021	44	10976000	9907.99632723731	0.00188931156370981	0.102	5.80000000000001	0.132862753404931
2021	45	10976000	10016.4156993728	0.00195993940414072	0.118	9.49999999999999	0.162491688591673
2021	46	10976000	10133.8635390003	0.00203070190203669	0.143	12.3	0.190503498845231
2021	47	10976000	10374.8563073228	0.00209860292879987	0.152	13.4	0.201732306518782
2021	48	10976000	10524.6199402917	0.00212900185154014	0.142	8.83243243243244	0.201791615446152
2021	49	10976000	10685.2135964585	0.00212869887224373	0.13	2.89999999999999	0.183560804455198
2021	50	10976000	10743.5139215915	0.00210395556303653	0.112	4.40000000000002	0.163455466360899
2021	51	10976000	10848.2274036678	0.00203793974078438	0.101	4.3	0.116071736835685
2021	52	10976000	10965.6583958886	0.0019542164618751	0.093	2.83243243243243	0.0587599559323296
2022	1	10967000	10893.6891300141	0.0018857669122572	0.081	2.02432432432433	0.0337912038421994
2022	2	10967000	11071.2235662233	0.00183734092431346	0.086	1.91351351351352	-0.00890809996143092
2022	3	10967000	12057.3455298649	0.00181523777628935	0.123	1.47567567567567	-0.100913217328902
2022	4	10967000	12275.901926617	0.0018085733422639	0.161	1.67027027027028	-0.120162407245909
2022	5	10967000	12377.524679255	0.00184303415941058	0.205	1.92702702702703	-0.110759195782718
2022	6	10967000	12520.9572875088	0.00185790354989953	0.24	2.11891891891891	-0.113853697826362
2022	7	10967000	12702.4131151864	0.00187977227059612	0.259	2.24594594594594	-0.1162309162675
2022	8	10967000	12434.7363973186	0.0018959812458138	0.273	2.24594594594596	-0.089421790843784
2022	9	10967000	12597.9586921439	0.0019255525787006	0.269	2.37567567567567	-0.0872013251503176
2022	10	10967000	12539.5329921759	0.00192407903549899	0.309	1.3	-0.083650084323743
2022	11	10967000	12299.8660966755	0.0019366711319491	0.35	1.43783783783784	-0.0596808201736358
2022	12	10967000	11960.2264836054	0.00193653717347622	0.354	1.59999999999999	-0.0330450668427674
2022	13	10967000	11571.0626291228	0.00191061620897522	0.322	1.00000000000001	-0.0139021483401117
2022	14	10967000	11174.9963483908	0.00186734762223711	0.284	0.899999999999995	-0.00207573655217368
2022	15	10967000	10917.6839654493	0.00182655726724715	0.272	0.599999999999994	-0.000868679243627932
2022	16	10967000	10683.0654809444	0.0017844943067649	0.234	0.600000000000009	-0.00243988778228934
2022	17	10967000	10443.556103504	0.00174531145344943	0.204	0.5	-0.00196830498158176
2022	18	10967000	10145.006579424	0.00170837240455459	0.164	5.9	0.00565730737842709
2022	19	10967000	10124.9876190761	0.0016613194909578	0.139	0.699999999999996	-0.0201074437555435
2022	20	10967000	9881.28989402287	0.0016381446751507	0.112	0.599999999999998	-0.00994707118979726
2022	21	10967000	9755.83007530096	0.00161486939048895	0.091	0.900000000000009	-0.0114628969998241
2022	22	10967000	9634.77678342724	0.00160130609511052	0.088	0.800000000000001	-0.00744976090683353
2022	23	10967000	9459.60800920364	0.00160837240455459	0.109	0.699999999999996	0.0153909116164973
2022	24	10967000	9399.11339091191	0.00162860013395847	0.138	0.5	0.0347784514871536
2022	25	10967000	9422.86717248535	0.00162417950435365	0.183	0.399999999999999	0.0293682190833285
2022	26	10967000	9459.8016774748	0.00164437374413932	0.203	0.500000000000007	0.0380978729589395
2022	27	10967000	9548.38691918752	0.00169484259879437	0.22	0.5	0.0600324521475568
2022	28	10967000	9866.72708261366	0.00172357669122572	0.253	0.5	0.0432233418250554
2022	29	10967000	9937.94764633291	0.00176560616208975	0.271	0.799999999999997	0.0610037781685033
2022	30	10967000	9789.61234665571	0.0018009042196919	0.249	-0.400000000000006	0.0986134710098184
2022	31	10967000	9643.00956223106	0.0018231748158071	0.217	1.10000000000001	0.12910807873148
2022	32	10967000	9655.77871165043	0.0017874079035499	0.192	1.7	0.105493437532959
2022	33	10967000	9497.68825326333	0.00174825853985265	0.177	1.79999999999999	0.0992780265674325
2022	34	10967000	9381.09604931736	0.00171600803750837	0.144	1.5	0.0924096657922746
2022	35	10967000	9316.25692565506	0.00168402545210985	0.132	1.5	0.0795108035615768
2022	36	10967000	9409.14803277696	0.00166731413261889	0.133	1.09999999999999	0.0582467153576385
2022	37	10967000	9330.95392181544	0.00169212993971869	0.141	1.00000000000001	0.0829975246554299
2022	38	10967000	9388.30289296359	0.00173951774949766	0.172	0.799999999999997	0.106525867181594
2022	39	10967000	9515.23154811312	0.00180378432685867	0.267	0.600000000000001	0.132100668862456
2022	40	10967000	9632.76566173996	0.00188107836570663	0.343	0.499999999999993	0.166207130379921
2022	41	10967000	9757.53701335836	0.00193640321500335	0.372	0.200000000000003	0.185155637551593
2022	42	10967000	9819.06144279545	0.00192997320830543	0.36	0.199999999999996	0.173818909999472
2022	43	10967000	9967.15417711659	0.00192451440053583	0.306	0.200000000000003	0.153107476393516
2022	44	10967000	9996.78445670945	0.00190361687876758	0.245	0.100000000000001	0.137205673407311
2022	45	10967000	10107.4477796725	0.00189229738780978	0.198	0.0999999999999943	0.118066622389827
2022	46	10967000	10233.0303204314	0.0018954454119223	0.17	0	0.106182591621876
2022	47	10967000	10485.501945913	0.00198402545210985	0.171	0.100000000000001	0.129998359746457
2022	48	10967000	10633.9253362306	0.00209792364367046	0.193	0	0.17819145836142
2022	49	10967000	10788.2334318888	0.00225790354989953	0.22	0	0.249898798087021
2022	50	10967000	10834.8387646954	0.00238462826523778	0.252	0	0.314371197327216
2022	51	10967000	10929.6590124048	0.00245770261219022	0.304	0.100000000000001	0.342896423698268
2022	52	10967000	11038.9643728254	0.00242665773610181	0.282	0	0.312804309403784
2023	1	10965000	11017.2500083817	0.00232002665778074	0.223	0.100000000000009	0.263908869219291
2023	2	10965000	11211.2630108769	0.00215791402865711	0.161	0	0.155248965922437
2023	3	10965000	12248.2798371198	0.00202369210263246	0.121	0	-0.00833421823123888
2023	4	10965000	12472.7480352717	0.00191959346884372	0.109	0	-0.0762741324190423
2023	5	10965000	12578.1080343466	0.00188330556481173	0.117	0	-0.10132748350279
2023	6	10965000	12724.7291678441	0.00187864045318227	0.152	0	-0.113882908526343
2023	7	10965000	12909.1650245123	0.00188667110963012	0.181	0	-0.122809261598402
2023	8	10965000	12622.8468976352	0.00190506497834055	0.203	0	-0.0941663086999723
2023	9	10965000	12795.2943160561	0.00192922359213595	0.244	0	-0.0950423089940277
2023	10	10965000	12737.8086033657	0.00193595468177274	0.36	0	-0.0877865760261336
2023	11	10965000	12490.7147746803	0.00193058980339887	0.389	0	-0.0723189017582372
2023	12	10965000	12142.2292135379	0.00190876374541819	0.388	0	-0.0564829737173149
2023	13	10965000	11741.2671079921	0.00187480839720093	0.353	0	-0.0416196227798491
2023	14	10965000	11332.0600410907	0.00183398867044319	0.341	0	-0.0286320439456053
2023	15	10965000	11068.9689562153	0.00179066977674109	0.337	0	-0.0290333234727208
2023	16	10965000	10829.9289092924	0.00175701432855715	0.303	0	-0.0262539959102103
2023	17	10965000	10581.9284929032	0.00173015661446185	0.277	0	-0.0186665873839237
2023	18	10965000	10274.5505795567	0.00168713762079307	0.283	0	-0.0144386441438952
2023	19	10965000	10255.6124484289	0.00166057980673109	0.258	0	-0.0281614042926497
2023	20	10965000	10005.2538492703	0.0016321226257914	0.247	0	-0.0209143968181856
2023	21	10965000	9873.84769365951	0.00161562812395868	0.196	0	-0.0179107171941763
2023	22	10965000	9745.53914479687	0.00159253582139287	0.192	0	-0.0192025440579942
2023	23	10965000	9558.71227924837	0.00158590469843386	0.159	0	-0.00419641036120038
2023	24	10965000	9496.0991394614	0.00155908030656448	0.167	0	-0.0145848455694682
2023	25	10965000	9516.57376756321	0.00154298567144285	0.135	0	-0.0268556492920091
2023	26	10965000	9555.54027475329	0.00153302232589137	0.11	0	-0.037082181076615
2023	27	10965000	9652.40277362515	0.00151136287904032	0.11	0	-0.0602132740682215
2023	28	10965000	9988.53204305564	0.00149976674441853	0.124	0	-0.0988065151917683
2023	29	10965000	10069.7569999058	0.00149820059980007	0.161	0	-0.107009235666348
2023	30	10965000	9915.4652781504	0.00150693102299234	0.213	0	-0.0878289877197626
2023	31	10965000	9755.33241350722	0.00151999333555482	0.25	0	-0.0648191559963344
2023	32	10965000	9771.48434378619	0.00155094968343885	0.317	0	-0.047350466675047
2023	33	10965000	9608.85073420844	0.00153988670443186	0.363	0	-0.0381367912089462
2023	34	10965000	9484.42707302998	0.00156147950683106	0.359	0	-0.0118538602452516
2023	35	10965000	9417.81543711623	0.00156887704098634	0.37	0	-0.000150293571336012
2023	36	10965000	9520.73047498629	0.00155241586137954	0.413	0	-0.0213355976749863
2023	37	10965000	9437.29917064212	0.00154558480506498	0.429	0	-0.0170280890471321
2023	38	10965000	9492.79929780203	0.00158000666444518	0.403	0	-0.00101121887242004
2023	39	10965000	9625.04888114174	0.00159580139953349	0.431	0	-0.00488817061842881
2023	40	10965000	9741.80902669446	0.00163228923692103	0.459	0	0.00566537212485993
2023	41	10965000	9864.33923166934	0.00169333555481506	0	0	0.0303173645296516
2023	42	10965000	9917.62259831897	0.0017511496167944	0	0	0.059770110810781
2023	43	10965000	10077.5424261092	0.00180356547817394	0	0	0.0741706204038637
2023	44	10965000	10100.2426124036	0.00184895034988337	0	0	0.0987260827152702
2023	45	10965000	10213.3993237525	0.0018807064311896	0	0	0.105214791097841
2023	46	10965000	10347.8322606	0.00190549816727757	0	0	0.105236315392003
2023	47	10965000	10612.1711157021	0.00195368210596468	0	0	0.104957682283305
2023	48	10965000	10758.3380771597	0.00199010329890037	0	0	0.11026442135694
2023	49	10965000	10903.9907110982	0.00203232255914695	0	0	0.118672999930639
2023	50	10965000	10937.9785280353	0.00205734755081639	0	0	0.128928893794237
2023	51	10965000	11022.6222602035	0.00205891369543485	0	0	0.121112536407631
2023	52	10965000	11121.4544645856	0.00202622459180273	0	0	0.0935080513727709
2024	1	10938000	11276.9505906588	0.00200226139008979	0	0	0.0678063988304225
2024	2	10938000	11492.6821243854	0.00197948121050881	0	0	0.0358417531396421
2024	3	10938000	12574.3872224221	0.001962554040572	0	0	-0.061361814995342
2024	4	10938000	12815.1469983451	0.00196498170934486	0	0	-0.0778568516205067
2024	5	10938000	12923.8596387021	0.00195743265713336	0	0	-0.0891265976963065
2024	6	10938000	13075.6643892109	0.00192790156301962	0	0	-0.113284063059401
2024	7	10938000	13265.9659567553	0.00188031260392418	0	0	-0.147578092928722
2024	8	10938000	12969.301004001	0.00183737944795477	0	0	-0.147988006709761
2024	9	10938000	13150.7818824064	0.0017810442301297	0	0	-0.185508504682156
2024	10	10938000	13092.8409358003	0.00173717991353508	0	0	-0.20205247652301
2024	11	10938000	12835.7136416346	0.00171087462587296	0	0	-0.198392836793632
2024	12	10938000	12474.5980507255	0.00170422347855005	0	0	-0.178394369235497
2024	13	10938000	12058.0118179607	0.00168736282008646	0	0	-0.158418472862612
2024	14	10938000	11632.9418051876	0.00166724309943465	0	0	-0.138068412279972
2024	15	10938000	11360.6541744145	0.00166348520119721	0	0	-0.119399301623791
2024	16	10938000	11113.4700854244	0.00166408380445627	0	0	-0.0994891853692481
2024	17	10938000	10854.8640780931	0.00163984037246425	0	0	-0.0914672050198122
2024	18	10938000	10526.3945413623	0.0016411040904556	0	0	-0.0623950146255215
2024	19	10938000	10515.2707750393	0.00163002993016295	0	0	-0.0677367982506041
2024	20	10938000	10246.4976528695	0.00161230462254739	0	0	-0.0536864079323212
2024	21	10938000	10106.7859169394	0.00158217492517459	0	0	-0.0585335359629876
2024	22	10938000	9969.48596765011	0.00157342866644496	0	0	-0.0508437415223717
2024	23	10938000	9768.654546107	0.00156331892251413	0	0	-0.0375542552329479
2024	24	10938000	9701.371963996	0.00159161955437313	0	0	-0.0133354297182012
2024	25	10938000	9720.97975781401	0.00158144329896907	0	0	-0.0216212524920711
2024	26	10938000	9763.43438546446	0.0015961090788161	0	0	-0.0168418590193288
2024	27	10938000	9869.55356598761	0.00160921183904223	0	0	-0.0194287983448846
2024	28	10938000	10233.5625354743	0.00159112071832391	0	0	-0.0649395098892148
2024	29	10938000	10325.2784559091	0.00156441636182241	0	0	-0.0887993926579637
2024	30	10938000	10156.4705403039	0.00157312936481543	0	0	-0.0684953043031322
2024	31	10938000	9979.38803725934	0.00157608912537413	0	0	-0.0501822391703366
2024	32	10938000	9998.60525205592	0.00155690056534752	0	0	-0.0635493887435214
2024	33	10938000	9828.82697700313	0.00157562354506152	0	0	-0.03591750855205
2024	34	10938000	9695.65943163419	0.00158799467908214	0	0	-0.0150025310459643
2024	35	10938000	9625.21794390388	0.00158849351513136	0	0	-0.00748221435853266
2024	36	10938000	9741.6643221459	0.00159870302627203	0	0	-0.0130433895014269
2024	37	10938000	9652.54192149988	0.00163179248420353	0	0	0.0166855611516569
2024	38	10938000	9708.08624527281	0.00164895244429664	0	0	0.0214989596769207
2024	39	10938000	9847.32292702751	0.00167898237445959	0	0	0.0253954374021915
2024	40	10938000	9966.39877015096	0.00173288992351181	0	0	0.0456735918707521
2024	41	10938000	10087.2273353541	0.00175427336215497	0	0	0.0458969198625352
2024	42	10938000	10133.4139423285	0.00176681077485866	0	0	0.0485706061622087
2024	43	10938000	10310.9713104633	0.0017778516794147	0	0	0.0369537144526906
2024	44	10938000	10326.1768936659	0.0017933821084137	0	0	0.0444717450672209
2024	45	10938000	10440.6872839191	0.00180246092450948	0	0	0.038245826660852
2024	46	10938000	10587.0239246509	0.00181988693049551	0	0	0.0337938289263749
2024	47	10938000	10863.708387618	0.00184689058862654	0	0	0.0224133052631971
2024	48	10938000	11011.5332015586	0.00186890588626538	0	0	0.0207116297310117
2024	49	10938000	11152.6298986124	0.0018847023611573	0	0	0.0163163400060662
2024	50	10938000	11174.4333026904	0.00188044562687064	0	0	0.0120423733056075
2024	51	10938000	11248.7907057096	0.00189058862653808	0	0	0.0107753177618359
2024	52	10938000	11341.6882298811	0.0019148320585301	0	0	0.0153514861800029
2025	1	10883000	11308.9743045981	0.0019864730999146	0	0	0.0284575494411629
2025	2	10883000	11543.1323783065	0.00202459436379163	0	0	0.0269309587298639
2025	3	10883000	12612.9296508218	0.0020668146883006	0	0	-0.0405718310486625
2025	4	10883000	12869.4984490316	0.00208611443210931	0	0	-0.0509187247371674
2025	5	10883000	12978.7401271253	0.0020935952177626	0	0	-0.055532364471874
2025	6	10883000	13132.7909649285	0.00212874466268147	0	0	-0.050940502039138
2025	7	10883000	13325.1839478665	0.00211682322801025	0	0	-0.0698815079408787
2025	8	10883000	13043.2932969749	0.0021066780529462	0	0	-0.0543339232538171
2025	9	10883000	13223.8531136828	0.00209636208368915	0	0	-0.0718136465611674
2025	10	10883000	13164.0418527301	0.00206999146029035	0	0	-0.0793253215397156
2025	11	10883000	12902.842774056	0.00201653287788215	0	0	-0.0849458366074049
2025	12	10883000	12537.8442937436	0.00195747224594364	0	0	-0.0858875153108247
2025	13	10883000	12115.9658677432	0.00190886421861657	0	0	-0.0775477479880208
2025	14	10883000	11687.7791353908	0.00186035866780529	0	0	-0.0680522044587926
2025	15	10883000	11412.1440267842	0.00179955593509821	0	0	-0.0767379052287457
2025	16	10883000	11160.7718822575	0.00176263023057216	0	0	-0.0753148519766609
2025	17	10883000	10898.1100168727	0.00172129803586678	0	0	-0.0752341475359761
2025	18	10883000	10550.1570328449	0.00168235695986336	0	0	-0.0663456506538947
2025	19	10883000	10550.5629654094	0.00164901793339026	0	0	-0.0848829553783567
2025	20	10883000	10263.459581631	0.0016468659265585	0	0	-0.0605117189473335
2025	21	10883000	10118.437409495	0.0016199487617421	0	0	-0.062622061475658
2025	22	10883000	9973.62508327847	0.00160864218616567	0	0	-0.0556492828479195
2025	23	10883000	9764.98014534654	0.00159890691716482	0	0	-0.0413088546358973
2025	24	10883000	9693.36795238475	0.0015934073441503	0	0	-0.0375481415925418
2025	25	10883000	9712.929081736	0.00158599487617421	0	0	-0.0439547203673902
2025	26	10883000	9757.32016575108	0.00157161400512383	0	0	-0.0569336822318281
2025	27	10883000	9871.04653344379	0.00157390264730999	0	0	-0.0664414387290891
2025	28	10883000	10257.0961394862	0.00156953031596926	0	0	-0.104073913802635
2025	29	10883000	10358.2582115174	0.00154766865926559	0	0	-0.125181105263007
2025	30	10883000	10173.9347033548	0.00153813834329633	0	0	-0.114816414436947
2025	31	10883000	9984.08820866366	0.00156748078565329	0	0	-0.0807773521035035
2025	32	10883000	10004.6505424813	0.00155419299743809	0	0	-0.0904429933498611
2025	33	10883000	9831.79217255225	0.0015602049530316	0	0	-0.0708713284743254
2025	34	10883000	9693.17835869393	0.00157786507258753	0	0	-0.0469173620730951
2025	35	10883000	9620.56958773414	0.00157366353543979	0	0	-0.0422812375114212
2025	36	10883000	9749.40557252291	0.00156956447480786	0	0	-0.0573989427724772
2025	37	10883000	9659.80415871597	0.00159665243381725	0	0	-0.0322371089102251
2025	38	10883000	9714.39925391623	0.001280170794193	0	0	-0.228423723991133
2025	39	10883000	9859.00370892324	0.00096799316823228	0	0	-0.425134611231524
2025	40	10883000	9979.70133866921	0.000658719043552519	0	0	-0.613535528858391
2025	41	10883000	10094.8302684168	0.000328505550811272	0	0	-0.809466831154393
2025	42	10883000	10131.759457903	0	0	0	-1
2025	43	10883000	10327.8975646498	0	0	0	-1
2025	44	10883000	10334.0719681861	0	0	0	-1
2025	45	10883000	10445.3773851139	0	0	0	-1
2025	46	10883000	10602.3439013909	0	0	0	-1
2025	47	10883000	10883.4022730158	0	0	0	-1
2025	48	10883000	11030.036410354	0	0	0	-1
2025	49	10883000	11162.6466576985	0	0	0	-1
2025	50	10883000	11170.9537610392	0	0	0	-1
2025	51	10883000	11233.0497710327	0	0	0	-1
2025	52	10883000	11319.1395401228	0	0	0	-1
