# Supplementary material for: Cohort-resolved excess mortality in Germany (2000-2024): Patterns and implications for the SARS-CoV-2 era
Source: PLoS One. 2025 Oct 27;20(10):e0334884. doi: 10.1371/journal.pone.0334884 (PMC12558607; doi:10.1371/journal.pone.0334884)
Supplement: S1 Data — For each sex and 10-year age cohort, they contain cohort sizes, weekly death counts, all-cause mortality rates (AMR) PCR-incidence, mRNA-I rates, and modelled excess mortality rates. Data_all_age_0-29.csvData_all_age_30-39.csvData_all_age_40-49.csvData_all_age_50-59.csvData_all_age_60-69.csvData_all_age_70-79.csvData_all_age_80+.csvData_all_population.csvData_female_age_0-29.csvData_female_age_30-39.csvData_female_age_40-49.csvData_female_age_50-59.csvData_female_age_60-69.csvData_female_age_70-79.csvData_female_age_80+.csvData_female_population.csvData_male_age_0-29.csvData_male_age_30-39.csvData_male_age_40-49.csvData_male_age_50-59.csvData_male_age_60-69.csvData_male_age_70-79.csvData_male_age_80+.csvData_male_population.csv (ZIP) [file pone.0334884.s001.zip › S1_data_tables/Data_all_age_70-79.csv]

2000	1	13922000	4962.45054945055	0.0007654052936311	0	0	-0.00546448087431696
2000	2	13922000	5046.8282967033	0.000778419665012407	0	0	-0.00546448087431689
2000	3	13922000	5123.5978021978	0.000790260545905707	0	0	-0.00546448087431695
2000	4	13922000	5164.62197802198	0.000796588089330025	0	0	-0.00546448087431702
2000	5	13922000	5154.56703296703	0.000795037220843672	0	0	-0.00546448087431682
2000	6	13922000	5061.05604395604	0.000780614143920595	0	0	-0.00546448087431703
2000	7	13922000	4934.36373626374	0.000761073200992556	0	0	-0.00546448087431705
2000	8	13922000	4761.41868131868	0.000734398263027295	0	0	-0.00546448087431688
2000	9	13922000	4617.43186813187	0.00071218982630273	0	0	-0.0054644808743168
2000	10	13922000	4521.30659340659	0.000697363523573201	0	0	-0.00546448087431688
2000	11	13922000	4451.92747252747	0.00068666253101737	0	0	-0.00546448087431689
2000	12	13922000	4365.25384615385	0.000673294044665012	0	0	-0.00546448087431701
2000	13	13922000	4320.20769230769	0.000666346153846154	0	0	-0.00546448087431679
2000	14	13922000	4324.22967032967	0.000666966501240695	0	0	-0.00546448087431692
2000	15	13922000	4285.81978021978	0.000661042183622829	0	0	-0.005464480874317
2000	16	13922000	4232.93076923077	0.000652884615384615	0	0	-0.00546448087431692
2000	17	13922000	4209.6032967033	0.000649286600496278	0	0	-0.00546448087431671
2000	18	13922000	4168.57912087912	0.00064295905707196	0	0	-0.00546448087431706
2000	19	13922000	4106.64065934066	0.00063340570719603	0	0	-0.00546448087431715
2000	20	13922000	4087.93846153846	0.000630521091811414	0	0	-0.00546448087431685
2000	21	13922000	4101.61318681319	0.000632630272952854	0	0	-0.00546448087431703
2000	22	13922000	4082.10659340659	0.00062962158808933	0	0	-0.00546448087431696
2000	23	13922000	4107.44505494505	0.000633529776674938	0	0	-0.00546448087431691
2000	24	13922000	4089.94945054945	0.000630831265508685	0	0	-0.00546448087431692
2000	25	13922000	4051.94175824176	0.000624968982630273	0	0	-0.00546448087431688
2000	26	13922000	4017.35274725275	0.000619633995037221	0	0	-0.005464480874317
2000	27	13922000	4002.67252747253	0.000617369727047146	0	0	-0.00546448087431695
2000	28	13922000	3961.44725274725	0.000611011166253102	0	0	-0.00546448087431697
2000	29	13922000	3985.37802197802	0.00061470223325062	0	0	-0.00546448087431695
2000	30	13922000	4014.53736263736	0.000619199751861042	0	0	-0.00546448087431694
2000	31	13922000	4076.87802197802	0.000628815136476427	0	0	-0.00546448087431684
2000	32	13922000	4073.86153846154	0.000628349875930521	0	0	-0.0054644808743169
2000	33	13922000	4043.09340659341	0.000623604218362283	0	0	-0.00546448087431683
2000	34	13922000	4022.78241758242	0.000620471464019851	0	0	-0.005464480874317
2000	35	13922000	4036.45714285714	0.00062258064516129	0	0	-0.00546448087431696
2000	36	13922000	3971.9043956044	0.000612624069478908	0	0	-0.00546448087431699
2000	37	13922000	3984.37252747253	0.000614547146401985	0	0	-0.00546448087431697
2000	38	13922000	4026.6032967033	0.000621060794044665	0	0	-0.00546448087431693
2000	39	13922000	4096.18351648352	0.000631792803970223	0	0	-0.00546448087431691
2000	40	13922000	4122.92967032967	0.000635918114143921	0	0	-0.00546448087431706
2000	41	13922000	4175.61758241758	0.000644044665012407	0	0	-0.00546448087431692
2000	42	13922000	4231.32197802198	0.000652636476426799	0	0	-0.00546448087431695
2000	43	13922000	4278.17802197802	0.000659863523573201	0	0	-0.00546448087431693
2000	44	13922000	4253.44285714286	0.000656048387096774	0	0	-0.00546448087431696
2000	45	13922000	4280.99340659341	0.00066029776674938	0	0	-0.00546448087431667
2000	46	13922000	4287.42857142857	0.000661290322580645	0	0	-0.00546448087431697
2000	47	13922000	4295.47252747253	0.000662531017369727	0	0	-0.00546448087431703
2000	48	13922000	4318.1967032967	0.000666035980148883	0	0	-0.00546448087431682
2000	49	13922000	4365.85714285714	0.000673387096774194	0	0	-0.005464480874317
2000	50	13922000	4405.87582417582	0.000679559553349876	0	0	-0.0054644808743169
2000	51	13922000	4475.45604395604	0.000690291563275434	0	0	-0.00546448087431708
2000	52	13922000	4490.94065934066	0.000692679900744417	0	0	-0.00546448087431721
2001	1	13686000	4701.80674227152	0.000690858295824926	0	0	-0.0533000941996276
2001	2	13686000	4755.7885572681	0.000692782865124942	0	0	-0.0614385088297405
2001	3	13686000	4783.80554685988	0.000687226447307155	0	0	-0.0744189000519807
2001	4	13686000	4796.13360048829	0.0006815769051684	0	0	-0.0843874742036127
2001	5	13686000	4770.77621955876	0.000677572559366755	0	0	-0.084928783265428
2001	6	13686000	4723.02589594363	0.000676982772000621	0	0	-0.0764818791812833
2001	7	13686000	4657.96364281114	0.000680117957473227	0	0	-0.0592455553484293
2001	8	13686000	4562.11052726911	0.000680987117802266	0	0	-0.0382521480411325
2001	9	13686000	4465.05858678145	0.00067927983858451	0	0	-0.0198112936397586
2001	10	13686000	4396.50399738804	0.000682352941176471	0	0	-2.36545646507175e-05
2001	11	13686000	4336.08694761632	0.000680242123234518	0	0	0.0107730894117237
2001	12	13686000	4262.39220676922	0.000673413006363495	0	0	0.0179260353163745
2001	13	13686000	4215.63672783256	0.000664721403073103	0	0	0.0159319401797629
2001	14	13686000	4206.2642067046	0.000661244761756945	0	0	0.0128702788591144
2001	15	13686000	4166.20682456683	0.000661834549123079	0	0	0.0235209579263643
2001	16	13686000	4119.23011910814	0.000659040819494024	0	0	0.0308236921027737
2001	17	13686000	4093.00586176755	0.000651901288219773	0	0	0.026189588251935
2001	18	13686000	4051.95455692196	0.000650597547726214	0	0	0.0345130827884381
2001	19	13686000	3998.81825151768	0.00064594133167779	0	0	0.0407574783926384
2001	20	13686000	3977.18374890087	0.00064100574266646	0	0	0.0384232312981169
2001	21	13686000	3981.8878711871	0.000632500388018004	0	0	0.0234341427562792
2001	22	13686000	3962.67954638248	0.000631941642092193	0	0	0.0274865661839731
2001	23	13686000	3982.54350412056	0.000625050442340525	0	0	0.0112130591500718
2001	24	13686000	3964.64637178212	0.000627906254850225	0	0	0.0204188774045671
2001	25	13686000	3937.16496172099	0.000629644575508304	0	0	0.0303860873095636
2001	26	13686000	3909.67005650421	0.000631413937606705	0	0	0.040548164219652
2001	27	13686000	3898.63209095735	0.000631662269129288	0	0	0.0439046068080292
2001	28	13686000	3864.47566343808	0.000642092193077759	0	0	0.0705203914570553
2001	29	13686000	3881.66187228027	0.000636659941021263	0	0	0.0567638642853486
2001	30	13686000	3900.53758204582	0.000622908582958249	0	0	0.0289350930686287
2001	31	13686000	3947.98598983566	0.000631103523203477	0	0	0.0299428646577501
2001	32	13686000	3939.81978087666	0.000629396243985721	0	0	0.0292856591266877
2001	33	13686000	3910.16032603382	0.000621573801024368	0	0	0.0242035277520637
2001	34	13686000	3895.48120161866	0.00061896632003725	0	0	0.0237502874722886
2001	35	13686000	3901.96242780841	0.000625019400900202	0	0	0.0320447914363495
2001	36	13686000	3849.54828055891	0.00061853173987273	0	0	0.0352383473474447
2001	37	13686000	3863.73826264586	0.000618345491230793	0	0	0.03112574640907
2001	38	13686000	3901.9509551054	0.000624522737855036	0	0	0.031227723335469
2001	39	13686000	3957.9907946756	0.000628899580940556	0	0	0.0237517493600205
2001	40	13686000	3989.11129765497	0.0006271923017228	0	0	0.0130075845152614
2001	41	13686000	4040.6705880563	0.000626602514356666	0	0	-0.000858913880918028
2001	42	13686000	4088.46580434009	0.000624957318019556	0	0	-0.0151317896004952
2001	43	13686000	4130.25113611357	0.00062532981530343	0	0	-0.0245145229132104
2001	44	13686000	4120.22756398732	0.000632686636659941	0	0	-0.0106371707161007
2001	45	13686000	4146.19508537727	0.000644327176781003	0	0	0.00125534725587
2001	46	13686000	4154.25842641232	0.000651156293652025	0	0	0.00990346997339008
2001	47	13686000	4167.76068493742	0.000657550830358529	0	0	0.0165170988131289
2001	48	13686000	4191.78385330999	0.000658451032127891	0	0	0.0120750850858014
2001	49	13686000	4236.74512598063	0.000665838894924724	0	0	0.0125697610868302
2001	50	13686000	4279.08536254867	0.000676268818873196	0	0	0.018254984613069
2001	51	13686000	4342.24039883698	0.000683377308707124	0	0	0.0139926847853237
2001	52	13686000	4362.13110140549	0.000690982461586218	0	0	0.020602062731576
2002	1	13309000	4499.41130645669	0.000698290863890615	0	0	-0.00115821962068886
2002	2	13309000	4532.17052676545	0.000694934742075824	0	0	-0.0131439288115137
2002	3	13309000	4530.06816195592	0.000682007458048477	0	0	-0.0310521071486899
2002	4	13309000	4526.80261210527	0.000675264139216905	0	0	-0.0399404673890091
2002	5	13309000	4496.43273556117	0.000667650714729646	0	0	-0.0443535458640139
2002	6	13309000	4479.83115368619	0.000668210068365444	0	0	-0.0400084618231008
2002	7	13309000	4457.48982092593	0.000664481044126787	0	0	-0.0405810956823132
2002	8	13309000	4414.8196156257	0.000673088875077688	0	0	-0.0187594562941078
2002	9	13309000	4352.1550857227	0.000680391547545059	0	0	0.00616818880498125
2002	10	13309000	4303.94039876526	0.000687041640770665	0	0	0.0273841155580486
2002	11	13309000	4250.1089481643	0.000688657551274083	0	0	0.042843855076785
2002	12	13309000	4185.87964345672	0.00069241765071473	0	0	0.0646268836148104
2002	13	13309000	4137.23890095631	0.000690739589807334	0	0	0.0745330657536883
2002	14	13309000	4116.28299878365	0.000684711000621504	0	0	0.0705775091999745
2002	15	13309000	4074.43684867878	0.000681572405220634	0	0	0.0766150422536174
2002	16	13309000	4031.35020224006	0.000671317588564326	0	0	0.0717501043693039
2002	17	13309000	4002.53305767942	0.000661280298321939	0	0	0.0633266330765885
2002	18	13309000	3961.34289177663	0.000648415164698571	0	0	0.0534811335477086
2002	19	13309000	3915.30548832305	0.00063586078309509	0	0	0.0452313394714948
2002	20	13309000	3891.11655787343	0.000622684897451833	0	0	0.0299357370549271
2002	21	13309000	3888.50674996441	0.000622653822249845	0	0	0.0305755544944548
2002	22	13309000	3869.05806461253	0.000616283405842138	0	0	0.0251590784531725
2002	23	13309000	3883.96772618752	0.00062538844002486	0	0	0.0363113917918468
2002	24	13309000	3865.90223297562	0.00062486016159105	0	0	0.0402746261134841
2002	25	13309000	3847.2576164187	0.000625170913610939	0	0	0.045835865742063
2002	26	13309000	3825.74751100208	0.000621970167806091	0	0	0.0463314655471073
2002	27	13309000	3817.86318182111	0.000618862647607209	0	0	0.0432537286734623
2002	28	13309000	3790.10036051103	0.000605624611559975	0	0	0.0284160389553516
2002	29	13309000	3801.94484337124	0.000616532007458048	0	0	0.0436763718227732
2002	30	13309000	3811.99815834154	0.000609011808576756	0	0	0.0282271494342151
2002	31	13309000	3847.24761880278	0.000601211932877564	0	0	0.00575798165133906
2002	32	13309000	3835.0289740289	0.000611342448725917	0	0	0.025963565502477
2002	33	13309000	3805.93015254612	0.000610441267868241	0	0	0.032283789383701
2002	34	13309000	3795.12904596954	0.000595400870105656	0	0	0.00971533604888108
2002	35	13309000	3795.94356424715	0.000601149782473586	0	0	0.0192459225266001
2002	36	13309000	3753.49990314594	0.000603573648228713	0	0	0.0349274277972354
2002	37	13309000	3768.85476108138	0.000600497203231821	0	0	0.0254573988654024
2002	38	13309000	3803.66233292586	0.000603946550652579	0	0	0.0219098489244786
2002	39	13309000	3849.14063347888	0.00061702921068987	0	0	0.0317108097998503
2002	40	13309000	3883.695135753	0.000630919825978869	0	0	0.0455506568006405
2002	41	13309000	3934.41829157089	0.000641454319453076	0	0	0.0493037836990291
2002	42	13309000	3975.81004775966	0.000644592914853947	0	0	0.0434603137888101
2002	43	13309000	4013.49858583133	0.000644779366065879	0	0	0.0339607480241425
2002	44	13309000	4015.18177210776	0.000645400870105656	0	0	0.0345235249012082
2002	45	13309000	4039.84883332901	0.00064213797389683	0	0	0.0230085754457283
2002	46	13309000	4049.46074757243	0.00064266625233064	0	0	0.0214199514045335
2002	47	13309000	4067.94437484656	0.000649720323182101	0	0	0.0279393262740295
2002	48	13309000	4093.43978863882	0.000660379117464264	0	0	0.0382954726233568
2002	49	13309000	4136.41268654084	0.000675512740832816	0	0	0.05105566815089
2002	50	13309000	4180.32306055755	0.000689216904909882	0	0	0.0611141616907403
2002	51	13309000	4238.07484025107	0.000697234307022996	0	0	0.0588298152219887
2002	52	13309000	4261.55191237579	0.000705562461155997	0	0	0.0655742540206242
2003	1	12777000	4360.79990388692	0.00071229648007443	0	0	0.053384723271888
2003	2	12777000	4379.21871236808	0.000705473716855326	0	0	0.03890677740089
2003	3	12777000	4359.99186487461	0.000698806016436657	0	0	0.0336257818062722
2003	4	12777000	4349.72615276912	0.000696262986509536	0	0	0.0322948715154062
2003	5	12777000	4320.36381315894	0.00069269654209955	0	0	0.0339869958159151
2003	6	12777000	4324.93380512881	0.00069809272755466	0	0	0.0409407872696719
2003	7	12777000	4332.12580487674	0.000717971778570321	0	0	0.0688055260970759
2003	8	12777000	4325.51869453559	0.000738843231508761	0	0	0.101555752381639
2003	9	12777000	4287.68589049932	0.000750783067142193	0	0	0.129233839337087
2003	10	12777000	4254.06153396723	0.000754225461311831	0	0	0.143377913357065
2003	11	12777000	4204.64525030823	0.000746379283609862	0	0	0.14478147702167
2003	12	12777000	4146.86120271543	0.000725197705070554	0	0	0.12779275007747
2003	13	12777000	4095.9806505503	0.000699550317878741	0	0	0.101421218724235
2003	14	12777000	4064.80616663824	0.000680198480384556	0	0	0.0791658495312442
2003	15	12777000	4020.85328051686	0.000667080167467824	0	0	0.0699221533015007
2003	16	12777000	3979.84917568519	0.000650643510621802	0	0	0.0543113104977396
2003	17	12777000	3948.48224526766	0.000638455574507676	0	0	0.0427804265638515
2003	18	12777000	3906.86019424837	0.000628159404558846	0	0	0.036894027066499
2003	19	12777000	3866.3019513773	0.000623073344704605	0	0	0.0392876838211229
2003	20	12777000	3839.80471678998	0.000618824623972709	0	0	0.0393236881422062
2003	21	12777000	3831.09243424085	0.000625988525352768	0	0	0.0537464363738208
2003	22	12777000	3810.88221283502	0.000620561327337572	0	0	0.0501505364089452
2003	23	12777000	3821.33963177473	0.000616591719646457	0	0	0.0405774893537144
2003	24	12777000	3803.23519458447	0.00061283919987595	0	0	0.0391679183100863
2003	25	12777000	3791.9928982748	0.000606233524577454	0	0	0.0310145891303505
2003	26	12777000	3775.53901605463	0.000593704450302372	0	0	0.0141068556619035
2003	27	12777000	3770.38468636854	0.000601736703364863	0	0	0.029231848418528
2003	28	12777000	3748.26256198754	0.000612529074275081	0	0	0.0538749446371174
2003	29	12777000	3755.95947074956	0.000609737943867266	0	0	0.0469229049522393
2003	30	12777000	3758.39324219171	0.000634454954256474	0	0	0.0886567041648843
2003	31	12777000	3783.78087295731	0.000663730810978446	0	0	0.13124944168729
2003	32	12777000	3768.35727743766	0.000652411226546751	0	0	0.116507722128956
2003	33	12777000	3739.30329175257	0.000640626453713754	0	0	0.104858225625141
2003	34	12777000	3730.9213892913	0.000640006202512017	0	0	0.106268283177099
2003	35	12777000	3727.30092749836	0.000613800589238642	0	0	0.062001721083664
2003	36	12777000	3692.89137873956	0.00059078926965421	0	0	0.0317119051848218
2003	37	12777000	3708.96752088214	0.000598170258954877	0	0	0.0400738152278327
2003	38	12777000	3741.01894019958	0.000601922778725384	0	0	0.0376317420603344
2003	39	12777000	3778.50215999196	0.000605241122654675	0	0	0.0330019237062718
2003	40	12777000	3815.87059256248	0.000610513257869437	0	0	0.0317959963511361
2003	41	12777000	3866.23154311237	0.000615413242363157	0	0	0.0265293104522815
2003	42	12777000	3902.67993628635	0.000619506900294619	0	0	0.0237068028186019
2003	43	12777000	3937.25514974041	0.000624841060629555	0	0	0.0234541188588398
2003	44	12777000	3948.28349826902	0.00063371065281439	0	0	0.0350827142457496
2003	45	12777000	3972.03816136019	0.000633772677934564	0	0	0.0289931350005898
2003	46	12777000	3983.19357427838	0.000626639789114591	0	0	0.0145627935574611
2003	47	12777000	4006.39730503669	0.000622111955341913	0	0	0.00139843718351892
2003	48	12777000	4033.63552253572	0.000624220809427818	0	0	-0.00199212905847023
2003	49	12777000	4075.33316425688	0.000624530935028687	0	0	-0.0117127023320517
2003	50	12777000	4120.35574946063	0.000635106218018297	0	0	-0.00595961876928797
2003	51	12777000	4173.79881386527	0.000648193518374942	0	0	0.00153365948389027
2003	52	12777000	4200.31385801617	0.000661528919212281	0	0	0.0156860044775188
2004	1	12227000	4329.72251807257	0.000647106813718084	0	0	-0.0107449190746951
2004	2	12227000	4339.07917258467	0.000650188850279499	0	0	-0.00817665941862425
2004	3	12227000	4311.53574721147	0.000655023417434658	0	0	0.00558136455301285
2004	4	12227000	4299.94422338495	0.000651397492068288	0	0	0.00271068088550119
2004	5	12227000	4275.74644340583	0.000641577277534371	0	0	-0.00681669125885063
2004	6	12227000	4294.58938138997	0.000638767185375434	0	0	-0.0155054128523966
2004	7	12227000	4322.33029850248	0.000637286599184167	0	0	-0.0240912404446636
2004	8	12227000	4340.65824613156	0.000631092310016619	0	0	-0.0376574788575528
2004	9	12227000	4320.7171831191	0.00063450672306995	0	0	-0.0279854426925981
2004	10	12227000	4297.1678598913	0.00064402477715667	0	0	-0.00799779320051267
2004	11	12227000	4250.56078149582	0.00064281613536788	0	0	0.000997331580959898
2004	12	12227000	4195.74841936761	0.000641456413355492	0	0	0.0119291186290739
2004	13	12227000	4141.63347529244	0.000635443420456262	0	0	0.0155413377575655
2004	14	12227000	4100.65584392485	0.000622541169360931	0	0	0.00486365031210719
2004	15	12227000	4053.67693268694	0.000611300800725185	0	0	-0.00184448164249351
2004	16	12227000	4012.27499561869	0.000610515183562472	0	0	0.00715928105941876
2004	17	12227000	3978.43173695638	0.000601027345520471	0	0	-5.82483178556285e-05
2004	18	12227000	3935.84143771029	0.000594500679861006	0	0	-0.000213788518568378
2004	19	12227000	3899.34907116769	0.00058927330412449	0	0	0.000269513914536259
2004	20	12227000	3870.24817497367	0.000584197008611573	0	0	-0.000890944150807341
2004	21	12227000	3857.01102415163	0.000577670342952108	0	0	-0.00866241344461282
2004	22	12227000	3835.33383249041	0.000584680465327089	0	0	0.00903863106150416
2004	23	12227000	3841.49544508947	0.000585466082489802	0	0	0.00877381097864186
2004	24	12227000	3823.01570938821	0.000583592687717178	0	0	0.010406520306493
2004	25	12227000	3817.96334026802	0.000581477564586796	0	0	0.00807673017882281
2004	26	12227000	3805.2823425065	0.000578999848919776	0	0	0.0071263194298584
2004	27	12227000	3802.33083781181	0.000572412751170872	0	0	-0.00355856404636309
2004	28	12227000	3785.68317554151	0.000571929294455356	0	0	-2.19710783120057e-05
2004	29	12227000	3790.28703485832	0.000573500528780783	0	0	0.00150726451298785
2004	30	12227000	3786.14100980076	0.000581628644810394	0	0	0.0168136870852016
2004	31	12227000	3803.62891267237	0.000584378304879891	0	0	0.0169235981757241
2004	32	12227000	3785.4569794531	0.000578304879891222	0	0	0.0111857090905362
2004	33	12227000	3755.41648881343	0.000573409880646623	0	0	0.0106468913117031
2004	34	12227000	3748.05090809784	0.000576552349297477	0	0	0.0181825416925161
2004	35	12227000	3740.91114322252	0.000566852998942438	0	0	0.00296421282220762
2004	36	12227000	3712.67452027692	0.00056310620939719	0	0	0.0039124032133041
2004	37	12227000	3729.55104209998	0.000568514881402024	0	0	0.00896862853529655
2004	38	12227000	3759.67887637569	0.000576612781386917	0	0	0.0151398897341962
2004	39	12227000	3792.02740886193	0.000578335095935942	0	0	0.00948637424244514
2004	40	12227000	3832.18632851806	0.00058446895301405	0	0	0.00950206184155522
2004	41	12227000	3883.30077802264	0.000597371204109382	0	0	0.0182059608613064
2004	42	12227000	3915.86677020998	0.00060117842574407	0	0	0.0161734894230391
2004	43	12227000	3948.28453223997	0.000594530895905726	0	0	-0.00331397905422703
2004	44	12227000	3966.60998624723	0.000598338117540414	0	0	-0.00156556512204754
2004	45	12227000	3989.75169800759	0.000605741048496752	0	0	0.0049246929332015
2004	46	12227000	4002.61874807708	0.000603988517903007	0	0	-0.00120389884232514
2004	47	12227000	4030.57545947583	0.00060836984438737	0	0	-0.0009367048238621
2004	48	12227000	4060.2025566821	0.000621000151080224	0	0	0.0123632854807418
2004	49	12227000	4102.12788875651	0.000626529687263937	0	0	0.0109387402002935
2004	50	12227000	4148.67745507322	0.000630216044719746	0	0	0.00547705748948759
2004	51	12227000	4199.09528490594	0.00063332829732588	0	0	-0.00168971752830893
2004	52	12227000	4228.52656663292	0.000630095180540867	0	0	-0.0136989955532068
2004	53	12227000	0	0.000622903761897568	0	0	Inf
2005	1	11694000	4295.29257898474	0.000612208363903155	0	0	-0.028657553989916
2005	2	11694000	4299.10795906033	0.000612501834189288	0	0	-0.0290543899454966
2005	3	11694000	4270.40139543438	0.000614057226705796	0	0	-0.0200452808782573
2005	4	11694000	4261.37757508937	0.000623184152604549	0	0	-0.00337392658501292
2005	5	11694000	4245.24801226475	0.000642054292002935	0	0	0.030705388085373
2005	6	11694000	4273.43051652005	0.00066048422597212	0	0	0.0532989790285468
2005	7	11694000	4315.00111356275	0.000679941305942773	0	0	0.0738815305134473
2005	8	11694000	4349.68160309384	0.000698606016140866	0	0	0.0945628748121692
2005	9	11694000	4343.00810873211	0.000708818782098313	0	0	0.112270545912067
2005	10	11694000	4326.60611986887	0.000706647101980924	0	0	0.113066423561097
2005	11	11694000	4282.11254025661	0.000687835656639765	0	0	0.0946933215629792
2005	12	11694000	4228.83453469583	0.000663683052090976	0	0	0.0695618291258888
2005	13	11694000	4171.54389646482	0.000641819515774028	0	0	0.048532655668984
2005	14	11694000	4121.72885193419	0.000617696258253852	0	0	0.0213190025890647
2005	15	11694000	4071.91803303221	0.000601672780630961	0	0	0.00699472993727613
2005	16	11694000	4029.35127114932	0.000597593543653705	0	0	0.0107334223154854
2005	17	11694000	3993.47971635425	0.000593396918561996	0	0	0.0126506924371892
2005	18	11694000	3950.13717175368	0.00058538517975055	0	0	0.0099396113449112
2005	19	11694000	3917.04194582242	0.000589992663242847	0	0	0.0264888800305642
2005	20	11694000	3885.71801080892	0.000585590608950844	0	0	0.027043133057719
2005	21	11694000	3869.0282336222	0.000578341892883346	0	0	0.018705411800536
2005	22	11694000	3845.67488934994	0.000576140865737344	0	0	0.0209911427701862
2005	23	11694000	3847.69288180467	0.000582039618488628	0	0	0.0309034847239579
2005	24	11694000	3829.20911815909	0.000569567131327953	0	0	0.0136819066873263
2005	25	11694000	3829.50566496426	0.000563462949376376	0	0	0.00274038895718472
2005	26	11694000	3819.9664026763	0.000567718268525312	0	0	0.012836133137021
2005	27	11694000	3819.05771927859	0.00055973587674248	0	0	-0.00116723014058909
2005	28	11694000	3808.02156431387	0.000549611151870873	0	0	-0.0163921246924746
2005	29	11694000	3810.20754401499	0.00054556126192223	0	0	-0.0242001368560174
2005	30	11694000	3800.25809864692	0.000545414526779164	0	0	-0.0219085379165587
2005	31	11694000	3810.9069898624	0.000543154805575936	0	0	-0.0286826705960479
2005	32	11694000	3790.58556927262	0.000542303741746148	0	0	-0.0250055215851005
2005	33	11694000	3759.4401126694	0.000544211298606016	0	0	-0.0134701208562257
2005	34	11694000	3752.2690516186	0.000546617754952311	0	0	-0.00721404868526836
2005	35	11694000	3742.32079449637	0.000542743947175349	0	0	-0.0116293596637598
2005	36	11694000	3719.56468900537	0.000539633162142333	0	0	-0.0112821506047235
2005	37	11694000	3736.9566813793	0.000542274394717535	0	0	-0.0110669416066225
2005	38	11694000	3765.18554326533	0.000537314746881878	0	0	-0.0274582864715007
2005	39	11694000	3793.66965094989	0.000543008070432869	0	0	-0.0245328822783999
2005	40	11694000	3835.92161455617	0.000556096845194424	0	0	-0.0120236071511876
2005	41	11694000	3887.37265345558	0.000562993396918562	0	0	-0.0130094688531146
2005	42	11694000	3916.45739063662	0.000567542186353632	0	0	-0.0124238273989517
2005	43	11694000	3946.97600988934	0.000574644167278063	0	0	-0.007797364314409
2005	44	11694000	3970.8982467184	0.00057567131327953	0	0	-0.012011953909374
2005	45	11694000	3993.28594604612	0.00057925165077036	0	0	-0.0114406898637845
2005	46	11694000	4007.80811335114	0.000587879677182685	0	0	-0.000351342507254671
2005	47	11694000	4040.03145054812	0.000595950110051357	0	0	0.00528920373849586
2005	48	11694000	4071.8820439897	0.000602641232575202	0	0	0.00862450228933717
2005	49	11694000	4114.09412095039	0.000610535583272194	0	0	0.0113526520484229
2005	50	11694000	4161.35287891328	0.000615788701393984	0	0	0.00847011107020688
2005	51	11694000	4208.71260204323	0.000613440939104916	0	0	-0.00667962027855728
2005	52	11694000	4240.33288155119	0.000617138664710198	0	0	-0.0081439081590597
2006	1	11189000	4284.52125982215	0.000602728823194997	0	0	-0.0102044679372091
2006	2	11189000	4285.60029895245	0.00060349630471859	0	0	-0.00919364761153351
2006	3	11189000	4261.08254095726	0.000601335986355884	0	0	-0.00705983530431703
2006	4	11189000	4257.17647745282	0.000606480955088118	0	0	0.00235450012473542
2006	5	11189000	4250.72096245424	0.000608527572484366	0	0	0.00726442356920269
2006	6	11189000	4284.74810968503	0.000603240477544059	0	0	-0.00941668183336827
2006	7	11189000	4335.20983296224	0.000602359295054008	0	0	-0.0223771943458511
2006	8	11189000	4379.57442568923	0.000605969300739056	0	0	-0.0264807523326822
2006	9	11189000	4382.27417953544	0.000600227401932916	0	0	-0.0362994584588729
2006	10	11189000	4370.3969318959	0.000599175667993178	0	0	-0.0353736592590997
2006	11	11189000	4327.02655621455	0.0006015633882888	0	0	-0.0218225044352771
2006	12	11189000	4273.69914270021	0.000598351335986356	0	0	-0.0149049197365745
2006	13	11189000	4212.85899908979	0.000590903922683343	0	0	-0.0131167454457247
2006	14	11189000	4154.83677713899	0.000584934621944287	0	0	-0.00944363864180706
2006	15	11189000	4102.12907255945	0.000577686185332575	0	0	-0.00914868154941637
2006	16	11189000	4057.6305557643	0.000570864127345082	0	0	-0.010111949621933
2006	17	11189000	4019.90497464712	0.000571802160318363	0	0	0.00081967742363677
2006	18	11189000	3975.67857167949	0.000568590108015918	0	0	0.00626847162595944
2006	19	11189000	3944.99193970658	0.000564155770324048	0	0	0.00618710016812745
2006	20	11189000	3911.62354060077	0.000557220011370097	0	0	0.00229481679564996
2006	21	11189000	3892.33559274275	0.000557248436611711	0	0	0.00731293758696556
2006	22	11189000	3866.95991632598	0.000556509380329733	0	0	0.0125783780350734
2006	23	11189000	3865.11933146544	0.000552387720295623	0	0	0.00555756929926757
2006	24	11189000	3846.97791607287	0.000552728823194997	0	0	0.0109234013929635
2006	25	11189000	3851.7517745531	0.000563558840250142	0	0	0.0294536699369902
2006	26	11189000	3844.63718205994	0.000564326321773735	0	0	0.0327632522849834
2006	27	11189000	3845.67577305579	0.00057291074474133	0	0	0.0481902890104918
2006	28	11189000	3840.28960392059	0.000592239909039227	0	0	0.0850744161965983
2006	29	11189000	3840.70063426884	0.00059044911881751	0	0	0.0816776405148997
2006	30	11189000	3825.67073205175	0.000578538942581012	0	0	0.0640225688782408
2006	31	11189000	3830.52301745673	0.000573251847640705	0	0	0.0529632589645601
2006	32	11189000	3808.41092509069	0.000556651506537806	0	0	0.0284079310340532
2006	33	11189000	3775.88883758591	0.00053757816941444	0	0	0.00172440521799297
2006	34	11189000	3768.20920487084	0.0005423820352473	0	0	0.012735703492026
2006	35	11189000	3755.99225609478	0.000549346219442865	0	0	0.0290756041171296
2006	36	11189000	3737.9890121242	0.000546702671972712	0	0	0.029055994419331
2006	37	11189000	3755.8000779516	0.000545821489482661	0	0	0.0225251398616878
2006	38	11189000	3782.33211973536	0.000541927231381467	0	0	0.00810819338276011
2006	39	11189000	3808.19372668543	0.000537521318931211	0	0	-0.00687825477519293
2006	40	11189000	3852.21263650362	0.000537805571347357	0	0	-0.0177073912943527
2006	41	11189000	3903.76127046345	0.000542296759522456	0	0	-0.0225836736304785
2006	42	11189000	3929.98182739487	0.000548862990335418	0	0	-0.0173491457185855
2006	43	11189000	3959.08028815621	0.000558072768618533	0	0	-0.008203998351177
2006	44	11189000	3987.20470014356	0.000562876634451393	0	0	-0.00672267971157649
2006	45	11189000	4008.83671553534	0.000561824900511654	0	0	-0.0139284085378085
2006	46	11189000	4025.04139031175	0.000562535531552018	0	0	-0.0166560747606525
2006	47	11189000	4061.18680656386	0.00056242183058556	0	0	-0.0256050291495559
2006	48	11189000	4095.19740807637	0.000561028993746447	0	0	-0.0360904233297505
2006	49	11189000	4137.89998500259	0.000566429789653212	0	0	-0.0368544395841629
2006	50	11189000	4185.32155893534	0.000571830585559977	0	0	-0.0386879614039821
2006	51	11189000	4229.88006547106	0.000579107447413303	0	0	-0.03671027619403
2006	52	11189000	4263.1266549689	0.00058277430358158	0	0	-0.0381707296402363
2007	1	10746000	4281.93708613009	0.000570244976603358	0	0	-0.0323538350385477
2007	2	10746000	4282.44355006137	0.000571098265895954	0	0	-0.0310205023156622
2007	3	10746000	4266.0239603439	0.000569556840077071	0	0	-0.0299163721372106
2007	4	10746000	4268.8239019891	0.000571345995045417	0	0	-0.0275073192722663
2007	5	10746000	4272.65803042573	0.000572612166253785	0	0	-0.0262267725682137
2007	6	10746000	4310.08405695218	0.000577153867327278	0	0	-0.0270259362492698
2007	7	10746000	4365.77571657361	0.000584255436278558	0	0	-0.0276183946224894
2007	8	10746000	4414.54019317203	0.000593311312964492	0	0	-0.0234543550723987
2007	9	10746000	4423.3847992131	0.000596229011835948	0	0	-0.020614258842984
2007	10	10746000	4413.80922788244	0.000598293421414809	0	0	-0.0150910980614359
2007	11	10746000	4370.65478638219	0.000596531791907514	0	0	-0.008295046887516
2007	12	10746000	4316.07123513232	0.000592485549132948	0	0	-0.00256511872237009
2007	13	10746000	4251.48295326795	0.000585631709331131	0	0	0.000874294163450636
2007	14	10746000	4186.02900649187	0.00057569501789155	0	0	-0.000723599021214634
2007	15	10746000	4130.54389252198	0.000572584640792733	0	0	0.00722812981894891
2007	16	10746000	4083.67241243553	0.000563886595100468	0	0	0.00331260350935101
2007	17	10746000	4044.27200366052	0.000554307734654555	0	0	-0.00412237447071544
2007	18	10746000	3999.10718948048	0.000548142031379026	0	0	-0.00407770752516265
2007	19	10746000	3969.87601991131	0.000550426644646298	0	0	0.00743700305516166
2007	20	10746000	3934.75855545984	0.000537709881640517	0	0	-0.00705470362884624
2007	21	10746000	3913.56960848218	0.00053495733553537	0	0	-0.00678909822495375
2007	22	10746000	3885.91286845738	0.000533223231489127	0	0	-0.00296271914659482
2007	23	10746000	3880.57397619466	0.000532012111202863	0	0	-0.00385870138967077
2007	24	10746000	3863.22763299811	0.00052056151940545	0	0	-0.0209223065986867
2007	25	10746000	3871.63582071182	0.000523754472887421	0	0	-0.0170563099862225
2007	26	10746000	3866.34649121055	0.000524552711257914	0	0	-0.0142114762180432
2007	27	10746000	3869.29224968994	0.000531736856592348	0	0	-0.00147113459584029
2007	28	10746000	3869.50013773136	0.000525708780622075	0	0	-0.0128440718341724
2007	29	10746000	3868.73771816557	0.000528213597577759	0	0	-0.00794515431253999
2007	30	10746000	3849.32982145467	0.000531544178364988	0	0	0.00334348552664845
2007	31	10746000	3849.34025507386	0.000526699697219928	0	0	-0.00580365818387025
2007	32	10746000	3825.80213809592	0.0005158821910267	0	0	-0.0202316103400077
2007	33	10746000	3791.79936348682	0.000511835948252133	0	0	-0.0191991602160821
2007	34	10746000	3783.03747586733	0.000509578860445912	0	0	-0.0212626695824343
2007	35	10746000	3769.06134865464	0.000507597027250206	0	0	-0.021453975187616
2007	36	10746000	3755.215726092	0.000509771538673273	0	0	-0.0136385576296309
2007	37	10746000	3773.27598313941	0.000513872832369942	0	0	-0.010461991997352
2007	38	10746000	3798.22668067917	0.000522708505367465	0	0	-5.96806610638048e-05
2007	39	10746000	3822.42293341605	0.000528048444811451	0	0	0.00376124432967959
2007	40	10746000	3867.80705780759	0.000532094687586017	0	0	-0.000415495856843636
2007	41	10746000	3919.01512030047	0.00053757225433526	0	0	-0.00332101813872994
2007	42	10746000	3942.96707286157	0.000543407652078172	0	0	0.00137787788688999
2007	43	10746000	3971.04688128283	0.00055103220478943	0	0	0.00824798087163101
2007	44	10746000	4002.09975526345	0.000556757500688137	0	0	0.0108193816707359
2007	45	10746000	4022.96044077698	0.000562840627580512	0	0	0.0165648059940021
2007	46	10746000	4040.82357983112	0.000569061381778145	0	0	0.0232567491038064
2007	47	10746000	4080.47886541487	0.000577539223781998	0	0	0.0284087084894986
2007	48	10746000	4116.45797088195	0.000580842279108175	0	0	0.0252503559743086
2007	49	10746000	4159.60541635953	0.000588714560968896	0	0	0.0283667732464253
2007	50	10746000	4206.4697893976	0.000594164602257088	0	0	0.0263237860120852
2007	51	10746000	4248.36659427984	0.000600357830993669	0	0	0.0267946287576566
2007	52	10746000	4282.5939429334	0.000607376823561795	0	0	0.0304969508683188
2008	1	10318000	4305.20782865283	0.000594843168527379	0	0	0.0395781523514705
2008	2	10318000	4306.80525615358	0.000594577352472089	0	0	0.0387281834041854
2008	3	10318000	4301.17757917112	0.00058859649122807	0	0	0.0296250081479857
2008	4	10318000	4311.62196644084	0.000585167464114833	0	0	0.0211470379984225
2008	5	10318000	4325.79390221328	0.000576129718234981	0	0	0.00208195258264866
2008	6	10318000	4365.13003109808	0.00057150451887294	0	0	-0.0149205248489917
2008	7	10318000	4423.66167213191	0.000572328548644338	0	0	-0.0265530415383927
2008	8	10318000	4472.96089674491	0.000575544922913344	0	0	-0.0318717064682279
2008	9	10318000	4485.30492698593	0.000573391812865497	0	0	-0.0381478917869052
2008	10	10318000	4476.07657496196	0.000575412014885699	0	0	-0.0327690048428639
2008	11	10318000	4432.06551354882	0.000571477937267411	0	0	-0.0298428606581927
2008	12	10318000	4374.89664924388	0.000572248803827751	0	0	-0.0158396082924291
2008	13	10318000	4306.0663053324	0.000567251461988304	0	0	-0.00884015772940236
2008	14	10318000	4233.64363172698	0.000566294524189261	0	0	0.00641441997373332
2008	15	10318000	4175.30136041568	0.00055802764486975	0	0	0.00558010969105332
2008	16	10318000	4125.54079610888	0.000554758107389686	0	0	0.0117461458475511
2008	17	10318000	4084.45943520175	0.000548670919723551	0	0	0.0107090217180936
2008	18	10318000	4038.0851072596	0.000544736842105263	0	0	0.0149860369786677
2008	19	10318000	4009.20352136195	0.000534370015948963	0	0	0.00284257922485814
2008	20	10318000	3972.45797459201	0.000535406698564593	0	0	0.0140824712975696
2008	21	10318000	3949.91103732486	0.000531233386496544	0	0	0.0119215248723747
2008	22	10318000	3919.59254786776	0.000517410951621478	0	0	-0.00678451842710732
2008	23	10318000	3911.12802408037	0.00051632110579479	0	0	-0.00673156795642266
2008	24	10318000	3894.99172159819	0.000515869218500797	0	0	-0.00348953799383436
2008	25	10318000	3906.2495267136	0.000508718766613503	0	0	-0.0201342812781768
2008	26	10318000	3902.18031932007	0.000500372142477406	0	0	-0.0352060407459624
2008	27	10318000	3907.0539728449	0.0005	0	0	-0.0371261758483665
2008	28	10318000	3912.80894024869	0.000500558213716108	0	0	-0.0374689749710523
2008	29	10318000	3911.44998034351	0.000509170653907496	0	0	-0.0205678151958495
2008	30	10318000	3888.2453744155	0.000506326422115896	0	0	-0.0202264432520088
2008	31	10318000	3884.28796644197	0.000505608718766613	0	0	-0.0206184420758408
2008	32	10318000	3859.51259104482	0.000507203615098352	0	0	-0.0112222955679216
2008	33	10318000	3823.79164644015	0.000503987240829346	0	0	-0.00831416807705645
2008	34	10318000	3813.41779009511	0.000495534290271132	0	0	-0.0222943812545109
2008	35	10318000	3798.07880198531	0.000496650717703349	0	0	-0.0161341576044385
2008	36	10318000	3787.81647858744	0.000499867091972355	0	0	-0.00707966680514517
2008	37	10318000	3806.06343830306	0.000505555555555556	0	0	-0.000594692742186907
2008	38	10318000	3829.64011197139	0.000508107389686337	0	0	-0.00173387362186795
2008	39	10318000	3853.09058792231	0.000512546517809676	0	0	0.00085889807212609
2008	40	10318000	3899.69241094088	0.000517862838915471	0	0	-0.000844274520637297
2008	41	10318000	3950.28158327943	0.000524162679425837	0	0	-0.00164079019249359
2008	42	10318000	3972.64440535027	0.000527299308878256	0	0	-0.00132012956991858
2008	43	10318000	4000.19578217632	0.000528282828282828	0	0	-0.00634863480669492
2008	44	10318000	4033.15690471233	0.000529585326953748	0	0	-0.0120394286311031
2008	45	10318000	4053.30999742038	0.000530808080808081	0	0	-0.0146818273110747
2008	46	10318000	4072.8678273408	0.000540111642743222	0	0	-0.00222639862750597
2008	47	10318000	4115.79958932595	0.000544364699627858	0	0	-0.00485922331539628
2008	48	10318000	4153.67682847814	0.000552684742158426	0	0	0.00113710616326053
2008	49	10318000	4197.34742649709	0.000559728867623604	0	0	0.00334796529212627
2008	50	10318000	4243.12695899914	0.000571664008506114	0	0	0.0136863783624696
2008	51	10318000	4282.66994978533	0.000580063795853269	0	0	0.0190839012048469
2008	52	10318000	4317.36708553115	0.000597554492291334	0	0	0.041375428804167
2009	1	9969000	4382.86341807338	0.000593160648207222	0	0	0.060630815195111
2009	2	9969000	4386.89617909076	0.000611279826464208	0	0	0.0920249316209982
2009	3	9969000	4393.21216192721	0.000623682531580962	0	0	0.112580002932483
2009	4	9969000	4411.66344709558	0.000632461401046319	0	0	0.123521787062697
2009	5	9969000	4435.64448483449	0.000629347964782442	0	0	0.111946644250513
2009	6	9969000	4476.45408796392	0.00061944621666454	0	0	0.0844744310128918
2009	7	9969000	4537.06763868068	0.00060837054995534	0	0	0.0508549529551229
2009	8	9969000	4585.09917982184	0.000596631364042363	0	0	0.0197816484706182
2009	9	9969000	4599.13880472955	0.000581293862447365	0	0	-0.00946672987664053
2009	10	9969000	4588.57944204066	0.000568712517544979	0	0	-0.0286754198554633
2009	11	9969000	4542.53253637879	0.000558453489855812	0	0	-0.0365286401473024
2009	12	9969000	4481.22898191331	0.000548883501339798	0	0	-0.0400847585870553
2009	13	9969000	4407.31426903529	0.000544213346943984	0	0	-0.0322904745039745
2009	14	9969000	4327.74316590495	0.000532933520479775	0	0	-0.0349242457583179
2009	15	9969000	4265.74755629147	0.000523491131810642	0	0	-0.0382459473136995
2009	16	9969000	4211.82085109151	0.000511292586448896	0	0	-0.048630000736719
2009	17	9969000	4168.53037249642	0.0005052188337374	0	0	-0.0501688494046349
2009	18	9969000	4120.36400173675	0.00049587852494577	0	0	-0.0568309017450996
2009	19	9969000	4090.76976821734	0.000496312364425163	0	0	-0.0491765070183863
2009	20	9969000	4052.36471251973	0.000494832206201353	0	0	-0.0430278923269261
2009	21	9969000	4028.5521819452	0.00049562332525201	0	0	-0.035832273091098
2009	22	9969000	3995.0689471054	0.000490978690825571	0	0	-0.0368626797322502
2009	23	9969000	3983.60932318798	0.000488401173918591	0	0	-0.0391628070252466
2009	24	9969000	3968.63796686329	0.000489268852877377	0	0	-0.0338246945133633
2009	25	9969000	3982.26462593667	0.000495368125558249	0	0	-0.0251275681894533
2009	26	9969000	3979.0496407908	0.00049304580834503	0	0	-0.0289138490787794
2009	27	9969000	3985.69995206937	0.000492152609416869	0	0	-0.0322904266796467
2009	28	9969000	3996.61223998234	0.000491616690059972	0	0	-0.0359835358916316
2009	29	9969000	3995.18068547487	0.000489906852111777	0	0	-0.0389921502277066
2009	30	9969000	3968.48769432833	0.000485313257624091	0	0	-0.041599648794243
2009	31	9969000	3961.4933809665	0.000485670537195355	0	0	-0.0392007170105666
2009	32	9969000	3935.69913525753	0.000485313257624091	0	0	-0.0336151546931887
2009	33	9969000	3897.86125864295	0.000480311343626388	0	0	-0.0342909225787804
2009	34	9969000	3885.14870453666	0.000473752711496746	0	0	-0.044360902926421
2009	35	9969000	3868.78016659601	0.000468036238356514	0	0	-0.0518975382291292
2009	36	9969000	3861.23656618876	0.000468495597805283	0	0	-0.0491129105761954
2009	37	9969000	3879.50800599301	0.000468623197652163	0	0	-0.0533335685023404
2009	38	9969000	3902.17488157393	0.000475181829781804	0	0	-0.045660404000669
2009	39	9969000	3926.14470753442	0.000480209263748884	0	0	-0.0414515306127428
2009	40	9969000	3974.06519431226	0.000488809493428608	0	0	-0.0360500362493549
2009	41	9969000	4024.74586531878	0.000498864361362766	0	0	-0.0286094747772761
2009	42	9969000	4046.4204389371	0.00050251371698354	0	0	-0.0267447341595384
2009	43	9969000	4074.1822190165	0.00051004210794947	0	0	-0.0188951340117231
2009	44	9969000	4108.46663582437	0.00051802985836417	0	0	-0.011845449930156
2009	45	9969000	4128.36010701955	0.000524027051167538	0	0	-0.00522243856171601
2009	46	9969000	4149.89138713304	0.000521015694781166	0	0	-0.0160706343640263
2009	47	9969000	4196.47284140232	0.000526936327676407	0	0	-0.0159354877130521
2009	48	9969000	4236.76898781018	0.00052369529156565	0	0	-0.0312901147529161
2009	49	9969000	4281.57336602144	0.000528161286206457	0	0	-0.0332525812009462
2009	50	9969000	4326.33385945944	0.000532448641061631	0	0	-0.0354882134497652
2009	51	9969000	4364.29529247001	0.000542656628812045	0	0	-0.0255471467896274
2009	52	9969000	4399.52974470667	0.000551027178767385	0	0	-0.0184405491983043
2009	53	9969000	0	0.000547658542809749	0	0	Inf
2010	1	9776000	4489.52525031672	0.000536556632715671	0	0	-0.0260885603234905
2010	2	9776000	4497.07593120732	0.000540164437354276	0	0	-0.0211861958002885
2010	3	9776000	4516.62167024599	0.000541882439563137	0	0	-0.0223223633961137
2010	4	9776000	4543.36988021767	0.000542471468891889	0	0	-0.0270217665421047
2010	5	9776000	4576.99646828546	0.000543477727328507	0	0	-0.0323785411049217
2010	6	9776000	4618.74526402383	0.000547993618848939	0	0	-0.033157330675216
2010	7	9776000	4680.56242840331	0.000543821327770279	0	0	-0.0531907077859964
2010	8	9776000	4725.68060575429	0.000542594183335379	0	0	-0.0643464150717294
2010	9	9776000	4739.9839619684	0.000542864155111056	0	0	-0.0667057029106699
2010	10	9776000	4726.70943194685	0.000538912750030679	0	0	-0.0708969816680314
2010	11	9776000	4677.85951490895	0.000530126395876795	0	0	-0.0765006973314188
2010	12	9776000	4611.16453520285	0.000524653331697141	0	0	-0.072815561587434
2010	13	9776000	4531.5231623767	0.000516578721315499	0	0	-0.0710408290637218
2010	14	9776000	4444.8384888625	0.000509338569149589	0	0	-0.0661977908983153
2010	15	9776000	4378.7468889882	0.000506417965394527	0	0	-0.0575385824702042
2010	16	9776000	4319.77375450957	0.000505436249846607	0	0	-0.046524138978289
2010	17	9776000	4274.09391379786	0.000505608050067493	0	0	-0.0360062078423338
2010	18	9776000	4223.80645262618	0.000505068106516137	0	0	-0.025570881108681
2010	19	9776000	4192.58018435296	0.000501362130322739	0	0	-0.0255165505843428
2010	20	9776000	4152.62875419236	0.000497410725242361	0	0	-0.0238954069978395
2010	21	9776000	4127.94072874456	0.000494661921708185	0	0	-0.023484040860742
2010	22	9776000	4090.90140691874	0.000491324088845257	0	0	-0.0212914950165816
2010	23	9776000	4076.59432543115	0.000488943428641551	0	0	-0.0226155261160071
2010	24	9776000	4062.96121199288	0.000499374156338201	0	0	0.00158475251698465
2010	25	9776000	4078.40222535542	0.000507375138053749	0	0	0.013779360528788
2010	26	9776000	4075.52306342969	0.000518738495520923	0	0	0.0372165570430297
2010	27	9776000	4083.86916600778	0.000517315007976439	0	0	0.0322563795845087
2010	28	9776000	4099.90528264701	0.000513928089336115	0	0	0.02148701281609
2010	29	9776000	4098.88476014986	0.000498196097680697	0	0	-0.00953546206759578
2010	30	9776000	4069.1472414189	0.000486906368879617	0	0	-0.0249062605519191
2010	31	9776000	4059.83991359552	0.000474978524972389	0	0	-0.046612654100423
2010	32	9776000	4033.25073948911	0.000473628666093999	0	0	-0.0430547840204707
2010	33	9776000	3993.02467823439	0.000473775923426187	0	0	-0.0331139146109302
2010	34	9776000	3977.39097045525	0.000477800957172659	0	0	-0.0210668176897038
2010	35	9776000	3960.27736016496	0.000477727328506565	0	0	-0.0169880425148195
2010	36	9776000	3954.89817302934	0.000480009817155479	0	0	-0.0109479868090188
2010	37	9776000	3973.11462917469	0.000484746594674193	0	0	-0.00576742211423368
2010	38	9776000	3995.11504431894	0.000491446803288747	0	0	0.00242419944698123
2010	39	9776000	4020.62314884321	0.000494686464596883	0	0	0.00263064971902084
2010	40	9776000	4069.79573536102	0.000500674929439195	0	0	0.0025073161658516
2010	41	9776000	4120.72089884408	0.000502245674315867	0	0	-0.00677573160849421
2010	42	9776000	4142.28673333546	0.000502392931648055	0	0	-0.0116570233892478
2010	43	9776000	4170.7722516179	0.000504675420296969	0	0	-0.0139475972573979
2010	44	9776000	4205.60810451673	0.000504479077187385	0	0	-0.0224957014932327
2010	45	9776000	4225.40559024434	0.000505313535403117	0	0	-0.0254663340467912
2010	46	9776000	4249.10528584868	0.000512259172904651	0	0	-0.0175814155741164
2010	47	9776000	4299.36307274546	0.000524088845257087	0	0	-0.00664355911844813
2010	48	9776000	4342.27415262082	0.000531476254755185	0	0	-0.00259637052488248
2010	49	9776000	4388.5407014118	0.000541612467787459	0	0	0.00571016661190682
2010	50	9776000	4432.01213758467	0.000547674561295865	0	0	0.00699182706485446
2010	51	9776000	4468.72842568933	0.000551331451711867	0	0	0.00538667200546077
2010	52	9776000	4504.24861186084	0.000548067247515033	0	0	-0.00844727170712713
2011	1	9460000	4560.25847283439	0.000529125748502994	0	0	-0.0311514081231665
2011	2	9460000	4572.10171753293	0.000522706586826347	0	0	-0.0453843178372881
2011	3	9460000	4605.49669526488	0.000523952095808383	0	0	-0.0500481729803134
2011	4	9460000	4640.21906292549	0.000521341317365269	0	0	-0.0618546363939418
2011	5	9460000	4682.83367836003	0.000521365269461078	0	0	-0.0703492160916125
2011	6	9460000	4724.56135211074	0.000523329341317365	0	0	-0.0750887385454836
2011	7	9460000	4786.13982478046	0.000528047904191617	0	0	-0.0787565425541547
2011	8	9460000	4826.65936270973	0.000527808383233533	0	0	-0.0869046956059156
2011	9	9460000	4839.98856453175	0.000526826347305389	0	0	-0.0911135550532887
2011	10	9460000	4823.01176199093	0.00052488622754491	0	0	-0.0912732092963437
2011	11	9460000	4771.458267339	0.000524239520958084	0	0	-0.0825865480237691
2011	12	9460000	4699.16467296413	0.000514035928143713	0	0	-0.0866036202786286
2011	13	9460000	4614.24596193722	0.00050651497005988	0	0	-0.0834038681751696
2011	14	9460000	4521.64162053352	0.000503017964071856	0	0	-0.0710895837197277
2011	15	9460000	4451.85892211147	0.000496239520958084	0	0	-0.0692427427518888
2011	16	9460000	4387.78185371788	0.000492263473053892	0	0	-0.0632168742579696
2011	17	9460000	4340.15196775644	0.000497796407185629	0	0	-0.042291599261978
2011	18	9460000	4288.11485231949	0.000495065868263473	0	0	-0.0359866415975363
2011	19	9460000	4254.81357330383	0.000488718562874252	0	0	-0.0408980488347715
2011	20	9460000	4214.05656098069	0.000488526946107784	0	0	-0.032001602026268
2011	21	9460000	4189.21570450221	0.000482730538922156	0	0	-0.0378151223705097
2011	22	9460000	4148.80329853675	0.000473317365269461	0	0	-0.0473879536795806
2011	23	9460000	4131.99267293942	0.000469389221556886	0	0	-0.0514503993029075
2011	24	9460000	4120.00031555505	0.000467664670658683	0	0	-0.0521845386135817
2011	25	9460000	4136.49130565742	0.000464862275449102	0	0	-0.0616201719821847
2011	26	9460000	4133.41878524807	0.000464502994011976	0	0	-0.0616484315979557
2011	27	9460000	4143.20507177979	0.000463712574850299	0	0	-0.0654577958564071
2011	28	9460000	4164.07043813676	0.000463497005988024	0	0	-0.0705728787499219
2011	29	9460000	4163.90704870574	0.000469532934131737	0	0	-0.0584323919481739
2011	30	9460000	4132.0506413331	0.000467616766467066	0	0	-0.0550454631552437
2011	31	9460000	4121.25861494944	0.000469532934131737	0	0	-0.0486886734604748
2011	32	9460000	4094.50504525267	0.000473461077844311	0	0	-0.0344620518702932
2011	33	9460000	4052.22256402925	0.000474395209580838	0	0	-0.0224623802347967
2011	34	9460000	4033.35394317297	0.000469724550898204	0	0	-0.0275586880643377
2011	35	9460000	4015.95375124551	0.000472047904191617	0	0	-0.0185145935065743
2011	36	9460000	4012.2673528765	0.000469221556886228	0	0	-0.0234947835190786
2011	37	9460000	4030.12935642126	0.000469964071856287	0	0	-0.0262843564195979
2011	38	9460000	4051.4127649635	0.000472239520958084	0	0	-0.0267098839938806
2011	39	9460000	4079.13757070272	0.000475616766467066	0	0	-0.0264118502588666
2011	40	9460000	4128.81555395266	0.000482011976047904	0	0	-0.0251925891562485
2011	41	9460000	4179.49877406108	0.000492958083832335	0	0	-0.0151450634353406
2011	42	9460000	4201.19618911606	0.000496311377245509	0	0	-0.0135666573400484
2011	43	9460000	4230.55244167639	0.000499520958083832	0	0	-0.0140767529766861
2011	44	9460000	4264.7270386139	0.000505053892215569	0	0	-0.0111442158392737
2011	45	9460000	4284.33100170746	0.00050562874251497	0	0	-0.0145485961945095
2011	46	9460000	4310.11398248431	0.000509149700598802	0	0	-0.0136223734970628
2011	47	9460000	4363.33552667197	0.000516958083832335	0	0	-0.010710963295462
2011	48	9460000	4408.46319439757	0.000528	0	0	7.63997764254781e-05
2011	49	9460000	4455.91377989508	0.000529844311377246	0	0	-0.00711723373961411
2011	50	9460000	4497.27979039641	0.000533748502994012	0	0	-0.00900094997043537
2011	51	9460000	4532.55024294474	0.000532047904191617	0	0	-0.0198453934591798
2011	52	9460000	4567.64657422192	0.000526179640718563	0	0	-0.0381042121788006
2012	1	9527000	4622.445721181	0.000515611314948515	0	0	-0.0575551855507851
2012	2	9527000	4639.22645802441	0.00051274707065925	0	0	-0.0661805283278098
2012	3	9527000	4686.9024622839	0.000514664457332229	0	0	-0.0722230652350618
2012	4	9527000	4729.21434455418	0.000520819031838087	0	0	-0.0695283234376589
2012	5	9527000	4780.39614040132	0.000532607409160847	0	0	-0.0586554193765584
2012	6	9527000	4821.45394638241	0.000535211267605634	0	0	-0.062108639782217
2012	7	9527000	4881.90805250229	0.000540182270091135	0	0	-0.0651196313169691
2012	8	9527000	4916.91660517082	0.000539330098236478	0	0	-0.0732403321203592
2012	9	9527000	4928.50044027701	0.000537247011480649	0	0	-0.0789896328496882
2012	10	9527000	4906.96152932955	0.000530169250798911	0	0	-0.0871336624047209
2012	11	9527000	4852.72327063354	0.000526594863297432	0	0	-0.0831539834705751
2012	12	9527000	4774.35907047957	0.000524582790862824	0	0	-0.0716659692806059
2012	13	9527000	4684.0564899048	0.00052079536039768	0	0	-0.0606005692964164
2012	14	9527000	4586.12871627576	0.0005145697715706	0	0	-0.0520109074630294
2012	15	9527000	4512.53696611121	0.000511965913125814	0	0	-0.0414261351242318
2012	16	9527000	4442.974267407	0.000508770268670849	0	0	-0.0324949591687046
2012	17	9527000	4393.51321103491	0.000502378979760918	0	0	-0.0338938803372418
2012	18	9527000	4339.75081485564	0.000497834063202746	0	0	-0.0307738440646109
2012	19	9527000	4303.75246747	0.000495964019410581	0	0	-0.0263380545992775
2012	20	9527000	4262.77800828349	0.000488649544324772	0	0	-0.0314766586537599
2012	21	9527000	4238.33688843502	0.000482045212451178	0	0	-0.039057038832075
2012	22	9527000	4194.59178643969	0.000475440880577583	0	0	-0.0423382764000568
2012	23	9527000	4175.57264204869	0.000470919635459818	0	0	-0.0471247081339589
2012	24	9527000	4165.35691474429	0.000467771333885667	0	0	-0.0511737455174053
2012	25	9527000	4182.20031411271	0.000470469878092082	0	0	-0.0495433739540209
2012	26	9527000	4178.27492159791	0.000466635104746124	0	0	-0.0564048383651541
2012	27	9527000	4189.21324085202	0.000466398390342052	0	0	-0.0593460457986752
2012	28	9527000	4214.63081149282	0.00047314475085809	0	0	-0.0514946198611268
2012	29	9527000	4215.67949352469	0.000470256835128418	0	0	-0.0575184840064671
2012	30	9527000	4182.57899937755	0.000461238016333294	0	0	-0.0682782081151483
2012	31	9527000	4171.06260917947	0.000467889691087703	0	0	-0.0522319201586688
2012	32	9527000	4144.64871061161	0.000476790152680791	0	0	-0.028047904352902
2012	33	9527000	4100.44372593276	0.000468836548703989	0	0	-0.03395820921822
2012	34	9527000	4078.02768237628	0.000465096461119659	0	0	-0.0363969285980405
2012	35	9527000	4060.58455074509	0.000471890164516511	0	0	-0.0181216644612393
2012	36	9527000	4058.07662502271	0.000467179547875488	0	0	-0.0273224572298683
2012	37	9527000	4075.4841227987	0.000465877618653095	0	0	-0.0341760926068946
2012	38	9527000	4096.18024039702	0.000470422535211268	0	0	-0.029681369779089
2012	39	9527000	4126.98860093296	0.000481240383477335	0	0	-0.0147779911287297
2012	40	9527000	4176.7677658936	0.00048725292934075	0	0	-0.0143574575496593
2012	41	9527000	4227.13075564486	0.000494685761628595	0	0	-0.0112442123020169
2012	42	9527000	4249.3124732331	0.00049904130666351	0	0	-0.00774536432432808
2012	43	9527000	4279.94712655937	0.000504509409397562	0	0	-0.00405311702374073
2012	44	9527000	4312.52575708724	0.000503704580423719	0	0	-0.0131537201821957
2012	45	9527000	4331.99123365068	0.000503680908983312	0	0	-0.0176342078112426
2012	46	9527000	4359.99533581197	0.000508486211385963	0	0	-0.0146319734078545
2012	47	9527000	4415.68828949445	0.00051000118357202	0	0	-0.0241611913024463
2012	48	9527000	4462.88445964126	0.000517505030181086	0	0	-0.0202748828609679
2012	49	9527000	4511.58902696005	0.000523825304769795	0	0	-0.0190152574730102
2012	50	9527000	4550.41284175459	0.000528843650136111	0	0	-0.0180671171196166
2012	51	9527000	4584.25784992587	0.000532276008995147	0	0	-0.0189906093365315
2012	52	9527000	4618.49565665513	0.000534548467274234	0	0	-0.022105824979615
2013	1	9664000	4683.88893809736	0.000526094570928196	0	0	-0.0379788975461101
2013	2	9664000	4706.11109583294	0.000533169877408056	0	0	-0.0296446669005476
2013	3	9664000	4768.62599944263	0.000545942790426153	0	0	-0.0194240436246118
2013	4	9664000	4818.22055642678	0.000555936952714536	0	0	-0.0117513417585791
2013	5	9664000	4877.70827705698	0.000568032691185056	0	0	-0.0025643757983259
2013	6	9664000	4917.62178783551	0.00057954465849387	0	0	0.00939035455689501
2013	7	9664000	4976.23546079789	0.000587273788674839	0	0	0.0108042594900629
2013	8	9664000	5004.79572025208	0.000589889083479276	0	0	0.00951173282763404
2013	9	9664000	5013.89889462591	0.000590192644483363	0	0	0.0081974340204879
2013	10	9664000	4986.94032203518	0.000586900175131348	0	0	0.00799281230390857
2013	11	9664000	4929.83771740108	0.000580875656742557	0	0	0.00920157725249277
2013	12	9664000	4844.82406528825	0.000571792177466433	0	0	0.0108519801758012
2013	13	9664000	4748.73100267452	0.00056373613543491	0	0	0.0167769025620964
2013	14	9664000	4645.92069841945	0.000552107413893754	0	0	0.0178391554571194
2013	15	9664000	4568.39873495276	0.000540105078809107	0	0	0.012608633437911
2013	16	9664000	4493.18094713554	0.000525230589608873	0	0	0.00120606156934676
2013	17	9664000	4441.94953788	0.000512364273204904	0	0	-0.0120554133772436
2013	18	9664000	4386.31844717167	0.000496555750145943	0	0	-0.0303941560051646
2013	19	9664000	4346.71667569779	0.000485650904845301	0	0	-0.0430478196897315
2013	20	9664000	4306.03572992226	0.000482148277875073	0	0	-0.0409740515379898
2013	21	9664000	4282.52411434326	0.000483689433741973	0	0	-0.032626579702211
2013	22	9664000	4235.36811188536	0.000485230589608873	0	0	-0.0187393656911743
2013	23	9664000	4214.56584581172	0.000492422650321074	0	0	0.000719920935936032
2013	24	9664000	4206.46074959788	0.000488266199649737	0	0	-0.00581504287190063
2013	25	9664000	4222.8743266428	0.000486281377699942	0	0	-0.0137049606893736
2013	26	9664000	4217.28693374591	0.000481914769410391	0	0	-0.0212665002772884
2013	27	9664000	4229.2449494041	0.000479836544074723	0	0	-0.0282426179691801
2013	28	9664000	4259.1056166858	0.000477594862813777	0	0	-0.0395636154280021
2013	29	9664000	4261.71349905403	0.000485814360770578	0	0	-0.0236321608846738
2013	30	9664000	4228.25672431331	0.0004825685931115	0	0	-0.0224813038826876
2013	31	9664000	4216.66803265269	0.000481401050788091	0	0	-0.0221663246736278
2013	32	9664000	4190.91915038257	0.000476870986573263	0	0	-0.025416656003218
2013	33	9664000	4144.84498471963	0.000466316403969644	0	0	-0.0363933959594964
2013	34	9664000	4118.67094599572	0.000464214827787507	0	0	-0.0346400447781402
2013	35	9664000	4101.29927571721	0.000459007589025102	0	0	-0.0414257200695255
2013	36	9664000	4099.61914597791	0.000459824868651489	0	0	-0.0393253959056372
2013	37	9664000	4116.63899455622	0.000462276707530648	0	0	-0.0381959639317773
2013	38	9664000	4136.87198766787	0.000467997664915353	0	0	-0.0310553452103052
2013	39	9664000	4171.48097055875	0.000469352014010508	0	0	-0.0363134751489618
2013	40	9664000	4221.13626186971	0.000476170461179218	0	0	-0.0338146539260228
2013	41	9664000	4270.84222656528	0.000484786923525978	0	0	-0.0277795854474113
2013	42	9664000	4293.90555702736	0.000485977816695855	0	0	-0.030626094421696
2013	43	9664000	4326.28824686104	0.000487985989492119	0	0	-0.0339062583191193
2013	44	9664000	4356.43021542145	0.000488826619964974	0	0	-0.0389378934203905
2013	45	9664000	4375.75794457956	0.000494594279042615	0	0	-0.0318934333999063
2013	46	9664000	4406.14758531614	0.00049312317571512	0	0	-0.0414302021848968
2013	47	9664000	4463.76313486172	0.000499054290718038	0	0	-0.0424223080706969
2013	48	9664000	4512.77221819615	0.000502206654991243	0	0	-0.0468386632376139
2013	49	9664000	4562.70687806733	0.000506970227670753	0	0	-0.0483280832979426
2013	50	9664000	4598.4524309981	0.000507974314068885	0	0	-0.0538556035349369
2013	51	9664000	4630.8574861881	0.000507227086981903	0	0	-0.0618584111133816
2013	52	9664000	4663.68059822538	0.00050507880910683	0	0	-0.0724064590430728
2014	1	9832000	4682.73059722238	0.000504908047323416	0	0	-0.0795114281063344
2014	2	9832000	4710.39110779765	0.000503057280074968	0	0	-0.088271037007807
2014	3	9832000	4787.15916595535	0.000509171840224903	0	0	-0.0919875756559419
2014	4	9832000	4842.98319316371	0.00051453672250205	0	0	-0.0929970588788047
2014	5	9832000	4909.58053708932	0.000518917652571161	0	0	-0.0976825888619899
2014	6	9832000	4947.53722208348	0.000523251727773222	0	0	-0.0971265501426829
2014	7	9832000	5003.02489623239	0.000526484713599625	0	0	-0.101623499138544
2014	8	9832000	5023.94425923415	0.000522197493264613	0	0	-0.112649390604589
2014	9	9832000	5029.74207687069	0.000520932411854281	0	0	-0.115819473040082
2014	10	9832000	4996.95303178546	0.000522361485299285	0	0	-0.1075761625867
2014	11	9832000	4937.45118314916	0.000521986646362891	0	0	-0.0974695577328651
2014	12	9832000	4846.41988226233	0.000523556284409043	0	0	-0.077752215329396
2014	13	9832000	4745.38331646838	0.000519714185310999	0	0	-0.0650281117222868
2014	14	9832000	4639.56933676423	0.000513623052594588	0	0	-0.0549122813502161
2014	15	9832000	4559.16070205427	0.000505774862363828	0	0	-0.0529397224242433
2014	16	9832000	4479.39973305284	0.000496099332318145	0	0	-0.054516173506671
2014	17	9832000	4427.14373310323	0.000489750497832962	0	0	-0.055598767047641
2014	18	9832000	4370.19470472444	0.000485791261567295	0	0	-0.0510262630823681
2014	19	9832000	4326.47029673971	0.000484994728827457	0	0	-0.0430074134288922
2014	20	9832000	4287.10835647398	0.00048134004919761	0	0	-0.0414984510959058
2014	21	9832000	4265.318624586	0.000486095818203116	0	0	-0.0270832345138597
2014	22	9832000	4215.28798850904	0.000482651985474991	0	0	-0.0225104402754218
2014	23	9832000	4193.54300598197	0.00047796649877006	0	0	-0.026980289893432
2014	24	9832000	4188.11560193877	0.000474991214712428	0	0	-0.0317841278968389
2014	25	9832000	4203.04589554147	0.000479020733278669	0	0	-0.0270389375624057
2014	26	9832000	4195.03235444817	0.000475014642145953	0	0	-0.0333328429040359
2014	27	9832000	4207.81940731399	0.000477404240365468	0	0	-0.0314223103501476
2014	28	9832000	4241.60529465649	0.00048305025184491	0	0	-0.0277737522642433
2014	29	9832000	4246.08175814931	0.000483682792550076	0	0	-0.0275269683455776
2014	30	9832000	4213.61161907467	0.000478645894342275	0	0	-0.030238102272618
2014	31	9832000	4202.70979505473	0.000476443715590957	0	0	-0.032195845455223
2014	32	9832000	4178.18313479059	0.000472507906758815	0	0	-0.0345564399962161
2014	33	9832000	4130.91712178123	0.000470563429776268	0	0	-0.0275282990262948
2014	34	9832000	4101.24447510164	0.000474428956307836	0	0	-0.0124460942066563
2014	35	9832000	4084.2428506566	0.000474475811174886	0	0	-0.00823723071491528
2014	36	9832000	4083.15145076723	0.000477169966030221	0	0	-0.00233923499590948
2014	37	9832000	4099.68747322919	0.000478739604076373	0	0	-0.00309474156555624
2014	38	9832000	4119.2963660326	0.000479559564249736	0	0	-0.00614094344878754
2014	39	9832000	4157.75836633206	0.000478083635937683	0	0	-0.0183652727273377
2014	40	9832000	4206.4778568226	0.000481808597868104	0	0	-0.0221748122770489
2014	41	9832000	4254.33099981525	0.000486376947405412	0	0	-0.0240063595944201
2014	42	9832000	4278.39559478422	0.000489422513763617	0	0	-0.0234189645544622
2014	43	9832000	4312.54201201114	0.000495138807543634	0	0	-0.0198356356350589
2014	44	9832000	4339.10191048907	0.00050085510132365	0	0	-0.0145887125481083
2014	45	9832000	4358.00371358099	0.000504767482722268	0	0	-0.0111986397416102
2014	46	9832000	4390.48291078952	0.000507883331381047	0	0	-0.0124548738488731
2014	47	9832000	4448.63770008751	0.000514279020733279	0	0	-0.013091131266178
2014	48	9832000	4498.4297660869	0.000520417008316739	0	0	-0.0123664854137073
2014	49	9832000	4548.76093519282	0.000525547616258639	0	0	-0.0136654654044118
2014	50	9832000	4580.33284025825	0.00052992854632775	0	0	-0.0122988529923242
2014	51	9832000	4610.8486456819	0.000535644840107766	0	0	-0.00825198322602284
2014	52	9832000	4641.16620186147	0.000540260044512124	0	0	-0.00624114728963036
2015	1	10119000	4557.94332305916	0.000566375333818888	0	0	0.0236634528549703
2015	2	10119000	4590.45579676899	0.000570915270696771	0	0	0.0245605683231644
2015	3	10119000	4679.30095665503	0.000583903860160233	0	0	0.0279740594925402
2015	4	10119000	4739.27508908642	0.000592012624423404	0	0	0.0290603327143291
2015	5	10119000	4810.82717166297	0.000608885651857247	0	0	0.0426481395019875
2015	6	10119000	4845.5358409451	0.000621243020150522	0	0	0.0561886585905011
2015	7	10119000	4896.06984227144	0.00064132070890993	0	0	0.0790695742095367
2015	8	10119000	4908.54219356892	0.000648142753095411	0	0	0.0877771422634568
2015	9	10119000	4910.59373197348	0.000647244476814761	0	0	0.08581574673602
2015	10	10119000	4872.33632599789	0.000634255887351299	0	0	0.0723808149532613
2015	11	10119000	4812.01668060794	0.000615659140568099	0	0	0.0539863713355297
2015	12	10119000	4717.13672058136	0.000592498179169701	0	0	0.034737869416353
2015	13	10119000	4613.37886697238	0.000570284049526584	0	0	0.0183425501064799
2015	14	10119000	4507.79165336101	0.000560378732702112	0	0	0.0240934708146978
2015	15	10119000	4426.45352739501	0.00054753580966254	0	0	0.0190099076120896
2015	16	10119000	4344.41131869212	0.000541029376062151	0	0	0.0259157508460265
2015	17	10119000	4292.47649787959	0.0005319737800437	0	0	0.0209490959740433
2015	18	10119000	4235.47919989869	0.000526729788783685	0	0	0.0244885632076266
2015	19	10119000	4187.84112739541	0.000517237193493566	0	0	0.0174693524369891
2015	20	10119000	4151.4443688148	0.000514857975236708	0	0	0.0216685141829031
2015	21	10119000	4132.31633184209	0.000510730759893178	0	0	0.0181698742614033
2015	22	10119000	4080.79932459665	0.000505511046370478	0	0	0.0204863480787836
2015	23	10119000	4059.28853151649	0.000497086671522214	0	0	0.00879746985370548
2015	24	10119000	4056.94376152588	0.000497135226996844	0	0	0.00947911549546786
2015	25	10119000	4069.18519779546	0.000507064821558631	0	0	0.0265445775884216
2015	26	10119000	4058.05328493663	0.000512090313182811	0	0	0.0395624955589707
2015	27	10119000	4071.15259489041	0.000513911143481428	0	0	0.0399020673687044
2015	28	10119000	4107.61691494962	0.00052053896576839	0	0	0.0439629811614493
2015	29	10119000	4114.03617800601	0.000514663753338189	0	0	0.0305694496967078
2015	30	10119000	4084.44691584311	0.000501869385773246	0	0	0.0122300730517817
2015	31	10119000	4075.12579352986	0.000496212672978878	0	0	0.00311013870792955
2015	32	10119000	4052.75886428799	0.000485651857246905	0	0	-0.0128206157898616
2015	33	10119000	4005.70153178257	0.000483636805049769	0	0	-0.00536773187217604
2015	34	10119000	3973.36569334648	0.000482981306142268	0	0	0.00136768348873982
2015	35	10119000	3957.11183117852	0.00047941247875698	0	0	-0.00194885348393623
2015	36	10119000	3956.31262644195	0.000473925710123816	0	0	-0.0131720193428744
2015	37	10119000	3972.14149460674	0.000479218256858461	0	0	-0.00612805325283256
2015	38	10119000	3990.80294745994	0.000479485311968924	0	0	-0.0102242450948146
2015	39	10119000	4032.64268993301	0.000485384802136441	0	0	-0.00844178186626729
2015	40	10119000	4079.03997468077	0.000488686574411265	0	0	-0.0130520845618679
2015	41	10119000	4123.50140097012	0.000494610342316096	0	0	-0.0118591934899352
2015	42	10119000	4148.34653222067	0.000497887836853605	0	0	-0.0112687143799542
2015	43	10119000	4183.91274871746	0.000503738771546492	0	0	-0.00815331264446541
2015	44	10119000	4205.61265240032	0.000502670551104637	0	0	-0.0153634339965778
2015	45	10119000	4223.65341383765	0.000505559601845108	0	0	-0.0139342431944902
2015	46	10119000	4257.5711816273	0.000505049769361496	0	0	-0.0227761739006876
2015	47	10119000	4314.04466721462	0.000508982762806506	0	0	-0.0280582786113732
2015	48	10119000	4362.95669360702	0.000504467103665938	0	0	-0.04748080445322
2015	49	10119000	4412.30248316296	0.000508982762806506	0	0	-0.0497025043046814
2015	50	10119000	4438.49128292827	0.000507526098567613	0	0	-0.058013245158024
2015	51	10119000	4466.3504729487	0.000513959698956057	0	0	-0.0520224452505403
2015	52	10119000	4492.87352600002	0.000516338917212916	0	0	-0.0532562344823106
2015	53	10119000	0	0.000503398883224084	0	0	Inf
2016	1	10280000	4456.9186051777	0.00054127936031984	0	0	-0.0279382722029163
2016	2	10280000	4494.08745811425	0.000547101449275362	0	0	-0.0256086378351304
2016	3	10280000	4594.32166909174	0.000556096951524238	0	0	-0.0311953927945295
2016	4	10280000	4658.0285120042	0.000554047976011994	0	0	-0.0479663255448948
2016	5	10280000	4733.83816813558	0.000557846076961519	0	0	-0.0567907390550826
2016	6	10280000	4765.73373414755	0.000555947026486757	0	0	-0.066292779196582
2016	7	10280000	4811.71909674352	0.00055839580209895	0	0	-0.0711427849092845
2016	8	10280000	4815.67268106268	0.000558570714642679	0	0	-0.0716146432499174
2016	9	10280000	4813.45759671336	0.000565242378810595	0	0	-0.06009351716547
2016	10	10280000	4769.2574295067	0.000568715642178911	0	0	-0.0455537225066864
2016	11	10280000	4707.33118723357	0.000571289355322339	0	0	-0.0286215653572371
2016	12	10280000	4608.02798679202	0.000566491754122938	0	0	-0.0160216012150164
2016	13	10280000	4500.95681798496	0.000564367816091954	0	0	0.00360882867174808
2016	14	10280000	4395.84816103126	0.000551124437781109	0	0	0.00349234969142792
2016	15	10280000	4313.65217653551	0.000538780609695152	0	0	-0.000290282221252192
2016	16	10280000	4229.64318628806	0.000525587206396802	0	0	-0.00540073601530154
2016	17	10280000	4177.91247969462	0.000520189905047476	0	0	-0.00342574904672536
2016	18	10280000	4120.45218260311	0.000507671164417791	0	0	-0.0138460974851226
2016	19	10280000	4067.72899941847	0.000500974512743628	0	0	-0.0142411157249543
2016	20	10280000	4034.34026748709	0.000495327336331834	0	0	-0.0172866597418998
2016	21	10280000	4018.02692173374	0.000491329335332334	0	0	-0.0212609132287452
2016	22	10280000	3964.73856563859	0.00048415792103948	0	0	-0.0225837250442188
2016	23	10280000	3944.0781135494	0.000488555722138931	0	0	-0.00853890632482681
2016	24	10280000	3945.30989858629	0.00048855572213893	0	0	-0.00884845537705307
2016	25	10280000	3954.23596060804	0.000489805097451274	0	0	-0.0085568896103099
2016	26	10280000	3939.40020626013	0.000489855072463768	0	0	-0.00472158330869036
2016	27	10280000	3953.03742353209	0.000492778610694653	0	0	-0.00223560330582217
2016	28	10280000	3992.06537385359	0.000486131934032983	0	0	-0.0253165628287376
2016	29	10280000	4000.75151489329	0.000483383308345827	0	0	-0.0329316915591553
2016	30	10280000	3974.50844371789	0.000477611194402799	0	0	-0.0381703664405792
2016	31	10280000	3967.14715695667	0.000476611694152924	0	0	-0.0384021945567401
2016	32	10280000	3946.73506391463	0.000477561219390305	0	0	-0.0315032709064851
2016	33	10280000	3899.74157796533	0.000479660169915042	0	0	-0.0155245102156031
2016	34	10280000	3864.79178512591	0.000481209395302349	0	0	-0.00341332363018355
2016	35	10280000	3849.27762336969	0.00048408295852074	0	0	0.0065784750043925
2016	36	10280000	3848.6456041138	0.000482408795602199	0	0	0.00326202960147441
2016	37	10280000	3863.98712436311	0.000477236381809095	0	0	-0.0114356292971327
2016	38	10280000	3881.86126982085	0.000475637181409295	0	0	-0.0192848905762931
2016	39	10280000	3927.16411358027	0.000483458270864568	0	0	-0.014657934304607
2016	40	10280000	3971.47617022493	0.000492453773113443	0	0	-0.00752268651362279
2016	41	10280000	4012.05585000797	0.00050119940029985	0	0	-0.000113620055406191
2016	42	10280000	4038.1827881793	0.000508070964517741	0	0	0.00703712865694967
2016	43	10280000	4075.5008834844	0.000514342828585707	0	0	0.0101335069470744
2016	44	10280000	4092.13066980004	0.000521764117941029	0	0	0.0205441460656171
2016	45	10280000	4109.33262794157	0.000522388805597201	0	0	0.017488818395904
2016	46	10280000	4144.67225025753	0.000524087956021989	0	0	0.0120945027050934
2016	47	10280000	4199.19645239181	0.000531584207896052	0	0	0.0132414732767548
2016	48	10280000	4246.94741331453	0.000540104947526237	0	0	0.0179075885062853
2016	49	10280000	4295.10986361049	0.000544527736131934	0	0	0.0147353940642408
2016	50	10280000	4315.50878118681	0.000553173413293353	0	0	0.0259740448917278
2016	51	10280000	4340.96401109214	0.000568090954522739	0	0	0.0474631875273309
2016	52	10280000	4363.18753677227	0.000582133933033483	0	0	0.0678890056251995
2017	1	10454000	4320.01671863132	0.000603747132296712	0	0	0.0965235341729853
2017	2	10454000	4360.6835972211	0.000614453224573031	0	0	0.105560605927072
2017	3	10454000	4469.06586392854	0.000634412439459597	0	0	0.113789805645073
2017	4	10454000	4535.08168895307	0.00064407341320418	0	0	0.114290843384252
2017	5	10454000	4612.79877328442	0.000649502931430028	0	0	0.104752288245067
2017	6	10454000	4642.3992449809	0.000652714759112924	0	0	0.103136488214957
2017	7	10454000	4684.23010183668	0.000646163650267652	0	0	0.0823123309019638
2017	8	10454000	4680.12326994842	0.000621284731073158	0	0	0.0415537623336406
2017	9	10454000	4673.1907910134	0.000601758858016824	0	0	0.010316122568611
2017	10	10454000	4623.5735037399	0.000574152434361458	0	0	-0.0256886807669067
2017	11	10454000	4559.83198148334	0.00055274024980882	0	0	-0.0489123244867429
2017	12	10454000	4457.05818712056	0.000535304613815957	0	0	-0.0576744068236254
2017	13	10454000	4348.12104764789	0.000525006372673974	0	0	-0.0526482692499376
2017	14	10454000	4245.39122672052	0.000516339536069335	0	0	-0.0457416563868782
2017	15	10454000	4164.00477181021	0.000517843487127199	0	0	-0.0242566417055995
2017	16	10454000	4079.60788469509	0.000513739485087943	0	0	-0.0119638666446826
2017	17	10454000	4028.82446492042	0.000515523833800663	0	0	0.00396530929026172
2017	18	10454000	3971.49628917509	0.000514529696660719	0	0	0.0164934589019887
2017	19	10454000	3913.66584464761	0.000508743308692327	0	0	0.019913339167413
2017	20	10454000	3883.33866103119	0.00050344124394596	0	0	0.0171659864841944
2017	21	10454000	3870.04899429692	0.000494162630639816	0	0	0.00184778169827328
2017	22	10454000	3815.39280961607	0.000484705582462401	0	0	-0.00324810844766277
2017	23	10454000	3796.30443591868	0.000483991842977313	0	0	0.000288586992905928
2017	24	10454000	3801.50552927461	0.000484042824369105	0	0	-0.000974753093498536
2017	25	10454000	3806.74536306084	0.000480244710680602	0	0	-0.0101780811075009
2017	26	10454000	3788.45347055558	0.000481315319908233	0	0	-0.0031816335212397
2017	27	10454000	3802.84102162026	0.000486311496303849	0	0	0.00335511747853941
2017	28	10454000	3843.76534278192	0.000483915370889625	0	0	-0.0122185769925093
2017	29	10454000	3854.99383217818	0.000484629110374713	0	0	-0.0136430392544785
2017	30	10454000	3832.29239388749	0.000482054550089217	0	0	-0.0130711304720349
2017	31	10454000	3827.18346472636	0.000483431047667601	0	0	-0.00893175491622352
2017	32	10454000	3808.53489221999	0.000476064236553658	0	0	-0.0192554077342966
2017	33	10454000	3762.02518058255	0.000471858271730818	0	0	-0.0159023870683635
2017	34	10454000	3724.99210897966	0.000467728778995667	0	0	-0.0148167049392168
2017	35	10454000	3710.65841651278	0.000472011215906194	0	0	-0.00195609934896725
2017	36	10454000	3710.13902650457	0.000476191690033138	0	0	0.00702425793461063
2017	37	10454000	3724.76616666698	0.000483227122100433	0	0	0.0178894003949377
2017	38	10454000	3741.66962813324	0.000488478205455009	0	0	0.0243020846049757
2017	39	10454000	3789.42412140949	0.000497221514147336	0	0	0.0294967981965902
2017	40	10454000	3831.30899137015	0.000497221514147336	0	0	0.0182420704744198
2017	41	10454000	3867.01593778372	0.000496992097884272	0	0	0.00837443205233884
2017	42	10454000	3894.42938347436	0.000495335202651032	0	0	-0.0020617612193532
2017	43	10454000	3932.83674748035	0.0004993627326026	0	0	-0.0037725307285788
2017	44	10454000	3944.26917088854	0.000499311751210808	0	0	-0.00676149870434297
2017	45	10454000	3960.3797776203	0.00050038236043844	0	0	-0.00868092949433086
2017	46	10454000	3996.27168782448	0.000505990313535559	0	0	-0.00657404948330391
2017	47	10454000	4048.23975172401	0.000516084629110375	0	0	0.000237201434420367
2017	48	10454000	4094.00647252002	0.000522916135610502	0	0	0.00214790268139623
2017	49	10454000	4139.99779447501	0.000528320163140454	0	0	0.00125657205226726
2017	50	10454000	4154.05266768887	0.000534514402243181	0	0	0.0095683265213002
2017	51	10454000	4177.17645975432	0.000537981136885037	0	0	0.0104911872093273
2017	52	10454000	4194.4453037174	0.000537853683405557	0	0	0.00609250912390014
2018	1	10645000	4191.90057234913	0.000551886546968514	0	0	0.0119037717592865
2018	2	10645000	4235.5575086179	0.000553968253968254	0	0	0.00525137277367731
2018	3	10645000	4350.4649291041	0.000562217017954723	0	0	-0.00672685094145183
2018	4	10645000	4418.10765816881	0.000575722092115535	0	0	0.00156002124992376
2018	5	10645000	4496.85787878169	0.00058831641946396	0	0	0.0055465664894599
2018	6	10645000	4524.56377025098	0.000605776736924278	0	0	0.0290494811042809
2018	7	10645000	4562.81877128829	0.000642727036169659	0	0	0.0826640828001178
2018	8	10645000	4551.52620856077	0.000675722092115535	0	0	0.141067800561399
2018	9	10645000	4540.00799835434	0.00069128285193859	0	0	0.170306308254508
2018	10	10645000	4485.19343281514	0.000698933125162633	0	0	0.197718689387328
2018	11	10645000	4419.45774149911	0.000688914910226386	0	0	0.198110788633516
2018	12	10645000	4313.28789596371	0.000655113192818111	0	0	0.167369329719874
2018	13	10645000	4202.60196094376	0.000618345042935207	0	0	0.130870837678076
2018	14	10645000	4102.64819703174	0.000584413218839448	0	0	0.0948538076576517
2018	15	10645000	4022.26578973851	0.000555581576893052	0	0	0.06164043432784
2018	16	10645000	3937.73510232177	0.000534061930783242	0	0	0.0424266471301551
2018	17	10645000	3887.90880393269	0.000520634920634921	0	0	0.0292422486742242
2018	18	10645000	3830.6504978726	0.000502784283112152	0	0	0.00881038407083705
2018	19	10645000	3767.3938980448	0.000491907364038512	0	0	0.00355845508008968
2018	20	10645000	3740.13631571679	0.000489305230288837	0	0	0.00552484790363869
2018	21	10645000	3729.86479073836	0.0004871975019516	0	0	0.00395060145296217
2018	22	10645000	3673.88197117077	0.000478792609940151	0	0	0.00166527636903821
2018	23	10645000	3656.68888150075	0.000476893052302888	0	0	0.00238224218180481
2018	24	10645000	3665.86402756648	0.000480093676814988	0	0	0.00658397917981121
2018	25	10645000	3667.21227899955	0.00047848035389019	0	0	0.00283259331889018
2018	26	10645000	3645.36275044088	0.000473380171740827	0	0	-0.00191002951353511
2018	27	10645000	3660.49822058647	0.000477387457715327	0	0	0.00237721175893246
2018	28	10645000	3702.90684826697	0.000490059849076243	0	0	0.0172008517478214
2018	29	10645000	3716.81297511125	0.000508014571948998	0	0	0.0505236680312463
2018	30	10645000	3697.84078804223	0.000517720530835285	0	0	0.0760874326627604
2018	31	10645000	3695.2224019034	0.000525865209471767	0	0	0.0937907277023655
2018	32	10645000	3678.25058586195	0.000522274264897216	0	0	0.0913340204251799
2018	33	10645000	3632.24946153444	0.000508352849336456	0	0	0.0756970415653693
2018	34	10645000	3593.27416954287	0.000488992974238876	0	0	0.045954141728666
2018	35	10645000	3580.18846683939	0.000475696070778038	0	0	0.0212311541318698
2018	36	10645000	3579.5779241145	0.000470335675253708	0	0	0.00989560127937804
2018	37	10645000	3593.50763115502	0.000468852459016393	0	0	0.00280850074102655
2018	38	10645000	3609.56694752731	0.000472365339578454	0	0	0.00582702933023495
2018	39	10645000	3659.68295275389	0.000475565964090554	0	0	-0.00122495659098452
2018	40	10645000	3699.2246944684	0.000480301847514962	0	0	-0.00206116013439261
2018	41	10645000	3730.08942051508	0.000480978402289878	0	0	-0.00892456366648762
2018	42	10645000	3758.98567535782	0.000486937288576633	0	0	-0.00435906831601925
2018	43	10645000	3798.49737183884	0.000492193598750976	0	0	-0.00407986904341062
2018	44	10645000	3804.8059884242	0.000491204787926099	0	0	-0.00772864332995222
2018	45	10645000	3819.9080909134	0.000494821753838147	0	0	-0.0043739510259791
2018	46	10645000	3856.20212094488	0.000502472027062191	0	0	0.00150352052959756
2018	47	10645000	3905.53423801863	0.000510044236273744	0	0	0.00375512313747233
2018	48	10645000	3949.21572166869	0.000514181628935727	0	0	0.000705020573080748
2018	49	10645000	3992.96275402253	0.000523861566484517	0	0	0.00837404404631228
2018	50	10645000	4000.71177253456	0.000522222222222222	0	0	0.0032714747298938
2018	51	10645000	4021.80098207902	0.000522378350247203	0	0	-0.00169102899654368
2018	52	10645000	4034.01595893774	0.000523028883684621	0	0	-0.00347444310592816
2019	1	10815000	4067.5827759849	0.000535079365079365	0	0	-0.00550272169433042
2019	2	10815000	4113.47036701729	0.000536825396825397	0	0	-0.0133878117753951
2019	3	10815000	4232.71769796633	0.000548386243386243	0	0	-0.0205347259535142
2019	4	10815000	4301.22213457694	0.000557010582010582	0	0	-0.0209759300389668
2019	5	10815000	4379.87319236263	0.000567910052910053	0	0	-0.0197433095810665
2019	6	10815000	4406.22453469343	0.000574126984126984	0	0	-0.0149389878285017
2019	7	10815000	4441.65060923603	0.000580634920634921	0	0	-0.0117187536380722
2019	8	10815000	4424.32950939306	0.000583359788359788	0	0	-0.00319359337116812
2019	9	10815000	4408.47838672859	0.000583650793650794	0	0	0.000889561641769916
2019	10	10815000	4349.03262419544	0.000573148148148148	0	0	-0.00368648055345464
2019	11	10815000	4281.18626888734	0.000564550264550265	0	0	-0.00308005026157484
2019	12	10815000	4171.9735777183	0.000555687830687831	0	0	0.00695747989314336
2019	13	10815000	4060.11855552118	0.000542169312169312	0	0	0.00952717117735756
2019	14	10815000	3963.47949155954	0.000533412698412698	0	0	0.0174393505977907
2019	15	10815000	3884.58838684068	0.0005294708994709	0	0	0.0304309237909921
2019	16	10815000	3800.28341017529	0.000518941798941799	0	0	0.03234405873404
2019	17	10815000	3751.56942177417	0.000511613756613757	0	0	0.0309818545676452
2019	18	10815000	3694.53452278746	0.000509470899470899	0	0	0.0425129272019996
2019	19	10815000	3625.98956546497	0.000502566137566137	0	0	0.0478243060009439
2019	20	10815000	3601.58508092196	0.000497089947089947	0	0	0.0434294666275098
2019	21	10815000	3594.23741222855	0.000502460317460317	0	0	0.0568583998030164
2019	22	10815000	3537.05010259132	0.00049547619047619	0	0	0.0590180775940215
2019	23	10815000	3521.91599396902	0.000489814814814815	0	0	0.0514163331382887
2019	24	10815000	3534.93200443812	0.000491428571428571	0	0	0.0509961706011737
2019	25	10815000	3532.4624674097	0.000489179894179894	0	0	0.0469184128973439
2019	26	10815000	3507.35870363896	0.000481349206349206	0	0	0.0375328865634591
2019	27	10815000	3523.27435695975	0.000480661375661376	0	0	0.0313701494241918
2019	28	10815000	3566.73281767663	0.000496084656084656	0	0	0.0514945166100262
2019	29	10815000	3583.40959142779	0.000491878306878307	0	0	0.0377267530051862
2019	30	10815000	3567.9918292351	0.000492433862433862	0	0	0.0433880395959565
2019	31	10815000	3567.94040222866	0.000488862433862434	0	0	0.0358356876397011
2019	32	10815000	3552.44985979162	0.000488677248677249	0	0	0.0399583796565423
2019	33	10815000	3506.99736560648	0.000477698412698413	0	0	0.0297698069058744
2019	34	10815000	3466.2784183448	0.000473042328042328	0	0	0.0317117000969846
2019	35	10815000	3454.61850956619	0.000468677248677249	0	0	0.0256414681356335
2019	36	10815000	3453.76794064663	0.000471428571428571	0	0	0.0319164637716615
2019	37	10815000	3466.88550251921	0.000475793650793651	0	0	0.0375306589693369
2019	38	10815000	3482.14968870192	0.000474550264550265	0	0	0.0302831069095684
2019	39	10815000	3534.23233340558	0.000482698412698413	0	0	0.0325297421756185
2019	40	10815000	3571.48612951357	0.000491296296296296	0	0	0.0399592397425502
2019	41	10815000	3597.61605855554	0.000495873015873016	0	0	0.0420233674143541
2019	42	10815000	3628.0111494349	0.000498756613756614	0	0	0.0393022084806192
2019	43	10815000	3668.32176761257	0.000500238095238095	0	0	0.0309346452073326
2019	44	10815000	3669.77580012086	0.000503624338624339	0	0	0.0375020729807541
2019	45	10815000	3683.91086182553	0.000503862433862434	0	0	0.0340098180639442
2019	46	10815000	3720.24209215139	0.000510634920634921	0	0	0.037674405153445
2019	47	10815000	3767.04310165837	0.000515396825396825	0	0	0.0343391075840588
2019	48	10815000	3808.58983604354	0.000525978835978836	0	0	0.0440609703802557
2019	49	10815000	3849.95981127502	0.000531111111111111	0	0	0.042919977564715
2019	50	10815000	3851.60143974105	0.000528888888888889	0	0	0.0381136424823898
2019	51	10815000	3870.98857879969	0.00052537037037037	0	0	0.0260428102920348
2019	52	10815000	3878.20888303051	0.000526137566137566	0	0	0.0256280979099373
2020	1	10940000	3922.37243692616	0.000525670600858369	0	0	-0.000757816085534975
2020	2	10940000	3968.86691273512	0.000523846566523605	0	0	-0.0158904075449719
2020	3	10940000	4088.09633168382	0.00053299356223176	0	0	-0.0279094038952906
2020	4	10940000	4156.05634500303	0.000538224248927039	0	0	-0.0344211755394099
2020	5	10940000	4232.30655408436	0.000540906652360515	0	0	-0.0470917102855
2020	6	10940000	4258.1629982499	0.000542274678111588	0	0	-0.0504825668576443
2020	7	10940000	4291.88886396391	0.000542596566523605	0	0	-0.0573847254135188
2020	8	10940000	4270.61728862324	0.000539860515021459	0	0	-0.0574664672662236
2020	9	10940000	4251.05830629193	0.000542703862660944	0	0	-0.0481429073765036
2020	10	10940000	4188.69527375144	0.000543106223175966	0	0	-0.0332550507133668
2020	11	10940000	4119.04675908301	0.000546593347639485	0	0	-0.0105963252266483
2020	12	10940000	4008.3011380001	0.000555954935622318	0.109666666666667	0	0.0341538365723211
2020	13	10940000	3897.5429580674	0.000560649141630901	0.147666666666667	0	0.0725218541459665
2020	14	10940000	3805.49662527601	0.000558181330472103	0.133	0	0.0936286140309354
2020	15	10940000	3729.6255095699	0.000550885193133047	0.0956666666666667	0	0.101290193736814
2020	16	10940000	3646.44469303626	0.000542274678111588	0.073	0	0.108806067378848
2020	17	10940000	3599.55650406428	0.000520842274678112	0.0506666666666667	0	0.0788551299626016
2020	18	10940000	3543.68246392521	0.000505472103004292	0.0376666666666667	0	0.0635264413125321
2020	19	10940000	3471.5359055854	0.000491174892703863	0.023	0	0.0549221150522563
2020	20	10940000	3449.21841996512	0.000480337982832618	0.015	0	0.0383221831559801
2020	21	10940000	3444.47560705317	0.000474141630901288	0.012	0	0.0263391015924332
2020	22	10940000	3386.66446044505	0.00046875	0.008	0	0.0319888612587011
2020	23	10940000	3373.36257238908	0.000464377682403433	0.00566666666666667	0	0.0263942655733741
2020	24	10940000	3389.58602169758	0.000466925965665236	0.00433333333333333	0	0.0270870772167159
2020	25	10940000	3384.1415034819	0.000466791845493562	0.00366666666666667	0	0.0284439927878476
2020	26	10940000	3357.2963873685	0.000460783261802575	0.00366666666666667	0	0.0233234137224554
2020	27	10940000	3374.00670511235	0.000464994635193133	0.00266666666666667	0	0.0275616805226698
2020	28	10940000	3417.7943113598	0.000464860515021459	0.00266666666666667	0	0.0141043270158115
2020	29	10940000	3437.13757847145	0.000464216738197425	0.00366666666666667	0	0.0070007152693768
2020	30	10940000	3424.17337723839	0.000466577253218884	0.00366666666666667	0	0.0159532292157677
2020	31	10940000	3426.37284530987	0.000484254291845494	0.00433333333333333	0	0.053767398647903
2020	32	10940000	3411.94083028549	0.000484978540772532	0.00433333333333333	0	0.0598073588800892
2020	33	10940000	3367.27931581954	0.000482242489270386	0.00366666666666667	0	0.0678056860646523
2020	34	10940000	3325.32408688665	0.00047899678111588	0.004	0	0.0740005806001735
2020	35	10940000	3315.61584569871	0.00047843347639485	0.00333333333333333	0	0.0758785595224073
2020	36	10940000	3314.45242095062	0.000470198497854077	0.00433333333333333	0	0.057731279483716
2020	37	10940000	3326.24287976616	0.000470708154506438	0.00533333333333333	0	0.0551243931551766
2020	38	10940000	3340.54222732293	0.000478406652360515	0.00733333333333333	0	0.067790722962526
2020	39	10940000	3393.24288366304	0.000480606223175966	0.008	0	0.0560399366790049
2020	40	10940000	3428.06719566215	0.000485622317596567	0.011	0	0.0562220030522556
2020	41	10940000	3449.79112513442	0.000489324034334764	0.0176666666666667	0	0.0575712753791258
2020	42	10940000	3481.1319585098	0.000494447424892704	0.03	0	0.0590233418149881
2020	43	10940000	3520.96034242963	0.000501421673819742	0.0503333333333333	0	0.0618125841826974
2020	44	10940000	3518.35009829159	0.000511829399141631	0.0686666666666667	0	0.0846561295457876
2020	45	10940000	3531.43403284948	0.000521807939914163	0.0803333333333333	0	0.101705415932889
2020	46	10940000	3566.72652042456	0.000533449570815451	0.093	0	0.115140164860902
2020	47	10940000	3611.43924876294	0.000552521459227468	0.102333333333333	0	0.140708652765274
2020	48	10940000	3650.82755744908	0.000574463519313305	0.11	0	0.173213451635272
2020	49	10940000	3689.44552428205	0.000598417381974249	0.122	0	0.209341612617589
2020	50	10940000	3685.72465461763	0.000621754291845493	0.139333333333333	0	0.257771655349261
2020	51	10940000	3703.83927535731	0.000636775751072961	0.15	0	0.281859078386164
2020	52	10940000	3706.61825099176	0.000644018240343348	0.182333333333333	0	0.295466561390619
2020	53	10940000	0	0.000651555793991416	0.186666666666667	0.4	Inf
2021	1	10976000	3814.07526618309	0.000648278655326043	0.152	0.5	0.25896833829537
2021	2	10976000	3861.33965989802	0.000637964088024841	0.125	0.5	0.22377216619291
2021	3	10976000	3980.93713706281	0.00062057513163224	0.116	0.6	0.154652746762897
2021	4	10976000	4048.55628629261	0.00060402322127717	0.104333333333333	0.5	0.105085290563412
2021	5	10976000	4123.05141974911	0.000586796273795059	0.0856666666666667	0.4	0.0541706996864178
2021	6	10976000	4148.51700945468	0.000567193195625759	0.0723333333333333	0.5	0.0126992345518307
2021	7	10976000	4180.92066528455	0.000549048197650871	0.064	0.6	-0.02729558258116
2021	8	10976000	4156.35864424208	0.000536060483326583	0.0606666666666667	1.5	-0.0446926408767483
2021	9	10976000	4133.5713129351	0.000525826920480626	0.054	2.2	-0.0577639273303241
2021	10	10976000	4068.21702264213	0.000519157553665452	0.0556666666666667	4.4	-0.0547701908236489
2021	11	10976000	3996.67614819673	0.000517834480896449	0.0623333333333333	6.5	-0.0403025269559082
2021	12	10976000	3883.81947105893	0.000520318617523964	0.073	14.3	-0.0076778725893773
2021	13	10976000	3773.23735243609	0.000526906979883894	0.0873333333333333	16.7	0.0343372641215537
2021	14	10976000	3684.93121887874	0.000534791413527744	0.088	13.2	0.0749725747134366
2021	15	10976000	3611.17214234917	0.000541514783313082	0.087	13.8	0.110719689311385
2021	16	10976000	3528.38857703994	0.000545375995679762	0.0886666666666667	9.9	0.144885239195773
2021	17	10976000	3482.82742270187	0.000546267044687458	0.0813333333333333	8.3	0.161757247466795
2021	18	10976000	3427.59706256202	0.00053681652490887	0.0723333333333333	11.5	0.160054676038237
2021	19	10976000	3351.40282221843	0.000522640745240988	0.061	11.2	0.155098388750983
2021	20	10976000	3331.13904942778	0.000508329958147698	0.043	9.3	0.130304062403754
2021	21	10976000	3328.86667961644	0.000494883218577022	0.0296666666666667	10.9	0.10115554415125
2021	22	10976000	3270.18186148937	0.000493884163629	0.019	7.4	0.118653382272113
2021	23	10976000	3258.6442702409	0.000485891724044822	0.0126666666666667	6	0.104447034267396
2021	24	10976000	3277.85319734571	0.000481490481976509	0.007	5.7	0.0880292024328428
2021	25	10976000	3269.41029346713	0.00047798028891589	0.00533333333333333	6.09999999999999	0.0828864174907479
2021	26	10976000	3240.47230645844	0.000478628324557851	0.00333333333333333	5	0.094038049001135
2021	27	10976000	3257.85794631249	0.000468772782503038	0.00366666666666667	2.19999999999999	0.0657923264978803
2021	28	10976000	3301.97342556415	0.000472309977048738	0.00366666666666667	1.70000000000002	0.0594876303107415
2021	29	10976000	3323.96396485351	0.000472687997839881	0.005	1.09999999999999	0.0533206848872384
2021	30	10976000	3313.56962202499	0.000474200081004455	0.00766666666666667	1	0.0600048891845835
2021	31	10976000	3318.08172430081	0.000471472931011206	0.00866666666666667	0.699999999999989	0.0524755838362831
2021	32	10976000	3304.69311943217	0.000470365870122857	0.013	0.600000000000009	0.0542582545754337
2021	33	10976000	3260.54764969744	0.000466990684487647	0.0183333333333333	0.5	0.0608647293717588
2021	34	10976000	3217.19403174452	0.0004761981909005	0.0256666666666667	0.5	0.0963591145565365
2021	35	10976000	3209.1821649608	0.000477683272579992	0.032	0.500000000000014	0.102523888681533
2021	36	10976000	3207.5354547308	0.000480572431483732	0.0346666666666667	0.299999999999983	0.109761700295452
2021	37	10976000	3218.22185283395	0.000485621709194006	0.034	0.675496688741719	0.117697960080813
2021	38	10976000	3231.83443755471	0.000486593762656946	0.032	0.460927152317892	0.115218019251948
2021	39	10976000	3285.70723196912	0.000485648710679087	0.0343333333333333	1.21192052980132	0.0948023503129357
2021	40	10976000	3318.48050710756	0.000493452139867693	0.0386666666666667	1.70198675496689	0.101407705174605
2021	41	10976000	3336.45563996125	0.000503766707168894	0.0473333333333333	2.49933774834437	0.118372429505263
2021	42	10976000	3368.97540934822	0.000511840151208316	0.0693333333333333	2.88940397350993	0.125327299653238
2021	43	10976000	3408.80574166366	0.000526879978398812	0.0916666666666667	3.70000000000001	0.14485843305795
2021	44	10976000	3402.32386400283	0.00054356689617929	0.119333333333333	5.7	0.183367651327341
2021	45	10976000	3414.61169063917	0.000563412987714324	0.142666666666667	9.49999999999999	0.222159465874385
2021	46	10976000	3449.28635361564	0.000583178074794114	0.172333333333333	12.3	0.25231701782952
2021	47	10976000	3492.20600888763	0.000601971108410963	0.186666666666667	13.4	0.276786074089673
2021	48	10976000	3529.84812377124	0.000616281895504253	0.175333333333333	8.83243243243242	0.29320011511516
2021	49	10976000	3566.28600084763	0.000617334953422438	0.162666666666667	3.00000000000001	0.282174228010089
2021	50	10976000	3557.6061132554	0.000611583637100041	0.136666666666667	4.39999999999999	0.273328147014793
2021	51	10976000	3574.74617147503	0.000593195625759417	0.128333333333333	4.3	0.229122233925494
2021	52	10976000	3573.37206485549	0.000574348589172404	0.125666666666667	2.83243243243243	0.190528140587578
2022	1	10967000	3840.52916483965	0.000548995609950778	0.109666666666667	2.02432432432433	0.0745394248743577
2022	2	10967000	3890.5667570163	0.000540401756019689	0.120666666666667	1.91351351351352	0.0441152288864288
2022	3	10967000	4015.62972227188	0.000529040840760942	0.175666666666667	1.47567567567567	-0.00966964709333685
2022	4	10967000	4085.27223533154	0.000528561926300386	0.229	1.67027027027028	-0.0274332355044253
2022	5	10967000	4161.29617307732	0.000530850073167487	0.271666666666667	1.92702702702703	-0.0410680148610857
2022	6	10967000	4186.74300206579	0.000528641745377145	0.297333333333333	2.11891891891891	-0.0508612546699715
2022	7	10967000	4218.47132370582	0.000526513236663563	0.311666666666667	2.24594594594594	-0.0617928400368557
2022	8	10967000	4189.58819949921	0.0005292536916323	0.319666666666667	2.24594594594596	-0.0504078657478682
2022	9	10967000	4162.98180530738	0.000530929892244246	0.332333333333333	2.37567567567567	-0.0413121683808761
2022	10	10967000	4091.95823407523	0.000533164826393508	0.389666666666667	1.3	-0.0205667382854541
2022	11	10967000	4016.32367859644	0.000537049354795796	0.44	1.43783783783784	0.00514807148481363
2022	12	10967000	3897.1801652571	0.000538060396434748	0.440666666666667	1.59999999999999	0.037827308077037
2022	13	10967000	3781.97052822225	0.000535133696953572	0.4	1.00000000000001	0.0636254222453865
2022	14	10967000	3694.17184619064	0.000526486630304643	0.356666666666667	0.899999999999995	0.0713091227959532
2022	15	10967000	3619.28530823749	0.000517520287348676	0.361333333333333	0.599999999999994	0.0748530907872643
2022	16	10967000	3534.00117646959	0.000513875216176666	0.314	0.600000000000009	0.0930386853631091
2022	17	10967000	3487.87427613165	0.000507197020087801	0.268	0.5	0.0931013271007287
2022	18	10967000	3430.91816153461	0.000499614207795663	0.231333333333333	5.9	0.0946340959412922
2022	19	10967000	3346.96665683528	0.000491259811094852	0.201	0.699999999999996	0.103327394211844
2022	20	10967000	3328.83139163896	0.000483676998802714	0.162	0.599999999999998	0.0922151266453596
2022	21	10967000	3329.16177737681	0.000474657443128908	0.134333333333333	0.900000000000009	0.0717412485768071
2022	22	10967000	3267.58379891102	0.000472848210722363	0.153333333333333	0.800000000000001	0.0877762342880287
2022	23	10967000	3257.933105667	0.000474870294000266	0.193666666666667	0.699999999999996	0.0956639943867697
2022	24	10967000	3281.00204747728	0.000480005321271784	0.24	0.5	0.0997250071130843
2022	25	10967000	3268.54324278787	0.000486098177464414	0.289666666666667	0.399999999999999	0.117929220628378
2022	26	10967000	3235.3909329311	0.000492058001862445	0.315	0.500000000000007	0.14323124366584
2022	27	10967000	3253.84281656501	0.000504509777836903	0.328	0.5	0.165514197764333
2022	28	10967000	3299.59557095068	0.000511214580284688	0.357	0.5	0.164627578552849
2022	29	10967000	3325.02021502766	0.000515365172276174	0.359666666666667	0.799999999999997	0.165105698452957
2022	30	10967000	3317.96718287916	0.000519941466010376	0.317	-0.400000000000006	0.177950167852019
2022	31	10967000	3325.3524569488	0.000521378209392045	0.274333333333333	1.10000000000001	0.178581834779732
2022	32	10967000	3312.89658758517	0.000506771318345084	0.243333333333333	1.7	0.149869879511312
2022	33	10967000	3267.86226690938	0.000496075562059332	0.225666666666667	1.79999999999999	0.14111296481499
2022	34	10967000	3221.66728307882	0.000492350671810563	0.192	1.5	0.148784053349886
2022	35	10967000	3214.7082453918	0.000484235732340029	0.178666666666667	1.5	0.132295599520687
2022	36	10967000	3212.3641772631	0.000483543967008115	0.180333333333333	1.09999999999999	0.131503092248029
2022	37	10967000	3222.69486816573	0.000493707596115472	0.203	1.00000000000001	0.151582806259382
2022	38	10967000	3236.30534391525	0.000504429958760144	0.246	0.799999999999997	0.171644698832009
2022	39	10967000	3293.86821421343	0.000516908341093521	0.353666666666667	0.600000000000001	0.179646466495888
2022	40	10967000	3325.76020899864	0.000532286816549155	0.429666666666667	0.499999999999993	0.203093352663788
2022	41	10967000	3340.52112841373	0.000541811893042437	0.435333333333333	0.200000000000003	0.219210968419767
2022	42	10967000	3375.69771678775	0.000539789809764534	0.404	0.199999999999996	0.202003360615219
2022	43	10967000	3417.67738383601	0.000536996142077957	0.336	0.200000000000003	0.18109451146302
2022	44	10967000	3406.74621835375	0.000535479579619529	0.260333333333333	0.100000000000001	0.18153796673035
2022	45	10967000	3418.78664938962	0.000537581481974192	0.206666666666667	0.0999999999999943	0.181998297764931
2022	46	10967000	3454.57619008681	0.000544658773446854	0.177333333333333	0	0.185152613437399
2022	47	10967000	3496.56069700018	0.000562724491153386	0.177	0.100000000000001	0.20976020911894
2022	48	10967000	3533.53826372613	0.000592018092324066	0.196333333333333	0	0.259417520869648
2022	49	10967000	3569.18057672638	0.000628309165890648	0.22	0	0.323272918943175
2022	50	10967000	3554.92946833746	0.000651403485433018	0.248666666666667	0	0.377411294264019
2022	51	10967000	3571.58499841055	0.000660901955567381	0.312666666666667	0.100000000000001	0.390979075735531
2022	52	10967000	3565.6005349454	0.000653851270453638	0.280666666666667	0	0.378449422987666
2023	1	10965000	3868.75575935351	0.000622306883867578	0.206333333333333	0.100000000000009	0.224424671561994
2023	2	10965000	3921.53258379271	0.000586022070415134	0.138333333333333	0	0.137514455046485
2023	3	10965000	4051.94168257338	0.000559984235417761	0.102333333333333	0	0.0519894741655897
2023	4	10965000	4123.47648304734	0.000540488702049396	0.100333333333333	0	-0.00224967526442367
2023	5	10965000	4201.0435246173	0.000534419337887546	0.117666666666667	0	-0.0316691612066599
2023	6	10965000	4226.4248153591	0.000533736205990541	0.141333333333333	0	-0.0387147110163828
2023	7	10965000	4257.48470242522	0.000531607987388334	0.171666666666667	0	-0.0495326976289757
2023	8	10965000	4224.43738365187	0.000535338938518129	0.194333333333333	0	-0.0353745055448516
2023	9	10965000	4194.08199386198	0.000541329479768786	0.22	0	-0.0175203999276892
2023	10	10965000	4117.26415920801	0.000543273778244876	0.304666666666667	0	0.00440482808260697
2023	11	10965000	4037.48382552198	0.000543457698370993	0.328333333333333	0	0.0245985318505083
2023	12	10965000	3911.87634415218	0.00054143457698371	0.320666666666667	0	0.0535609097565258
2023	13	10965000	3791.68115044337	0.000532422490803994	0.287	0	0.0688662467111976
2023	14	10965000	3704.54202946798	0.000527115081450342	0.276333333333333	0	0.0831028418852179
2023	15	10965000	3628.40548664933	0.000518129269574356	0.267666666666667	0	0.0869788436027608
2023	16	10965000	3540.69474788198	0.000507488176563321	0.245	0	0.0910288163956567
2023	17	10965000	3493.91737866152	0.000503993694167105	0.222333333333333	0	0.0980225300775951
2023	18	10965000	3435.04685550379	0.00049750394114556	0.227666666666667	0	0.10245948870604
2023	19	10965000	3342.63519127989	0.000487046768260641	0.204	0	0.109124923255666
2023	20	10965000	3326.97013836067	0.000482396216500263	0.186333333333333	0	0.10370693071785
2023	21	10965000	3330.05339081002	0.000481476615869679	0.158	0	0.100582954650018
2023	22	10965000	3265.52682053778	0.000477246452968996	0.147333333333333	0	0.112469809512003
2023	23	10965000	3258.12637183688	0.000477877036258539	0.131	0	0.116469892464356
2023	24	10965000	3285.2553161563	0.000471150814503416	0.119666666666667	0	0.0916655342927896
2023	25	10965000	3268.3614107336	0.000465291644771414	0.102333333333333	0	0.0836622866640138
2023	26	10965000	3230.47108407977	0.000461035207566999	0.0826666666666667	0	0.0863431086861713
2023	27	10965000	3249.97072476617	0.000457540725170783	0.082	0	0.0716404223150593
2023	28	10965000	3297.17672578299	0.0004477929584866	0.100666666666667	0	0.0337935401962878
2023	29	10965000	3326.21177528115	0.000449106673673148	0.117	0	0.027775809527653
2023	30	10965000	3323.03814544321	0.000453258013662638	0.163	0	0.0382667453670864
2023	31	10965000	3333.57045890205	0.000459984235417761	0.192	0	0.0503452808833766
2023	32	10965000	3322.14618549666	0.000464529689963216	0.231	0	0.0643721867017633
2023	33	10965000	3276.2657860915	0.000466789280084078	0.284333333333333	0	0.08452739551356
2023	34	10965000	3227.24238886726	0.000471098265895954	0.287	0	0.111165375235004
2023	35	10965000	3221.27570759462	0.000469259064634787	0.304	0	0.108877452364137
2023	36	10965000	3218.1237512095	0.000459196006305833	0.344333333333333	0	0.0861608409826647
2023	37	10965000	3228.2066048626	0.000457277982133473	0.349666666666667	0	0.0782457339492845
2023	38	10965000	3241.90382931914	0.000460036784025223	0.332333333333333	0	0.0801677607862409
2023	39	10965000	3303.3708760903	0.000462033631108776	0.361	0	0.0646700391578617
2023	40	10965000	3334.38390610932	0.00047044140830268	0.395	0	0.0739615175801521
2023	41	10965000	3345.78101642509	0.000483893851812927	0	0	0.100908870579835
2023	42	10965000	3383.83932244573	0.000493956910141881	0	0	0.111163870890415
2023	43	10965000	3428.22777576253	0.000506647398843931	0	0	0.124954423176327
2023	44	10965000	3412.66259436921	0.000518864950078823	0	0	0.157336798110872
2023	45	10965000	3424.49741044111	0.000526773515501839	0	0	0.170916347541782
2023	46	10965000	3461.52267534801	0.000539306358381503	0	0	0.185952075147759
2023	47	10965000	3502.30654990026	0.000551156069364162	0	0	0.197896283556184
2023	48	10965000	3538.46353351265	0.000562769311613242	0	0	0.210638447854076
2023	49	10965000	3573.2524890484	0.000576326852338413	0	0	0.227733000521414
2023	50	10965000	3553.13334403985	0.000580924855491329	0	0	0.244535335950062
2023	51	10965000	3569.34111074308	0.000577482921702575	0	0	0.231543823808105
2023	52	10965000	3558.38870762078	0.00057209668943773	0	0	0.223812336935983
2024	1	10938000	3948.03822742081	0.000555893732267217	0	0	0.0917827416316356
2024	2	10938000	4004.45951295778	0.000550322414237813	0	0	0.0656119724002794
2024	3	10938000	4142.44423051199	0.000551431519215889	0	0	0.0321925322508278
2024	4	10938000	4216.81736861952	0.000553623936033015	0	0	0.0180189523847831
2024	5	10938000	4297.24074698019	0.000551895795718339	0	0	-0.00415167500045963
2024	6	10938000	4322.66079963149	0.000545731235491359	0	0	-0.021065913762943
2024	7	10938000	4353.21404276012	0.00053396956409595	0	0	-0.04888664804205
2024	8	10938000	4315.30236179371	0.000518235749290689	0	0	-0.0688022152103152
2024	9	10938000	4280.67629222209	0.00050714469950993	0	0	-0.0813601095824267
2024	10	10938000	4196.53632204128	0.000494196543719371	0	0	-0.0868659994974047
2024	11	10938000	4111.40958735131	0.000485065772504514	0	0	-0.0851799315808201
2024	12	10938000	3977.23671031103	0.000476502450348207	0	0	-0.0710133016671616
2024	13	10938000	3849.65069436166	0.00047338148052618	0	0	-0.0465108937348263
2024	14	10938000	3762.19935766505	0.000464276502450348	0	0	-0.0431129087656108
2024	15	10938000	3683.51688962703	0.000466107815321125	0	0	-0.0188181272691406
2024	16	10938000	3592.35747403283	0.000469151405726077	0	0	0.0126497783964003
2024	17	10938000	3544.13245721272	0.000467758576218726	0	0	0.0233816156105096
2024	18	10938000	3482.18349848005	0.000467655403662626	0	0	0.0413581023466491
2024	19	10938000	3378.72669785676	0.000467345885994326	0	0	0.0725342189703295
2024	20	10938000	3366.01464235535	0.000460046427650245	0	0	0.0597696026372228
2024	21	10938000	3372.19819471977	0.000451199380964663	0	0	0.0374835042252705
2024	22	10938000	3303.72451061102	0.000449058550425587	0	0	0.0539619719551034
2024	23	10938000	3299.13385668289	0.000449987103430487	0	0	0.0576109220097582
2024	24	10938000	3331.17256662729	0.000455042558679391	0	0	0.0592066095129986
2024	25	10938000	3308.79590383199	0.000454552489037916	0	0	0.0652213380456854
2024	26	10938000	3264.61914264031	0.000457725045137993	0	0	0.0871712273087805
2024	27	10938000	3285.42818200638	0.000456925457828218	0	0	0.0783982493984471
2024	28	10938000	3334.53694953988	0.000451508898632964	0	0	0.0499208894605546
2024	29	10938000	3367.86111928424	0.00044650502966211	0	0	0.0280115115720122
2024	30	10938000	3369.56650176534	0.000447098271859685	0	0	0.0288563820253205
2024	31	10938000	3383.8658664736	0.000449316481815837	0	0	0.0295916379305979
2024	32	10938000	3373.54913147979	0.000448104204281661	0	0	0.0299538748605342
2024	33	10938000	3326.29434912721	0.000449600206345112	0	0	0.048073211234223
2024	34	10938000	3273.77082694643	0.000454475109620841	0	0	0.0764345417809734
2024	35	10938000	3268.56506460463	0.000457002837245293	0	0	0.0841454674938961
2024	36	10938000	3264.4406196461	0.000457802424555068	0	0	0.0874144803359416
2024	37	10938000	3274.64416363704	0.000464818158369874	0	0	0.100638670919571
2024	38	10938000	3288.73041746117	0.000468816094918752	0	0	0.105350557375968
2024	39	10938000	3355.37008197411	0.000474980655145731	0	0	0.0976434521443692
2024	40	10938000	3385.88266884439	0.000483363425328863	0	0	0.106949167048129
2024	41	10938000	3393.62158129624	0.000485194738199639	0	0	0.108609168663694
2024	42	10938000	3435.49022897283	0.000487825638380191	0	0	0.101036459978798
2024	43	10938000	3483.43379310232	0.000491359298426619	0	0	0.0937483604667119
2024	44	10938000	3462.57101425633	0.000488754191385092	0	0	0.0945046280340194
2024	45	10938000	3474.39061219005	0.000494428681970596	0	0	0.103445302479505
2024	46	10938000	3513.44607009377	0.000501341243229301	0	0	0.106435084656431
2024	47	10938000	3552.99587376087	0.000508924426102657	0	0	0.110668331799363
2024	48	10938000	3588.47021685714	0.000511400567449059	0	0	0.105039128197916
2024	49	10938000	3622.71489046927	0.000518313128707764	0	0	0.109388986302314
2024	50	10938000	3595.76929478253	0.000513799329378385	0	0	0.107968746988522
2024	51	10938000	3611.67044128783	0.000517178230590663	0	0	0.110344940157404
2024	52	10938000	3594.87100571004	0.000520763476915141	0	0	0.123267008353317
2025	1	10883000	4120.1830153223	0.000508771060455897	0	0	-0.00324816040271238
2025	2	10883000	4182.198175975	0.000515832507433102	0	0	-0.0043991640761294
2025	3	10883000	4332.5079466734	0.00052703171456888	0	0	-0.0180745073378413
2025	4	10883000	4411.69975832251	0.00053181367690783	0	0	-0.0269510086442792
2025	5	10883000	4497.56635168734	0.000536793855302279	0	0	-0.0365900886877632
2025	6	10883000	4523.1671496883	0.000543012884043607	0	0	-0.0309445008455965
2025	7	10883000	4553.35161499455	0.000540262636273538	0	0	-0.0422439625266625
2025	8	10883000	4508.72682622848	0.000536868186323092	0	0	-0.0388417469006367
2025	9	10883000	4468.48488260822	0.000532259663032706	0	0	-0.0385107899274744
2025	10	10883000	4373.75315849995	0.00052611496531219	0	0	-0.0290261370267839
2025	11	10883000	4280.79444966284	0.000512933597621407	0	0	-0.0327963538809704
2025	12	10883000	4133.81250838156	0.000504311199207136	0	0	-0.015243194570097
2025	13	10883000	3994.12674715626	0.000494772051536174	0	0	-8.18069072270334e-05
2025	14	10883000	3904.57084109217	0.000484563924677899	0	0	0.00174901652083243
2025	15	10883000	3820.91587933787	0.000466526263627354	0	0	-0.0144247821931702
2025	16	10883000	3724.33930267176	0.0004601585728444	0	0	-0.00266874252424464
2025	17	10883000	3673.17329187546	0.000447398414271556	0	0	-0.0168174183374607
2025	18	10883000	3605.91089401698	0.00044115460852329	0	0	-0.0124547986173202
2025	19	10883000	3486.24393575342	0.000434365708622398	0	0	0.00572423060874263
2025	20	10883000	3477.4845388929	0.000439444995044599	0	0	0.0200476696092795
2025	21	10883000	3487.54480280959	0.000435728444003964	0	0	0.00850317311092763
2025	22	10883000	3413.11106658896	0.00043709117938553	0	0	0.0337196566902403
2025	23	10883000	3412.44570910933	0.000433795837462834	0	0	0.0261262151812929
2025	24	10883000	3451.23977316309	0.000437809712586719	0	0	0.0239798542774272
2025	25	10883000	3421.23848278668	0.000436719524281467	0	0	0.0303871003837893
2025	26	10883000	3367.70975883554	0.000434340931615461	0	0	0.0410635865521487
2025	27	10883000	3390.41039289669	0.000437165510406343	0	0	0.0408179515356751
2025	28	10883000	3442.43560283957	0.000437314172447968	0	0	0.025436756780055
2025	29	10883000	3481.45525605794	0.000431243805748266	0	0	-0.000130766022957214
2025	30	10883000	3490.03392313376	0.000430574826560951	0	0	-0.00413575439427192
2025	31	10883000	3509.35878244194	0.000436570862239841	0	0	0.00417204921631586
2025	32	10883000	3500.34164874295	0.000433349851337958	0	0	-0.000668977196495546
2025	33	10883000	3450.69216726886	0.000434464816650149	0	0	0.0163178371183724
2025	34	10883000	3393.26458068552	0.000437636273538157	0	0	0.0410623504301944
2025	35	10883000	3388.44130703061	0.00043597621407334	0	0	0.0385896290126316
2025	36	10883000	3383.06754006701	0.000436694747274529	0	0	0.0419537766396995
2025	37	10883000	3394.0592278715	0.000442120911793855	0	0	0.0514843025406128
2025	38	10883000	3409.05177827836	0.00035619425173439	0	0	-0.156598319122031
2025	39	10883000	3483.37302153578	0.000270168483647175	0	0	-0.373940147518709
2025	40	10883000	3514.01338101793	0.000182854311199207	0	0	-0.579967450330984
2025	41	10883000	3517.25939747328	9.08820614469772e-05	0	0	-0.791428519452674
2025	42	10883000	3564.78193733802	0	0	0	-1
2025	43	10883000	3618.51106855984	0	0	0	-1
2025	44	10883000	3590.84884467937	0	0	0	-1
2025	45	10883000	3602.95514884496	0	0	0	-1
2025	46	10883000	3645.57595441891	0	0	0	-1
2025	47	10883000	3683.74751138419	0	0	0	-1
2025	48	10883000	3718.71850615925	0	0	0	-1
2025	49	10883000	3752.8913539339	0	0	0	-1
2025	50	10883000	3716.97671501542	0	0	0	-1
2025	51	10883000	3732.72410167353	0	0	0	-1
2025	52	10883000	3708.179160911	0	0	0	-1
