# Supplementary material for: Cohort-resolved excess mortality in Germany (2000-2024): Patterns and implications for the SARS-CoV-2 era
Source: PLoS One. 2025 Oct 27;20(10):e0334884. doi: 10.1371/journal.pone.0334884 (PMC12558607; doi:10.1371/journal.pone.0334884)
Supplement: S1 Data — For each sex and 10-year age cohort, they contain cohort sizes, weekly death counts, all-cause mortality rates (AMR) PCR-incidence, mRNA-I rates, and modelled excess mortality rates. Data_all_age_0-29.csvData_all_age_30-39.csvData_all_age_40-49.csvData_all_age_50-59.csvData_all_age_60-69.csvData_all_age_70-79.csvData_all_age_80+.csvData_all_population.csvData_female_age_0-29.csvData_female_age_30-39.csvData_female_age_40-49.csvData_female_age_50-59.csvData_female_age_60-69.csvData_female_age_70-79.csvData_female_age_80+.csvData_female_population.csvData_male_age_0-29.csvData_male_age_30-39.csvData_male_age_40-49.csvData_male_age_50-59.csvData_male_age_60-69.csvData_male_age_70-79.csvData_male_age_80+.csvData_male_population.csv (ZIP) [file pone.0334884.s001.zip › S1_data_tables/Data_female_age_70-79.csv]

2000	1	3971000	2440	0.000615592761711483	0	0	-0.00546448087431682
2000	2	3971000	2479.29807692308	0.00062550735667174	0	0	-0.00546448087431684
2000	3	3971000	2525.1989010989	0.000637087772704211	0	0	-0.00546448087431684
2000	4	3971000	2534.65054945055	0.00063947234906139	0	0	-0.00546448087431708
2000	5	3971000	2537.06373626374	0.000640081177067478	0	0	-0.005464480874317
2000	6	3971000	2487.39230769231	0.000627549467275495	0	0	-0.00546448087431713
2000	7	3971000	2431.08461538462	0.000613343480466768	0	0	-0.00546448087431673
2000	8	3971000	2331.13846153846	0.000588127853881279	0	0	-0.00546448087431682
2000	9	3971000	2261.96043956044	0.000570674784373414	0	0	-0.00546448087431683
2000	10	3971000	2207.66373626374	0.000556976154236428	0	0	-0.00546448087431673
2000	11	3971000	2176.09120879121	0.000549010654490106	0	0	-0.00546448087431704
2000	12	3971000	2132.85494505495	0.000538102486047692	0	0	-0.00546448087431716
2000	13	3971000	2122.5989010989	0.000535514967021816	0	0	-0.00546448087431691
2000	14	3971000	2116.36483516484	0.000533942161339422	0	0	-0.00546448087431692
2000	15	3971000	2099.47252747253	0.000529680365296804	0	0	-0.00546448087431691
2000	16	3971000	2072.32417582418	0.000522831050228311	0	0	-0.00546448087431686
2000	17	3971000	2052.01318681319	0.000517706747843734	0	0	-0.00546448087431687
2000	18	3971000	2028.68571428571	0.000511821410451547	0	0	-0.00546448087431689
2000	19	3971000	2002.94505494505	0.000505327245053272	0	0	-0.00546448087431689
2000	20	3971000	2004.35274725275	0.000505682394723491	0	0	-0.00546448087431683
2000	21	3971000	2001.33626373626	0.00050492135971588	0	0	-0.00546448087431695
2000	22	3971000	1988.66703296703	0.000501725012683917	0	0	-0.00546448087431688
2000	23	3971000	1992.68901098901	0.000502739726027397	0	0	-0.00546448087431695
2000	24	3971000	1995.3032967033	0.00050339928970066	0	0	-0.00546448087431696
2000	25	3971000	1962.72527472527	0.000495180111618468	0	0	-0.00546448087431689
2000	26	3971000	1951.26263736264	0.000492288178589548	0	0	-0.00546448087431689
2000	27	3971000	1949.05054945055	0.000491730086250634	0	0	-0.00546448087431698
2000	28	3971000	1931.35384615385	0.00048726534753932	0	0	-0.00546448087431689
2000	29	3971000	1921.9021978022	0.000484880771182141	0	0	-0.00546448087431692
2000	30	3971000	1942.41428571429	0.000490055809233891	0	0	-0.00546448087431679
2000	31	3971000	1983.63956043956	0.000500456621004566	0	0	-0.00546448087431697
2000	32	3971000	1983.23736263736	0.000500355149670218	0	0	-0.00546448087431687
2000	33	3971000	1966.14395604396	0.000496042617960426	0	0	-0.0054644808743171
2000	34	3971000	1963.73076923077	0.000495433789954338	0	0	-0.00546448087431708
2000	35	3971000	1962.12197802198	0.000495027904616946	0	0	-0.00546448087431692
2000	36	3971000	1921.9021978022	0.000484880771182141	0	0	-0.00546448087431681
2000	37	3971000	1925.11978021978	0.000485692541856925	0	0	-0.00546448087431703
2000	38	3971000	1952.06703296703	0.000492491121258245	0	0	-0.00546448087431698
2000	39	3971000	1987.25934065934	0.000501369863013699	0	0	-0.00546448087431683
2000	40	3971000	2007.97252747253	0.000506595636732623	0	0	-0.00546448087431702
2000	41	3971000	2024.06043956044	0.000510654490106545	0	0	-0.00546448087431695
2000	42	3971000	2041.55604395604	0.000515068493150685	0	0	-0.00546448087431694
2000	43	3971000	2051.20879120879	0.000517503805175038	0	0	-0.00546448087431679
2000	44	3971000	2044.77362637363	0.000515880263825469	0	0	-0.00546448087431704
2000	45	3971000	2057.04065934066	0.000518975139523085	0	0	-0.00546448087431679
2000	46	3971000	2080.36813186813	0.000524860476915271	0	0	-0.00546448087431699
2000	47	3971000	2097.66263736264	0.000529223744292237	0	0	-0.00546448087431698
2000	48	3971000	2126.01758241758	0.000536377473363775	0	0	-0.00546448087431699
2000	49	3971000	2151.75824175824	0.00054287163876205	0	0	-0.00546448087431688
2000	50	3971000	2164.42747252747	0.000546067985794013	0	0	-0.00546448087431705
2000	51	3971000	2186.54835164835	0.000551648909183156	0	0	-0.00546448087431687
2000	52	3971000	2194.19010989011	0.000553576864535769	0	0	-0.00546448087431701
2001	1	3911000	2258.595319855	0.000557522580645161	0	0	-0.0434762788144379
2001	2	3911000	2282.6002720677	0.000557058064516129	0	0	-0.0543241291894587
2001	3	3911000	2299.29611224448	0.000551741935483871	0	0	-0.0701502130958803
2001	4	3911000	2302.04044283296	0.000546683870967742	0	0	-0.0797729003435622
2001	5	3911000	2295.64007825298	0.000541832258064516	0	0	-0.0853966961589947
2001	6	3911000	2266.71560794386	0.000543535483870968	0	0	-0.0708141803856294
2001	7	3911000	2238.20942473917	0.00054941935483871	0	0	-0.0487932110070072
2001	8	3911000	2182.45311238664	0.000554374193548387	0	0	-0.015694775842943
2001	9	3911000	2134.97814210884	0.000552	0	0	0.00188379347396505
2001	10	3911000	2098.31893522015	0.000557264516129032	0	0	0.0291095237023337
2001	11	3911000	2072.2237750241	0.000552206451612903	0	0	0.0326104862758428
2001	12	3911000	2034.42275294449	0.000540645161290323	0	0	0.0297761352540092
2001	13	3911000	2021.57783046723	0.000530683870967742	0	0	0.0172252430789268
2001	14	3911000	2010.30048975879	0.000526296774193548	0	0	0.0144752042739134
2001	15	3911000	1991.39972563931	0.000520670967741936	0	0	0.0131567128504445
2001	16	3911000	1967.60839961295	0.000516851612903226	0	0	0.0178854696869437
2001	17	3911000	1948.39175786075	0.000513083870967742	0	0	0.0204313336774535
2001	18	3911000	1925.11751447645	0.000511587096774194	0	0	0.0297553188793901
2001	19	3911000	1903.53231159622	0.000507509677419355	0	0	0.0331319242755021
2001	20	3911000	1901.2329109744	0.000505961290322581	0	0	0.0312255740382543
2001	21	3911000	1896.74554200384	0.000501316129032258	0	0	0.0241753345299616
2001	22	3911000	1886.29756355495	0.000500129032258064	0	0	0.0274094805846085
2001	23	3911000	1890.92443086443	0.000496722580645161	0	0	0.0179148191131487
2001	24	3911000	1890.16045064433	0.000498890322580645	0	0	0.022770315261331
2001	25	3911000	1866.60480709637	0.000500645161290323	0	0	0.0393201563740757
2001	26	3911000	1856.82231444433	0.000499458064516129	0	0	0.0423183655993433
2001	27	3911000	1855.73394261284	0.000497393548387097	0	0	0.0386187134596733
2001	28	3911000	1841.89778629285	0.000503896774193548	0	0	0.0601022567761241
2001	29	3911000	1834.0732863514	0.000502554838709677	0	0	0.0617896321220865
2001	30	3911000	1847.95495228654	0.000489703225806452	0	0	0.0268648581785142
2001	31	3911000	1879.09614138811	0.000502916129032258	0	0	0.0370943546083796
2001	32	3911000	1873.87744816082	0.000504774193548387	0	0	0.0438249320518699
2001	33	3911000	1858.18820870738	0.000497341935483871	0	0	0.0371392902878373
2001	34	3911000	1856.78349171991	0.000493367741935484	0	0	0.029630007227785
2001	35	3911000	1852.4197013921	0.000499509677419355	0	0	0.0449035920668443
2001	36	3911000	1820.18843324177	0.000490064516129032	0	0	0.0432985757512272
2001	37	3911000	1823.95688717731	0.000487329032258064	0	0	0.0353314890695803
2001	38	3911000	1845.76210104427	0.000490064516129032	0	0	0.0288433156827807
2001	39	3911000	1871.82817914132	0.000491148387096774	0	0	0.0167599896231217
2001	40	3911000	1892.59168792893	0.000488412903225806	0	0	4.39189875014933e-06
2001	41	3911000	1910.5454726295	0.000486967741935484	0	0	-0.0123239530107069
2001	42	3911000	1926.95396077656	0.000486090322580645	0	0	-0.0224987008818243
2001	43	3911000	1936.57230246481	0.000490270967741935	0	0	-0.0189883447253704
2001	44	3911000	1936.96537485036	0.000498683870967742	0	0	-0.00235697287604517
2001	45	3911000	1948.78984974032	0.000509316129032258	0	0	0.0127310547430162
2001	46	3911000	1965.91186170738	0.000512412903225806	0	0	0.0100147614326513
2001	47	3911000	1981.74988369737	0.000520361290322581	0	0	0.0174846061996411
2001	48	3911000	2005.84405372746	0.000514838709677419	0	0	-0.00540622971527006
2001	49	3911000	2030.37612389776	0.000518812903225806	0	0	-0.00983863219362993
2001	50	3911000	2045.48875803316	0.000528464516129032	0	0	0.00112992161788596
2001	51	3911000	2067.4748021722	0.000536258064516129	0	0	0.00509084696787864
2001	52	3911000	2078.41863487217	0.000537496774193548	0	0	0.0021080282164148
2002	1	3860000	2114.18803696326	0.0005564875491481	0	0	0.00416801291213066
2002	2	3860000	2127.89751893795	0.000559056356487549	0	0	0.00230390844409498
2002	3	3860000	2126.9100983994	0.000543433813892529	0	0	-0.025252641585473
2002	4	3860000	2126.89882390923	0.000541861074705111	0	0	-0.0280684832010507
2002	5	3860000	2116.94238574953	0.000535360419397117	0	0	-0.0352122883699234
2002	6	3860000	2103.09957273349	0.000532424639580603	0	0	-0.0341874315727442
2002	7	3860000	2093.41669526799	0.000527758846657929	0	0	-0.0382230138170094
2002	8	3860000	2067.16467346258	0.000537195281782438	0	0	-0.00859373889784191
2002	9	3860000	2035.26399806686	0.000536356487549148	0	0	0.00537325965748099
2002	10	3860000	2010.89098804189	0.000545530799475754	0	0	0.034964109131829
2002	11	3860000	1988.72731650629	0.000548204456094364	0	0	0.0516273310280067
2002	12	3860000	1954.99318208793	0.000545845347313237	0	0	0.0651699551074655
2002	13	3860000	1939.88564664793	0.000544796854521625	0	0	0.0714033600853823
2002	14	3860000	1924.33183995517	0.00054091743119266	0	0	0.0723722162431598
2002	15	3860000	1904.00494796488	0.000534469200524246	0	0	0.0709005783726624
2002	16	3860000	1882.15401022588	0.000529226736566186	0	0	0.0727071159058351
2002	17	3860000	1863.72618361039	0.000527234600262123	0	0	0.0792357899396644
2002	18	3860000	1840.8401195145	0.000514914809960682	0	0	0.0671214621930824
2002	19	3860000	1822.54712742453	0.000504744429882045	0	0	0.0565433239145367
2002	20	3860000	1817.04637724985	0.000497142857142857	0	0	0.043781833940067
2002	21	3860000	1811.55251188521	0.000495412844036697	0	0	0.0433040100135732
2002	22	3860000	1802.40837426008	0.000486867627785059	0	0	0.0305100811365773
2002	23	3860000	1806.86841554219	0.000495937090432503	0	0	0.0471155418543656
2002	24	3860000	1803.51000853138	0.000496408912188729	0	0	0.050063482343604
2002	25	3860000	1787.3635742173	0.000495360419397117	0	0	0.0573114654792933
2002	26	3860000	1779.00185610294	0.0004921625163827	0	0	0.0554232945619563
2002	27	3860000	1778.7614026397	0.000489750982961992	0	0	0.0503938286648648
2002	28	3860000	1768.36078707358	0.000476382699868938	0	0	0.0277314523624848
2002	29	3860000	1762.00591721308	0.000487024901703801	0	0	0.0544800002367456
2002	30	3860000	1770.47915333026	0.000481363040629096	0	0	0.0372333368318618
2002	31	3860000	1793.61306033126	0.000472293577981651	0	0	0.00456449601634284
2002	32	3860000	1785.22336468923	0.000478060288335518	0	0	0.0216088563895104
2002	33	3860000	1770.32607774947	0.00048083879423329	0	0	0.0361932883754289
2002	34	3860000	1769.41637377671	0.000467470511140236	0	0	0.00790295965976614
2002	35	3860000	1763.17471025019	0.000469934469200524	0	0	0.0168022428960586
2002	36	3860000	1737.39554561127	0.000474233289646134	0	0	0.0413287892731787
2002	37	3860000	1741.51937787935	0.000474128440366972	0	0	0.0386332893996177
2002	38	3860000	1759.41614201772	0.000472608125819135	0	0	0.0247717733976775
2002	39	3860000	1778.75033035873	0.000481625163826999	0	0	0.032972401264115
2002	40	3860000	1799.13797884718	0.000494941022280472	0	0	0.0495026074708776
2002	41	3860000	1818.25229565645	0.000503224115334207	0	0	0.0558490725330742
2002	42	3860000	1833.47194696914	0.000502961992136304	0	0	0.0465390556817135
2002	43	3860000	1842.9090766323	0.000503381389252949	0	0	0.0420481532975598
2002	44	3860000	1848.28268182402	0.000502385321100917	0	0	0.0369625917332965
2002	45	3860000	1859.68850211184	0.000499816513761468	0	0	0.0253330048740214
2002	46	3860000	1872.2838723645	0.000502437745740498	0	0	0.023776377232413
2002	47	3860000	1887.32333442773	0.000511664482306684	0	0	0.0342689905817779
2002	48	3860000	1908.45658481647	0.00051916120576671	0	0	0.0378019682278848
2002	49	3860000	1931.95894029018	0.000533840104849279	0	0	0.0541631902871108
2002	50	3860000	1948.62675982501	0.000544954128440367	0	0	0.0669051882396899
2002	51	3860000	1970.08322241393	0.000546212319790301	0	0	0.0577218141306423
2002	52	3860000	1983.3449063924	0.000549410222804718	0	0	0.0568005560931495
2003	1	3897000	2004.89640940554	0.000564605996285487	0	0	0.061401471924905
2003	2	3897000	2011.86787299564	0.000557548421331918	0	0	0.0445019915105312
2003	3	3897000	2001.02932917392	0.000549164234544972	0	0	0.0343676476018829
2003	4	3897000	2000.61627889231	0.000549854072698328	0	0	0.0358808042626943
2003	5	3897000	1990.20784578863	0.000547041655611568	0	0	0.0359721997694151
2003	6	3897000	1987.20387782329	0.000548739718758291	0	0	0.0407588386277883
2003	7	3897000	1990.18472116198	0.000564871318652162	0	0	0.069749947008421
2003	8	3897000	1983.28639164623	0.000580206951446007	0	0	0.102614332055613
2003	9	3897000	1962.48639124645	0.000588219686919607	0	0	0.129689362376619
2003	10	3897000	1946.51801287327	0.000587423719819581	0	0	0.137415623876963
2003	11	3897000	1927.04867516726	0.000582276465906076	0	0	0.138839941243061
2003	12	3897000	1896.26031438873	0.000566357123905545	0	0	0.125689328518218
2003	13	3897000	1879.08422536082	0.000549164234544972	0	0	0.101494000143905
2003	14	3897000	1859.78190909066	0.000531175378084373	0	0	0.0764703055848537
2003	15	3897000	1838.37869968822	0.000523852480764128	0	0	0.0739898152294985
2003	16	3897000	1817.41142770509	0.000509631201910321	0	0	0.0568878189708863
2003	17	3897000	1799.41810345145	0.000494613955956487	0	0	0.0360015809690303
2003	18	3897000	1777.04602684431	0.000483258158662775	0	0	0.0249593834293946
2003	19	3897000	1761.31308311421	0.000481029450782701	0	0	0.0293456724879378
2003	20	3897000	1753.03992507212	0.000478800742902627	0	0	0.0294118087046734
2003	21	3897000	1746.76742877837	0.000485858317856195	0	0	0.0483364698875116
2003	22	3897000	1738.25946502506	0.00048580525338286	0	0	0.0533525269621383
2003	23	3897000	1742.01624191038	0.000484266383656142	0	0	0.0477514250948657
2003	24	3897000	1736.73962109133	0.000478800742902627	0	0	0.0390734328189214
2003	25	3897000	1726.64205257047	0.000475776067922526	0	0	0.0385476233075907
2003	26	3897000	1719.51612790783	0.000466967365348899	0	0	0.0235437582905539
2003	27	3897000	1719.93813411511	0.000472326877155744	0	0	0.0350372287756116
2003	28	3897000	1712.61696332244	0.000481082515256036	0	0	0.0587306086717927
2003	29	3897000	1707.54190848221	0.000481613159989387	0	0	0.0630485793543312
2003	30	3897000	1711.5761139817	0.000498063146723269	0	0	0.0967668832635206
2003	31	3897000	1728.40382883653	0.000524754576810825	0	0	0.144292767119912
2003	32	3897000	1717.95763524122	0.000518280711063943	0	0	0.137047829311416
2003	33	3897000	1703.32816703261	0.000508622976916954	0	0	0.125443726642311
2003	34	3897000	1702.53783192075	0.000507561687450252	0	0	0.123616735048886
2003	35	3897000	1695.05090965666	0.000487503316529583	0	0	0.0839792418814003
2003	36	3897000	1674.43454671366	0.000461767046962059	0	0	0.0393956595173048
2003	37	3897000	1678.75799970126	0.000462722207482091	0	0	0.0388632550435186
2003	38	3897000	1693.79352223211	0.000462881400902096	0	0	0.0299956736762881
2003	39	3897000	1708.22889407892	0.000465534624568851	0	0	0.0271457215609761
2003	40	3897000	1728.06217203805	0.000469302202175643	0	0	0.0235742837388228
2003	41	3897000	1747.9019062254	0.00047768638896259	0	0	0.0300349199160542
2003	42	3897000	1762.00479930016	0.000483417352082781	0	0	0.0340493968709244
2003	43	3897000	1771.21971764701	0.000487237994162908	0	0	0.0367996594118666
2003	44	3897000	1780.1481009025	0.000495728309896524	0	0	0.0495755937681581
2003	45	3897000	1791.18277958468	0.000499177500663306	0	0	0.050367400492898
2003	46	3897000	1800.55256055956	0.000486388962589546	0	0	0.0181319002597128
2003	47	3897000	1815.37357928479	0.000484160254709472	0	0	0.0051925514520947
2003	48	3897000	1834.5696278249	0.000487503316529583	0	0	0.00154279899338396
2003	49	3897000	1857.29817282213	0.000487131865216238	0	0	-0.0114672878775153
2003	50	3897000	1874.96978838391	0.000488564605996286	0	0	-0.0179041756255931
2003	51	3897000	1895.74646218233	0.000503475723003449	0	0	0.000977735079370633
2003	52	3897000	1910.57521033929	0.00051148845847705	0	0	0.00901549939908057
2004	1	3955000	1943.5198030272	0.000509009718938797	0	0	-0.00294301247576339
2004	2	3955000	1946.37409339799	0.000509692671394799	0	0	-0.00306934490047354
2004	3	3955000	1930.78938666496	0.000511006041502495	0	0	0.0075671709384525
2004	4	3955000	1931.39264265957	0.000509009718938797	0	0	0.00331748045369347
2004	5	3955000	1922.49531814279	0.000501076963488311	0	0	-0.00774790866964281
2004	6	3955000	1926.9210697074	0.000498712897294458	0	0	-0.0146975764356016
2004	7	3955000	1938.57804172608	0.000496769109535067	0	0	-0.0244395844306038
2004	8	3955000	1944.60951926087	0.000495981087470449	0	0	-0.0290081472409505
2004	9	3955000	1931.73734839184	0.000497609666403993	0	0	-0.0193283773401839
2004	10	3955000	1921.50840930912	0.000503493564486472	0	0	-0.00245037143023119
2004	11	3955000	1903.7949011283	0.000501287102705542	0	0	0.00241890492981809
2004	12	3955000	1874.69409202238	0.000498502758077226	0	0	0.012325161782898
2004	13	3955000	1855.36542356023	0.000492671394799054	0	0	0.0109059790501774
2004	14	3955000	1832.61826423292	0.000480378250591017	0	0	-0.00208350222599117
2004	15	3955000	1809.98434539326	0.000472340425531915	0	0	-0.00651074437370273
2004	16	3955000	1788.88785276416	0.000474441817704229	0	0	0.00967760343897129
2004	17	3955000	1771.05290709561	0.000466614131862359	0	0	0.00301916045701971
2004	18	3955000	1748.93669169934	0.000461413186235881	0	0	0.00438169565372351
2004	19	3955000	1734.95299120059	0.000458944050433412	0	0	0.0070589859561195
2004	20	3955000	1724.10722628236	0.000456159705805096	0	0	0.00724593779737238
2004	21	3955000	1717.43521029277	0.000446440767008143	0	0	-0.010384793665508
2004	22	3955000	1708.86329665411	0.000452587339112162	0	0	0.00827257708300767
2004	23	3955000	1711.73217580011	0.000452955082742317	0	0	0.00740058776658431
2004	24	3955000	1704.8209890326	0.000448174415550302	0	0	0.000808889013142528
2004	25	3955000	1699.70447644976	0.000445179931704754	0	0	-0.00288548775255661
2004	26	3955000	1693.40008044473	0.000444969792487523	0	0	0.000354269237494459
2004	27	3955000	1694.36524294725	0.000443131074336748	0	0	-0.00434690393816187
2004	28	3955000	1689.70826843592	0.000443026004728132	0	0	-0.00183952963596114
2004	29	3955000	1685.85419378586	0.000445179931704754	0	0	0.00530639378370413
2004	30	3955000	1686.33760116706	0.000454531126871552	0	0	0.0261290496057522
2004	31	3955000	1698.20841562702	0.000453638035198319	0	0	0.0169540935659254
2004	32	3955000	1686.52189666131	0.000449330181245075	0	0	0.0142767807440597
2004	33	3955000	1671.87435896891	0.000446388232203835	0	0	0.0164639411349451
2004	34	3955000	1670.8573971487	0.000449172576832151	0	0	0.0234266568278626
2004	35	3955000	1662.42930850275	0.000436301549776727	0	0	-0.000859770996240431
2004	36	3955000	1645.93777142614	0.000434620436038876	0	0	0.00526279226604736
2004	37	3955000	1650.54393276171	0.000434935644864723	0	0	0.00318444552366386
2004	38	3955000	1663.37474870122	0.00044234305227213	0	0	0.0123996419417117
2004	39	3955000	1674.52192964549	0.000444181770422905	0	0	0.00984046255996342
2004	40	3955000	1693.88911556643	0.000450801155765695	0	0	0.01317139606633
2004	41	3955000	1714.2406268256	0.000459049120042028	0	0	0.0194601461733956
2004	42	3955000	1727.28139930993	0.000459364328867875	0	0	0.0124580746939476
2004	43	3955000	1736.32534871905	0.000451536643026005	0	0	-0.009978169547448
2004	44	3955000	1748.01887777144	0.00045531914893617	0	0	-0.00836311206780407
2004	45	3955000	1758.83865651467	0.000461833464670344	0	0	-0.000363112621106974
2004	46	3955000	1766.14475087973	0.000463934856842658	0	0	3.12823284991584e-05
2004	47	3955000	1781.04669815223	0.000467454688731284	0	0	-0.000812274127190105
2004	48	3955000	1799.1511554825	0.000476910953506698	0	0	0.00914255840448741
2004	49	3955000	1821.32059129204	0.000482479642763331	0	0	0.00849900274667136
2004	50	3955000	1839.68220707957	0.000481954294720252	0	0	-0.00265383176549952
2004	51	3955000	1859.81859033239	0.000483582873653796	0	0	-0.010118508563259
2004	52	3955000	1875.96928760895	0.000484423430522721	0	0	-0.0169348655219394
2004	53	3955000	0	0.000479117415287628	0	0	Inf
2005	1	4038000	1890.10028272017	0.000475368312225381	0	0	-0.0269299376258041
2005	2	4038000	1890.59988331143	0.000470819333161023	0	0	-0.036496290897138
2005	3	4038000	1874.0666837923	0.000471543034375808	0	0	-0.0265020899319332
2005	4	4038000	1876.48407595638	0.000478935125355389	0	0	-0.0125149348493181
2005	5	4038000	1870.32494840989	0.000492116826053244	0	0	0.0180049202780214
2005	6	4038000	1879.73594865111	0.000509020418712846	0	0	0.047700343983543
2005	7	4038000	1897.1810636572	0.000526337554923753	0	0	0.0733819976436157
2005	8	4038000	1911.38724525808	0.000541225122770742	0	0	0.0955393812504299
2005	9	4038000	1904.3111055091	0.000546911346601189	0	0	0.111162978506241
2005	10	4038000	1898.05770147797	0.000547118118376842	0	0	0.115245336509897
2005	11	4038000	1881.58447525805	0.000531661928146808	0	0	0.0932275574382003
2005	12	4038000	1853.63589212693	0.000511966916515896	0	0	0.0686025278282465
2005	13	4038000	1832.28539382715	0.000496200568622383	0	0	0.0477625409598737
2005	14	4038000	1806.56158976039	0.000480279141897131	0	0	0.0285838083419323
2005	15	4038000	1782.901390998	0.000464978030498837	0	0	0.00902944441194995
2005	16	4038000	1761.32462883013	0.000459808736107521	0	0	0.0100352716816362
2005	17	4038000	1743.57738825564	0.000456655466528819	0	0	0.013318945233391
2005	18	4038000	1721.75468519026	0.000450142155595761	0	0	0.0115262150760751
2005	19	4038000	1709.05413053648	0.000452158180408374	0	0	0.023607133760507
2005	20	4038000	1696.00068743425	0.000450400620315327	0	0	0.0274759986307817
2005	21	4038000	1689.08041141142	0.000446833807185319	0	0	0.0235155107597233
2005	22	4038000	1680.11849274596	0.000444404238821401	0	0	0.0233802005177835
2005	23	4038000	1681.98158272037	0.00044652364952184	0	0	0.0271218292449126
2005	24	4038000	1673.95705884008	0.000435564745412251	0	0	0.00671638564474726
2005	25	4038000	1672.97913123087	0.000428896355647454	0	0	-0.00811673677057966
2005	26	4038000	1667.36551359347	0.000429671749806151	0	0	-0.00297805943147564
2005	27	4038000	1668.8672977703	0.000422383044714396	0	0	-0.0207729505015891
2005	28	4038000	1666.69565745502	0.000417575600930473	0	0	-0.0306568612130697
2005	29	4038000	1664.01191768209	0.000410855518221763	0	0	-0.044718380253997
2005	30	4038000	1661.55406320242	0.000411785991212199	0	0	-0.0411386332327204
2005	31	4038000	1669.35561559862	0.000413285086585681	0	0	-0.0421453733052503
2005	32	4038000	1656.98130303234	0.00041359524424916	0	0	-0.0342679201801665
2005	33	4038000	1642.25436014538	0.000414215559576118	0	0	-0.0241462961571141
2005	34	4038000	1640.7857942241	0.000419178082191781	0	0	-0.011571159557165
2005	35	4038000	1631.78035309995	0.000416696820883949	0	0	-0.0119993803472085
2005	36	4038000	1618.88581626402	0.000412457999483071	0	0	-0.0142603116489676
2005	37	4038000	1623.74619001088	0.000412819850090463	0	0	-0.0163487312082355
2005	38	4038000	1634.79201541719	0.000405944688550013	0	0	-0.0392661664675462
2005	39	4038000	1643.59960468176	0.000408167485138279	0	0	-0.039182051698184
2005	40	4038000	1662.40987853046	0.000417885758593952	0	0	-0.0274360006635555
2005	41	4038000	1682.81220995647	0.000422124579994831	0	0	-0.0294817268753685
2005	42	4038000	1694.84904493827	0.000431481002843112	0	0	-0.0150155230722614
2005	43	4038000	1703.68388446534	0.000438976479710519	0	0	-0.00310144652627068
2005	44	4038000	1717.34321687988	0.000441819591625743	0	0	-0.00462529376877371
2005	45	4038000	1727.84479293967	0.000442336521064875	0	0	-0.00951751743378179
2005	46	4038000	1733.79361136722	0.000447609201344017	0	0	-0.00114985506588151
2005	47	4038000	1748.85111074114	0.000449211682605324	0	0	-0.00620470815067745
2005	48	4038000	1766.17880860427	0.000456500387697079	0	0	1.19984429797611e-05
2005	49	4038000	1787.68761651898	0.000462393383303179	0	0	0.000734123495007639
2005	50	4038000	1806.37368078843	0.000465701731713621	0	0	-0.00253196823950189
2005	51	4038000	1825.73413239592	0.000464357715171879	0	0	-0.0159574890335681
2005	52	4038000	1842.6948585611	0.000469578702507108	0	0	-0.0140527111370571
2006	1	4139000	1853.56412771283	0.000465368074879838	0	0	-0.00753366312179625
2006	2	4139000	1853.05135657808	0.00046592461421705	0	0	-0.00607179964988137
2006	3	4139000	1838.20584442157	0.000467644826713888	0	0	0.00565451122352268
2006	4	4139000	1842.89301742862	0.000472198330381988	0	0	0.0128640036872331
2006	5	4139000	1840.14629817484	0.000473412598026815	0	0	0.0169843570895186
2006	6	4139000	1852.6775806042	0.000465874019731849	0	0	-0.00597922742746758
2006	7	4139000	1873.88529389183	0.000466177586643056	0	0	-0.0165886855471684
2006	8	4139000	1892.75996606917	0.000465519858335441	0	0	-0.0277689548655924
2006	9	4139000	1889.7449081823	0.000462686567164179	0	0	-0.0321445015775855
2006	10	4139000	1886.07991917264	0.00046182646091576	0	0	-0.0320664668330555
2006	11	4139000	1870.34337126197	0.000463040728560587	0	0	-0.0213561701427148
2006	12	4139000	1842.89925027141	0.000459499114596509	0	0	-0.0143791095837233
2006	13	4139000	1819.49688927003	0.000455147988869213	0	0	-0.0111552206490294
2006	14	4139000	1791.09453734715	0.000449886162408298	0	0	-0.00708758643525145
2006	15	4139000	1766.42688072175	0.000443055906906147	0	0	-0.00850693616913657
2006	16	4139000	1744.04352435986	0.000436073867948394	0	0	-0.0116072357582327
2006	17	4139000	1726.23859607658	0.000437237541108019	0	0	0.00125208874852672
2006	18	4139000	1704.53917910985	0.000432633442954718	0	0	0.00332102714887533
2006	19	4139000	1692.57388307199	0.000428434100683026	0	0	0.000606246461835172
2006	20	4139000	1677.60534671721	0.000423071085251708	0	0	-0.00310284342345045
2006	21	4139000	1670.49138618073	0.000426258537819378	0	0	0.00868523713398918
2006	22	4139000	1660.84042655627	0.000424943081204149	0	0	0.0114156502578892
2006	23	4139000	1661.7343730256	0.000422969896281305	0	0	0.00617765819919387
2006	24	4139000	1653.0707704224	0.000422818112825702	0	0	0.0110879884307183
2006	25	4139000	1655.40960715375	0.000432127498102707	0	0	0.0318896257567419
2006	26	4139000	1650.3185632583	0.00043136858082469	0	0	0.0332550563046118
2006	27	4139000	1652.41787758771	0.000439261320516064	0	0	0.0508237798388451
2006	28	4139000	1652.54202765504	0.000456261067543638	0	0	0.0914094587714131
2006	29	4139000	1650.96815622631	0.000453478370857577	0	0	0.0857871444943101
2006	30	4139000	1646.11560337146	0.000445130280799393	0	0	0.0689407210502776
2006	31	4139000	1650.6803841612	0.000440627371616494	0	0	0.0552012471421628
2006	32	4139000	1637.909704752	0.000425347837085758	0	0	0.0265523155042178
2006	33	4139000	1623.03718736586	0.000407538578294966	0	0	-0.00741645814375691
2006	34	4139000	1620.9349506463	0.000412243865418669	0	0	0.00534571072715864
2006	35	4139000	1611.60017406783	0.000416999747027574	0	0	0.0228343397601418
2006	36	4139000	1601.81015061416	0.000415077156589932	0	0	0.0243411176854422
2006	37	4139000	1606.96585184414	0.000414975967619529	0	0	0.0208057614400997
2006	38	4139000	1616.62389932032	0.0004136605110043	0	0	0.0114906755290999
2006	39	4139000	1623.9085338435	0.000408145712117379	0	0	-0.00647113653540102
2006	40	4139000	1642.2618850985	0.000403946369845687	0	0	-0.027682482015209
2006	41	4139000	1662.38962225701	0.00040546420440172	0	0	-0.0358457617030296
2006	42	4139000	1673.61489410335	0.00040683025550215	0	0	-0.0390859894554131
2006	43	4139000	1682.26921142248	0.000411484948140653	0	0	-0.0330917376627296
2006	44	4139000	1697.32722190364	0.000417809258790792	0	0	-0.0269407226335262
2006	45	4139000	1707.44100664861	0.000419478876802429	0	0	-0.0288390676204138
2006	46	4139000	1712.64783465326	0.000421553250695674	0	0	-0.0270037036905639
2006	47	4139000	1727.92683949404	0.000422565140399696	0	0	-0.0332924046199085
2006	48	4139000	1744.75530059707	0.000421199089299266	0	0	-0.0457114533882094
2006	49	4139000	1765.59269766409	0.000426309132304579	0	0	-0.0455329803812931
2006	50	4139000	1784.44405471641	0.000429850746268657	0	0	-0.0477706513079552
2006	51	4139000	1803.06987875022	0.000433847710599545	0	0	-0.0488444068575205
2006	52	4139000	1820.50085191016	0.000440424993675689	0	0	-0.0436697691334451
2007	1	4258000	1828.69326797877	0.000436040483831153	0	0	-0.034064361185962
2007	2	4258000	1828.14705312973	0.000432041471241669	0	0	-0.0426371899329902
2007	3	4258000	1816.77893100545	0.000429128610219699	0	0	-0.0431416996684768
2007	4	4258000	1823.95567269558	0.000429523574426068	0	0	-0.0460294479478768
2007	5	4258000	1824.8867807927	0.000427499382868428	0	0	-0.0510096197596809
2007	6	4258000	1839.26678749982	0.000429770427055048	0	0	-0.0534271526934922
2007	7	4258000	1862.78294282028	0.000438262157491977	0	0	-0.0469098899348824
2007	8	4258000	1883.69416289749	0.000444581584793878	0	0	-0.0438999942380716
2007	9	4258000	1883.36693502225	0.000447445075290052	0	0	-0.0375746933358009
2007	10	4258000	1881.17398838583	0.000452727721550235	0	0	-0.0250768874527685
2007	11	4258000	1865.74721315659	0.000450999753147371	0	0	-0.0207676650316609
2007	12	4258000	1838.31126370907	0.000446358923722538	0	0	-0.0163798505201548
2007	13	4258000	1812.85526224269	0.000442952357442607	0	0	-0.0101802182595946
2007	14	4258000	1782.03815838921	0.00043683041224389	0	0	-0.00697973740385963
2007	15	4258000	1756.42848490163	0.000432732658602814	0	0	-0.00195196384657662
2007	16	4258000	1733.02063270898	0.000424635892372254	0	0	-0.00739785347445106
2007	17	4258000	1715.01136313767	0.000416785978770674	0	0	-0.0155167270081433
2007	18	4258000	1693.3108857591	0.0004101209577882	0	0	-0.0188452610961582
2007	19	4258000	1681.62237483481	0.000408047395704764	0	0	-0.0170206910083601
2007	20	4258000	1665.03559106416	0.000397037768452234	0	0	-0.0340146429110049
2007	21	4258000	1657.70018714227	0.000398518884226117	0	0	-0.026120638386919
2007	22	4258000	1647.14959455195	0.000400740557886942	0	0	-0.014418602068992
2007	23	4258000	1647.09583430673	0.000401431745248087	0	0	-0.0126864714678415
2007	24	4258000	1638.27150013715	0.00039481609479141	0	0	-0.0237271417673413
2007	25	4258000	1643.18789221091	0.000398123920019748	0	0	-0.0184932547001789
2007	26	4258000	1638.52457787388	0.000395112317946186	0	0	-0.0231455654593151
2007	27	4258000	1641.28647590655	0.000399605035793631	0	0	-0.0137005186094247
2007	28	4258000	1643.56426937898	0.000397728955813379	0	0	-0.019691514339873
2007	29	4258000	1643.0184595845	0.000399061960009874	0	0	-0.0160792226224768
2007	30	4258000	1636.22672469582	0.00039975314737102	0	0	-0.0102838588576065
2007	31	4258000	1638.28085794301	0.000398173290545544	0	0	-0.0154313332908965
2007	32	4258000	1625.31799996171	0.000386126882251296	0	0	-0.0376037181420193
2007	33	4258000	1610.2219217798	0.000381239200197482	0	0	-0.0408775466844034
2007	34	4258000	1607.34926776121	0.000380202419155764	0	0	-0.0417764011270192
2007	35	4258000	1597.91688443829	0.000381189829671686	0	0	-0.0336168200996121
2007	36	4258000	1590.80791112453	0.000386867440138237	0	0	-0.0148402022390245
2007	37	4258000	1596.2622994764	0.000393729943223895	0	0	-0.000790784495010116
2007	38	4258000	1604.9109161011	0.000399654406319427	0	0	0.00877873267454025
2007	39	4258000	1611.30740431719	0.000403258454702543	0	0	0.0138350978981948
2007	40	4258000	1629.28773395528	0.000404295235744261	0	0	0.00522453208682756
2007	41	4258000	1648.86764526635	0.000402468526289805	0	0	-0.0112001987056805
2007	42	4258000	1659.47894600647	0.000404492717847445	0	0	-0.0125816275384024
2007	43	4258000	1667.97268335672	0.00040987410515922	0	0	-0.00454005238352022
2007	44	4258000	1683.89973422546	0.000414712416687238	0	0	-0.00231589455487942
2007	45	4258000	1693.54886327244	0.000419501357689459	0	0	0.00345495595341393
2007	46	4258000	1698.50421612955	0.000425870155517156	0	0	0.0157172314421926
2007	47	4258000	1714.09744812667	0.000434016292273513	0	0	0.0257293142356233
2007	48	4258000	1730.64378641375	0.000439348309059491	0	0	0.0284034265006755
2007	49	4258000	1750.81764978141	0.000446408294248334	0	0	0.0328888335263138
2007	50	4258000	1769.71722805682	0.00044961737842508	0	0	0.0292039717553818
2007	51	4258000	1787.65095915099	0.000454455689953098	0	0	0.0298430969289125
2007	52	4258000	1805.20954988034	0.000454751913107875	0	0	0.0204909452878255
2008	1	4415000	1820.29899237793	0.000444045051521687	0	0	0.0179646353478162
2008	2	4415000	1820.4524250446	0.000447879223580158	0	0	0.026667862498089
2008	3	4415000	1813.72263031647	0.000443613707165109	0	0	0.0206632310018578
2008	4	4415000	1823.5116705038	0.000439204409297867	0	0	0.00509364960281815
2008	5	4415000	1828.18043920416	0.000437383177570093	0	0	-0.00163027627921788
2008	6	4415000	1843.54249324777	0.000433357296908699	0	0	-0.0190624807274506
2008	7	4415000	1868.43305556076	0.000430625449317038	0	0	-0.0382315306123273
2008	8	4415000	1889.50435865066	0.000432063263838965	0	0	-0.0457815078618998
2008	9	4415000	1890.76309645868	0.00043182362808531	0	0	-0.0469456467734777
2008	10	4415000	1889.15142158676	0.000432063263838965	0	0	-0.0456032378359592
2008	11	4415000	1873.62052795481	0.000433549005511622	0	0	-0.0343829110503675
2008	12	4415000	1845.63023816414	0.000432590462497005	0	0	-0.0219059253192302
2008	13	4415000	1818.00226446633	0.000431008866522885	0	0	-0.0106722993945384
2008	14	4415000	1784.8984835635	0.000429379343398035	0	0	0.00386661566472804
2008	15	4415000	1758.30999679763	0.000425401389887371	0	0	0.00960581651309205
2008	16	4415000	1733.64449780687	0.000418116462976276	0	0	0.00643471150356598
2008	17	4415000	1715.25150298554	0.000414905343877307	0	0	0.00941465259546491
2008	18	4415000	1693.32276965544	0.000411646297627606	0	0	0.0144551474669744
2008	19	4415000	1681.41447248019	0.000405511622334052	0	0	0.00641455613492887
2008	20	4415000	1663.42566544472	0.000404648933620896	0	0	0.0151340303797373
2008	21	4415000	1655.79590981076	0.000404025880661395	0	0	0.0182414330234073
2008	22	4415000	1644.13240644626	0.000392619218787443	0	0	-0.00348658442822933
2008	23	4415000	1643.2121637591	0.000392571291636712	0	0	-0.00305022313590443
2008	24	4415000	1634.65594572574	0.000390031152647975	0	0	-0.0043164714533292
2008	25	4415000	1641.47672569162	0.000384663311766116	0	0	-0.0221000548614739
2008	26	4415000	1637.12768162763	0.000377186676252097	0	0	-0.0385600233482518
2008	27	4415000	1640.65693142173	0.000379151689432063	0	0	-0.0356301980640614
2008	28	4415000	1644.97136622985	0.000378001437814522	0	0	-0.0410775333948347
2008	29	4415000	1645.38815995284	0.000385526000479271	0	0	-0.0222367954525031
2008	30	4415000	1637.03744645884	0.000383992331655883	0	0	-0.0211586158482634
2008	31	4415000	1637.2328957589	0.000383033788641265	0	0	-0.0237186144130694
2008	32	4415000	1624.13919461096	0.000383800623052959	0	0	-0.0138776249509559
2008	33	4415000	1608.72913045062	0.000383369278696382	0	0	-0.00555042504148786
2008	34	4415000	1604.97046318589	0.000378049364965253	0	0	-0.017053561927589
2008	35	4415000	1595.60884786617	0.000374742391564821	0	0	-0.0199352415905091
2008	36	4415000	1590.82212949583	0.000378193146417445	0	0	-0.00793434367161223
2008	37	4415000	1596.62469763683	0.000380014378145219	0	0	-0.00677973831474401
2008	38	4415000	1604.61106865828	0.000380301941049605	0	0	-0.0109752880322635
2008	39	4415000	1610.65131923325	0.000382123172777378	0	0	-0.00996573190086396
2008	40	4415000	1628.43250371041	0.000390079079798706	0	0	-0.000388412604737827
2008	41	4415000	1647.26355967258	0.000397699496764917	0	0	0.00748905070775307
2008	42	4415000	1657.50698722163	0.000400862688713156	0	0	0.00922651481789864
2008	43	4415000	1665.87917874609	0.000399185238437575	0	0	-4.75297050928975e-05
2008	44	4415000	1682.30024850906	0.000401150251617541	0	0	-0.00493386868153459
2008	45	4415000	1691.42477254835	0.000397603642463455	0	0	-0.0190518508841503
2008	46	4415000	1696.55774896013	0.000400047927150731	0	0	-0.016007559410681
2008	47	4415000	1712.56389603727	0.000399904145698538	0	0	-0.0255546062477053
2008	48	4415000	1729.02956855017	0.000409010304337407	0	0	-0.0128566734511116
2008	49	4415000	1748.59198751575	0.000415480469686077	0	0	-0.0084593705228881
2008	50	4415000	1767.53912813328	0.000430242032111191	0	0	0.0157625205707
2008	51	4415000	1784.89837350825	0.000439012700694944	0	0	0.0263889682409027
2008	52	4415000	1802.3589382049	0.000455403786244908	0	0	0.0543959694802753
2009	1	4568000	1838.35185405395	0.000454057803468208	0	0	0.0682394644253812
2009	2	4568000	1839.64995897892	0.000470566473988439	0	0	0.106297418194505
2009	3	4568000	1838.04659950114	0.000478751445086705	0	0	0.126522037342239
2009	4	4568000	1850.46836888668	0.000485040462427746	0	0	0.133658934825307
2009	5	4568000	1858.74328644053	0.000482404624277457	0	0	0.122478835684422
2009	6	4568000	1874.88450597668	0.000476023121387283	0	0	0.0980943057756571
2009	7	4568000	1900.77067922509	0.000465479768786127	0	0	0.0591493345324262
2009	8	4568000	1921.09312648432	0.00045206936416185	0	0	0.0177538886821697
2009	9	4568000	1923.23786197702	0.000437549132947977	0	0	-0.0160343463420191
2009	10	4568000	1921.48220750959	0.000427098265895954	0	0	-0.0386588058006881
2009	11	4568000	1905.38673808276	0.000418080924855491	0	0	-0.0510063055128374
2009	12	4568000	1876.38438892914	0.000408647398843931	0	0	-0.0580821230298848
2009	13	4568000	1846.35891411216	0.000406335260115607	0	0	-0.0481807266356621
2009	14	4568000	1810.7239911468	0.000399306358381503	0	0	-0.0462378537845384
2009	15	4568000	1782.89306855577	0.000393664739884393	0	0	-0.0450352687841266
2009	16	4568000	1756.47202206623	0.000384323699421965	0	0	-0.0536712346578274
2009	17	4568000	1737.28132324927	0.000381826589595376	0	0	-0.0494343213732631
2009	18	4568000	1714.91493715296	0.000376601156069364	0	0	-0.0502152819870615
2009	19	4568000	1702.49849993533	0.000377063583815029	0	0	-0.0421136934558554
2009	20	4568000	1683.14429447379	0.000374150289017341	0	0	-0.0385851021133581
2009	21	4568000	1675.07876315017	0.000376184971098266	0	0	-0.0287023895280888
2009	22	4568000	1662.03392723073	0.000369942196531792	0	0	-0.0373241040476749
2009	23	4568000	1660.01823760217	0.000366612716763006	0	0	-0.0448297710931581
2009	24	4568000	1651.90405515771	0.000368554913294798	0	0	-0.0350529166490737
2009	25	4568000	1660.31451847733	0.000373317919075145	0	0	-0.0275336497805549
2009	26	4568000	1656.27187742027	0.000369988439306358	0	0	-0.0338542712610689
2009	27	4568000	1660.54197787741	0.000368462427745665	0	0	-0.0403133306891636
2009	28	4568000	1666.88854119978	0.000371838150289017	0	0	-0.0352084376064742
2009	29	4568000	1668.14469715055	0.000367722543352601	0	0	-0.0466054876914158
2009	30	4568000	1658.44256140638	0.000365225433526012	0	0	-0.0475401218234068
2009	31	4568000	1657.23827704914	0.00036628901734104	0	0	-0.0440722846319901
2009	32	4568000	1644.1961126465	0.000366104046242775	0	0	-0.0369761929120736
2009	33	4568000	1628.1037113094	0.000361202312138728	0	0	-0.0404788164609004
2009	34	4568000	1623.28394760234	0.000356161849710983	0	0	-0.0510594266177311
2009	35	4568000	1614.03447178243	0.000351907514450867	0	0	-0.0570213792774767
2009	36	4568000	1611.10111359948	0.000349364161849711	0	0	-0.0621321112340573
2009	37	4568000	1617.1833601867	0.000349780346820809	0	0	-0.0645463976173039
2009	38	4568000	1624.93019600265	0.000353757225433526	0	0	-0.0584210917097734
2009	39	4568000	1631.15444193617	0.00035764161849711	0	0	-0.0517145647079499
2009	40	4568000	1648.87019787466	0.00036485549132948	0	0	-0.042981065438631
2009	41	4568000	1667.18943731374	0.00037364161849711	0	0	-0.0307040316883355
2009	42	4568000	1677.18892840715	0.000377063583815029	0	0	-0.0276587375586883
2009	43	4568000	1685.57562997436	0.000383398843930636	0	0	-0.0162411163803856
2009	44	4568000	1702.17344538285	0.000389364161849711	0	0	-0.0106766119705053
2009	45	4568000	1710.94249151677	0.000394404624277457	0	0	-0.0030056483734946
2009	46	4568000	1716.66684580366	0.000391398843930636	0	0	-0.0139030155222025
2009	47	4568000	1733.55396853653	0.000394774566473988	0	0	-0.0150869075963134
2009	48	4568000	1750.42973219634	0.000390196531791907	0	0	-0.0358938899635282
2009	49	4568000	1769.75600824111	0.000393526011560694	0	0	-0.0382855082427168
2009	50	4568000	1788.80902484564	0.000395653179190751	0	0	-0.043385863872382
2009	51	4568000	1805.77689503877	0.000403653179190752	0	0	-0.0332139010104452
2009	52	4568000	1823.03270102818	0.000411791907514451	0	0	-0.0230564712330583
2009	53	4568000	0	0.000414335260115607	0	0	Inf
2010	1	4708000	1871.54343367947	0.000404420629604823	0	0	-0.0321357402650422
2010	2	4708000	1874.37507724961	0.000407501674480911	0	0	-0.0262354519362096
2010	3	4708000	1878.41052093012	0.000405581603036392	0	0	-0.0329057574163918
2010	4	4708000	1893.4598107991	0.000408037508372405	0	0	-0.0347827877959039
2010	5	4708000	1905.32218948837	0.00041062737218129	0	0	-0.0347039413350483
2010	6	4708000	1921.89686225164	0.000413619111408797	0	0	-0.0360564937758705
2010	7	4708000	1948.43832879064	0.0004125920964501	0	0	-0.0515481179499197
2010	8	4708000	1967.22564056831	0.000415673141326189	0	0	-0.0535910260593475
2010	9	4708000	1969.70203245318	0.000413797722705961	0	0	-0.0590454954795007
2010	10	4708000	1967.29084351359	0.000410002232641215	0	0	-0.066533549904506
2010	11	4708000	1950.34091861308	0.000403795490064747	0	0	-0.0726749448059943
2010	12	4708000	1919.94071521259	0.000396427774056709	0	0	-0.0751797772029683
2010	13	4708000	1887.33863871587	0.000388836793927216	0	0	-0.0772191252413642
2010	14	4708000	1849.12465358629	0.000380709979906229	0	0	-0.0778339379701366
2010	15	4708000	1819.83536669035	0.00037838803304309	0	0	-0.0687069660140431
2010	16	4708000	1791.37567529342	0.00037798615762447	0	0	-0.0549162728121268
2010	17	4708000	1771.15473789404	0.000378655949988837	0	0	-0.042432621095206
2010	18	4708000	1748.13233386928	0.000379057825407457	0	0	-0.0287920616157667
2010	19	4708000	1734.86609519228	0.00037722705961152	0	0	-0.0260919821522364
2010	20	4708000	1714.27933781056	0.000370082607724939	0	0	-0.0330630700379003
2010	21	4708000	1705.72063795017	0.000366555034605939	0	0	-0.0374742713009466
2010	22	4708000	1691.06605990928	0.000367582049564635	0	0	-0.0264129598294176
2010	23	4708000	1687.93845939436	0.000363920517972762	0	0	-0.034324983278802
2010	24	4708000	1680.51201611589	0.000374279973208305	0	0	-0.00244688290024548
2010	25	4708000	1690.14503863632	0.00038428220584952	0	0	0.0183741398837227
2010	26	4708000	1686.33826135235	0.000395490064746595	0	0	0.0504416821921801
2010	27	4708000	1691.40926271345	0.000392364367046216	0	0	0.0390152393872328
2010	28	4708000	1699.76542666898	0.000390622906898861	0	0	0.0293185003937171
2010	29	4708000	1701.81095212522	0.000381022549676267	0	0	0.00281408923170775
2010	30	4708000	1691.02861081412	0.000372449207412369	0	0	-0.013499837121696
2010	31	4708000	1688.79864111262	0.000360348292029471	0	0	-0.0442910358237485
2010	32	4708000	1675.94501080344	0.000359901763786559	0	0	-0.0381545995788886
2010	33	4708000	1659.04857802358	0.000359857110962268	0	0	-0.0284793216120707
2010	34	4708000	1652.99949733284	0.000361018084393838	0	0	-0.0217782869207933
2010	35	4708000	1643.91291593715	0.000358830096003572	0	0	-0.0223326403614374
2010	36	4708000	1642.56723010872	0.000361643223933914	0	0	-0.0138607599685372
2010	37	4708000	1648.9393133687	0.000366063853538736	0	0	-0.0056638308596238
2010	38	4708000	1656.67185268011	0.000373163652601027	0	0	0.00889020194075447
2010	39	4708000	1663.53971009624	0.000375574905112748	0	0	0.0112172193969903
2010	40	4708000	1681.29804721928	0.000381424425094887	0	0	0.0161196599410475
2010	41	4708000	1699.1134705585	0.000381736994864925	0	0	0.00628947367357965
2010	42	4708000	1708.96923180259	0.000381469077919178	0	0	-0.000216055266364193
2010	43	4708000	1717.46483019874	0.000378298727394508	0	0	-0.0134295793387898
2010	44	4708000	1733.99317101169	0.000377405670908685	0	0	-0.0251403360408017
2010	45	4708000	1742.4525199513	0.000377628935030141	0	0	-0.0292992316098977
2010	46	4708000	1749.12480612062	0.000383835677606609	0	0	-0.0171084453298643
2010	47	4708000	1767.06663930644	0.000392766242464836	0	0	-0.00445180681444365
2010	48	4708000	1784.58950997882	0.000397990622906899	0	0	-0.0011148277896355
2010	49	4708000	1803.79313000332	0.000403482920294709	0	0	0.00188872545305429
2010	50	4708000	1822.93537422019	0.000404867157847734	0	0	-0.00523078017741903
2010	51	4708000	1839.61540860807	0.00040589417280643	0	0	-0.0117499606205305
2010	52	4708000	1856.53106099165	0.000403616878767582	0	0	-0.0262484490647943
2011	1	4718000	1896.75269811343	0.000393717277486911	0	0	-0.0484790126856769
2011	2	4718000	1901.37499888161	0.000389485165794066	0	0	-0.0609953317729667
2011	3	4718000	1911.374800148	0.000391972076788831	0	0	-0.0599436594743872
2011	4	4718000	1928.81753528718	0.000391361256544503	0	0	-0.0698964691168206
2011	5	4718000	1944.1213067785	0.00038891797556719	0	0	-0.0829790333638282
2011	6	4718000	1960.67612737315	0.000386692844677138	0	0	-0.0959241175772999
2011	7	4718000	1987.34388138564	0.000390968586387435	0	0	-0.0981933138061532
2011	8	4718000	2003.84182115286	0.000392146596858639	0	0	-0.102923204304722
2011	9	4718000	2006.21434984494	0.000390794066317627	0	0	-0.10707447579644
2011	10	4718000	2002.79028799934	0.000390488656195462	0	0	-0.106246914254765
2011	11	4718000	1984.9514977194	0.000394938917975567	0	0	-0.0879374120324622
2011	12	4718000	1953.18466214053	0.000388307155322862	0	0	-0.088667838478076
2011	13	4718000	1918.19755260812	0.000381413612565445	0	0	-0.0885193250180352
2011	14	4718000	1877.79234204419	0.000377661431064572	0	0	-0.0780663222242162
2011	15	4718000	1847.08413170089	0.000372207678883072	0	0	-0.076273803278877
2011	16	4718000	1816.66169506106	0.000368019197207679	0	0	-0.0713736054509061
2011	17	4718000	1795.40426797974	0.000369720767888307	0	0	-0.056034325958766
2011	18	4718000	1771.74420418439	0.000367713787085515	0	0	-0.0486211293825243
2011	19	4718000	1757.46385833622	0.000364877835951134	0	0	-0.0482876833760672
2011	20	4718000	1736.04252845194	0.000366361256544503	0	0	-0.0326273852878733
2011	21	4718000	1727.04337954279	0.000360471204188482	0	0	-0.0432203269628049
2011	22	4718000	1710.72604826648	0.000351396160558464	0	0	-0.0584114846253352
2011	23	4718000	1706.5482869321	0.000352050610820244	0	0	-0.0543484691539753
2011	24	4718000	1700.10454469581	0.00035065445026178	0	0	-0.0545287317683155
2011	25	4718000	1710.53342945457	0.000347251308900524	0	0	-0.0694131008549928
2011	26	4718000	1706.93090942753	0.000348385689354276	0	0	-0.0644026707937463
2011	27	4718000	1712.80955078461	0.00035196335078534	0	0	-0.0580388816369395
2011	28	4718000	1723.05614477951	0.000348821989528796	0	0	-0.0719977379468319
2011	29	4718000	1725.8141632788	0.000353228621291448	0	0	-0.0617761550155855
2011	30	4718000	1714.36486755195	0.000351265270506108	0	0	-0.060760033948137
2011	31	4718000	1711.42692350134	0.000353970331588133	0	0	-0.0519022590340073
2011	32	4718000	1699.06871478297	0.000357504363001745	0	0	-0.0354716170444372
2011	33	4718000	1681.47932237747	0.000358507853403141	0	0	-0.0226463221228516
2011	34	4718000	1674.0779660026	0.000356064572425829	0	0	-0.0250155410041022
2011	35	4718000	1665.25810366104	0.000358071553228621	0	0	-0.0143269704609665
2011	36	4718000	1665.27559236084	0.000353926701570681	0	0	-0.0257468448811286
2011	37	4718000	1671.8700860373	0.0003521815008726	0	0	-0.0343747319347717
2011	38	4718000	1679.65930940523	0.000354930191972077	0	0	-0.0313511847970404
2011	39	4718000	1687.55395268419	0.000356588132635253	0	0	-0.0313791168572484
2011	40	4718000	1705.24615542239	0.000359205933682373	0	0	-0.0343916068867267
2011	41	4718000	1722.41291392913	0.000366361256544503	0	0	-0.0249724752881762
2011	42	4718000	1732.07572517642	0.000370986038394415	0	0	-0.0181722569740514
2011	43	4718000	1740.71682642478	0.000373342059336824	0	0	-0.0168418125106525
2011	44	4718000	1756.79558615508	0.000380322862129145	0	0	-0.00762501127658285
2011	45	4718000	1764.92039962343	0.000382678883071553	0	0	-0.00607415474698726
2011	46	4718000	1772.79190693972	0.000387521815008726	0	0	0.00203526034057004
2011	47	4718000	1791.7212423592	0.000392801047120419	0	0	0.00495543471322085
2011	48	4718000	1809.89830255385	0.000399956369982548	0	0	0.0129850928159823
2011	49	4718000	1828.86039162811	0.000397120418848168	0	0	-0.00462604563302655
2011	50	4718000	1847.83505810398	0.000400174520069808	0	0	-0.0072707020277901
2011	51	4718000	1864.14973793995	0.000397687609075044	0	0	-0.0220742664081416
2011	52	4718000	1880.41454632981	0.000393630017452007	0	0	-0.0404243556178494
2012	1	4775000	1918.68949576917	0.000386346943184273	0	0	-0.0679054615436547
2012	2	4775000	1925.28341158617	0.000383192914236336	0	0	-0.0786810973774345
2012	3	4775000	1941.4877781214	0.000385439619788291	0	0	-0.0810140449473195
2012	4	4775000	1961.0685878311	0.0003899762367682	0	0	-0.0794814565886677
2012	5	4775000	1979.72920091668	0.000398271764960035	0	0	-0.0687615259974178
2012	6	4775000	1995.88224360365	0.000400302441131994	0	0	-0.0715885138321938
2012	7	4775000	2022.29148921024	0.000406696910779866	0	0	-0.069075842901754
2012	8	4775000	2035.97525374172	0.000405443940375891	0	0	-0.0781813302736327
2012	9	4775000	2037.92872627158	0.000404623028731908	0	0	-0.0809295850956071
2012	10	4775000	2033.24483674407	0.000400820911643984	0	0	-0.0874684806916105
2012	11	4775000	2014.49503899819	0.000399783970620004	0	0	-0.0813578767012968
2012	12	4775000	1981.35943221749	0.000399783970620004	0	0	-0.0659948064401173
2012	13	4775000	1944.07750545674	0.000398314970836034	0	0	-0.0515810224516643
2012	14	4775000	1901.77299517562	0.000391531648304169	0	0	-0.0469945652832073
2012	15	4775000	1869.47859830454	0.000391186001296176	0	0	-0.031387681227136
2012	16	4775000	1837.13371984278	0.000388464031108231	0	0	-0.0211926434217941
2012	17	4775000	1814.76060005834	0.000380427738172391	0	0	-0.0296240727601275
2012	18	4775000	1790.34590509001	0.000374033268524519	0	0	-0.032924310839837
2012	19	4775000	1774.84943486763	0.0003749837977965	0	0	-0.0220015479062539
2012	20	4775000	1752.9901362703	0.000365694534456686	0	0	-0.0343356959203237
2012	21	4775000	1743.59246888162	0.000359645711816807	0	0	-0.0451897276960367
2012	22	4775000	1725.5260963981	0.00035852235904083	0	0	-0.0382063745866959
2012	23	4775000	1720.45063842868	0.000357399006264852	0	0	-0.0383914754386684
2012	24	4775000	1715.22863747526	0.000352603154028948	0	0	-0.048406746285134
2012	25	4775000	1726.07342977669	0.00035701015338086	0	0	-0.0425668042327692
2012	26	4775000	1722.60806097805	0.000355973212356881	0	0	-0.0434272093999004
2012	27	4775000	1729.33300248879	0.000352041477640959	0	0	-0.0576713694501038
2012	28	4775000	1741.34432334789	0.000355065888960899	0	0	-0.0561315312757733
2012	29	4775000	1744.72940788675	0.000355670771224887	0	0	-0.0563579701484172
2012	30	4775000	1733.05243990123	0.000348973860445021	0	0	-0.0678874090549366
2012	31	4775000	1729.64617933527	0.00035152300712897	0	0	-0.0592295583682008
2012	32	4775000	1718.0682842011	0.000356102829984878	0	0	-0.0405503581212427
2012	33	4775000	1699.90857115209	0.000350788507236984	0	0	-0.0447721556580614
2012	34	4775000	1690.9834450336	0.000345690213869086	0	0	-0.0536867733981871
2012	35	4775000	1682.43535145138	0.000347893713545042	0	0	-0.042816118544605
2012	36	4775000	1683.59255091077	0.000346122272629078	0	0	-0.0483445658314034
2012	37	4775000	1690.36451991267	0.000348152948801037	0	0	-0.0465961743664237
2012	38	4775000	1698.22840528337	0.000354461006696911	0	0	-0.033816655701143
2012	39	4775000	1707.58716888956	0.000364095917044718	0	0	-0.012993286254307
2012	40	4775000	1725.16391161928	0.000369755886800605	0	0	-0.00786239007663105
2012	41	4775000	1741.65431392333	0.00037550226830849	0	0	-0.00198335220469426
2012	42	4775000	1751.08303747334	0.000378785914884424	0	0	0.00132315971149363
2012	43	4775000	1759.99818643172	0.000381896737956362	0	0	0.00443285318611334
2012	44	4775000	1775.37892289553	0.00037952041477641	0	0	-0.0104647648205901
2012	45	4775000	1783.20391676882	0.00037952041477641	0	0	-0.0148070091819122
2012	46	4775000	1792.51485886507	0.000381594296824368	0	0	-0.014568838152677
2012	47	4775000	1812.35112651439	0.000380816591056384	0	0	-0.0273407982534235
2012	48	4775000	1831.20091774492	0.000386303737308274	0	0	-0.0234823592147815
2012	49	4775000	1849.84612689248	0.000392438971700151	0	0	-0.0179723742473258
2012	50	4775000	1868.43464195692	0.000398185353208036	0	0	-0.0135057664797367
2012	51	4775000	1884.39541935894	0.000402851587815943	0	0	-0.0103987831628298
2012	52	4775000	1899.77782417299	0.000405875999135882	0	0	-0.0110422513127933
2013	1	4752000	1942.12806809135	0.000397994024754588	0	0	-0.039713173069554
2013	2	4752000	1950.88165986659	0.000401237729406743	0	0	-0.0362306239894734
2013	3	4752000	1973.57429720964	0.000412505335040546	0	0	-0.0205587888264498
2013	4	4752000	1995.132212996	0.000418950064020487	0	0	-0.0160050611122399
2013	5	4752000	2017.12982885788	0.00042936406316688	0	0	-0.00254313271485596
2013	6	4752000	2032.54042888224	0.000438881775501494	0	0	0.0118371919081517
2013	7	4752000	2058.41569219535	0.000446521553563807	0	0	0.0165099342827147
2013	8	4752000	2068.72247526033	0.000444771660264618	0	0	0.00748168249959088
2013	9	4752000	2069.8959599728	0.000443235168587281	0	0	0.00343207589394455
2013	10	4752000	2063.69939816582	0.000442637644046095	0	0	0.0050882419423669
2013	11	4752000	2043.95920097737	0.000437686726419121	0	0	0.00344468667440468
2013	12	4752000	2009.25760629767	0.000432479726845924	0	0	0.00863124451935539
2013	13	4752000	1969.61394846209	0.00042569355527102	0	0	0.012787303602098
2013	14	4752000	1925.63682511102	0.000419163465642339	0	0	0.0200261930942039
2013	15	4752000	1891.50919204405	0.000406871532223645	0	0	0.00797818378013865
2013	16	4752000	1857.28610870695	0.000398292787025181	0	0	0.00490710141551409
2013	17	4752000	1833.69456677203	0.000388262910798122	0	0	-0.00779550042360052
2013	18	4752000	1808.23862960892	0.000377166026461801	0	0	-0.0225847567573276
2013	19	4752000	1791.13082000362	0.00036606914212548	0	0	-0.042281009939559
2013	20	4752000	1769.22868515801	0.000363551002987623	0	0	-0.0370945179153864
2013	21	4752000	1759.40585818117	0.000361758429364063	0	0	-0.03649292054054
2013	22	4752000	1739.46855220975	0.000359923175416133	0	0	-0.0303935084900434
2013	23	4752000	1733.82753669519	0.000366282543747332	0	0	-0.0100514822416586
2013	24	4752000	1730.17439655501	0.000365813060179257	0	0	-0.00923282449839676
2013	25	4752000	1740.93722822621	0.000364746052069996	0	0	-0.0182299670037738
2013	26	4752000	1737.48508101209	0.000359880495091763	0	0	-0.0294017379316638
2013	27	4752000	1745.22103038103	0.000360862142552283	0	0	-0.0310682884500831
2013	28	4752000	1758.87794619661	0.000358386683738796	0	0	-0.0451867318982935
2013	29	4752000	1762.82950721208	0.000361758429364063	0	0	-0.0383641792557923
2013	30	4752000	1751.37616980118	0.000361630388390952	0	0	-0.0324180326192438
2013	31	4752000	1747.78263048542	0.00036235595390525	0	0	-0.0284833077163579
2013	32	4752000	1737.08466905776	0.000359581732821169	0	0	-0.0299839552933293
2013	33	4752000	1718.5153220818	0.000351813913785745	0	0	-0.0406835605033198
2013	34	4752000	1707.89465085824	0.000352752880921895	0	0	-0.0321417078217659
2013	35	4752000	1699.61367944456	0.000348186086214255	0	0	-0.0400171405226558
2013	36	4752000	1701.7625562026	0.000349082373026035	0	0	-0.0387613160027383
2013	37	4752000	1708.75590638457	0.000352368758002561	0	0	-0.033682930469777
2013	38	4752000	1716.71008179448	0.000359154929577465	0	0	-0.0196364442382955
2013	39	4752000	1727.94906713947	0.00035962441314554	0	0	-0.0247397726891582
2013	40	4752000	1745.49254626259	0.000363935125906957	0	0	-0.0229691878939502
2013	41	4752000	1761.19900691382	0.000370849338454972	0	0	-0.0132858392617555
2013	42	4752000	1770.48532652831	0.000369910371318822	0	0	-0.0209464184608822
2013	43	4752000	1779.82004938767	0.000368758002560819	0	0	-0.0291153307355441
2013	44	4752000	1794.36993154212	0.000368629961587708	0	0	-0.0373222546615924
2013	45	4752000	1801.86613047633	0.000373538198890312	0	0	-0.0285626826576326
2013	46	4752000	1812.84548837922	0.000371276141698677	0	0	-0.0402932786315529
2013	47	4752000	1833.43265746107	0.000372300469483568	0	0	-0.0484515518470616
2013	48	4752000	1852.90606054462	0.00037430644472898	0	0	-0.0533788855521094
2013	49	4752000	1871.1229861917	0.000378062313273581	0	0	-0.0531889068362396
2013	50	4752000	1889.21681599344	0.000379556124626547	0	0	-0.058551678694046
2013	51	4752000	1904.92314756995	0.000383269312846778	0	0	-0.0571798120616568
2013	52	4752000	1919.23960099225	0.00038442168160478	0	0	-0.0613991087570962
2014	1	4591000	1939.40979126628	0.000383490566037736	0	0	-0.0777606630354327
2014	2	4591000	1950.33540081609	0.000384048027444254	0	0	-0.0815938636757039
2014	3	4591000	1979.32798857492	0.000384433962264151	0	0	-0.0941369948035085
2014	4	4591000	2002.41409539967	0.000385377358490566	0	0	-0.102383465972731
2014	5	4591000	2027.34624179981	0.000389193825042882	0	0	-0.104642333621056
2014	6	4591000	2041.54694553122	0.000393739279588336	0	0	-0.100486028979285
2014	7	4591000	2066.31759333113	0.000394897084048027	0	0	-0.108655897842491
2014	8	4591000	2072.58393083723	0.000393653516295026	0	0	-0.114149264267268
2014	9	4591000	2072.58047263379	0.00039253859348199	0	0	-0.116656735806521
2014	10	4591000	2064.70355314237	0.000394897084048027	0	0	-0.10795910764193
2014	11	4591000	2044.15811780983	0.000395497427101201	0	0	-0.0976236212214567
2014	12	4591000	2008.13308778327	0.000398756432246998	0	0	-0.0738661638940551
2014	13	4591000	1966.6171150392	0.00039541166380789	0	0	-0.0622475590713831
2014	14	4591000	1921.84620933614	0.000391252144082333	0	0	-0.0504963450585671
2014	15	4591000	1886.18698291001	0.000383233276157804	0	0	-0.0523739076799294
2014	16	4591000	1850.67628749713	0.000375214408233276	0	0	-0.0543997284545564
2014	17	4591000	1826.12516591895	0.000367581475128645	0	0	-0.0611815487810373
2014	18	4591000	1799.67292760085	0.000366938250428816	0	0	-0.0490494279527361
2014	19	4591000	1780.72835139726	0.000363765008576329	0	0	-0.0472437872577524
2014	20	4591000	1759.51187354899	0.000361320754716981	0	0	-0.0422343688986307
2014	21	4591000	1749.33101801775	0.000366552315608919	0	0	-0.0227121211529044
2014	22	4591000	1727.71678004661	0.000365994854202401	0	0	-0.0119908426461247
2014	23	4591000	1722.01298845355	0.000359648370497427	0	0	-0.0259074633888892
2014	24	4591000	1720.39377590454	0.000359948542024014	0	0	-0.0241768928062254
2014	25	4591000	1730.33423972829	0.000360891938250429	0	0	-0.02723996245702
2014	26	4591000	1726.80885443842	0.000355703259005146	0	0	-0.0392683036481592
2014	27	4591000	1735.6604457888	0.000358104631217839	0	0	-0.0377150069575099
2014	28	4591000	1750.62668788696	0.000363421955403087	0	0	-0.0317752998236873
2014	29	4591000	1755.02460608517	0.000365694682675815	0	0	-0.0281617738656179
2014	30	4591000	1744.40770041102	0.000363336192109777	0	0	-0.0285527863694252
2014	31	4591000	1741.00793988394	0.000363765008576329	0	0	-0.0255070289265311
2014	32	4591000	1731.32396418694	0.000358104631217839	0	0	-0.0353047525773955
2014	33	4591000	1712.78924762256	0.000355403087478559	0	0	-0.0322218554904925
2014	34	4591000	1700.50150229737	0.000356861063464837	0	0	-0.0212299149683758
2014	35	4591000	1692.62382870912	0.000358447684391081	0	0	-0.0123026914521232
2014	36	4591000	1695.60999301338	0.000360334476843911	0	0	-0.00885226736998878
2014	37	4591000	1702.79915290762	0.000362392795883362	0	0	-0.00739908337757335
2014	38	4591000	1710.76533883277	0.000362778730703259	0	0	-0.0109689730127309
2014	39	4591000	1724.061896482	0.000361320754716981	0	0	-0.0225408940138976
2014	40	4591000	1741.4521824763	0.000362735849056604	0	0	-0.0285119413417905
2014	41	4591000	1755.98484840853	0.000364065180102916	0	0	-0.0330212692103111
2014	42	4591000	1765.16204051029	0.000368053173241853	0	0	-0.027511378216726
2014	43	4591000	1774.90134849509	0.000374785591766724	0	0	-0.0151565316674661
2014	44	4591000	1788.32050925292	0.000377873070325901	0	0	-0.0144943309204386
2014	45	4591000	1795.30391651591	0.000378987993138936	0	0	-0.015431324056638
2014	46	4591000	1807.97385793038	0.000381946826758148	0	0	-0.0146981427932824
2014	47	4591000	1828.81953009354	0.000385377358490566	0	0	-0.0171802244981137
2014	48	4591000	1848.53507604788	0.000389622641509434	0	0	-0.016951301846474
2014	49	4591000	1865.93276885803	0.000393224699828473	0	0	-0.0171135688225094
2014	50	4591000	1883.2255579697	0.000399871355060034	0	0	-0.00967784124029688
2014	51	4591000	1898.57869298224	0.000402315608919383	0	0	-0.0116817349021236
2014	52	4591000	1911.45678745214	0.000404802744425386	0	0	-0.0122716807443022
2015	1	4456000	1889.443830259	0.000422967569968903	0	0	0.00780979540364308
2015	2	4456000	1902.30653236888	0.000428476232785429	0	0	0.0140321589485801
2015	3	4456000	1936.88194604093	0.000438738338516215	0	0	0.0197833709160172
2015	4	4456000	1960.69810763706	0.000445979564637939	0	0	0.0240230212797551
2015	5	4456000	1987.8651508347	0.000458107507774323	0	0	0.0374949221953032
2015	6	4456000	2000.30198165503	0.000467481119502443	0	0	0.0521411363391623
2015	7	4456000	2023.19154494321	0.000479120390937361	0	0	0.0661373142801195
2015	8	4456000	2024.96026067828	0.000478409595735229	0	0	0.0636258112436047
2015	9	4456000	2023.53487694463	0.000480852954242559	0	0	0.069811064125898
2015	10	4456000	2014.0267972377	0.000469569080408707	0	0	0.0496384670250726
2015	11	4456000	1993.15766406991	0.000454509107063527	0	0	0.0266122128150087
2015	12	4456000	1956.5732062705	0.000440781874722346	0	0	0.0142222093404518
2015	13	4456000	1914.17775566218	0.000428565082185695	0	0	0.00795236716798636
2015	14	4456000	1869.98261940827	0.000417192358951577	0	0	0.00439436201515512
2015	15	4456000	1833.36996533119	0.00041221679253665	0	0	0.0122343199097604
2015	16	4456000	1797.58523299769	0.000408440693025322	0	0	0.022927851345098
2015	17	4456000	1772.57298340287	0.000401688138605064	0	0	0.0202118710668563
2015	18	4456000	1745.43485782004	0.00039742336739227	0	0	0.0250740621936601
2015	19	4456000	1724.72586192341	0.000391470457574411	0	0	0.0218435514352265
2015	20	4456000	1705.19397198917	0.000385428698356286	0	0	0.0175968414759465
2015	21	4456000	1694.85640448979	0.000382674366948023	0	0	0.0164872938121404
2015	22	4456000	1672.03719502098	0.000377698800533096	0	0	0.0169630227506208
2015	23	4456000	1666.88509317935	0.000373078631719236	0	0	0.00762794440521468
2015	24	4456000	1667.6547777061	0.000374677920924034	0	0	0.0114803270735896
2015	25	4456000	1676.01310232735	0.000384540204353621	0	0	0.032927485826939
2015	26	4456000	1672.36292485084	0.000386894713460684	0	0	0.0415203387478547
2015	27	4456000	1682.29754951142	0.000388671701466015	0	0	0.040125155331877
2015	28	4456000	1698.01402834107	0.000391914704575744	0	0	0.0390962445250166
2015	29	4456000	1702.64456293815	0.000388804975566415	0	0	0.0280478016970501
2015	30	4456000	1693.62630975487	0.000380941803642825	0	0	0.0126200745241307
2015	31	4456000	1690.73661655402	0.000379342514438028	0	0	0.0100922776965426
2015	32	4456000	1682.35915821372	0.000372101288316304	0	0	-0.00425542796778525
2015	33	4456000	1664.52077450823	0.000373478454020435	0	0	0.0101405916647455
2015	34	4456000	1650.72027156652	0.000371879164815638	0	0	0.0142239292979622
2015	35	4456000	1643.36866747427	0.000370457574411373	0	0	0.0148666169735864
2015	36	4456000	1646.94791591654	0.000366548200799645	0	0	0.00197461258612665
2015	37	4456000	1654.19404699136	0.000370679697912039	0	0	0.00882964911837732
2015	38	4456000	1661.94646636743	0.000371168369613505	0	0	0.00544754829098549
2015	39	4456000	1677.35052852414	0.000373922701021768	0	0	0.00360656366870367
2015	40	4456000	1694.25746254569	0.000372634384717903	0	0	-0.00983171856339761
2015	41	4456000	1707.23794291031	0.000375344291426033	0	0	-0.0102141256775143
2015	42	4456000	1716.18276329441	0.000376677032430031	0	0	-0.0118768022441141
2015	43	4456000	1726.28533614304	0.000376188360728565	0	0	-0.0189339128698567
2015	44	4456000	1738.23253632888	0.000376899155930697	0	0	-0.023836014723546
2015	45	4456000	1744.53577378544	0.000378276321634829	0	0	-0.0238090696731968
2015	46	4456000	1758.70773631801	0.000379609062638827	0	0	-0.0282637844205308
2015	47	4456000	1779.07884945967	0.000383607285650822	0	0	-0.0292729293451406
2015	48	4456000	1798.45181712068	0.000384495779653487	0	0	-0.037505490265881
2015	49	4456000	1814.50930208084	0.000388449577965349	0	0	-0.0362132627292047
2015	50	4456000	1830.48749681121	0.000391514882274545	0	0	-0.037087113093902
2015	51	4456000	1845.27018538673	0.000395024433585073	0	0	-0.0362386960545389
2015	52	4456000	1856.26453263632	0.000395957352287872	0	0	-0.0396842860169832
2015	53	4456000	0	0.00037272323411817	0	0	Inf
2016	1	4364000	1846.18292329597	0.000413318077803204	0	0	-0.0216570756838066
2016	2	4364000	1860.94862467234	0.000415972540045767	0	0	-0.0231863599565739
2016	3	4364000	1900.68990762399	0.000419954233409611	0	0	-0.0344558611908734
2016	4	4364000	1925.16382975119	0.000422151029748284	0	0	-0.0417438913557689
2016	5	4364000	1954.24618128957	0.000425080091533181	0	0	-0.049454455746102
2016	6	4364000	1965.0089497372	0.000421464530892449	0	0	-0.0627014700129883
2016	7	4364000	1986.10552579864	0.000420869565217391	0	0	-0.0739666265917927
2016	8	4364000	1983.2642810634	0.000422105263157895	0	0	-0.0699171978174518
2016	9	4364000	1980.10432819576	0.000422105263157895	0	0	-0.0684329235920755
2016	10	4364000	1968.75215031829	0.000423752860411899	0	0	-0.0594042019455717
2016	11	4364000	1947.39983249434	0.000430480549199085	0	0	-0.033993960248802
2016	12	4364000	1909.90707193196	0.000430068649885584	0	0	-0.015973066114209
2016	13	4364000	1866.55563619322	0.000425812356979405	0	0	-0.00308355994411072
2016	14	4364000	1823.09430798479	0.000415102974828375	0	0	-0.00498839140957063
2016	15	4364000	1785.56083263153	0.000403752860411899	0	0	-0.0118510846815227
2016	16	4364000	1749.61176410157	0.000390068649885583	0	0	-0.0257267155063307
2016	17	4364000	1724.10744741007	0.000386315789473684	0	0	-0.0208266877241352
2016	18	4364000	1696.01636042811	0.000377757437070938	0	0	-0.0266603326967311
2016	19	4364000	1673.07803578854	0.000376521739130435	0	0	-0.0165431828022835
2016	20	4364000	1655.48479359371	0.000376979405034325	0	0	-0.00488364110923693
2016	21	4364000	1644.83220206286	0.000374096109839817	0	0	-0.00609922522812609
2016	22	4364000	1620.80392525628	0.000364622425629291	0	0	-0.0169076128390689
2016	23	4364000	1616.59346411577	0.0003679176201373	0	0	-0.00543950245436762
2016	24	4364000	1620.11481653205	0.00036558352402746	0	0	-0.0138970499512149
2016	25	4364000	1626.32105924047	0.00036370709382151	0	0	-0.0227021958737424
2016	26	4364000	1622.4345543616	0.000365812356979405	0	0	-0.0146906106613187
2016	27	4364000	1633.65796548859	0.000369427917620137	0	0	-0.0117882481495019
2016	28	4364000	1649.9708646135	0.000364485125858124	0	0	-0.0346496206930864
2016	29	4364000	1654.7710587877	0.000361144164759725	0	0	-0.0462729018501188
2016	30	4364000	1647.60831535535	0.000358215102974828	0	0	-0.0498955453120674
2016	31	4364000	1645.61214816983	0.000354141876430206	0	0	-0.0595596892492788
2016	32	4364000	1638.26198472598	0.000356475972540046	0	0	-0.049114235376361
2016	33	4364000	1621.18983680268	0.000359496567505721	0	0	-0.0309586426359924
2016	34	4364000	1605.93181401656	0.000360503432494279	0	0	-0.0190118993534359
2016	35	4364000	1599.17331899675	0.000362471395881007	0	0	-0.00948822670845214
2016	36	4364000	1603.23934857508	0.00036512585812357	0	0	-0.00476494578421474
2016	37	4364000	1610.64833403315	0.000362425629290618	0	0	-0.0166692712902258
2016	38	4364000	1618.32828786978	0.000360274599542334	0	0	-0.0271442377909659
2016	39	4364000	1635.88295564706	0.000366178489702517	0	0	-0.0218126581268421
2016	40	4364000	1652.52241282667	0.000372951945080092	0	0	-0.0137501389695534
2016	41	4364000	1663.78767641842	0.000378215102974828	0	0	-0.00660401358547644
2016	42	4364000	1672.78092129549	0.000379450800915332	0	0	-0.0087165755598153
2016	43	4364000	1683.24545709541	0.00038187643020595	0	0	-0.00858190766802176
2016	44	4364000	1693.73149629559	0.000391807780320366	0	0	0.0109040327494644
2016	45	4364000	1699.24216945992	0.000395011441647597	0	0	0.0158646195489906
2016	46	4364000	1714.94930019608	0.000398672768878719	0	0	0.0158900906288015
2016	47	4364000	1734.72578982583	0.000410114416475973	0	0	0.0331315822427155
2016	48	4364000	1753.66506631734	0.000418306636155606	0	0	0.0423883300810468
2016	49	4364000	1768.35072796672	0.000421647597254005	0	0	0.0419878652232376
2016	50	4364000	1783.16564118989	0.000426407322654462	0	0	0.0449954602964239
2016	51	4364000	1797.53797926392	0.000435697940503432	0	0	0.0592265765531563
2016	52	4364000	1806.62010527362	0.000443935926773455	0	0	0.0738284127011765
2017	1	4266000	1784.37059051637	0.000461318989710009	0	0	0.105487845677371
2017	2	4266000	1800.6294733225	0.000468147801683817	0	0	0.111722333582767
2017	3	4266000	1843.92832380417	0.000486108512628625	0	0	0.127267244158211
2017	4	4266000	1868.68611124564	0.000492797006548176	0	0	0.127637213825799
2017	5	4266000	1898.63278422989	0.000497988774555659	0	0	0.121543890786503
2017	6	4266000	1907.97725099022	0.000503414405986904	0	0	0.128210516599618
2017	7	4266000	1927.30691912849	0.00049798877455566	0	0	0.104857757145859
2017	8	4266000	1920.25141677566	0.000475724976613658	0	0	0.0593404500206943
2017	9	4266000	1915.20429953635	0.000461739943872778	0	0	0.030908295516035
2017	10	4266000	1902.02276723756	0.000438540692235734	0	0	-0.0141022324756505
2017	11	4266000	1880.30568285762	0.000419363891487371	0	0	-0.0463252776672158
2017	12	4266000	1842.13006489162	0.00040912067352666	0	0	-0.0503385003366089
2017	13	4266000	1798.50746122436	0.000402619270346118	0	0	-0.0427618249478948
2017	14	4266000	1756.4798061011	0.000396819457436857	0	0	-0.0339769383592155
2017	15	4266000	1719.03533724478	0.000398503274087933	0	0	-0.00874638055368515
2017	16	4266000	1683.52215871228	0.000397708138447147	0	0	0.0101441143493949
2017	17	4266000	1657.99121436407	0.000395650140318054	0	0	0.0203914142264591
2017	18	4266000	1629.38036483285	0.000391955098222638	0	0	0.0286118798123201
2017	19	4266000	1604.30617522168	0.00038578110383536	0	0	0.0282326562584385
2017	20	4266000	1588.85150573558	0.000381898971000935	0	0	0.0277864193759104
2017	21	4266000	1577.86459389386	0.000372404115996258	0	0	0.00921207444693766
2017	22	4266000	1553.09719728417	0.000363985032740879	0	0	0.0021265911248845
2017	23	4266000	1549.9543270631	0.000364639850327409	0	0	0.00596512605272888
2017	24	4266000	1556.36493128232	0.00036510757717493	0	0	0.00310664203523096
2017	25	4266000	1559.95223413536	0.000360804490177736	0	0	-0.0109953585501055
2017	26	4266000	1555.87359199946	0.000362815715622077	0	0	-0.00287529271173841
2017	27	4266000	1568.27347990587	0.000366136576239476	0	0	-0.00170472812307697
2017	28	4266000	1584.83382007082	0.000364405986903648	0	0	-0.0168054339410977
2017	29	4266000	1589.70174807841	0.000364312441534144	0	0	-0.0200677568084498
2017	30	4266000	1584.4087368578	0.000364172123479888	0	0	-0.0171728015788173
2017	31	4266000	1583.74639518379	0.000367352666043031	0	0	-0.0081745380593485
2017	32	4266000	1577.08462939454	0.00036333021515435	0	0	-0.0148911662423321
2017	33	4266000	1560.90572499162	0.000359822263797942	0	0	-0.0142902448459784
2017	34	4266000	1544.70930851706	0.000356969130028064	0	0	-0.0118529152482682
2017	35	4266000	1538.83101478351	0.000361459307764266	0	0	0.00439878398047623
2017	36	4266000	1543.23420027375	0.00036178671655753	0	0	0.00244019976072396
2017	37	4266000	1550.77775680964	0.000365434985968195	0	0	0.00762342839807227
2017	38	4266000	1558.55865360752	0.000369971936389149	0	0	0.0150404005253296
2017	39	4266000	1577.64705718295	0.000378297474275023	0	0	0.0253243858536954
2017	40	4266000	1593.96967156523	0.000378110383536015	0	0	0.0143229377835954
2017	41	4266000	1603.18549494908	0.000376379794200187	0	0	0.00387634810226426
2017	42	4266000	1612.39053807583	0.000376192703461179	0	0	-0.00235088087303819
2017	43	4266000	1622.82832026216	0.000379279700654818	0	0	-0.000633659302912658
2017	44	4266000	1631.66900651684	0.000377595884003742	0	0	-0.0104610717300278
2017	45	4266000	1636.16744821005	0.000375865294667914	0	0	-0.0177044520973322
2017	46	4266000	1653.08477583284	0.000379279700654818	0	0	-0.0189250885920715
2017	47	4266000	1672.05340578029	0.000386903648269411	0	0	-0.0105579198124071
2017	48	4266000	1690.27317775304	0.000390364826941066	0	0	-0.0124673206854378
2017	49	4266000	1703.4672726425	0.000394480823199252	0	0	-0.00978432219401955
2017	50	4266000	1717.20967896111	0.000402385406922357	0	0	0.0019743197819295
2017	51	4266000	1731.0240612092	0.000407811038353601	0	0	0.00738056684311541
2017	52	4266000	1738.15116252164	0.000407390084190833	0	0	0.00221432839752177
2018	1	4182000	1727.16702999425	0.000420989720296438	0	0	0.0195887076456399
2018	2	4182000	1744.7044679476	0.000421659096342338	0	0	0.0109448519237522
2018	3	4182000	1790.82063247676	0.00042782691847956	0	0	-0.00068160510026516
2018	4	4182000	1815.72312537244	0.00044040162562754	0	0	0.0145820000073696
2018	5	4182000	1846.17626247312	0.000450824766913698	0	0	0.0214625972244937
2018	6	4182000	1854.33797559305	0.000461821659096342	0	0	0.0417734120891204
2018	7	4182000	1872.10890491271	0.00049337795840306	0	0	0.102393132463748
2018	8	4182000	1861.29046250439	0.000519053311020798	0	0	0.166502511960776
2018	9	4182000	1854.39097538985	0.000530241453502271	0	0	0.196080022732912
2018	10	4182000	1839.41448667379	0.000538847716949558	0	0	0.225389935944185
2018	11	4182000	1817.29957903165	0.000534831460674157	0	0	0.231057347843602
2018	12	4182000	1778.39713937805	0.000505187664355726	0	0	0.188261020673394
2018	13	4182000	1734.58734940964	0.000475161367439637	0	0	0.145863309032246
2018	14	4182000	1694.05298751453	0.000448290700454219	0	0	0.106931137231575
2018	15	4182000	1656.80159812017	0.000425436289744203	0	0	0.0741177471214171
2018	16	4182000	1621.7832879438	0.000405976571838393	0	0	0.0471189416146281
2018	17	4182000	1596.23074477838	0.0003966531197705	0	0	0.0394487171905467
2018	18	4182000	1567.0788141834	0.000380779344967727	0	0	0.0164134602445047
2018	19	4182000	1539.80371974062	0.00037317714558929	0	0	0.013765572837396
2018	20	4182000	1526.5415431275	0.000369447764762132	0	0	0.0123537135018719
2018	21	4182000	1515.15982025509	0.000368921826440354	0	0	0.0185064171911536
2018	22	4182000	1489.73470208171	0.000363662443222567	0	0	0.0211214103251561
2018	23	4182000	1487.73887542222	0.00036394931867081	0	0	0.02329785498678
2018	24	4182000	1497.03125569927	0.000365288070762611	0	0	0.0206867720248509
2018	25	4182000	1497.8536393265	0.000364140568969639	0	0	0.0169217872881737
2018	26	4182000	1493.56481253206	0.000358020559407124	0	0	0.00270171567653861
2018	27	4182000	1507.12490205898	0.000361510877360746	0	0	0.00336740367973707
2018	28	4182000	1523.80639592756	0.000373942146784604	0	0	0.0265083570855146
2018	29	4182000	1528.67086960912	0.000388238106622042	0	0	0.0623607947832879
2018	30	4182000	1525.28726351454	0.000395601243126942	0	0	0.0849103900514021
2018	31	4182000	1526.10254988164	0.000402773129333015	0	0	0.1039887195855
2018	32	4182000	1519.99847197556	0.00040033468802295	0	0	0.101711633843621
2018	33	4182000	1504.66607816329	0.000388190294047334	0	0	0.0791763192948002
2018	34	4182000	1487.65350838349	0.000372364331819268	0	0	0.0470179993004647
2018	35	4182000	1482.65558318744	0.00036361463064786	0	0	0.0258619852428102
2018	36	4182000	1487.25930914695	0.000362754004303132	0	0	0.0202659285221365
2018	37	4182000	1494.93594878563	0.000358833373177146	0	0	0.00405639533873831
2018	38	4182000	1502.91269753646	0.000362180253406646	0	0	0.00804258456485881
2018	39	4182000	1523.41927352234	0.000363519005498446	0	0	-0.00185062219661946
2018	40	4182000	1539.49352654243	0.000365670571360268	0	0	-0.00642648141863414
2018	41	4182000	1546.75187351634	0.000364666507291418	0	0	-0.0138043301462435
2018	42	4182000	1556.24649574215	0.000371551518049247	0	0	-0.00131502030542417
2018	43	4182000	1566.62415795778	0.000374754960554626	0	0	0.00062289480042928
2018	44	4182000	1573.8675379855	0.000377958403060005	0	0	0.00453180578565941
2018	45	4182000	1577.38854774707	0.000381400908438919	0	0	0.0114185260687093
2018	46	4182000	1595.43625629891	0.000387664355725556	0	0	0.0163991156636926
2018	47	4182000	1613.63520374483	0.000391059048529763	0	0	0.0137359399471012
2018	48	4182000	1631.16364739584	0.000393354052115706	0	0	0.00872772797927958
2018	49	4182000	1642.97767855684	0.000396461869471671	0	0	0.0093868113026994
2018	50	4182000	1655.76117119833	0.000397513746115228	0	0	0.00425111358093778
2018	51	4182000	1669.09274476165	0.000397465933540521	0	0	-0.00388998441340549
2018	52	4182000	1674.35581039129	0.000400191250298829	0	0	-0.000212505841994485
2019	1	4116000	1668.58143648198	0.000412722398245186	0	0	0.0148740498817628
2019	2	4116000	1687.05023716678	0.0004150621496466	0	0	0.00945423110814068
2019	3	4116000	1734.85293670515	0.000422032659029978	0	0	-0.00187505040705354
2019	4	4116000	1759.7054687757	0.000428077016816963	0	0	-0.00187842160767887
2019	5	4116000	1790.10055110536	0.000430855471606142	0	0	-0.0124577086418903
2019	6	4116000	1797.39540367562	0.000434462588349988	0	0	-0.00823157978782042
2019	7	4116000	1813.84568013454	0.000439824518644894	0	0	-0.00509728045544125
2019	8	4116000	1799.97480584573	0.000442018035583719	0	0	0.00756965825856203
2019	9	4116000	1791.37683793804	0.000442310504508896	0	0	0.0130755079366307
2019	10	4116000	1774.77046000265	0.000442456738971484	0	0	0.0228928421522699
2019	11	4116000	1752.31820822031	0.000435437484767243	0	0	0.0195636794840495
2019	12	4116000	1712.84021006813	0.00042749207896661	0	0	0.0240301399336204
2019	13	4116000	1669.15709019434	0.000417938094077504	0	0	0.0273448856754053
2019	14	4116000	1630.25985637685	0.000412381184499147	0	0	0.0378713512337613
2019	15	4116000	1593.6370957166	0.000405020716548867	0	0	0.0427719111625923
2019	16	4116000	1559.27910426526	0.000397611503777724	0	0	0.046252717385525
2019	17	4116000	1533.87667309193	0.000390056056543992	0	0	0.0433694103802855
2019	18	4116000	1504.43425349312	0.00038669266390446	0	0	0.0546157110662001
2019	19	4116000	1475.16486479028	0.000377626127223982	0	0	0.050323280456027
2019	20	4116000	1464.00322672461	0.000372069217645625	0	0	0.0427572645556535
2019	21	4116000	1452.22902150956	0.000370216914452839	0	0	0.0459782703013553
2019	22	4116000	1426.38619275682	0.000364952473799659	0	0	0.0497858207011458
2019	23	4116000	1425.43157065331	0.00036163782598099	0	0	0.0409478999542154
2019	24	4116000	1437.41862617719	0.000365829880575189	0	0	0.0442330248578367
2019	25	4116000	1435.50156398074	0.00036724348038021	0	0	0.0496679612257249
2019	26	4116000	1431.05377951403	0.000366073604679503	0	0	0.0495762084567252
2019	27	4116000	1445.60690340682	0.000371581769436997	0	0	0.0546435524118058
2019	28	4116000	1462.2558702794	0.000383426760906654	0	0	0.0758718990127254
2019	29	4116000	1467.05605175024	0.000379575920058494	0	0	0.0615817971930748
2019	30	4116000	1465.42809862083	0.000379673409700219	0	0	0.0630340727505533
2019	31	4116000	1467.81829824671	0.000377918596149159	0	0	0.0563977856470178
2019	32	4116000	1462.10336924513	0.000377674872044845	0	0	0.0598429855202692
2019	33	4116000	1447.53797036096	0.000371581769436997	0	0	0.0532366205356408
2019	34	4116000	1430.00896016078	0.000369436997319035	0	0	0.059993358244112
2019	35	4116000	1425.95103971603	0.00036427004630758	0	0	0.0481425787926393
2019	36	4116000	1430.63009766372	0.000367584694126249	0	0	0.0542207957619174
2019	37	4116000	1438.39389243571	0.000372410431391665	0	0	0.0622959455233483
2019	38	4116000	1446.67118595179	0.0003677796734097	0	0	0.0430842990815523
2019	39	4116000	1468.19793704651	0.000372264196929076	0	0	0.0403229438345216
2019	40	4116000	1484.00769489705	0.00038142822325128	0	0	0.0545767420084489
2019	41	4116000	1489.38895945514	0.000383085547160614	0	0	0.0553321145706672
2019	42	4116000	1499.19415105358	0.000382403119668535	0	0	0.0465622473896145
2019	43	4116000	1509.32994371336	0.000383475505727516	0	0	0.0424493375709575
2019	44	4116000	1514.99447547902	0.000385961491591518	0	0	0.0452843397328495
2019	45	4116000	1517.55988184271	0.00038459663660736	0	0	0.0398271718173643
2019	46	4116000	1536.5207015222	0.000388837436022423	0	0	0.038319886233535
2019	47	4116000	1554.0124598707	0.000391177187423836	0	0	0.0328102518132568
2019	48	4116000	1570.85237713046	0.0003979039727029	0	0	0.0393083549851656
2019	49	4116000	1581.41331109673	0.000400828661954667	0	0	0.0399558347333314
2019	50	4116000	1593.36915255387	0.000399561296612235	0	0	0.028889003764353
2019	51	4116000	1606.18478496096	0.000399658786253961	0	0	0.0209286100539504
2019	52	4116000	1609.73145711459	0.0004	0	0	0.0195489395118197
2020	1	4081000	1602.08110660164	0.000399059405940594	0	0	0.00631609308459246
2020	2	4081000	1620.84706619327	0.000397574257425743	0	0	-0.00903667378543342
2020	3	4081000	1668.30878441027	0.000404851485148515	0	0	-0.0196059534757132
2020	4	4081000	1692.82931708665	0.00041039603960396	0	0	-0.0205746183239467
2020	5	4081000	1722.14554512293	0.000414059405940594	0	0	-0.0286535277245716
2020	6	4081000	1729.13961413192	0.000418663366336634	0	0	-0.021825660475
2020	7	4081000	1744.66907801996	0.00042019801980198	0	0	-0.0269787999414627
2020	8	4081000	1729.11185123437	0.000414653465346535	0	0	-0.0311789264505248
2020	9	4081000	1719.24150000958	0.000413960396039604	0	0	-0.0272454451624855
2020	10	4081000	1701.45499619682	0.00041480198019802	0	0	-0.0150782690427686
2020	11	4081000	1678.87558371712	0.000415792079207921	0	0	0.000550616312395548
2020	12	4081000	1639.32171149615	0.000422772277227723	0.109666666666667	0	0.0418943322852558
2020	13	4081000	1596.49872638661	0.000428514851485149	0.147666666666667	0	0.0843729289520111
2020	14	4081000	1559.42464414255	0.000425792079207921	0.133	0	0.103099150357379
2020	15	4081000	1524.5287382784	0.000413712871287129	0.0956666666666667	0	0.0963387950872294
2020	16	4081000	1491.1192519736	0.000408415841584158	0.073	0	0.10655133572725
2020	17	4081000	1466.34556103975	0.000391881188118812	0.0506666666666667	0	0.0796909282948194
2020	18	4081000	1437.42980956246	0.000381188118811881	0.0376666666666667	0	0.0713566601688634
2020	19	4081000	1406.99249186274	0.000371633663366337	0.023	0	0.0670988002304657
2020	20	4081000	1397.39429973773	0.000369306930693069	0.015	0	0.0677015072124089
2020	21	4081000	1385.35617718922	0.000361881188118812	0.012	0	0.0553242726114542
2020	22	4081000	1359.6478617357	0.000360544554455446	0.008	0	0.0713068000861138
2020	23	4081000	1359.13642922446	0.000356039603960396	0.00566666666666667	0	0.0583190686903818
2020	24	4081000	1373.1647670628	0.000356584158415842	0.00433333333333333	0	0.0491093527555611
2020	25	4081000	1368.99659203433	0.000355148514851485	0.00366666666666667	0	0.0480668895368695
2020	26	4081000	1364.59758177193	0.000353267326732673	0.00366666666666667	0	0.0458761022768212
2020	27	4081000	1379.61918992646	0.00035549504950495	0.00266666666666667	0	0.0410119042172475
2020	28	4081000	1396.05952304939	0.000356782178217822	0.00266666666666667	0	0.0324774669002428
2020	29	4081000	1400.76930845467	0.000358019801980198	0.00366666666666667	0	0.0325754506969258
2020	30	4081000	1400.23562243368	0.00035980198019802	0.00366666666666667	0	0.0381109984000898
2020	31	4081000	1404.18158872097	0.000377079207920792	0.00433333333333333	0	0.0849024173487617
2020	32	4081000	1398.57268494995	0.000374950495049505	0.00433333333333333	0	0.0831042364124323
2020	33	4081000	1384.54019774842	0.000372722772277228	0.00366666666666667	0	0.0875812796542677
2020	34	4081000	1367.1806649927	0.000369405940594059	0.004	0	0.091589457204598
2020	35	4081000	1364.22880247445	0.000370346534653465	0.00333333333333333	0	0.0967368503627652
2020	36	4081000	1368.8663508198	0.000360693069306931	0.00433333333333333	0	0.0645305139740627
2020	37	4081000	1376.58288959662	0.000363910891089109	0.00533333333333333	0	0.0680068821942203
2020	38	4081000	1385.32631353402	0.000368267326732673	0.00733333333333333	0	0.0739707933537825
2020	39	4081000	1406.85708723911	0.000368316831683168	0.008	0	0.0576767274351461
2020	40	4081000	1422.25006375905	0.000369504950495049	0.011	0	0.0496044528586538
2020	41	4081000	1425.8843514793	0.000370594059405941	0.0176666666666667	0	0.0500150299333276
2020	42	4081000	1435.91688248493	0.000373366336633663	0.03	0	0.0504786303435824
2020	43	4081000	1445.31497358154	0.000378514851485149	0.0503333333333333	0	0.0580392702987008
2020	44	4081000	1449.38397805519	0.000387871287128713	0.0686666666666667	0	0.0811489734436229
2020	45	4081000	1451.0262644404	0.000396188118811881	0.0803333333333333	0	0.10308134265046
2020	46	4081000	1470.40945169551	0.000406336633663366	0.093	0	0.116423726810983
2020	47	4081000	1487.40329224735	0.000419306930693069	0.102333333333333	0	0.138897573260376
2020	48	4081000	1503.5841149338	0.000433564356435644	0.11	0	0.164949790705334
2020	49	4081000	1513.13881784232	0.000446188118811881	0.122	0	0.191298497364866
2020	50	4081000	1524.50421205157	0.000463712871287129	0.139333333333333	0	0.228858526719914
2020	51	4081000	1536.57526205336	0.000471485148514851	0.15	0	0.239639897270357
2020	52	4081000	1538.74092344852	0.000476188118811881	0.182333333333333	0	0.25024295557729
2020	53	4081000	0	0.000475742574257426	0.186666666666667	0.4	Inf
2021	1	4143000	1552.39768590577	0.000480319281616363	0.152	0.5	0.240403807273443
2021	2	4143000	1571.47039443542	0.000474931404340234	0.125	0.5	0.211604117228084
2021	3	4143000	1618.78092956057	0.000461461711149913	0.116	0.6	0.142835306629287
2021	4	4143000	1643.05322406502	0.000447742579196807	0.104333333333333	0.5	0.0924783042384046
2021	5	4143000	1671.56561353673	0.000436418059366426	0.0856666666666667	0.4	0.0466834121444777
2021	6	4143000	1678.33236374859	0.000423048141681217	0.0723333333333333	0.5	0.0105268995778351
2021	7	4143000	1693.14997010255	0.00040828136692442	0.064	0.6	-0.0332811452603564
2021	8	4143000	1676.1556263348	0.000403093040658518	0.0606666666666667	1.5	-0.0358890459750071
2021	9	4143000	1665.15647318807	0.000399052132701422	0.054	2.2	-0.039249448469514
2021	10	4143000	1646.24895934785	0.000393514592167623	0.0556666666666667	4.4	-0.0417002294568147
2021	11	4143000	1623.44524539426	0.000392616612621601	0.0623333333333333	6.5	-0.0304569837107455
2021	12	4143000	1583.62061881193	0.000399301571464206	0.073	14.3	0.0108481671582188
2021	13	4143000	1541.32138862912	0.000397505612372163	0.0873333333333333	16.7	0.033918047044932
2021	14	4143000	1505.7079710458	0.000403791469194313	0.088	13.2	0.075108873120764
2021	15	4143000	1472.01905985838	0.000407333499625842	0.087	13.8	0.109360635695239
2021	16	4143000	1439.27268040496	0.000410626091294587	0.0886666666666667	9.9	0.143772144370045
2021	17	4143000	1414.85682895976	0.000409129458717885	0.0813333333333333	8.3	0.159269239422564
2021	18	4143000	1386.15514665706	0.000404689448740334	0.0723333333333333	11.5	0.170431754275617
2021	19	4143000	1354.40612763287	0.000393614367672736	0.061	11.2	0.165086282323538
2021	20	4143000	1346.31039976759	0.000384884010975306	0.043	9.3	0.146095284019467
2021	21	4143000	1333.95437971498	0.00037515589922674	0.0296666666666667	10.9	0.127474839372957
2021	22	4143000	1308.18876809955	0.000376153654277875	0.019	7.4	0.152738837676092
2021	23	4143000	1308.17188227011	0.000368520828136692	0.0126666666666667	6	0.129362295600046
2021	24	4143000	1324.14057367096	0.000364430032427039	0.007	5.7	0.103357172984754
2021	25	4143000	1317.84430800698	0.000362434522324769	0.00533333333333333	6.09999999999999	0.102558163488537
2021	26	4143000	1313.43357925652	0.000365727113993515	0.00333333333333333	5	0.116310731776746
2021	27	4143000	1328.98705784256	0.000357595410326765	0.00366666666666667	2.19999999999999	0.0787162986577685
2021	28	4143000	1345.282268082	0.000363332501870791	0.00366666666666667	1.70000000000002	0.082746747325158
2021	29	4143000	1349.88846435122	0.000365477675230731	0.005	1.09999999999999	0.0854230098960064
2021	30	4143000	1350.48639454553	0.000366774756797206	0.00766666666666667	1	0.0887929015344317
2021	31	4143000	1355.8645320512	0.000364579695684709	0.00866666666666667	0.699999999999989	0.0779837995974723
2021	32	4143000	1350.39646657364	0.00036517834871539	0.013	0.600000000000009	0.0841260594487527
2021	33	4143000	1336.78700392239	0.000364130705911699	0.0183333333333333	0.5	0.0920213883862332
2021	34	4143000	1319.42098853733	0.000372661511598902	0.0256666666666667	0.5	0.132314866126389
2021	35	4143000	1317.3851014835	0.000373858817660264	0.032	0.500000000000014	0.137708327133963
2021	36	4143000	1321.93608668597	0.000374906460463956	0.0346666666666667	0.299999999999983	0.136968734825859
2021	37	4143000	1329.6355645158	0.000376502868545772	0.034	0.675496688741719	0.135198275588893
2021	38	4143000	1338.82452163856	0.000377001746071339	0.032	0.460927152317892	0.128900745073172
2021	39	4143000	1360.59494869441	0.000377101521576453	0.0343333333333333	1.21192052980132	0.111131568914527
2021	40	4143000	1375.69510337521	0.00038358692940883	0.0386666666666667	1.70198675496689	0.117834901227076
2021	41	4143000	1377.88766871733	0.00039156896981791	0.0473333333333333	2.49933774834437	0.13928009927059
2021	42	4143000	1388.1454596728	0.000396457969568471	0.0693333333333333	2.88940397350993	0.14498087280755
2021	43	4143000	1397.0135134748	0.000406934397605388	0.0916666666666667	3.70000000000001	0.167776821243629
2021	44	4143000	1399.68988395258	0.000416213519580943	0.119333333333333	5.7	0.192121211370079
2021	45	4143000	1400.57898452718	0.000431379396358194	0.142666666666667	9.49999999999999	0.234775060246836
2021	46	4143000	1420.47899666984	0.00044355200798204	0.172333333333333	12.3	0.251831251408011
2021	47	4143000	1437.11870678692	0.00045981541531554	0.186666666666667	13.4	0.282705451744788
2021	48	4143000	1452.82486475513	0.000468994761785982	0.175333333333333	8.83243243243242	0.294168378868501
2021	49	4143000	1461.56073926179	0.000469194312796209	0.162666666666667	3.00000000000001	0.286980383004852
2021	50	4143000	1472.42053444249	0.000464554751808431	0.136666666666667	4.39999999999999	0.264856035646892
2021	51	4143000	1483.93546415879	0.000452332252432028	0.128333333333333	4.3	0.222020797938117
2021	52	4143000	1484.86961983819	0.00043741581441756	0.125666666666667	2.83243243243243	0.180979108584019
2022	1	4195000	1562.02279622597	0.000418525798525799	0.109666666666667	2.02432432432433	0.0905090528228009
2022	2	4195000	1582.21067177346	0.00040963144963145	0.120666666666667	1.91351351351352	0.0537155574429796
2022	3	4195000	1631.68127045602	0.000399066339066339	0.175666666666667	1.47567567567567	-0.0045850072507915
2022	4	4195000	1656.52869598143	0.000399262899262899	0.229	1.67027027027028	-0.0190329911325527
2022	5	4195000	1685.66083902411	0.000401916461916462	0.271666666666667	1.92702702702703	-0.0295794016624204
2022	6	4195000	1692.18821150226	0.000399115479115479	0.297333333333333	2.11891891891891	-0.0400594987256654
2022	7	4195000	1706.68018372433	0.000397444717444717	0.311666666666667	2.24594594594594	-0.0521950067586395
2022	8	4195000	1687.31440298874	0.00039960687960688	0.319666666666667	2.24594594594596	-0.0361013945479501
2022	9	4195000	1674.72288888142	0.00040004914004914	0.332333333333333	2.37567567567567	-0.0277794548520775
2022	10	4195000	1653.93457313771	0.000400835380835381	0.389666666666667	1.3	-0.0136248274289087
2022	11	4195000	1630.0688001623	0.000402800982800983	0.44	1.43783783783784	0.00572442085682036
2022	12	4195000	1588.40305986742	0.000405405405405405	0.440666666666667	1.59999999999999	0.0387791623479504
2022	13	4195000	1544.83311699265	0.000401867321867322	0.4	1.00000000000001	0.0587551380203779
2022	14	4195000	1509.43543076321	0.000393660933660934	0.356666666666667	0.899999999999995	0.0614564673295668
2022	15	4195000	1475.05930989294	0.000387960687960688	0.361333333333333	0.599999999999994	0.070465431057552
2022	16	4195000	1441.77582272545	0.000388550368550369	0.314	0.600000000000009	0.0968418079106197
2022	17	4195000	1416.57524471694	0.000386584766584767	0.268	0.5	0.110706971527235
2022	18	4195000	1386.53896318467	0.000382113022113022	0.231333333333333	5.9	0.121641757854346
2022	19	4195000	1351.86386737384	0.000375577395577396	0.201	0.699999999999996	0.13073515528564
2022	20	4195000	1345.47479861483	0.000367567567567568	0.162	0.599999999999998	0.111875154807906
2022	21	4195000	1332.28890796542	0.000358329238329238	0.134333333333333	0.900000000000009	0.0946574660200149
2022	22	4195000	1305.3207239952	0.000355773955773956	0.153333333333333	0.800000000000001	0.109305914923423
2022	23	4195000	1306.33062954725	0.000356609336609337	0.193666666666667	0.699999999999996	0.111051036522833
2022	24	4195000	1325.10182847236	0.000362751842751843	0.24	0.5	0.114178524455031
2022	25	4195000	1316.09921830642	0.00037002457002457	0.289666666666667	0.399999999999999	0.144290627220296
2022	26	4195000	1311.36090052617	0.000374299754299754	0.315	0.500000000000007	0.161693931387428
2022	27	4195000	1328.28354243095	0.000382063882063882	0.328	0.5	0.170683781231023
2022	28	4195000	1344.94683232442	0.000391498771498771	0.357	0.5	0.184730847126639
2022	29	4195000	1349.53269298835	0.000393218673218673	0.359666666666667	0.799999999999997	0.185891981954238
2022	30	4195000	1351.81578934604	0.000394054054054054	0.317	-0.400000000000006	0.186404251703451
2022	31	4195000	1358.82069416963	0.000396216216216216	0.274333333333333	1.10000000000001	0.186764380995431
2022	32	4195000	1353.47226028032	0.000388206388206388	0.243333333333333	1.7	0.167367848139544
2022	33	4195000	1339.99397467981	0.000377788697788698	0.225666666666667	1.79999999999999	0.147467846165059
2022	34	4195000	1321.65417172489	0.000377641277641278	0.192	1.5	0.162936593310236
2022	35	4195000	1320.26360392048	0.000372874692874693	0.178666666666667	1.5	0.14946742112222
2022	36	4195000	1324.8265688598	0.000371990171990172	0.180333333333333	1.09999999999999	0.142791090990125
2022	37	4195000	1332.82937935748	0.000379361179361179	0.203	1.00000000000001	0.158437849520035
2022	38	4195000	1342.64668239979	0.000387567567567568	0.246	0.799999999999997	0.174843702872465
2022	39	4195000	1365.99997216582	0.000395577395577396	0.353666666666667	0.600000000000001	0.178623742903388
2022	40	4195000	1381.42995447108	0.000407321867321867	0.429666666666667	0.499999999999993	0.200060846106917
2022	41	4195000	1382.37303505944	0.000417100737100737	0.435333333333333	0.200000000000003	0.228033213138451
2022	42	4195000	1393.23744942649	0.000415036855036855	0.404	0.199999999999996	0.212427932292047
2022	43	4195000	1402.24805701382	0.000413759213759214	0.336	0.200000000000003	0.200928745507544
2022	44	4195000	1403.76486820239	0.000412727272727273	0.260333333333333	0.100000000000001	0.196639150936358
2022	45	4195000	1404.01423013583	0.000415675675675676	0.206666666666667	0.0999999999999943	0.20497354206754
2022	46	4195000	1425.30472324419	0.000421130221130221	0.177333333333333	0	0.202549863231138
2022	47	4195000	1441.9965038955	0.000436707616707617	0.177	0.100000000000001	0.232596608381797
2022	48	4195000	1457.74671707909	0.000458574938574939	0.196333333333333	0	0.280332157934633
2022	49	4195000	1465.89800652027	0.000486191646191646	0.22	0	0.349889276878988
2022	50	4195000	1476.50103007793	0.000504078624078624	0.248666666666667	0	0.389501231768001
2022	51	4195000	1488.07866859144	0.000512678132678133	0.312666666666667	0.100000000000001	0.402210813205932
2022	52	4195000	1487.71246672119	0.000506584766584767	0.280666666666667	0	0.385886080893073
2023	1	4267000	1572.13669091126	0.000481999029597283	0.206333333333333	0.100000000000009	0.263757796307383
2023	2	4267000	1593.40107705062	0.000456380397865114	0.138333333333333	0	0.180619259704593
2023	3	4267000	1644.96939547285	0.000435856380397865	0.102333333333333	0	0.0921783742265708
2023	4	4267000	1670.33852303989	0.000416157205240175	0.100333333333333	0	0.0269774517791155
2023	5	4267000	1700.09047608173	0.000410140708393983	0.117666666666667	0	-0.00558233589050333
2023	6	4267000	1706.37054441869	0.00041018922852984	0.141333333333333	0	-0.00912494913231129
2023	7	4267000	1720.5456373617	0.000408830664725861	0.171666666666667	0	-0.0205432722004951
2023	8	4267000	1698.85816953281	0.00041072295002426	0.194333333333333	0	-0.00344829817925544
2023	9	4267000	1684.66905977422	0.00041809801067443	0.22	0	0.0229902365696503
2023	10	4267000	1661.9805431191	0.000420475497331393	0.304666666666667	0	0.0428521604393972
2023	11	4267000	1637.04156153791	0.000419941775836972	0.328333333333333	0	0.0573952675788015
2023	12	4267000	1593.48277963935	0.000418922852983988	0.320666666666667	0	0.0836640483751064
2023	13	4267000	1548.60780452984	0.000413973799126638	0.287	0	0.101892935712065
2023	14	4267000	1513.50063596357	0.000407326540514313	0.276333333333333	0	0.109348724476129
2023	15	4267000	1478.31560694234	0.000399272197962154	0.267666666666667	0	0.113294070813519
2023	16	4267000	1444.53460254734	0.00039155749636099	0.245	0	0.117314875776472
2023	17	4267000	1418.49129672626	0.000386705482775352	0.222333333333333	0	0.123729136497909
2023	18	4267000	1386.97043192727	0.000378408539543911	0.227666666666667	0	0.124609410622095
2023	19	4267000	1349.15366682364	0.000371081999029597	0.204	0	0.133747798796851
2023	20	4267000	1344.6959318831	0.00036783114992722	0.186333333333333	0	0.127541151906902
2023	21	4267000	1330.62511691518	0.000364240659873848	0.158	0	0.128341845433317
2023	22	4267000	1302.41632181587	0.000360795730228045	0.147333333333333	0	0.141877581760106
2023	23	4267000	1304.66545491994	0.000363124696749151	0.131	0	0.147267289369478
2023	24	4267000	1326.37852762012	0.000359437166424066	0.119666666666667	0	0.117026526853075
2023	25	4267000	1314.45571411605	0.000355070354196992	0.102333333333333	0	0.113464671561223
2023	26	4267000	1309.33598379089	0.000352692867540029	0.0826666666666667	0	0.110333801253091
2023	27	4267000	1327.72843672818	0.000351091703056769	0.082	0	0.0899819270017504
2023	28	4267000	1344.69126270154	0.000345220766618147	0.100666666666667	0	0.0582354771467301
2023	29	4267000	1349.20473761409	0.000347113051916545	0.117	0	0.0604765608296027
2023	30	4267000	1353.37831800008	0.000352886948083455	0.163	0	0.0747918602312884
2023	31	4267000	1362.08724759407	0.000360067928190199	0.192	0	0.0896511971767011
2023	32	4267000	1356.86697841857	0.000362590975254731	0.231	0	0.101508124062361
2023	33	4267000	1343.57716524404	0.000363561377971858	0.284333333333333	0	0.115380670918002
2023	34	4267000	1324.20956959286	0.000362008733624454	0.287	0	0.126860909530195
2023	35	4267000	1323.43236773558	0.000359582726831635	0.304	0	0.119966562806736
2023	36	4267000	1327.95338639903	0.000354536632702572	0.344333333333333	0	0.100490435106941
2023	37	4267000	1336.27141920217	0.000353808830664726	0.349666666666667	0	0.0913950407401102
2023	38	4267000	1346.70900155785	0.000357593401261524	0.332333333333333	0	0.0945200472373056
2023	39	4267000	1371.75499422579	0.000362154294032023	0.361	0	0.0882409805568317
2023	40	4267000	1387.54333571266	0.000366569626394954	0.395	0	0.0889749971116644
2023	41	4267000	1387.2616498193	0.000374284327996118	0	0	0.112118972077802
2023	42	4267000	1398.75826069232	0.000382678311499272	0	0	0.127714519604881
2023	43	4267000	1407.98107987828	0.000390441533236293	0	0	0.14305513262943
2023	44	4267000	1408.36878933863	0.000399320718098011	0	0	0.168727972715839
2023	45	4267000	1407.9918706581	0.000406113537117904	0	0	0.188927319031729
2023	46	4267000	1430.68993751904	0.000415574963609898	0	0	0.197324420251751
2023	47	4267000	1447.37665759458	0.000422755943716642	0	0	0.203971330376476
2023	48	4267000	1463.14653520899	0.000431052886948083	0	0	0.214369140235299
2023	49	4267000	1470.69984265994	0.00044061135371179	0	0	0.234922278032733
2023	50	4267000	1481.02789732305	0.000445026686074721	0	0	0.238599221065091
2023	51	4267000	1492.7287901626	0.000442212518195051	0	0	0.221119343321197
2023	52	4267000	1491.03590042857	0.000440708393983503	0	0	0.218347592756055
2024	1	4438000	1602.99114591168	0.00042697807435653	0	0	0.117660571344611
2024	2	4438000	1625.69333105658	0.000424261201143947	0	0	0.0950404765719295
2024	3	4438000	1680.3501832316	0.000426692087702574	0	0	0.0654921919648627
2024	4	4438000	1706.5395239251	0.000430981887511916	0	0	0.0596883193426502
2024	5	4438000	1737.47291398206	0.000429218303145853	0	0	0.0365629216471333
2024	6	4438000	1743.44671585501	0.000429694947569113	0	0	0.0341583620556959
2024	7	4438000	1757.38609748275	0.000420114394661583	0	0	0.00308065627980651
2024	8	4438000	1732.81125474558	0.00040767397521449	0	0	-0.0128180462152161
2024	9	4438000	1716.68967066073	0.000396711153479504	0	0	-0.0303430908631727
2024	10	4438000	1691.63991893812	0.000385700667302193	0	0	-0.0432952179232676
2024	11	4438000	1665.23808278066	0.000375119161105815	0	0	-0.0547898127745838
2024	12	4438000	1619.02912075605	0.000368303145853194	0	0	-0.0454773294761161
2024	13	4438000	1572.08683516332	0.000362821734985701	0	0	-0.0316056556495236
2024	14	4438000	1536.95308000205	0.000354718779790276	0	0	-0.0315904764002179
2024	15	4438000	1500.14103121828	0.000356434699714013	0	0	-0.0030270695379846
2024	16	4438000	1465.46693103839	0.000360533841754052	0	0	0.0322989676253353
2024	17	4438000	1438.07731599291	0.000361677788369876	0	0	0.0552979197451484
2024	18	4438000	1404.26897006863	0.000365919923736892	0	0	0.093380280221502
2024	19	4438000	1362.27482758042	0.000368017159199237	0	0	0.133545132550608
2024	20	4438000	1360.19903066235	0.000362535748331744	0	0	0.118365743327471
2024	21	4438000	1344.9377486263	0.000354766444232602	0	0	0.106817026676837
2024	22	4438000	1314.96046594947	0.000353050524308866	0	0	0.126573793175107
2024	23	4438000	1318.96890490588	0.000351239275500477	0	0	0.117387979745561
2024	24	4438000	1344.32264874806	0.000352573879885605	0	0	0.100479859784951
2024	25	4438000	1328.8154565641	0.000350333651096282	0	0	0.106248420530083
2024	26	4438000	1323.11889307083	0.000350428979980934	0	0	0.111313584667618
2024	27	4438000	1343.50776789725	0.000349952335557674	0	0	0.0929598139192125
2024	28	4438000	1360.90600002207	0.000348808388941849	0	0	0.075460024407468
2024	29	4438000	1365.326630395	0.000345614871306006	0	0	0.0621634176874152
2024	30	4438000	1371.93351276858	0.000348045757864633	0	0	0.0644830718165748
2024	31	4438000	1382.63060526536	0.000350762631077216	0	0	0.0644925654003751
2024	32	4438000	1377.52879893404	0.000348999046711154	0	0	0.0630630743496513
2024	33	4438000	1364.41694315531	0.000346234509056244	0	0	0.0647771616206216
2024	34	4438000	1343.5545886626	0.000348427073403241	0	0	0.088158242573011
2024	35	4438000	1343.32897105033	0.00035071496663489	0	0	0.0954874284065895
2024	36	4438000	1347.80999929424	0.000351763584366063	0	0	0.0951098454328753
2024	37	4438000	1356.60156887008	0.000358198284080076	0	0	0.107915569677434
2024	38	4438000	1367.75981952561	0.000362202097235462	0	0	0.111159999222027
2024	39	4438000	1395.2001729224	0.000369923736892278	0	0	0.112528531836939
2024	40	4438000	1411.62332079938	0.000377025738798856	0	0	0.120695568492126
2024	41	4438000	1410.0623448347	0.000380409914204004	0	0	0.132006684560548
2024	42	4438000	1422.41760410779	0.0003836987607245	0	0	0.131875755298933
2024	43	4438000	1432.16397450437	0.000387416587225929	0	0	0.135065557393717
2024	44	4438000	1431.44814815804	0.000385319351763584	0	0	0.12948555075534
2024	45	4438000	1430.41863225257	0.000386606291706387	0	0	0.134073594557018
2024	46	4438000	1454.94531733487	0.000389656816015253	0	0	0.123753573773448
2024	47	4438000	1471.67920476767	0.000391134413727359	0	0	0.115188686965984
2024	48	4438000	1487.5965863737	0.000392230695900858	0	0	0.106348330639795
2024	49	4438000	1494.54119956274	0.000396901811248808	0	0	0.114321907276457
2024	50	4438000	1504.63955681435	0.000394566253574833	0	0	0.1003299710565
2024	51	4438000	1516.74285255017	0.000395555290753098	0	0	0.0942856906886935
2024	52	4438000	1513.55327995881	0.000394820463933905	0	0	0.0945545747234965
