# Supplementary material for: Cohort-resolved excess mortality in Germany (2000-2024): Patterns and implications for the SARS-CoV-2 era
Source: PLoS One. 2025 Oct 27;20(10):e0334884. doi: 10.1371/journal.pone.0334884 (PMC12558607; doi:10.1371/journal.pone.0334884)
Supplement: S1 Data — For each sex and 10-year age cohort, they contain cohort sizes, weekly death counts, all-cause mortality rates (AMR) PCR-incidence, mRNA-I rates, and modelled excess mortality rates. Data_all_age_0-29.csvData_all_age_30-39.csvData_all_age_40-49.csvData_all_age_50-59.csvData_all_age_60-69.csvData_all_age_70-79.csvData_all_age_80+.csvData_all_population.csvData_female_age_0-29.csvData_female_age_30-39.csvData_female_age_40-49.csvData_female_age_50-59.csvData_female_age_60-69.csvData_female_age_70-79.csvData_female_age_80+.csvData_female_population.csvData_male_age_0-29.csvData_male_age_30-39.csvData_male_age_40-49.csvData_male_age_50-59.csvData_male_age_60-69.csvData_male_age_70-79.csvData_male_age_80+.csvData_male_population.csv (ZIP) [file pone.0334884.s001.zip › S1_data_tables/Data_all_age_60-69.csv]

2000	1	13922000	2793.26373626374	0.000281344946323678	0	0	-0.00546448087431687
2000	2	13922000	2842.03021978022	0.000286256836135305	0	0	-0.00546448087431695
2000	3	13922000	2854.5989010989	0.000287522787117683	0	0	-0.00546448087431707
2000	4	13922000	2873.1	0.000289386266963743	0	0	-0.00546448087431688
2000	5	13922000	2853.79450549451	0.000287441766254811	0	0	-0.0054644808743171
2000	6	13922000	2808.14505494506	0.000282843832286814	0	0	-0.00546448087431693
2000	7	13922000	2742.38571428571	0.000276220376747012	0	0	-0.00546448087431685
2000	8	13922000	2691.50769230769	0.000271095807170346	0	0	-0.00546448087431683
2000	9	13922000	2629.97142857143	0.000264897711160624	0	0	-0.00546448087431696
2000	10	13922000	2617.3021978022	0.000263621632570387	0	0	-0.005464480874317
2000	11	13922000	2604.63296703297	0.00026234555398015	0	0	-0.00546448087431704
2000	12	13922000	2577.68571428571	0.000259631355073932	0	0	-0.00546448087431698
2000	13	13922000	2566.22307692308	0.000258476807778003	0	0	-0.00546448087431699
2000	14	13922000	2566.62527472527	0.000258517318209439	0	0	-0.00546448087431697
2000	15	13922000	2534.24835164835	0.000255256228478833	0	0	-0.00546448087431691
2000	16	13922000	2493.42527472527	0.00025114441968807	0	0	-0.00546448087431694
2000	17	13922000	2474.92417582418	0.000249280939842009	0	0	-0.00546448087431716
2000	18	13922000	2456.22197802198	0.000247397204780231	0	0	-0.00546448087431703
2000	19	13922000	2426.86153846154	0.000244439943285396	0	0	-0.00546448087431687
2000	20	13922000	2423.44285714286	0.000244095604618189	0	0	-0.00546448087431698
2000	21	13922000	2447.77582417582	0.000246546485720073	0	0	-0.00546448087431693
2000	22	13922000	2434.3021978022	0.000245189386266964	0	0	-0.005464480874317
2000	23	13922000	2437.92197802198	0.000245553980149889	0	0	-0.00546448087431688
2000	24	13922000	2440.73736263736	0.000245837553169941	0	0	-0.00546448087431716
2000	25	13922000	2418.21428571429	0.00024356896900952	0	0	-0.00546448087431678
2000	26	13922000	2386.64175824176	0.000240388900141787	0	0	-0.00546448087431688
2000	27	13922000	2395.69120879121	0.000241300384849099	0	0	-0.00546448087431677
2000	28	13922000	2364.72197802198	0.000238181081628519	0	0	-0.00546448087431684
2000	29	13922000	2366.93406593407	0.000238403889001418	0	0	-0.00546448087431696
2000	30	13922000	2368.14065934066	0.000238525420295726	0	0	-0.00546448087431692
2000	31	13922000	2371.35824175824	0.000238849503747215	0	0	-0.0054644808743172
2000	32	13922000	2336.97032967033	0.000235385861859429	0	0	-0.00546448087431701
2000	33	13922000	2324.9043956044	0.000234170548916346	0	0	-0.00546448087431703
2000	34	13922000	2317.26263736264	0.00023340085071906	0	0	-0.0054644808743167
2000	35	13922000	2318.67032967033	0.000233542637229086	0	0	-0.00546448087431705
2000	36	13922000	2335.76373626374	0.000235264330565121	0	0	-0.00546448087431685
2000	37	13922000	2359.09120879121	0.000237613935588414	0	0	-0.00546448087431703
2000	38	13922000	2372.76593406593	0.000238991290257241	0	0	-0.00546448087431677
2000	39	13922000	2373.36923076923	0.000239052055904395	0	0	-0.00546448087431713
2000	40	13922000	2393.07692307692	0.000241037067044764	0	0	-0.00546448087431685
2000	41	13922000	2392.47362637363	0.00024097630139761	0	0	-0.00546448087431706
2000	42	13922000	2411.77912087912	0.000242920802106542	0	0	-0.0054644808743168
2000	43	13922000	2439.73186813187	0.000245736277091351	0	0	-0.00546448087431701
2000	44	13922000	2472.91318681319	0.000249078387684829	0	0	-0.00546448087431705
2000	45	13922000	2463.26043956044	0.000248106137330363	0	0	-0.00546448087431699
2000	46	13922000	2470.0978021978	0.000248794814664776	0	0	-0.00546448087431695
2000	47	13922000	2479.14725274725	0.000249706299372088	0	0	-0.00546448087431703
2000	48	13922000	2472.51098901099	0.000249037877253393	0	0	-0.00546448087431688
2000	49	13922000	2469.49450549451	0.000248734049017622	0	0	-0.00546448087431697
2000	50	13922000	2524.19340659341	0.000254243467692931	0	0	-0.00546448087431687
2000	51	13922000	2554.15714285714	0.00025726149483492	0	0	-0.00546448087431701
2000	52	13922000	2553.35274725275	0.000257180473972048	0	0	-0.00546448087431703
2001	1	13686000	2716.33228273706	0.000250427098674521	0	0	-0.0610132581313164
2001	2	13686000	2726.90168057198	0.000252724594992636	0	0	-0.056071578106881
2001	3	13686000	2712.35369225515	0.000252920962199313	0	0	-0.0502713538593797
2001	4	13686000	2687.41445455019	0.000250407461953854	0	0	-0.050983745480048
2001	5	13686000	2679.79600332761	0.000250054000981836	0	0	-0.0496291520557774
2001	6	13686000	2670.42628444439	0.000251016200294551	0	0	-0.0426247618619697
2001	7	13686000	2665.72946743456	0.00025119293078056	0	0	-0.0402627006024939
2001	8	13686000	2648.78376124551	0.00024793323514973	0	0	-0.0466567951124104
2001	9	13686000	2625.55711217187	0.000247756504663721	0	0	-0.0389087373869273
2001	10	13686000	2616.70204326245	0.000247854688267059	0	0	-0.0352741893178517
2001	11	13686000	2607.72442356643	0.000245891016200295	0	0	-0.0396224473079574
2001	12	13686000	2581.51147262578	0.000242218949435444	0	0	-0.0443583047528776
2001	13	13686000	2571.59440413857	0.000241747668139421	0	0	-0.0425395248809536
2001	14	13686000	2564.65852413326	0.000241806578301424	0	0	-0.0397162129674484
2001	15	13686000	2538.15523337554	0.000243279332351497	0	0	-0.0237791733862064
2001	16	13686000	2501.18476237321	0.000241826215022091	0	0	-0.0152666699988111
2001	17	13686000	2486.73403688016	0.000243043691703486	0	0	-0.00455780019578471
2001	18	13686000	2464.48858191898	0.000241021109474718	0	0	-0.00393127482515616
2001	19	13686000	2442.32274670657	0.000239509081983309	0	0	-0.00119670781042822
2001	20	13686000	2436.07131974534	0.000236897398134512	0	0	-0.00955280724201811
2001	21	13686000	2452.30007409147	0.000238389788905253	0	0	-0.00990909487309302
2001	22	13686000	2440.77695588077	0.000237152675503191	0	0	-0.0103970810686452
2001	23	13686000	2446.0168233981	0.000239096710849288	0	0	-0.00442221954265877
2001	24	13686000	2441.06532223362	0.000241178203240059	0	0	0.00628196125138806
2001	25	13686000	2425.56899987718	0.000242454590083456	0	0	0.0180703992032556
2001	26	13686000	2400.1966639694	0.000240805105547374	0	0	0.0218329342829489
2001	27	13686000	2400.08742097768	0.000239803632793324	0	0	0.017629599093973
2001	28	13686000	2375.97253349955	0.000241296023564065	0	0	0.0343553914658364
2001	29	13686000	2374.24708356968	0.000238861070201276	0	0	0.0246616777316569
2001	30	13686000	2373.83604922173	0.000235090819833088	0	0	0.00866275107121024
2001	31	13686000	2379.70969950071	0.000233794796269023	0	0	0.000626253067590255
2001	32	13686000	2351.60513287402	0.000234148257241041	0	0	0.014115833760495
2001	33	13686000	2338.5609029185	0.000230083456062837	0	0	0.00206926279980905
2001	34	13686000	2336.76977024127	0.00023006381934217	0	0	0.00275176007521769
2001	35	13686000	2334.63981194956	0.000231379479626902	0	0	0.0094062424267911
2001	36	13686000	2342.21699152985	0.000233676975945017	0	0	0.016131301500581
2001	37	13686000	2361.41789922972	0.0002346588119784	0	0	0.0121037876352191
2001	38	13686000	2374.34919360107	0.000235031909671085	0	0	0.00819205803903963
2001	39	13686000	2373.68552252927	0.000237270495827197	0	0	0.0180792598949665
2001	40	13686000	2390.30742520777	0.00023874324987727	0	0	0.017275005866094
2001	41	13686000	2396.05706583672	0.000236701030927835	0	0	0.0061529979287589
2001	42	13686000	2415.14896983631	0.000236269023073147	0	0	-0.00362253837986006
2001	43	13686000	2436.50418817792	0.000237447226313206	0	0	-0.00743039485249388
2001	44	13686000	2464.17131007525	0.000237623956799215	0	0	-0.017844258593332
2001	45	13686000	2465.21326657191	0.000240216003927344	0	0	-0.00755036767987062
2001	46	13686000	2473.3394804048	0.000243436426116838	0	0	0.00245033875989001
2001	47	13686000	2479.92601310094	0.000243632793323515	0	0	0.000594367288087738
2001	48	13686000	2484.68319900555	0.000247245949926362	0	0	0.0134893659714292
2001	49	13686000	2492.15621177139	0.000251212567501227	0	0	0.0266611651046459
2001	50	13686000	2538.63810073859	0.000254354442808051	0	0	0.0204684154256935
2001	51	13686000	2566.95540450156	0.000256691212567501	0	0	0.018482828106495
2001	52	13686000	2571.75674245675	0.000259263622974963	0	0	0.0267689616232856
2002	1	13309000	2651.0324751953	0.000257178914668479	0	0	-0.000691230761012893
2002	2	13309000	2643.79956504971	0.000254130666925541	0	0	-0.00983416647517994
2002	3	13309000	2623.50578256194	0.000250732938549655	0	0	-0.0155157967756358
2002	4	13309000	2593.89033865981	0.000248422483254053	0	0	-0.0134509690482277
2002	5	13309000	2591.55612092088	0.000247878846713911	0	0	-0.0147232470147394
2002	6	13309000	2596.03571792691	0.000246830404815066	0	0	-0.0205835834838139
2002	7	13309000	2614.80673896569	0.000247723521988157	0	0	-0.0240961360649579
2002	8	13309000	2614.40933379857	0.000248733132705563	0	0	-0.0199698391233596
2002	9	13309000	2611.22431476341	0.000251587224541307	0	0	-0.00751536919002246
2002	10	13309000	2604.27477756314	0.000250383457916707	0	0	-0.00962831486875849
2002	11	13309000	2595.2624402425	0.00024999514610232	0	0	-0.00773040904511656
2002	12	13309000	2569.23195677159	0.000250655276186778	0	0	0.00496959536672227
2002	13	13309000	2558.83446990435	0.000251237743908358	0	0	0.011397974522652
2002	14	13309000	2545.22419981137	0.000249587418697214	0	0	0.0101271236500665
2002	15	13309000	2522.74316081081	0.000248849626249879	0	0	0.0161161230444571
2002	16	13309000	2489.48192941521	0.000247179885448015	0	0	0.0227830818591682
2002	17	13309000	2477.47717182838	0.000247199301038734	0	0	0.0278197631668827
2002	18	13309000	2452.96461312686	0.0002434520920299	0	0	0.0223547402925003
2002	19	13309000	2436.56934646198	0.000240345597514804	0	0	0.0161007744741556
2002	20	13309000	2427.77566876455	0.000237433258906902	0	0	0.00742421611162382
2002	21	13309000	2437.42083334944	0.000237375012134744	0	0	0.00319155664222057
2002	22	13309000	2427.36694743931	0.000234559751480439	0	0	-0.00460043647339522
2002	23	13309000	2433.04466702984	0.00023570527133288	0	0	-0.00207339680121856
2002	24	13309000	2422.40342731221	0.000235549946607126	0	0	0.00164983777793936
2002	25	13309000	2412.43969022787	0.000237840986312009	0	0	0.0155694295381892
2002	26	13309000	2392.13326037328	0.000237006115911077	0	0	0.0205953156719324
2002	27	13309000	2385.99510147003	0.000233142413357926	0	0	0.00654020560241497
2002	28	13309000	2368.31742905786	0.000231278516648869	0	0	0.00594623455849263
2002	29	13309000	2364.27840463522	0.000234190855256771	0	0	0.0203536077944292
2002	30	13309000	2362.88841804058	0.000232618192408504	0	0	0.0140978226923837
2002	31	13309000	2369.97409103807	0.000234190855256771	0	0	0.0179014231093745
2002	32	13309000	2346.58293365717	0.000236423648189496	0	0	0.0378495322150852
2002	33	13309000	2332.42188654141	0.000236190661100864	0	0	0.0431217499882626
2002	34	13309000	2334.10765337783	0.000231744490826133	0	0	0.0227463144406993
2002	35	13309000	2329.03893804123	0.000232482283273469	0	0	0.0282352780302064
2002	36	13309000	2329.95010445109	0.000228618580720318	0	0	0.0107512583643119
2002	37	13309000	2345.63041735817	0.000229705853800602	0	0	0.00876931953542551
2002	38	13309000	2357.88240166432	0.000229802931754199	0	0	0.00395168068140467
2002	39	13309000	2357.84673031656	0.000232618192408504	0	0	0.0162662268035937
2002	40	13309000	2372.40620829787	0.000233724881079507	0	0	0.0148346398601699
2002	41	13309000	2382.68826591288	0.000237336180953306	0	0	0.0260679229321347
2002	42	13309000	2401.15681040176	0.000237646830404815	0	0	0.0195085924398265
2002	43	13309000	2418.01187997067	0.000238947674983011	0	0	0.0179437166495045
2002	44	13309000	2441.13026703852	0.000240656246966314	0	0	0.01551319627339
2002	45	13309000	2449.62694179745	0.000241879429181633	0	0	0.0171344695334521
2002	46	13309000	2458.72666647143	0.000241335792641491	0	0	0.0110924625744247
2002	47	13309000	2464.544401558	0.000241627026502281	0	0	0.00992296930277951
2002	48	13309000	2477.94509152513	0.000244966508106009	0	0	0.0183437916483035
2002	49	13309000	2492.77193117464	0.000247082807494418	0	0	0.0210320359314433
2002	50	13309000	2531.6981901467	0.000249529171925056	0	0	0.0152868971522469
2002	51	13309000	2558.23741964182	0.000255897485681002	0	0	0.0303969364849146
2002	52	13309000	2567.38285813839	0.000261042617221629	0	0	0.047370084082355
2003	1	12777000	2625.51599542961	0.000257567049808429	0	0	0.0241796297112257
2003	2	12777000	2611.43702490167	0.000255536398467433	0	0	0.0215831262867437
2003	3	12777000	2594.05565660833	0.000253831417624521	0	0	0.021566362020471
2003	4	12777000	2571.2071183176	0.000251187739463602	0	0	0.0199100575436697
2003	5	12777000	2571.73107297769	0.000248007662835249	0	0	0.00679267253324418
2003	6	12777000	2582.00123325493	0.000251455938697318	0	0	0.0167307304848225
2003	7	12777000	2608.83530494054	0.000258697318007663	0	0	0.0352512459814141
2003	8	12777000	2616.10249686325	0.000264636015325671	0	0	0.0560748301385916
2003	9	12777000	2622.40750640073	0.000267605363984674	0	0	0.0653569260997522
2003	10	12777000	2615.97168783918	0.000270632183908046	0	0	0.0800575606893555
2003	11	12777000	2604.78361889901	0.000268352490421456	0	0	0.0755595895463227
2003	12	12777000	2578.04713593843	0.000262452107279693	0	0	0.0628199778832285
2003	13	12777000	2565.60784427322	0.000256877394636015	0	0	0.0452883537856893
2003	14	12777000	2546.01456708814	0.000252413793103448	0	0	0.0350294275864512
2003	15	12777000	2525.57755001496	0.000247911877394636	0	0	0.0247952987959781
2003	16	12777000	2495.05067577676	0.000241704980842912	0	0	0.0113622238211329
2003	17	12777000	2484.27909027999	0.00023860153256705	0	0	0.00270537627849671
2003	18	12777000	2458.1988474645	0.00023544061302682	0	0	-8.08915294660806e-05
2003	19	12777000	2446.10402290393	0.000231436781609195	0	0	-0.0122251640257011
2003	20	12777000	2435.10985591881	0.000230919540229885	0	0	-0.0099830633347887
2003	21	12777000	2439.5689288259	0.000235114942528736	0	0	0.00616136359030367
2003	22	12777000	2430.27392665179	0.000233850574712644	0	0	0.00457811493025183
2003	23	12777000	2435.71904497486	0.000232107279693487	0	0	-0.00513977381779393
2003	24	12777000	2421.02296674767	0.000232586206896552	0	0	0.0029644631013047
2003	25	12777000	2415.49726433052	0.000229789272030651	0	0	-0.00682975906209377
2003	26	12777000	2399.18349576618	0.000226360153256705	0	0	-0.0149982257837644
2003	27	12777000	2389.53858783025	0.000228486590038314	0	0	-0.00173196107873224
2003	28	12777000	2377.28972598609	0.000230823754789272	0	0	0.0136753520862617
2003	29	12777000	2372.06771081098	0.000231111111111111	0	0	0.0171716384837469
2003	30	12777000	2369.84464374712	0.000238505747126437	0	0	0.0507017861149287
2003	31	12777000	2377.24601184367	0.000242183908045977	0	0	0.0635836541120567
2003	32	12777000	2357.16537225668	0.000239329501915709	0	0	0.0600019962145929
2003	33	12777000	2341.90875396359	0.000237509578544061	0	0	0.0587944537990085
2003	34	12777000	2345.47867650499	0.000237777777777778	0	0	0.0583767078620554
2003	35	12777000	2338.11210722446	0.000230114942528736	0	0	0.0274956417089252
2003	36	12777000	2334.39701143874	0.000225823754789272	0	0	0.00993960686531388
2003	37	12777000	2347.1875390734	0.00022588122605364	0	0	0.00469176865643427
2003	38	12777000	2358.92375812141	0.000226130268199234	0	0	0.000795380466251315
2003	39	12777000	2360.40366651701	0.000227241379310345	0	0	0.00508232284721637
2003	40	12777000	2373.85970074318	0.000229406130268199	0	0	0.00890545437466399
2003	41	12777000	2387.51164494284	0.000232049808429119	0	0	0.014696621535433
2003	42	12777000	2405.46751104389	0.000235421455938697	0	0	0.0217556415606709
2003	43	12777000	2419.60239137762	0.000236551724137931	0	0	0.020663563898164
2003	44	12777000	2439.24545794221	0.00023551724137931	0	0	0.00801663563382808
2003	45	12777000	2452.63623895631	0.000235210727969349	0	0	0.00120839812957625
2003	46	12777000	2462.65452202841	0.000232126436781609	0	0	-0.0159399224200052
2003	47	12777000	2468.85706055313	0.000230057471264368	0	0	-0.027161175762076
2003	48	12777000	2488.61360830079	0.000231992337164751	0	0	-0.0267673567638604
2003	49	12777000	2508.82496849042	0.000235804597701149	0	0	-0.0187438219409594
2003	50	12777000	2541.71570016834	0.000239329501915709	0	0	-0.0169632269122331
2003	51	12777000	2566.73665587453	0.000243065134099617	0	0	-0.0113516343049252
2003	52	12777000	2579.31020970415	0.000245689655172414	0	0	-0.00554807624546806
2004	1	12227000	2579.82742569911	0.000248161693936477	0	0	-0.000553302784866165
2004	2	12227000	2564.98832634608	0.000246429258902791	0	0	-0.00178882932875404
2004	3	12227000	2553.80278415021	0.000246948989412897	0	0	0.0046977847797215
2004	4	12227000	2540.00143495329	0.000248142444658325	0	0	0.0150387966404489
2004	5	12227000	2542.43701255289	0.000247468719923003	0	0	0.0113131563555351
2004	6	12227000	2555.44219566184	0.000246621751684312	0	0	0.00272273986473853
2004	7	12227000	2583.72679416045	0.000247622714148219	0	0	-0.00422908265113326
2004	8	12227000	2593.99214279117	0.000245428296438884	0	0	-0.0169592428849209
2004	9	12227000	2603.56546305558	0.000246198267564966	0	0	-0.0175011781736033
2004	10	12227000	2596.79444584714	0.000247276227141482	0	0	-0.0106263496871208
2004	11	12227000	2582.42976255313	0.000244600577478345	0	0	-0.0158880458814752
2004	12	12227000	2554.82983083082	0.000244754571703561	0	0	-0.00463037916970462
2004	13	12227000	2539.47901652992	0.000242829643888354	0	0	-0.00648913277985464
2004	14	12227000	2515.01940243193	0.00023934552454283	0	0	-0.0112203517812387
2004	15	12227000	2495.38695143363	0.000237959576515881	0	0	-0.00921177832577145
2004	16	12227000	2467.26755653818	0.000239826756496631	0	0	0.00994316299292561
2004	17	12227000	2456.99900973626	0.000235322425409047	0	0	-0.00488360381453733
2004	18	12227000	2430.47135334716	0.000234956689124158	0	0	0.00441422468858139
2004	19	12227000	2421.61518479475	0.000233455245428296	0	0	0.00164551958142088
2004	20	12227000	2409.08768983354	0.000231183830606352	0	0	-0.00294206386236958
2004	21	12227000	2409.44616915635	0.000230413859480269	0	0	-0.00641067202665927
2004	22	12227000	2400.45798343832	0.000231434071222329	0	0	0.00172551096093279
2004	23	12227000	2405.10514955629	0.000230914340712223	0	0	-0.00245525629404705
2004	24	12227000	2388.05645116515	0.00022837343599615	0	0	-0.0063886476208338
2004	25	12227000	2386.17804880645	0.000228065447545717	0	0	-0.00694753219054311
2004	26	12227000	2373.3241715513	0.000224985563041386	0	0	-0.0150523775805784
2004	27	12227000	2362.46428550809	0.000223522617901829	0	0	-0.0169586840968767
2004	28	12227000	2354.81870612724	0.000223041385948027	0	0	-0.015890270461109
2004	29	12227000	2349.34870136139	0.000223772858517806	0	0	-0.0103640218871226
2004	30	12227000	2346.30571469627	0.000225697786333013	0	0	-0.000556498110237079
2004	31	12227000	2353.2510142661	0.00022567853705486	0	0	-0.00359120816898464
2004	32	12227000	2335.74659415887	0.000223676612127045	0	0	-0.00502905331779011
2004	33	12227000	2319.84335571806	0.000220673724735322	0	0	-0.0116574059413963
2004	34	12227000	2324.05571354636	0.000219461020211742	0	0	-0.0188703365804595
2004	35	12227000	2315.14369504478	0.00021776708373436	0	0	-0.0226956517460414
2004	36	12227000	2308.43525724694	0.000219518768046198	0	0	-0.0119714240025517
2004	37	12227000	2318.61055026049	0.000220962463907603	0	0	-0.00983802573396004
2004	38	12227000	2329.75881761964	0.000224196342637151	0	0	-0.000154014920739418
2004	39	12227000	2333.12304719721	0.000226929740134745	0	0	0.0105767901236218
2004	40	12227000	2345.96463685471	0.00022679499518768	0	0	0.00444821843490537
2004	41	12227000	2361.83794414574	0.000226929740134745	0	0	-0.00170966181475418
2004	42	12227000	2379.08218853511	0.000228681424446583	0	0	-0.00129553680405207
2004	43	12227000	2391.56579146369	0.000226929740134745	0	0	-0.0141186964557763
2004	44	12227000	2408.27727946417	0.000228950914340712	0	0	-0.012239985700785
2004	45	12227000	2424.24113814843	0.000229624639076035	0	0	-0.0158569778985706
2004	46	12227000	2435.00306099001	0.000230818094321463	0	0	-0.0151141744253289
2004	47	12227000	2442.2963910288	0.000233070259865255	0	0	-0.00847415207459188
2004	48	12227000	2466.06770036577	0.000237593840230991	0	0	0.0010268573056033
2004	49	12227000	2489.76625870506	0.000238498556304139	0	0	-0.00472584872733435
2004	50	12227000	2517.4738059802	0.000241751684311838	0	0	-0.0022537696188606
2004	51	12227000	2540.69532776791	0.0002432531280077	0	0	-0.00523294848563929
2004	52	12227000	2555.66560591143	0.000242483156881617	0	0	-0.0141902781911482
2004	53	12227000	0	0.000242252165543792	0	0	Inf
2005	1	11694000	2472.30387719398	0.000250169288986258	0	0	0.0161372245434896
2005	2	11694000	2459.63081443656	0.000248755228042223	0	0	0.0155995710161996
2005	3	11694000	2455.28081544101	0.000245469030073691	0	0	0.00395848185586989
2005	4	11694000	2449.69903078636	0.000246664011153157	0	0	0.0111446217966115
2005	5	11694000	2453.68640730043	0.000250965943039235	0	0	0.0271076175430042
2005	6	11694000	2468.26596035834	0.00025592511451902	0	0	0.0412168061609097
2005	7	11694000	2495.29969657568	0.000264369647480582	0	0	0.0639202992903852
2005	8	11694000	2506.18248859869	0.000271161123282215	0	0	0.0865130581622357
2005	9	11694000	2515.6548130013	0.000272694682334196	0	0	0.0885436212661273
2005	10	11694000	2508.57785660501	0.000269647480581557	0	0	0.0794163684696662
2005	11	11694000	2491.25398624686	0.000265245966938857	0	0	0.0691804266865559
2005	12	11694000	2463.18243429716	0.000257717586138219	0	0	0.05067329320187
2005	13	11694000	2444.98881156525	0.000251244771957777	0	0	0.0319065625436584
2005	14	11694000	2417.18235916751	0.000242899820752838	0	0	0.00910880420295408
2005	15	11694000	2397.72507357301	0.000238976299541924	0	0	0.000865372952830434
2005	16	11694000	2371.89028080147	0.000235192192790281	0	0	-0.00425410942620081
2005	17	11694000	2361.90305183008	0.00023433578968333	0	0	-0.00368476251526923
2005	18	11694000	2336.07660924039	0.000230830511850229	0	0	-0.0077380207348017
2005	19	11694000	2329.68850929287	0.000234096793467437	0	0	0.0090619370885509
2005	20	11694000	2316.18705799081	0.000233658633738299	0	0	0.0130442581936373
2005	21	11694000	2313.60947623101	0.000230491933877714	0	0	0.000428129197761729
2005	22	11694000	2304.63735729866	0.000229237203744274	0	0	-0.0011443697596551
2005	23	11694000	2308.02471720292	0.000231607249551882	0	0	0.00770151318770193
2005	24	11694000	2290.2173567417	0.000226568412666799	0	0	-0.00655717532551616
2005	25	11694000	2291.35622470195	0.000224377614021111	0	0	-0.0166522447669246
2005	26	11694000	2281.50395006776	0.000226608245369448	0	0	-0.00258774483716585
2005	27	11694000	2271.22354445235	0.000223600876319458	0	0	-0.0113698823329925
2005	28	11694000	2267.59902177138	0.000221429994025095	0	0	-0.0194033518928817
2005	29	11694000	2262.7012260086	0.000220374427404899	0	0	-0.0219654391120288
2005	30	11694000	2259.0583078205	0.000221131248755228	0	0	-0.0170240439068627
2005	31	11694000	2264.91964327628	0.000223481378211512	0	0	-0.00914806992724614
2005	32	11694000	2249.71565318776	0.000223063134833698	0	0	-0.0043186138541539
2005	33	11694000	2233.77880637635	0.000222824138617805	0	0	0.00171064100560811
2005	34	11694000	2237.4939528385	0.000226687910774746	0	0	0.0173882244964944
2005	35	11694000	2227.87918056306	0.000225054769966142	0	0	0.014417666683713
2005	36	11694000	2219.76397603909	0.000222545309699263	0	0	0.00677370392673212
2005	37	11694000	2227.54828023774	0.000222425811591316	0	0	0.00271676255726781
2005	38	11694000	2237.77921250686	0.000221011750647281	0	0	-0.00821314828743768
2005	39	11694000	2243.23560034441	0.000219757020513842	0	0	-0.0162424313963346
2005	40	11694000	2255.55083905375	0.000222684724158534	0	0	-0.00857920766790277
2005	41	11694000	2272.45787180886	0.00022284405496913	0	0	-0.0152512714267726
2005	42	11694000	2288.65941743504	0.000224855606452898	0	0	-0.0133962341454037
2005	43	11694000	2300.19792605454	0.000226409081856204	0	0	-0.0115633205965718
2005	44	11694000	2314.06922797539	0.000229456283608843	0	0	-0.00426488017561177
2005	45	11694000	2330.59844559007	0.000231706831308504	0	0	-0.00162981555113322
2005	46	11694000	2341.57521311639	0.000234913363871739	0	0	0.00744148075449621
2005	47	11694000	2350.01149011	0.000234913363871739	0	0	0.00382487912413593
2005	48	11694000	2375.48986568209	0.000239016132244573	0	0	0.0104021215475984
2005	49	11694000	2400.78436204495	0.00023823939454292	0	0	-0.00349234282657878
2005	50	11694000	2423.75644880896	0.000238717386974706	0	0	-0.0109567315734276
2005	51	11694000	2444.7976478543	0.000237940649273053	0	0	-0.0226594000132985
2005	52	11694000	2460.99058128498	0.000238518223461462	0	0	-0.0267333738638825
2006	1	11189000	2391.08742813477	0.000244633346988939	0	0	-0.00104029158678999
2006	2	11189000	2381.76339943118	0.00024584186808685	0	0	0.00782470692650149
2006	3	11189000	2383.19566311291	0.000244653830397378	0	0	0.00235160586007797
2006	4	11189000	2383.57315043027	0.000244551413355182	0	0	0.00177332487948381
2006	5	11189000	2388.75555414604	0.000245616550594019	0	0	0.00395370963662218
2006	6	11189000	2404.29073511473	0.000242523555919705	0	0	-0.0150941542071863
2006	7	11189000	2429.47596682011	0.000243158541581319	0	0	-0.0227522179988717
2006	8	11189000	2439.90588114146	0.000241478902089308	0	0	-0.0336512493273113
2006	9	11189000	2447.50154780795	0.000240618598934863	0	0	-0.0400823230922229
2006	10	11189000	2439.5952205876	0.000239287177386317	0	0	-0.0423001404973843
2006	11	11189000	2419.14956709147	0.000239594428512905	0	0	-0.0329659514138057
2006	12	11189000	2390.3904496074	0.000236890618598935	0	0	-0.032375652111607
2006	13	11189000	2369.03549722334	0.000237074969274887	0	0	-0.0228934928526412
2006	14	11189000	2338.70946731251	0.000233920524375256	0	0	-0.0233930157110866
2006	15	11189000	2318.51942033275	0.000232158951249488	0	0	-0.0223070895499901
2006	16	11189000	2294.316017408	0.000231708316263826	0	0	-0.0139109072882035
2006	17	11189000	2283.95269702727	0.000231974600573535	0	0	-0.00829820033135622
2006	18	11189000	2259.27336929497	0.000229086439983613	0	0	-0.0099471669079077
2006	19	11189000	2254.26808166753	0.000230438344940598	0	0	-0.0018933336732375
2006	20	11189000	2240.3994929912	0.000231564932404752	0	0	0.00919501502890058
2006	21	11189000	2235.7960611719	0.000229864809504302	0	0	0.00384826638597345
2006	22	11189000	2226.49369105825	0.000229311757476444	0	0	0.00561704216453726
2006	23	11189000	2228.49520101683	0.000228881605899222	0	0	0.00282917323774859
2006	24	11189000	2210.95994224037	0.000226792298238427	0	0	0.00155591139120605
2006	25	11189000	2214.19530664653	0.000225542810323638	0	0	-0.00541745645044192
2006	26	11189000	2206.63380679804	0.000224149938549775	0	0	-0.00817254169789222
2006	27	11189000	2198.22685322432	0.00022550184350676	0	0	0.00162546771295915
2006	28	11189000	2197.44744883554	0.00023064317902499	0	0	0.0248254178698881
2006	29	11189000	2193.45724883077	0.000230028676771815	0	0	0.023954308294469
2006	30	11189000	2189.11867127516	0.000228369520688243	0	0	0.0185834277778754
2006	31	11189000	2193.70055541476	0.000229680458828349	0	0	0.0222908475199788
2006	32	11189000	2179.89246872182	0.000223658336747235	0	0	0.00179253395947135
2006	33	11189000	2164.10326932623	0.000218066366243343	0	0	-0.0161282827030236
2006	34	11189000	2166.75712009331	0.000217574764440803	0	0	-0.0195486239322882
2006	35	11189000	2156.88400247927	0.000218230233510856	0	0	-0.0120933728699788
2006	36	11189000	2148.32659621324	0.000217513314215485	0	0	-0.0114166050247997
2006	37	11189000	2154.23109380715	0.000218926669397788	0	0	-0.00772019949714781
2006	38	11189000	2163.7997417795	0.000217595247849242	0	0	-0.018116159745569
2006	39	11189000	2171.13337778939	0.000218660385088079	0	0	-0.0166426338238979
2006	40	11189000	2183.39018266171	0.000219397787791889	0	0	-0.0188652413062978
2006	41	11189000	2200.75347660941	0.000218926669397788	0	0	-0.028696297554737
2006	42	11189000	2216.0671240166	0.000219746005735354	0	0	-0.0317982805001323
2006	43	11189000	2227.37205106532	0.000222859483818107	0	0	-0.0230639739960575
2006	44	11189000	2239.29447020558	0.000224211388775092	0	0	-0.0223706488235909
2006	45	11189000	2255.19496273317	0.000224334289225727	0	0	-0.0287314240249269
2006	46	11189000	2266.50190935483	0.000226566980745596	0	0	-0.0239584661855811
2006	47	11189000	2276.48493181627	0.000227468250716919	0	0	-0.0243730722926442
2006	48	11189000	2302.34185813858	0.000226792298238427	0	0	-0.0381966986473845
2006	49	11189000	2328.19693499501	0.000228287587054486	0	0	-0.0426067629864061
2006	50	11189000	2347.86424356378	0.000228738222040148	0	0	-0.048752496605185
2006	51	11189000	2366.94729489966	0.000231708316263826	0	0	-0.0441696759048823
2006	52	11189000	2383.74775301081	0.000232568619418271	0	0	-0.0473824266297245
2007	1	10746000	2317.83985280915	0.00023935659076666	0	0	-0.011320822177315
2007	2	10746000	2311.71895324958	0.000238876122832672	0	0	-0.0106928886034482
2007	3	10746000	2317.23021199552	0.000238395654898684	0	0	-0.0150309674952518
2007	4	10746000	2321.19695423683	0.000235721746396491	0	0	-0.0277429944577894
2007	5	10746000	2327.21042073855	0.000237079590557761	0	0	-0.0246692006132955
2007	6	10746000	2343.19698697651	0.000239628159598914	0	0	-0.0209103149452798
2007	7	10746000	2366.73798911544	0.000242364737831627	0	0	-0.019578841987809
2007	8	10746000	2376.42685440762	0.000244265719657405	0	0	-0.015917533644033
2007	9	10746000	2381.50275960128	0.000245017756423647	0	0	-0.0149916935671578
2007	10	10746000	2372.30280010659	0.000244955086693127	0	0	-0.0114246798955728
2007	11	10746000	2348.75072697107	0.000242448297472321	0	0	-0.0117299493107982
2007	12	10746000	2319.5757149538	0.00024071443492793	0	0	-0.00645623027403568
2007	13	10746000	2295.09006089321	0.000241153123041571	0	0	0.00597359525902507
2007	14	10746000	2263.15349324491	0.000238541884269898	0	0	0.00912289282044577
2007	15	10746000	2242.06791707213	0.000236055984959265	0	0	0.00799801058269772
2007	16	10746000	2219.55221302684	0.000232964278253604	0	0	0.0048873763408189
2007	17	10746000	2208.14929057761	0.000229747232086902	0	0	-0.00387169953322007
2007	18	10746000	2185.23980352788	0.000225423020681011	0	0	-0.0123738380951263
2007	19	10746000	2180.76188510061	0.000225966158345519	0	0	-0.00796138506419506
2007	20	10746000	2167.23927694924	0.00022084813035304	0	0	-0.0243809151630108
2007	21	10746000	2161.29108661032	0.000221641946939628	0	0	-0.0181794515573309
2007	22	10746000	2151.7333878234	0.000223041570921245	0	0	-0.0075908046581569
2007	23	10746000	2152.33991323208	0.000221704616670148	0	0	-0.0138174797806094
2007	24	10746000	2136.05575106843	0.0002184457906831	0	0	-0.0209057048469335
2007	25	10746000	2140.32851661596	0.000219991644035931	0	0	-0.0159454571347417
2007	26	10746000	2134.44969951229	0.000218069772299979	0	0	-0.0218556096791352
2007	27	10746000	2128.84137889007	0.000217756423647378	0	0	-0.0206879569923769
2007	28	10746000	2129.85285479282	0.000217255065803217	0	0	-0.0234067131354355
2007	29	10746000	2126.80147986048	0.000215897221641947	0	0	-0.0281180356637701
2007	30	10746000	2121.77114830246	0.000217672864006685	0	0	-0.0178017069996843
2007	31	10746000	2125.01991975821	0.000217756423647378	0	0	-0.0189268436423826
2007	32	10746000	2111.87457494341	0.000212909964487153	0	0	-0.0347911641226969
2007	33	10746000	2096.3369760242	0.00021196991852935	0	0	-0.0319304466742517
2007	34	10746000	2097.55576036883	0.000214936285773971	0	0	-0.0189533747421535
2007	35	10746000	2087.67905734491	0.000212011698349697	0	0	-0.0277241164734023
2007	36	10746000	2079.50321053327	0.000211343221224149	0	0	-0.0269791410992254
2007	37	10746000	2083.87693183062	0.000213829120534782	0	0	-0.0176003348712156
2007	38	10746000	2093.10051655168	0.000215542093168999	0	0	-0.0140941709766916
2007	39	10746000	2102.01949368728	0.000215103405055358	0	0	-0.0202754987835615
2007	40	10746000	2114.48086803412	0.000217129726342177	0	0	-0.0168745286720396
2007	41	10746000	2131.69881377713	0.000222414873616043	0	0	-0.00107839520399091
2007	42	10746000	2146.0869102534	0.000224023396699394	0	0	-0.000599654304422705
2007	43	10746000	2157.43197333651	0.00022886985585962	0	0	0.0156519543053166
2007	44	10746000	2168.22924386905	0.000229726342176729	0	0	0.0143761349124347
2007	45	10746000	2182.7697380284	0.000233047837894297	0	0	0.0221875267591645
2007	46	10746000	2194.52715054504	0.000233402966367245	0	0	0.0182603571092783
2007	47	10746000	2206.3667441918	0.000237748067683309	0	0	0.0316507924133785
2007	48	10746000	2231.64390262218	0.000234656360977648	0	0	0.00670182969614605
2007	49	10746000	2256.93220108415	0.000238207645707123	0	0	0.0104867124074361
2007	50	10746000	2274.1361395526	0.000240338416544809	0	0	0.011812775840537
2007	51	10746000	2291.28605168458	0.000241236682682264	0	0	0.00799286859096284
2007	52	10746000	2308.15434962104	0.00024096511385001	0	0	-0.000500118036400413
2008	1	10318000	2251.04699377487	0.000251402965966073	0	0	0.0468017800234648
2008	2	10318000	2247.42960105488	0.000249546569934919	0	0	0.0407445015862281
2008	3	10318000	2255.93631578373	0.000248308972580817	0	0	0.0316780592236897
2008	4	10318000	2262.22303737015	0.000245727088445535	0	0	0.0181135820619567
2008	5	10318000	2269.02581115214	0.000242995839112344	0	0	0.00377879740535355
2008	6	10318000	2285.45199057503	0.000241651552331164	0	0	-0.00894877278515442
2008	7	10318000	2307.86122664069	0.000241160780966606	0	0	-0.0205650262211711
2008	8	10318000	2316.98625757416	0.000239112343966713	0	0	-0.0327089801790639
2008	9	10318000	2319.82541738418	0.000242462391976955	0	0	-0.0203573152661763
2008	10	10318000	2309.51050343737	0.000241886269070735	0	0	-0.0183201173471144
2008	11	10318000	2283.34306530606	0.000238344180091753	0	0	-0.0216100094881933
2008	12	10318000	2253.82122240361	0.000237490664675131	0	0	-0.0123440236195581
2008	13	10318000	2226.55203601639	0.000234524698602368	0	0	-0.0127336058433737
2008	14	10318000	2193.54496744637	0.000228912834738077	0	0	-0.0218572986457545
2008	15	10318000	2171.50093441596	0.000228742131654753	0	0	-0.0126644819627276
2008	16	10318000	2150.37004766061	0.000227141790248586	0	0	-0.00993784659708067
2008	17	10318000	2137.75253235347	0.000226907073509015	0	0	-0.0051233864480173
2008	18	10318000	2116.67750393696	0.000228080657206871	0	0	0.0099790809056873
2008	19	10318000	2112.27615178012	0.000226480315800704	0	0	0.0049822312347806
2008	20	10318000	2099.16805922595	0.000224133148404993	0	0	0.000777422639830207
2008	21	10318000	2092.46512556228	0.000223023578363384	0	0	-0.000986934280076282
2008	22	10318000	2082.61414182085	0.000219801557665635	0	0	-0.0107625034185423
2008	23	10318000	2081.91154073523	0.000219737544009389	0	0	-0.0107168533814593
2008	24	10318000	2067.27561633203	0.000219801557665635	0	0	-0.00342267681974067
2008	25	10318000	2072.11985251421	0.000218905366478182	0	0	-0.00980631139147432
2008	26	10318000	2067.3807763415	0.000217411714499093	0	0	-0.014308334816696
2008	27	10318000	2064.78652652909	0.000217966499519898	0	0	-0.0105514668219564
2008	28	10318000	2067.08392582738	0.000215043209217966	0	0	-0.0249065483912449
2008	29	10318000	2064.94404271113	0.00021555531846794	0	0	-0.0215715495382829
2008	30	10318000	2059.36787245953	0.000215875386749173	0	0	-0.0174654916882672
2008	31	10318000	2061.34705221171	0.000216302144457484	0	0	-0.0164683827380208
2008	32	10318000	2048.54508133298	0.000215854048863758	0	0	-0.0123722350872024
2008	33	10318000	2033.22264649673	0.000215000533447135	0	0	-0.00886407916407172
2008	34	10318000	2032.73855757385	0.000214744478822149	0	0	-0.00980871716117332
2008	35	10318000	2023.01974256214	0.000214616451509655	0	0	-0.00564489921768026
2008	36	10318000	2015.78453820168	0.000213144137415982	0	0	-0.0089218554170108
2008	37	10318000	2018.90295827258	0.000214189693801344	0	0	-0.00559856442146726
2008	38	10318000	2027.86341521001	0.000216110103488744	0	0	-0.00111615762335697
2008	39	10318000	2038.29783846796	0.000216046089832498	0	0	-0.00652399184113103
2008	40	10318000	2051.04344818931	0.000215726021551264	0	0	-0.0141603281076044
2008	41	10318000	2067.85167979968	0.000218115864717806	0	0	-0.0113410840964908
2008	42	10318000	2081.44994560417	0.000219204096874	0	0	-0.0128996354973021
2008	43	10318000	2093.06390170696	0.000221615277925958	0	0	-0.00757927251720235
2008	44	10318000	2103.07285290255	0.000221529926384295	0	0	-0.0126828002490416
2008	45	10318000	2116.04495699382	0.000224261175717486	0	0	-0.00663736228637297
2008	46	10318000	2128.1256388338	0.000227013762936093	0	0	-0.000153016733532611
2008	47	10318000	2141.64609356924	0.000228486077029766	0	0	-2.15224958874854e-05
2008	48	10318000	2165.90690194001	0.000230278459404673	0	0	-0.00346593934083054
2008	49	10318000	2190.18539117667	0.000233052384508695	0	0	-0.00264150751802927
2008	50	10318000	2205.4686679323	0.000232177531206657	0	0	-0.0132709515931309
2008	51	10318000	2220.95465816791	0.000235356876133575	0	0	-0.00673343695374919
2008	52	10318000	2237.62729934973	0.000240349941320815	0	0	0.00678070948396298
2009	1	9969000	2172.99962226623	0.00025078847199565	0	0	0.0612058908666841
2009	2	9969000	2171.15209829084	0.000255747688961392	0	0	0.083111589395882
2009	3	9969000	2181.68506709857	0.000259162588363241	0	0	0.0922749740269173
2009	4	9969000	2189.29655162444	0.000260184883088635	0	0	0.0927710995684261
2009	5	9969000	2196.799515764	0.000257335508428494	0	0	0.0771124005720129
2009	6	9969000	2213.47887271611	0.000252985318107667	0	0	0.0509248715555052
2009	7	9969000	2235.01335785852	0.000248178357803154	0	0	0.0210229804561448
2009	8	9969000	2243.76474322391	0.000248374116367591	0	0	0.0178428941345081
2009	9	9969000	2244.8130192368	0.000242240348015226	0	0	-0.00775700206991926
2009	10	9969000	2233.55172210422	0.000241413811854269	0	0	-0.00615688545204764
2009	11	9969000	2205.43848209627	0.00023862969004894	0	0	-0.00509580393536356
2009	12	9969000	2175.93017906873	0.000237302882001088	0	0	0.0027895292733474
2009	13	9969000	2146.47996578678	0.000233561718325177	0	0	0.000521800450538423
2009	14	9969000	2113.13752035503	0.000233083197389886	0	0	0.0142264662642131
2009	15	9969000	2090.48697479293	0.000230255573681349	0	0	0.0127783743831805
2009	16	9969000	2070.76377003663	0.000228363240891789	0	0	0.0140219905251957
2009	17	9969000	2056.90512175119	0.000225883632408918	0	0	0.0097694726102421
2009	18	9969000	2037.84565422947	0.000222533985861881	0	0	0.00409959692147728
2009	19	9969000	2033.23045457731	0.000221924959216966	0	0	0.0036245499894516
2009	20	9969000	2020.68993137861	0.000221794453507341	0	0	0.00925924771081773
2009	21	9969000	2013.725380093	0.000218292550299076	0	0	-0.00324045182998235
2009	22	9969000	2003.74364878556	0.000217857531266993	0	0	-0.000271316535869871
2009	23	9969000	2001.94993239478	0.0002163132137031	0	0	-0.00646865947305989
2009	24	9969000	1989.35130291972	0.000214355628058728	0	0	-0.00922476733635853
2009	25	9969000	1994.34175616433	0.000212659053833605	0	0	-0.0195261198558176
2009	26	9969000	1990.31736469479	0.000213137574768896	0	0	-0.0153329138539034
2009	27	9969000	1990.72651181688	0.000211810766721044	0	0	-0.0216637049644369
2009	28	9969000	1993.81848042222	0.000213181076672104	0	0	-0.0168613546079192
2009	29	9969000	1992.41175651726	0.00021305057096248	0	0	-0.0167695037975818
2009	30	9969000	1986.43964838048	0.000211506253398586	0	0	-0.0209619498958476
2009	31	9969000	1987.29304267359	0.000210440456769984	0	0	-0.0263137048994237
2009	32	9969000	1974.7257247582	0.000209548667754214	0	0	-0.0242695601507255
2009	33	9969000	1959.6583077294	0.00020663404023926	0	0	-0.0304432193582382
2009	34	9969000	1957.40506271365	0.000205938009787928	0	0	-0.0325967598271097
2009	35	9969000	1947.97612018948	0.000204545948885264	0	0	-0.0344850840281062
2009	36	9969000	1942.09059125082	0.000206438281674823	0	0	-0.0225996621622864
2009	37	9969000	1944.10054364257	0.000207373572593801	0	0	-0.0191865301229155
2009	38	9969000	1952.84513217723	0.00021015769439913	0	0	-0.0104694078605364
2009	39	9969000	1964.55783916167	0.000210744970092442	0	0	-0.0136202857601206
2009	40	9969000	1977.51257134868	0.000211462751495378	0	0	-0.0167445566862303
2009	41	9969000	1993.60712065326	0.000212746057640022	0	0	-0.0187635368402007
2009	42	9969000	2006.44745665653	0.000212224034801523	0	0	-0.0274352844246716
2009	43	9969000	2018.29012789437	0.000212506797172376	0	0	-0.0318537592815968
2009	44	9969000	2027.74811243766	0.000214877650897227	0	0	-0.0256186220167226
2009	45	9969000	2039.09726198207	0.000216726481783578	0	0	-0.0227047835555771
2009	46	9969000	2051.3318495389	0.00021679173463839	0	0	-0.028241091051123
2009	47	9969000	2066.21352668602	0.000219206090266449	0	0	-0.0244957871160595
2009	48	9969000	2089.05122100746	0.000221598694942904	0	0	-0.0246289897011953
2009	49	9969000	2111.87062044471	0.000224165307232191	0	0	-0.0239932408520546
2009	50	9969000	2125.47363577319	0.000227079934747145	0	0	-0.0176307224622708
2009	51	9969000	2139.42348881604	0.000228363240891789	0	0	-0.0185206383977636
2009	52	9969000	2155.65012775309	0.000231973898858075	0	0	-0.0105073302302068
2009	53	9969000	0	0.000225774877650897	0	0	Inf
2010	1	9776000	2089.02609487217	0.000235985853227233	0	0	0.0221030772383204
2010	2	9776000	2087.96006268952	0.000233488063660477	0	0	0.0118009619775671
2010	3	9776000	2099.57250129296	0.000233598585322723	0	0	0.00668112137037374
2010	4	9776000	2107.52999492018	0.000235212201591512	0	0	0.00980769200421253
2010	5	9776000	2115.71081592669	0.000233289124668435	0	0	-0.00232111869435375
2010	6	9776000	2132.49507708528	0.000235610079575597	0	0	-0.000325945458327125
2010	7	9776000	2153.57405022239	0.000235809018567639	0	0	-0.00927483790043199
2010	8	9776000	2162.32197181201	0.000233642793987622	0	0	-0.0223472602331819
2010	9	9776000	2162.19848002932	0.000232692307692308	0	0	-0.0262688557752325
2010	10	9776000	2149.92212942829	0.000230150309460654	0	0	-0.0314067791126192
2010	11	9776000	2120.357993321	0.000225066312997347	0	0	-0.0395961406448654
2010	12	9776000	2091.28088121818	0.000222679045092838	0	0	-0.036571309911094
2010	13	9776000	2060.21976082123	0.000219540229885057	0	0	-0.0358310128972869
2010	14	9776000	2027.22017940278	0.000216688770999116	0	0	-0.0328628237226853
2010	15	9776000	2004.69862084657	0.000214588859416446	0	0	-0.0314753650201663
2010	16	9776000	1986.68738023412	0.000214434129089302	0	0	-0.0233994440678645
2010	17	9776000	1971.45934286929	0.000214765694076039	0	0	-0.0143342255428697
2010	18	9776000	1954.5700370004	0.000215627763041556	0	0	-0.00182650758622868
2010	19	9776000	1949.52798610456	0.000215450928381963	0	0	-6.56497908596254e-05
2010	20	9776000	1937.66681710763	0.000216114058355438	0	0	0.00915182256092781
2010	21	9776000	1930.8111006205	0.000215716180371353	0	0	0.010870508965252
2010	22	9776000	1921.097556858	0.00021421308576481	0	0	0.00890243344537531
2010	23	9776000	1918.64893421162	0.000212665782493369	0	0	0.0028932159966334
2010	24	9776000	1908.43262920723	0.000214544650751547	0	0	0.0171697812599146
2010	25	9776000	1913.12165081412	0.000216069849690539	0	0	0.0218900607643318
2010	26	9776000	1909.3525269085	0.000218965517241379	0	0	0.0376292340355974
2010	27	9776000	1912.48261485767	0.00022026967285588	0	0	0.0421009762477352
2010	28	9776000	1915.82388177786	0.000219982316534041	0	0	0.0389263955478705
2010	29	9776000	1914.66999550281	0.000217042440318302	0	0	0.0256597766782704
2010	30	9776000	1908.42661764991	0.000214080459770115	0	0	0.0149722195686417
2010	31	9776000	1908.43565218835	0.000208289124668435	0	0	-0.0124896284352127
2010	32	9776000	1896.04357028449	0.000206233421750663	0	0	-0.0158454007889631
2010	33	9776000	1881.10062758668	0.000206012378426172	0	0	-0.00909075640925251
2010	34	9776000	1877.2045790146	0.000205946065428824	0	0	-0.00735379572846062
2010	35	9776000	1868.0030501301	0.000205658709106985	0	0	-0.00385601625735826
2010	36	9776000	1863.74659085445	0.000209084880636605	0	0	0.0150521585301389
2010	37	9776000	1864.63913019426	0.000209438549955791	0	0	0.0162824373435604
2010	38	9776000	1873.3433444299	0.000211671087533157	0	0	0.0223432910440866
2010	39	9776000	1886.06789632204	0.000213019451812555	0	0	0.0219144304182062
2010	40	9776000	1899.14306021115	0.0002144783377542	0	0	0.0218292874599137
2010	41	9776000	1914.28179672985	0.000213594164456233	0	0	0.00956923024679227
2010	42	9776000	1926.43463071629	0.000213284703801945	0	0	0.00174694185312687
2010	43	9776000	1938.27037090793	0.000212024756852343	0	0	-0.010251599160867
2010	44	9776000	1947.52112309365	0.000212135278514589	0	0	-0.0144394444610602
2010	45	9776000	1957.55634191486	0.000212953138815208	0	0	-0.0157115998432898
2010	46	9776000	1969.8724159034	0.000216091954022988	0	0	-0.0074484092395734
2010	47	9776000	1985.8153513571	0.00022106542882405	0	0	0.00724369898393305
2010	48	9776000	2007.1142881346	0.000226414677276746	0	0	0.0206693321405021
2010	49	9776000	2028.16308808855	0.000229929266136163	0	0	0.0257557748773953
2010	50	9776000	2040.05824913763	0.000234173297966401	0	0	0.0385977953794505
2010	51	9776000	2052.62573149806	0.0002355216622458	0	0	0.0381824447093649
2010	52	9776000	2068.38254788938	0.000233222811671088	0	0	0.0202174651653759
2011	1	9460000	1998.30276688903	0.000236130641868904	0	0	0.0419842450809294
2011	2	9460000	1998.02421362881	0.000234565661147652	0	0	0.0352226894404713
2011	3	9460000	2010.79299562565	0.000233295531866636	0	0	0.0230789566481035
2011	4	9460000	2019.2392582771	0.000231685189385348	0	0	0.0117671750019237
2011	5	9460000	2028.14195527972	0.00023252438194602	0	0	0.0109745990226871
2011	6	9460000	2045.01511062846	0.00023361306418689	0	0	0.00732752012132376
2011	7	9460000	2065.46356563356	0.000232524381946019	0	0	-0.00729306770848036
2011	8	9460000	2074.20185196459	0.000230868677704695	0	0	-0.0185140380277944
2011	9	9460000	2073.26921674434	0.000229553186663643	0	0	-0.0236675567012908
2011	10	9460000	2060.4448587539	0.000229893399863915	0	0	-0.0161347966254287
2011	11	9460000	2030.24472811469	0.000229439782263552	0	0	-0.00346989110088001
2011	12	9460000	2001.58379027431	0.00022603765026083	0	0	-0.00418857822242853
2011	13	9460000	1969.49140799298	0.000224722159219778	0	0	0.00614808064553106
2011	14	9460000	1937.19557175564	0.000225243819460195	0	0	0.0252965828328589
2011	15	9460000	1914.84268244327	0.000221183941936947	0	0	0.0185693153190852
2011	16	9460000	1897.96199388926	0.00021748695849399	0	0	0.0104522673133659
2011	17	9460000	1881.83914389299	0.000218008618734407	0	0	0.0215538380305469
2011	18	9460000	1866.81244659406	0.000215422998412338	0	0	0.0175633891158992
2011	19	9460000	1861.33199481278	0.000211045588568836	0	0	-0.000178364103611289
2011	20	9460000	1849.87400413599	0.00021186210024949	0	0	0.00990661840916701
2011	21	9460000	1843.50509114029	0.000213064186890451	0	0	0.0191455445549527
2011	22	9460000	1833.88526832465	0.000210478566568383	0	0	0.0120589505010574
2011	23	9460000	1831.0488146555	0.000210660013608528	0	0	0.0145005338645218
2011	24	9460000	1823.10941227611	0.000213653889770923	0	0	0.0333993052275849
2011	25	9460000	1827.74645613362	0.000212973463370379	0	0	0.0274948112730521
2011	26	9460000	1824.03949220033	0.000210796098888637	0	0	0.0190568833341114
2011	27	9460000	1829.48937729192	0.00021038784304831	0	0	0.0140534419205737
2011	28	9460000	1832.96390774567	0.000207484690405988	0	0	-0.00183522857785168
2011	29	9460000	1832.00983896854	0.000205692900884554	0	0	-0.0099398150496794
2011	30	9460000	1825.56044183045	0.000203107280562486	0	0	-0.0189314147253325
2011	31	9460000	1824.8823936659	0.000203016557042413	0	0	-0.0190052760584924
2011	32	9460000	1812.89825528259	0.000205284645044228	0	0	-0.00148836553553298
2011	33	9460000	1798.18651374142	0.000206486731685189	0	0	0.0125757178611713
2011	34	9460000	1792.77490283389	0.000204082558403266	0	0	0.00380700173530825
2011	35	9460000	1783.96650197398	0.000203583579042867	0	0	0.00629692206304627
2011	36	9460000	1781.3315278692	0.000202948514402359	0	0	0.00464173681397479
2011	37	9460000	1781.20814643256	0.000202109321841687	0	0	0.000556843156948772
2011	38	9460000	1789.6870842367	0.000204377409843502	0	0	0.00699167797181336
2011	39	9460000	1803.2191553542	0.000205647539124518	0	0	0.00564592751555876
2011	40	9460000	1816.27821293433	0.000208505330006804	0	0	0.0122898501488971
2011	41	9460000	1830.49694144056	0.000212723973690179	0	0	0.0247490490335317
2011	42	9460000	1842.16964972745	0.000214107507371286	0	0	0.0248784634354015
2011	43	9460000	1854.02808784429	0.000213268314810615	0	0	0.0143319900760556
2011	44	9460000	1862.91177735589	0.000215604445452484	0	0	0.0205528909685943
2011	45	9460000	1871.71820798803	0.000215241551372193	0	0	0.0140415324805843
2011	46	9460000	1883.83789865849	0.000216330233613064	0	0	0.0126136656229453
2011	47	9460000	1900.25705546735	0.000218439555454752	0	0	0.0136523342765694
2011	48	9460000	1919.77312439512	0.000220707643456566	0	0	0.0137656243173054
2011	49	9460000	1939.34124247323	0.000220458153776367	0	0	0.0024022371229683
2011	50	9460000	1949.83505472605	0.000223111816738489	0	0	0.00900842624168231
2011	51	9460000	1961.30984050715	0.000221705602177364	0	0	-0.00321715640070139
2011	52	9460000	1976.55916067745	0.000220322068496258	0	0	-0.0170797623208418
2012	1	9527000	2009.34237525524	0.000217784746332176	0	0	-0.0322206787914947
2012	2	9527000	2010.29807085664	0.000218411916228021	0	0	-0.0298951044762387
2012	3	9527000	2025.17672742294	0.000218904692574756	0	0	-0.0348496634724559
2012	4	9527000	2034.90382501867	0.000219979840967634	0	0	-0.0347455364471708
2012	5	9527000	2044.94334069106	0.00022118938290962	0	0	-0.0342030702265929
2012	6	9527000	2062.72004990219	0.000221346175383582	0	0	-0.0418476806420146
2012	7	9527000	2083.24144894075	0.00022201814312913	0	0	-0.0484060304157379
2012	8	9527000	2092.22168269369	0.000221211781834472	0	0	-0.0559317799168517
2012	9	9527000	2090.48930907354	0.000218882293649905	0	0	-0.0650992609638597
2012	10	9527000	2076.88347611825	0.00021756075708366	0	0	-0.064656239823926
2012	11	9527000	2045.08538803699	0.00021644081084108	0	0	-0.0550027831087092
2012	12	9527000	2015.18761070161	0.000216888789338112	0	0	-0.0389976646761182
2012	13	9527000	1980.72815172869	0.000213887333407996	0	0	-0.0358091299236546
2012	14	9527000	1947.61147052868	0.000213596147384926	0	0	-0.0207492465207728
2012	15	9527000	1923.93130776897	0.000212722589315713	0	0	-0.0127506151960346
2012	16	9527000	1906.5542348564	0.000211065068876694	0	0	-0.0115151378623413
2012	17	9527000	1889.16477430489	0.000207145257027663	0	0	-0.0209429981137813
2012	18	9527000	1874.91693535794	0.000206630081756076	0	0	-0.0159564057445728
2012	19	9527000	1868.67099342955	0.000208018815096875	0	0	-0.00603155583255774
2012	20	9527000	1856.81525512938	0.000205353343039534	0	0	-0.0125027274874276
2012	21	9527000	1850.8950848649	0.000204726173143689	0	0	-0.0123697367031321
2012	22	9527000	1840.48948712147	0.000205465337663792	0	0	-0.00319995694769518
2012	23	9527000	1837.19107793141	0.000206540486056669	0	0	0.00381502074159894
2012	24	9527000	1830.97229543208	0.000203225445178631	0	0	-0.00894185863594459
2012	25	9527000	1836.12306108637	0.000205622130137753	0	0	-6.70222432161681e-05
2012	26	9527000	1832.25138605224	0.00020389741292418	0	0	-0.00635905429840568
2012	27	9527000	1840.14978460215	0.000202150296785754	0	0	-0.0191015888468831
2012	28	9527000	1843.92301203817	0.000202463881733677	0	0	-0.0195903038263174
2012	29	9527000	1843.28966539915	0.000201881509687535	0	0	-0.0220744824662926
2012	30	9527000	1836.27682715766	0.00019693134729533	0	0	-0.0424101780330178
2012	31	9527000	1834.90960169809	0.000198140889237317	0	0	-0.035810811408519
2012	32	9527000	1822.87806534033	0.000200313584947922	0	0	-0.0188043654658435
2012	33	9527000	1807.83789397305	0.00019762571396573	0	0	-0.0239169087655437
2012	34	9527000	1800.67691081969	0.000195273826856311	0	0	-0.0316974746978389
2012	35	9527000	1792.03914676342	0.000198544069884646	0	0	-0.0107358964775767
2012	36	9527000	1790.81334380296	0.000199238436555045	0	0	-0.00659663601672303
2012	37	9527000	1789.82948613321	0.000198006495688207	0	0	-0.0121964054689753
2012	38	9527000	1798.30445377182	0.00019818568708702	0	0	-0.0159619544463744
2012	39	9527000	1813.17693875358	0.000202486280658528	0	0	-0.00285517571006772
2012	40	9527000	1826.83427151704	0.000205174151640721	0	0	0.0028276940954639
2012	41	9527000	1840.96716084107	0.00020557733228805	0	0	-0.00291540281393067
2012	42	9527000	1852.93590103624	0.000208310001119946	0	0	0.00381238172341153
2012	43	9527000	1865.58312727503	0.000212140217269571	0	0	0.0153393715383635
2012	44	9527000	1874.3523968708	0.000215096875349983	0	0	0.0246739104164251
2012	45	9527000	1882.25251129415	0.000214044125881958	0	0	0.0153791739058175
2012	46	9527000	1894.59798497099	0.000215858438794938	0	0	0.0173134434266361
2012	47	9527000	1911.93847988511	0.000216776794713854	0	0	0.0123756702236103
2012	48	9527000	1930.35397784687	0.000219599059245156	0	0	0.0157722482521506
2012	49	9527000	1949.79372828121	0.000220898196886549	0	0	0.0115941862930913
2012	50	9527000	1959.91814186297	0.000221413372158136	0	0	0.00871559774470844
2012	51	9527000	1971.11262372128	0.000222107738828536	0	0	0.0061322605990399
2012	52	9527000	1986.54765530699	0.000222645313024975	0	0	0.00073108978238344
2013	1	9664000	2008.64118404974	0.000218409670622158	0	0	-0.0195361841434624
2013	2	9664000	2011.03934991102	0.000218276588665853	0	0	-0.0213020943189965
2013	3	9664000	2028.00475840641	0.00022488632582899	0	0	-0.000100965446731656
2013	4	9664000	2038.99737740134	0.000230719751580348	0	0	0.0203053829580829
2013	5	9664000	2050.07664620782	0.000236309193745148	0	0	0.0393757735553464
2013	6	9664000	2068.58188870103	0.000242941111234335	0	0	0.0589863577388224
2013	7	9664000	2088.92547025193	0.000247310635466341	0	0	0.0675344964466616
2013	8	9664000	2098.02967028621	0.000248752356659643	0	0	0.0690983219956158
2013	9	9664000	2095.5631678533	0.000247354996118443	0	0	0.0643439597599108
2013	10	9664000	2081.37764592375	0.00024531440612177	0	0	0.0627576424355607
2013	11	9664000	2048.46834092922	0.000240146390151935	0	0	0.0570824829139129
2013	12	9664000	2017.45191601285	0.000235266718420761	0	0	0.0515244418774464
2013	13	9664000	1980.9906129403	0.000232072751469447	0	0	0.056340189766997
2013	14	9664000	1947.41103147349	0.000226527669956748	0	0	0.0488797521366016
2013	15	9664000	1922.45130954718	0.000219784850837307	0	0	0.0308713620771989
2013	16	9664000	1904.29833711009	0.000216413441277587	0	0	0.0247343927009807
2013	17	9664000	1885.92618832556	0.000214106687368304	0	0	0.0236879958245351
2013	18	9664000	1872.43492465704	0.000209825884440501	0	0	0.0104490015035093
2013	19	9664000	1865.34839753614	0.000206698458467339	0	0	-0.000830084898984723
2013	20	9664000	1853.0902108943	0.000208251081290895	0	0	0.0133343692392473
2013	21	9664000	1847.89036412328	0.000209116114006876	0	0	0.0204068577924584
2013	22	9664000	1836.58418617009	0.00020616613064212	0	0	0.012205165436309
2013	23	9664000	1832.98111847288	0.00020672063879339	0	0	0.0169226410542414
2013	24	9664000	1828.57358646957	0.000206898081401797	0	0	0.0202487960038371
2013	25	9664000	1834.32459738265	0.000203571032494178	0	0	0.000695298214488992
2013	26	9664000	1830.22515281	0.000201840967062216	0	0	-0.0055868278251445
2013	27	9664000	1840.47282011429	0.000203792835754686	0	0	-0.00156091417536595
2013	28	9664000	1844.39291613746	0.00020308306532106	0	0	-0.00715298569086091
2013	29	9664000	1844.08070274064	0.0002041920816236	0	0	-0.0015621348547043
2013	30	9664000	1836.49488737153	0.000202972163690806	0	0	-0.00342766397816704
2013	31	9664000	1834.50262696463	0.000201929688366419	0	0	-0.00746939620757228
2013	32	9664000	1822.5695790448	0.00019886880337141	0	0	-0.0161143801490355
2013	33	9664000	1807.3749861604	0.000195541754463791	0	0	-0.0244415168399789
2013	34	9664000	1798.54002579759	0.000194299656204946	0	0	-0.0258765582806247
2013	35	9664000	1790.23580751428	0.000193678607075524	0	0	-0.0244860522453438
2013	36	9664000	1790.4331951719	0.000194610180769657	0	0	-0.019901996493356
2013	37	9664000	1788.64145428046	0.000195142508594876	0	0	-0.0162365991300046
2013	38	9664000	1796.99773924926	0.000196783852722635	0	0	-0.012575274167404
2013	39	9664000	1812.98541746671	0.000196628590440279	0	0	-0.0220550132844302
2013	40	9664000	1827.1433010461	0.000199800377065543	0	0	-0.0139799111714322
2013	41	9664000	1841.12798982353	0.000201663524453809	0	0	-0.0123446006736906
2013	42	9664000	1853.44003786441	0.000205434179882444	0	0	-0.000561139202328795
2013	43	9664000	1866.84393373356	0.000206543196184984	0	0	-0.00238045272733059
2013	44	9664000	1875.42199753707	0.000208450704225352	0	0	0.00222776658715306
2013	45	9664000	1882.33485463579	0.000209448818897638	0	0	0.00332839045549057
2013	46	9664000	1894.75356346498	0.000209182654985028	0	0	-0.00451434087784023
2013	47	9664000	1912.69961297291	0.000207142064988355	0	0	-0.0234744717196445
2013	48	9664000	1929.6374310402	0.000206964622379949	0	0	-0.0328753111956393
2013	49	9664000	1949.0035429414	0.000210003327048908	0	0	-0.0284265993984733
2013	50	9664000	1958.98566808653	0.000211445048242209	0	0	-0.0267412206939209
2013	51	9664000	1969.96277826188	0.000210225130309416	0	0	-0.037748316406002
2013	52	9664000	1985.46207596893	0.000211223244981701	0	0	-0.0407270815935737
2014	1	9832000	2033.54769591541	0.000208296943231441	0	0	-0.0617382597750645
2014	2	9832000	2037.71271918406	0.000206484716157205	0	0	-0.0718024272050724
2014	3	9832000	2057.02470727667	0.000205720524017467	0	0	-0.083919608095137
2014	4	9832000	2069.48610677599	0.000208100436681223	0	0	-0.0789017651490179
2014	5	9832000	2081.63748674184	0.000210524017467249	0	0	-0.0736139158320422
2014	6	9832000	2101.00271568344	0.000210960698689956	0	0	-0.0802486900301789
2014	7	9832000	2121.25571812731	0.000211572052401747	0	0	-0.0863902058395357
2014	8	9832000	2130.46886111593	0.00021410480349345	0	0	-0.0794514598196322
2014	9	9832000	2127.21977034064	0.000214475982532751	0	0	-0.0764470942814689
2014	10	9832000	2112.42809943388	0.000213886462882096	0	0	-0.0725364804013652
2014	11	9832000	2078.25733724805	0.000214497816593886	0	0	-0.0545925353971266
2014	12	9832000	2045.67513997532	0.00021556768558952	0	0	-0.0347440991907343
2014	13	9832000	2006.89560907995	0.000212336244541485	0	0	-0.0308414691825083
2014	14	9832000	1972.53336033433	0.000209017467248908	0	0	-0.0293700281573469
2014	15	9832000	1945.78858196944	0.000206048034934498	0	0	-0.030007670160312
2014	16	9832000	1926.23223074643	0.00020207423580786	0	0	-0.0390566773546689
2014	17	9832000	1906.84732806418	0.000198034934497817	0	0	-0.0486915374386231
2014	18	9832000	1893.83797484889	0.000195764192139738	0	0	-0.0531396963126779
2014	19	9832000	1885.72094585357	0.00019703056768559	0	0	-0.0429124712389184
2014	20	9832000	1872.87953798495	0.000194126637554585	0	0	-0.0505529245553146
2014	21	9832000	1868.52302205475	0.000196834061135371	0	0	-0.0350667459171557
2014	22	9832000	1855.94902663321	0.00019674672489083	0	0	-0.0289604002383147
2014	23	9832000	1852.04442996608	0.000196572052401747	0	0	-0.0277771035800828
2014	24	9832000	1849.39137427563	0.000193406113537118	0	0	-0.042063229750978
2014	25	9832000	1855.92255049419	0.000196484716157205	0	0	-0.0302397050346983
2014	26	9832000	1851.52659046301	0.000194061135371179	0	0	-0.0399273717395128
2014	27	9832000	1864.24491269389	0.000197838427947598	0	0	-0.0279174224049179
2014	28	9832000	1868.28524021759	0.000198733624454148	0	0	-0.0256305831608547
2014	29	9832000	1868.37953913595	0.000199847161572052	0	0	-0.020220484299147
2014	30	9832000	1860.07492883687	0.000198471615720524	0	0	-0.0226200182501137
2014	31	9832000	1857.44769765706	0.000197620087336245	0	0	-0.0254368926331875
2014	32	9832000	1845.50534791465	0.000193799126637555	0	0	-0.0380954452362282
2014	33	9832000	1830.09629931626	0.00019353711790393	0	0	-0.0313078056808633
2014	34	9832000	1819.49944951469	0.000195371179039301	0	0	-0.0164327884367656
2014	35	9832000	1811.55875285249	0.000196244541484716	0	0	-0.00770538235677567
2014	36	9832000	1813.14637652647	0.000198144104803493	0	0	0.00102232423014755
2014	37	9832000	1810.62598012832	0.0001982096069869	0	0	0.0027471271959374
2014	38	9832000	1818.88813876102	0.000199017467248908	0	0	0.00226064547420664
2014	39	9832000	1836.05242650406	0.000199323144104803	0	0	-0.00558395084806097
2014	40	9832000	1850.87743604484	0.000200131004366812	0	0	-0.00955084096903762
2014	41	9832000	1864.92228454662	0.000200917030567686	0	0	-0.0131492259756993
2014	42	9832000	1877.80548259294	0.000202532751091703	0	0	-0.0120382450698361
2014	43	9832000	1892.20150550549	0.000203733624454148	0	0	-0.0137414040892776
2014	44	9832000	1900.64692615206	0.000205414847161572	0	0	-0.0100212858527157
2014	45	9832000	1906.55650584228	0.000206986899563319	0	0	-0.00553694884464687
2014	46	9832000	1919.1388277487	0.000210043668122271	0	0	0.00253299666548871
2014	47	9832000	1937.75522499996	0.000213886462882096	0	0	0.0110668131471776
2014	48	9832000	1953.15959138278	0.000218100436681223	0	0	0.0228554844233759
2014	49	9832000	1972.84740820434	0.000220327510917031	0	0	0.0229883931251127
2014	50	9832000	1983.15717761758	0.000221768558951965	0	0	0.0243262727366746
2014	51	9832000	1994.14579253053	0.00022235807860262	0	0	0.0213897136454334
2014	52	9832000	2009.82520662374	0.000222751091703057	0	0	0.0152126629099354
2015	1	10119000	2122.93224878948	0.000212881569285639	0	0	-0.0440580469974086
2015	2	10119000	2129.38384860474	0.000213154306094619	0	0	-0.0457333461360446
2015	3	10119000	2151.67107055296	0.000217182418965698	0	0	-0.037771140610293
2015	4	10119000	2166.09845860003	0.000220140564355397	0	0	-0.0311613067873447
2015	5	10119000	2179.51183492896	0.000225868037343963	0	0	-0.0120723523989584
2015	6	10119000	2200.20717047698	0.000234469736704081	0	0	0.0159043339157176
2015	7	10119000	2220.77690237688	0.000241141298646806	0	0	0.0351332443793027
2015	8	10119000	2230.17274606057	0.000240952480855974	0	0	0.0299650572169702
2015	9	10119000	2225.92882324556	0.000240616804783384	0	0	0.0304911711666865
2015	10	10119000	2210.27434169705	0.00023507814958565	0	0	0.0139012871494287
2015	11	10119000	2173.98258747573	0.000227189761879786	0	0	-0.00376386983173868
2015	12	10119000	2138.743548061	0.000219427252701143	0	0	-0.0219491243368355
2015	13	10119000	2096.51732730239	0.000217811811601804	0	0	-0.00959559314889082
2015	14	10119000	2060.30554888493	0.000216196370502465	0	0	0.00033706219713336
2015	15	10119000	2030.55712750739	0.000214392111612294	0	0	0.00652179262194176
2015	16	10119000	2008.55859969855	0.00021153886499528	0	0	0.00400356768413966
2015	17	10119000	1987.74119982278	0.000210280079723067	0	0	0.00848138589607109
2015	18	10119000	1974.73205244431	0.00020744781286059	0	0	0.00145232238071934
2015	19	10119000	1965.22047736029	0.000203105003671457	0	0	-0.0147670338746277
2015	20	10119000	1951.44687505266	0.000199139830063988	0	0	-0.0271833559656724
2015	21	10119000	1947.92745128113	0.000200167838036295	0	0	-0.0203947283842651
2015	22	10119000	1933.38214830953	0.000200461554599811	0	0	-0.011576680962476
2015	23	10119000	1928.92935145852	0.000199832161963705	0	0	-0.0124055095332688
2015	24	10119000	1927.90699083666	0.00020207699569915	0	0	-0.000781671960226672
2015	25	10119000	1935.49232428847	0.000211287107940837	0	0	0.0406654548425896
2015	26	10119000	1930.73003381126	0.000210447917759362	0	0	0.039088823847505
2015	27	10119000	1946.45388486792	0.000208748557641876	0	0	0.0223720250814129
2015	28	10119000	1950.74594369405	0.000208077205496696	0	0	0.0168417914245359
2015	29	10119000	1951.49786267849	0.000205181999370607	0	0	0.00230701627073615
2015	30	10119000	1942.16878765893	0.000201090947235917	0	0	-0.01295911448009
2015	31	10119000	1938.75963905805	0.00020167838036295	0	0	-0.00833503995673438
2015	32	10119000	1926.40306594293	0.000200650372390643	0	0	-0.0070613809661221
2015	33	10119000	1910.49176444401	0.000199706283436484	0	0	-0.00350263977503287
2015	34	10119000	1897.74374752602	0.000200650372390643	0	0	0.00793376476334492
2015	35	10119000	1890.10027180369	0.000198195741109829	0	0	-0.000370494525681405
2015	36	10119000	1893.09042142322	0.000196601279765027	0	0	-0.00997861550058166
2015	37	10119000	1889.95035592815	0.000195153676701983	0	0	-0.015635519650269
2015	38	10119000	1898.27364070591	0.000197104793873912	0	0	-0.0101532467672805
2015	39	10119000	1917.04001122994	0.000200587433127032	0	0	-0.00252473146182904
2015	40	10119000	1933.00535182128	0.000201762299381097	0	0	-0.00496912841562107
2015	41	10119000	1947.58728840706	0.00020442672820728	0	0	0.000622673807822
2015	42	10119000	1961.45031767629	0.000209126193223539	0	0	0.0163907706629049
2015	43	10119000	1977.42013613927	0.000208811496905486	0	0	0.00666518137438439
2015	44	10119000	1985.91545680894	0.000204825343543481	0	0	-0.0167758686275981
2015	45	10119000	1990.76661278036	0.000204321829434596	0	0	-0.0215829482494466
2015	46	10119000	2003.86066237722	0.000203314801216826	0	0	-0.0327670798723729
2015	47	10119000	2023.66689875441	0.000202517570544425	0	0	-0.0459892380567645
2015	48	10119000	2037.73686381459	0.000204888282807091	0	0	-0.0414856625091122
2015	49	10119000	2058.44281848714	0.000209294031259834	0	0	-0.0307236217198515
2015	50	10119000	2069.83990021873	0.000208811496905486	0	0	-0.0382831059592373
2015	51	10119000	2081.21079412261	0.000213636840448967	0	0	-0.0214350195802322
2015	52	10119000	2097.38638157773	0.000218609042274205	0	0	-0.00638241084013494
2015	53	10119000	0	0.000207070177278926	0	0	Inf
2016	1	10280000	2199.04103194172	0.000213632669646485	0	0	-0.0436740518010798
2016	2	10280000	2207.79424723882	0.000216212921576595	0	0	-0.0359608905305008
2016	3	10280000	2232.9028073696	0.000220784234051199	0	0	-0.0266481851217241
2016	4	10280000	2249.09802316643	0.000220702966273872	0	0	-0.03401275639322
2016	5	10280000	2263.70549951595	0.000220702966273872	0	0	-0.0402461802276983
2016	6	10280000	2285.58034473603	0.000221779764323446	0	0	-0.0447940257151005
2016	7	10280000	2306.39278103944	0.00022312068264933	0	0	-0.0476903942570742
2016	8	10280000	2315.96725183795	0.000224563185696871	0	0	-0.0454960024820416
2016	9	10280000	2310.814881496	0.000224563185696871	0	0	-0.0433677670584837
2016	10	10280000	2294.31845407199	0.000224786672084519	0	0	-0.035530575072222
2016	11	10280000	2256.20457574939	0.000224400650142219	0	0	-0.0209221168402743
2016	12	10280000	2218.52730058618	0.000221881349045104	0	0	-0.0154730124696296
2016	13	10280000	2173.13948263075	0.000218793173506705	0	0	-0.00889932872939274
2016	14	10280000	2135.45264471823	0.000214262494920764	0	0	-0.0122937143013517
2016	15	10280000	2102.97111578234	0.000211133685493702	0	0	-0.011684000601786
2016	16	10280000	2078.51159240817	0.000207923608289313	0	0	-0.0152568754121922
2016	17	10280000	2056.39536966613	0.000206034132466477	0	0	-0.0137110645559894
2016	18	10280000	2043.49404449435	0.000204855749695246	0	0	-0.0131608137380214
2016	19	10280000	2032.48631178953	0.000205119869971556	0	0	-0.00653697479410551
2016	20	10280000	2017.83025630153	0.000204693214140593	0	0	-0.0014026235817863
2016	21	10280000	2015.3998273548	0.000201401869158879	0	0	-0.0162746006572063
2016	22	10280000	1998.9096872406	0.000198151158065827	0	0	-0.0241680189700284
2016	23	10280000	1994.14074840879	0.000200528240552621	0	0	-0.0100999633174626
2016	24	10280000	1994.97233961395	0.000198984152783421	0	0	-0.0181317499474456
2016	25	10280000	2003.59367405189	0.000198374644453474	0	0	-0.025351284898583
2016	26	10280000	1998.37574092154	0.000200426655830963	0	0	-0.0126981830303057
2016	27	10280000	2017.02595673126	0.000204876066639577	0	0	-0.000112024701768395
2016	28	10280000	2021.37754614854	0.000202438033319789	0	0	-0.0141376588470519
2016	29	10280000	2022.65548812476	0.000201056481105242	0	0	-0.0214843745659546
2016	30	10280000	2012.28526436062	0.000201015847216579	0	0	-0.0166404162241183
2016	31	10280000	2008.17859946817	0.000202031694433157	0	0	-0.00964983865145568
2016	32	10280000	1995.54183093628	0.000201645672490857	0	0	-0.00528269103300958
2016	33	10280000	1979.22013653081	0.000201056481105242	0	0	-1.01739722848215e-05
2016	34	10280000	1964.39668126694	0.000203149126371394	0	0	0.0180224895870963
2016	35	10280000	1957.12337197209	0.000203027224705404	0	0	0.0211926486709482
2016	36	10280000	1961.57778449512	0.00020103616416091	0	0	0.00888173573466745
2016	37	10280000	1957.76788553353	0.000199065420560748	0	0	0.000935818020108232
2016	38	10280000	1966.12216302117	0.000199085737505079	0	0	-0.00321554944045632
2016	39	10280000	1986.30233364732	0.000201726940268184	0	0	-0.000252898885942133
2016	40	10280000	2003.3169455668	0.000202783421373425	0	0	-0.00355258092462536
2016	41	10280000	2018.31919488313	0.000206745225518082	0	0	0.00836379357619322
2016	42	10280000	2033.16575866245	0.000208045509955303	0	0	0.00729612982824702
2016	43	10280000	2050.57880830264	0.000211722876879317	0	0	0.016395951992301
2016	44	10280000	2059.13231001347	0.000213124746038196	0	0	0.0188757613085455
2016	45	10280000	2062.94259273776	0.000212291751320601	0	0	0.0130189794698076
2016	46	10280000	2076.4551739688	0.000212393336042259	0	0	0.0069083244420736
2016	47	10280000	2097.22919455009	0.000214039008533117	0	0	0.0046589116131444
2016	48	10280000	2109.60680336894	0.000214445347419748	0	0	0.000660405829577439
2016	49	10280000	2131.30163889987	0.000216863063795205	0	0	0.00164141998311425
2016	50	10280000	2143.82340786048	0.000221353108492483	0	0	0.0164083440877356
2016	51	10280000	2155.57388114129	0.000225091426249492	0	0	0.0279397145166848
2016	52	10280000	2172.18226748761	0.000230556684274685	0	0	0.0448478628936927
2017	1	10454000	2242.87247474938	0.000228455284552846	0	0	0.0273432956804513
2017	2	10454000	2253.87313640656	0.000229526075748562	0	0	0.0271208093330831
2017	3	10454000	2281.44241963635	0.000234126511996827	0	0	0.0350469420904327
2017	4	10454000	2299.08417456268	0.000235712869323815	0	0	0.0340639226278955
2017	5	10454000	2314.69187377542	0.000234384295062463	0	0	0.0213022419023539
2017	6	10454000	2337.41448125008	0.000235316279992068	0	0	0.0153954375822428
2017	7	10454000	2358.2165432731	0.000234047194130478	0	0	0.00101070308140231
2017	8	10454000	2367.88032654874	0.0002279000594884	0	0	-0.029258373310496
2017	9	10454000	2361.95160827159	0.000223438429506246	0	0	-0.0458737629899552
2017	10	10454000	2344.79137616086	0.000218441403926234	0	0	-0.0603854899844803
2017	11	10454000	2305.49654473915	0.000211183819155265	0	0	-0.0761209315796227
2017	12	10454000	2265.92628979496	0.000206999801705334	0	0	-0.0786108050368561
2017	13	10454000	2218.08166025755	0.000204521118381916	0	0	-0.070007188211239
2017	14	10454000	2179.61376426219	0.00020067420186397	0	0	-0.0713951099106155
2017	15	10454000	2144.97471012898	0.000201844140392623	0	0	-0.050897900853298
2017	16	10454000	2118.22776980577	0.000203708110251834	0	0	-0.0300382096357844
2017	17	10454000	2095.18700963394	0.000205195320245885	0	0	-0.0122122796276815
2017	18	10454000	2082.57171867722	0.000206107475708903	0	0	-0.00181108705327693
2017	19	10454000	2070.08807966058	0.000207733491969066	0	0	0.0121308463084983
2017	20	10454000	2054.69888801812	0.000205492762244696	0	0	0.00871227997750296
2017	21	10454000	2053.62485559784	0.000202201070791196	0	0	-0.00692670599455898
2017	22	10454000	2035.35795824326	0.000199206821336506	0	0	-0.0128517728969073
2017	23	10454000	2030.57842235569	0.000200396589331747	0	0	-0.00461859648090543
2017	24	10454000	2033.43010045924	0.000199841364267301	0	0	-0.00876848456960232
2017	25	10454000	2043.02994265226	0.000199662899068015	0	0	-0.0143071533324257
2017	26	10454000	2037.32483728441	0.000200813008130081	0	0	-0.00585318407068679
2017	27	10454000	2058.58491566174	0.000203827087051358	0	0	-0.00135283011186711
2017	28	10454000	2062.78049547782	0.000201070791195717	0	0	-0.0168609774787328
2017	29	10454000	2064.4313281597	0.00020299424945469	0	0	-0.00824988844500946
2017	30	10454000	2053.09602025451	0.000202161411858021	0	0	-0.00686573843378305
2017	31	10454000	2048.42589199481	0.000204005552250644	0	0	0.00447861357398495
2017	32	10454000	2035.7790579827	0.000202082093991672	0	0	0.00118919683735084
2017	33	10454000	2019.28052902762	0.000202141582391434	0	0	0.00966654741219943
2017	34	10454000	2002.63677042575	0.000198711084671822	0	0	0.000780585674515156
2017	35	10454000	1995.85829616666	0.000199305968669443	0	0	0.00718573250460111
2017	36	10454000	2001.74930335718	0.000196966091612136	0	0	-0.00756803228644595
2017	37	10454000	1997.25193232086	0.000195915129883006	0	0	-0.0106405866866111
2017	38	10454000	2005.52591986303	0.000195260757485624	0	0	-0.0180131902087284
2017	39	10454000	2026.74345590222	0.000199167162403331	0	0	-0.00885334345102336
2017	40	10454000	2044.55748063604	0.000200931984929605	0	0	-0.00878306470036219
2017	41	10454000	2059.74978873876	0.000202934761054928	0	0	-0.00628706885154654
2017	42	10454000	2075.46166953785	0.000204699583581202	0	0	-0.00523337515564255
2017	43	10454000	2094.02305026567	0.000208090422367638	0	0	0.00228123073130539
2017	44	10454000	2102.55356601334	0.000209319849296054	0	0	0.00411234896766885
2017	45	10454000	2105.33911638151	0.000211045012889153	0	0	0.0110485210850334
2017	46	10454000	2119.05136367622	0.000213285742613524	0	0	0.0151712397702387
2017	47	10454000	2140.36454317043	0.000214574657941701	0	0	0.0111361669233528
2017	48	10454000	2150.59923760655	0.000214534999008527	0	0	0.00613817868183616
2017	49	10454000	2173.11928769733	0.000215308348205433	0	0	-0.00069912761159893
2017	50	10454000	2186.6905932957	0.000216696410866548	0	0	-0.000498741476753162
2017	51	10454000	2198.73215315527	0.000217529248463216	0	0	-0.00215221901789002
2017	52	10454000	2215.58901043496	0.000219948443386873	0	0	0.00126873240109081
2018	1	10645000	2283.09909406184	0.000219103086779266	0	0	-0.0113438326567596
2018	2	10645000	2296.42786273025	0.000219840807610173	0	0	-0.0137726349882603
2018	3	10645000	2326.43313134434	0.000220093185789167	0	0	-0.0253749529909008
2018	4	10645000	2345.43048569838	0.000219976703552708	0	0	-0.0337807861633523
2018	5	10645000	2362.02799499604	0.000224519510774607	0	0	-0.0207567374730115
2018	6	10645000	2385.55373599758	0.000230906620073772	0	0	-0.00283109782674983
2018	7	10645000	2406.35440519027	0.000242127742185983	0	0	0.0365887895065754
2018	8	10645000	2416.13081986346	0.000256552125800815	0	0	0.0938977220402998
2018	9	10645000	2409.47856416586	0.000265191225004853	0	0	0.133855283309314
2018	10	10645000	2391.63374137454	0.000267307318967191	0	0	0.151430485512932
2018	11	10645000	2351.30456544225	0.000261522034556397	0	0	0.145831994543531
2018	12	10645000	2309.89161079918	0.000252785866821976	0	0	0.127412207492712
2018	13	10645000	2259.71225110828	0.000238516792855756	0	0	0.0873950870491842
2018	14	10645000	2220.65238223436	0.000229023490584353	0	0	0.0624805660154857
2018	15	10645000	2183.99918629719	0.000220442632498544	0	0	0.0398355522514256
2018	16	10645000	2154.7956081769	0.000215026208503203	0	0	0.0280325389535238
2018	17	10645000	2130.95141260215	0.00020957095709571	0	0	0.01316247157583
2018	18	10645000	2118.60718560515	0.000206348281887012	0	0	0.0033950674970426
2018	19	10645000	2104.53809884557	0.000204290429042904	0	0	2.9413178344027e-05
2018	20	10645000	2088.36216716116	0.000202465540671714	0	0	-0.00122687874806825
2018	21	10645000	2088.87599538889	0.000203145020384391	0	0	0.00187852444078634
2018	22	10645000	2068.76944519407	0.000200640652300524	0	0	-0.000855312900224689
2018	23	10645000	2064.22885123575	0.00019850514463211	0	0	-0.00931527103898474
2018	24	10645000	2069.24273996032	0.000198466317219957	0	0	-0.0119090619405982
2018	25	10645000	2079.90026689376	0.000198097456804504	0	0	-0.0187991066283952
2018	26	10645000	2073.62676655066	0.000198039215686275	0	0	-0.0161199532576751
2018	27	10645000	2097.38990567233	0.000201067753834207	0	0	-0.0123915470376028
2018	28	10645000	2101.28861845447	0.000204173946806445	0	0	0.00100480320836816
2018	29	10645000	2103.18830749528	0.000210211609396234	0	0	0.0296748000558457
2018	30	10645000	2090.82916720859	0.000213919627256843	0	0	0.0540315940504298
2018	31	10645000	2085.67536091872	0.000213764317608231	0	0	0.0558690203013922
2018	32	10645000	2073.13598712937	0.000212754804892254	0	0	0.0572388948951384
2018	33	10645000	2056.49065430134	0.000210347505338769	0	0	0.0537368577228976
2018	34	10645000	2038.11458917088	0.00020364977674238	0	0	0.029382749697837
2018	35	10645000	2031.86021877235	0.000199825276645312	0	0	0.0131602464483537
2018	36	10645000	2039.18345306416	0.000200524170064065	0	0	0.0130525514493787
2018	37	10645000	2033.93945667115	0.000198718695398952	0	0	0.00651963522579539
2018	38	10645000	2042.12058736273	0.000200990099009901	0	0	0.0139459994740301
2018	39	10645000	2064.25647935451	0.000200970685303825	0	0	0.00297614211554141
2018	40	10645000	2082.8372118639	0.00020143661424966	0	0	-0.00366673488470511
2018	41	10645000	2098.19574515727	0.000199689380702776	0	0	-0.0195385703416332
2018	42	10645000	2114.84651113357	0.000200757134536983	0	0	-0.0220566886948999
2018	43	10645000	2134.4885529707	0.000201533682780043	0	0	-0.0273079716869748
2018	44	10645000	2143.01123350441	0.000202873228499321	0	0	-0.0247367968378416
2018	45	10645000	2144.8396782285	0.000204232187924675	0	0	-0.0190409001861782
2018	46	10645000	2158.70412763908	0.000206309454474859	0	0	-0.0154278333990607
2018	47	10645000	2180.39065777529	0.000208872063676956	0	0	-0.0131126308367441
2018	48	10645000	2188.18986749285	0.000208852649970879	0	0	-0.0167215231349074
2018	49	10645000	2211.68661352839	0.000211570568821588	0	0	-0.0145077577140108
2018	50	10645000	2226.40725877617	0.000211589982527665	0	0	-0.0209338424461429
2018	51	10645000	2238.8089995076	0.000214307901378373	0	0	-0.0138506677052054
2018	52	10645000	2255.9516106253	0.000217880023296447	0	0	-0.00503185022756338
2019	1	10815000	2320.18404826044	0.000214505703422053	0	0	-0.0274047433039268
2019	2	10815000	2335.95645866372	0.000215589353612167	0	0	-0.0290914920146239
2019	3	10815000	2368.40636942349	0.000220532319391635	0	0	-0.0204383715769496
2019	4	10815000	2388.69314632985	0.000222471482889734	0	0	-0.020217392260724
2019	5	10815000	2406.28207612463	0.000223555133079848	0	0	-0.0226415999459107
2019	6	10815000	2430.58025524032	0.00022606463878327	0	0	-0.0215505145848989
2019	7	10815000	2451.38834913934	0.000230019011406844	0	0	-0.0128859016362843
2019	8	10815000	2461.29965209113	0.000230608365019011	0	0	-0.0143418750582177
2019	9	10815000	2453.96164824049	0.000229733840304183	0	0	-0.0151435326086414
2019	10	10815000	2435.4070349626	0.000226444866920152	0	0	-0.0218472863873542
2019	11	10815000	2394.1721615126	0.000224049429657795	0	0	-0.0155261021367461
2019	12	10815000	2350.94314197184	0.000218745247148289	0	0	-0.0211588026455287
2019	13	10815000	2298.52431666466	0.000213155893536122	0	0	-0.0244175431418096
2019	14	10815000	2259.046520433	0.000210722433460076	0	0	-0.0187010404836196
2019	15	10815000	2220.50072586425	0.00020861216730038	0	0	-0.011664362709977
2019	16	10815000	2188.62950875302	0.000205513307984791	0	0	-0.0121672072164432
2019	17	10815000	2164.11413118563	0.000203555133079848	0	0	-0.0104958102062685
2019	18	10815000	2152.01481309313	0.000204695817490494	0	0	0.000643669782588876
2019	19	10815000	2136.23782947882	0.000202680608365019	0	0	-0.00189015914946576
2019	20	10815000	2119.2020525116	0.000201634980988593	0	0	0.000942782914932387
2019	21	10815000	2121.55580546893	0.000202908745247148	0	0	0.00614840981201013
2019	22	10815000	2099.51587163608	0.00020171102661597	0	0	0.0107091966617989
2019	23	10815000	2095.47935156993	0.000199011406844106	0	0	-0.000896859980280918
2019	24	10815000	2102.80643296346	0.000200779467680608	0	0	0.00446715726625605
2019	25	10815000	2114.63025605114	0.000201026615969582	0	0	8.02712192227153e-05
2019	26	10815000	2107.71051128199	0.000198973384030418	0	0	-0.00688448968884241
2019	27	10815000	2133.87576770949	0.000199942965779468	0	0	-0.0142818847144969
2019	28	10815000	2137.34278561391	0.000206844106463878	0	0	0.0180865767748087
2019	29	10815000	2139.37246057044	0.000205266159695818	0	0	0.00936140844975669
2019	30	10815000	2125.9171085205	0.000204980988593156	0	0	0.0143387018041897
2019	31	10815000	2120.35424371832	0.000203269961977186	0	0	0.00851072708022185
2019	32	10815000	2108.05120875804	0.000202186311787072	0	0	0.00898877179227581
2019	33	10815000	2091.28983808327	0.000197661596958175	0	0	-0.00568540900775613
2019	34	10815000	2071.26857528314	0.000195608365019011	0	0	-0.00650257308195727
2019	35	10815000	2065.56962580868	0.000193973384030418	0	0	-0.012088493893739
2019	36	10815000	2074.31532732253	0.000196787072243346	0	0	-0.00198394490380555
2019	37	10815000	2068.25634299042	0.000198992395437262	0	0	0.0121569345573614
2019	38	10815000	2076.32670037199	0.00019722433460076	0	0	-0.00073528909093036
2019	39	10815000	2099.27134422143	0.000200190114068441	0	0	0.00320523394800337
2019	40	10815000	2118.59304553399	0.000202395437262357	0	0	0.00500660307951648
2019	41	10815000	2134.10137680193	0.000203878326996198	0	0	0.0050131747790256
2019	42	10815000	2151.775459199	0.000202585551330798	0	0	-0.00956208470128239
2019	43	10815000	2172.44104501517	0.000204752851711027	0	0	-0.00848862852112133
2019	44	10815000	2180.96375609794	0.000204790874524715	0	0	-0.0121798246411351
2019	45	10815000	2181.89631978285	0.000205133079847909	0	0	-0.010952087670796
2019	46	10815000	2195.86552144648	0.000206768060836502	0	0	-0.00941110520869761
2019	47	10815000	2217.76054355665	0.000210874524714829	0	0	0.00028833430426555
2019	48	10815000	2222.79390137031	0.000212300380228137	0	0	0.00477151688384029
2019	49	10815000	2247.45500443866	0.000215095057034221	0	0	0.00682772092479271
2019	50	10815000	2263.44116981516	0.000215	0	0	-0.000725077301342418
2019	51	10815000	2276.27943529695	0.000214144486692015	0	0	-0.0103148299513979
2019	52	10815000	2293.75692196536	0.000212718631178707	0	0	-0.0243953147037991
2020	1	10940000	2362.99135194088	0.000208490829531701	0	0	-0.0523029218195669
2020	2	10940000	2381.40557908475	0.000207820500884461	0	0	-0.0626544173723207
2020	3	10940000	2416.41688342155	0.000213257611023182	0	0	-0.052067540284438
2020	4	10940000	2438.01842860953	0.000213965180150824	0	0	-0.0573492090825868
2020	5	10940000	2456.63785456124	0.000215603761288521	0	0	-0.0573295141161103
2020	6	10940000	2481.75714209861	0.000218024392514663	0	0	-0.0563943746648223
2020	7	10940000	2502.63771831386	0.000219178847407132	0	0	-0.0593125074506867
2020	8	10940000	2512.71513731007	0.000217838190112652	0	0	-0.0688160527003402
2020	9	10940000	2504.6786125491	0.000220742947584024	0	0	-0.0533715630737355
2020	10	10940000	2485.34739289871	0.000222213946559911	0	0	-0.039651355452476
2020	11	10940000	2443.17489793009	0.000221059491667442	0	0	-0.0281498053980307
2020	12	10940000	2397.9922794795	0.000222213946559911	0.104565217391304	0	-0.00466735425934479
2020	13	10940000	2343.22840951442	0.000223684945535797	0.134260869565217	0	0.0253375173519174
2020	14	10940000	2303.32975150493	0.000220091239176985	0.118434782608696	0	0.0263402356763836
2020	15	10940000	2262.81142422088	0.000216143748254353	0.0868695652173913	0	0.0259803248073851
2020	16	10940000	2227.92130723054	0.000212754864537753	0.0658260869565217	0	0.0257094775221948
2020	17	10940000	2202.78845914786	0.000209217018899544	0.044695652173913	0	0.0201615096845548
2020	18	10940000	2190.85928084576	0.000203668187319616	0.0331304347826087	0	-0.00148767238236283
2020	19	10940000	2173.19200655067	0.000202215808583931	0.0205652173913044	0	-0.000548504939773673
2020	20	10940000	2155.17878288651	0.000201415138255284	0.0134347826086957	0	0.00381463346742741
2020	21	10940000	2159.62045044541	0.000200893771529653	0.0114347826086957	0	-0.000842949252971619
2020	22	10940000	2135.43788264756	0.000198361418862303	0.00821739130434783	0	-0.00226552253609142
2020	23	10940000	2132.11007340839	0.000197858672376874	0.00643478260869565	0	-0.00324095528395573
2020	24	10940000	2141.90150981126	0.000197989014058281	0.00465217391304348	0	-0.00714389048290311
2020	25	10940000	2155.0388687219	0.000196797318685411	0.00530434782608696	0	-0.0191360208488308
2020	26	10940000	2147.39885014252	0.00019541942091053	0.00465217391304348	0	-0.0225383608356271
2020	27	10940000	2175.9870530029	0.00019558700307234	0.00365217391304348	0	-0.0345530792102547
2020	28	10940000	2178.92904181524	0.000197225584210036	0.00365217391304348	0	-0.0277792624971476
2020	29	10940000	2181.02893085471	0.000197449027092449	0.00465217391304348	0	-0.0276149160621678
2020	30	10940000	2166.35865360835	0.000197877292617075	0.0048695652173913	0	-0.0189066817445635
2020	31	10940000	2160.41862117099	0.000204431617167861	0.0058695652173913	0	0.0163770939957167
2020	32	10940000	2148.41591225042	0.000205735033981938	0.00608695652173913	0	0.0285717897542861
2020	33	10940000	2131.52927106053	0.000203686807559818	0.00508695652173913	0	0.0263992288088416
2020	34	10940000	2109.86415903558	0.000202941997951774	0.00565217391304348	0	0.0331470823204029
2020	35	10940000	2104.74464840537	0.000202867516990969	0.00465217391304348	0	0.0352799811848359
2020	36	10940000	2114.9209014765	0.000197206963969835	0.00521739130434783	0	0.00155045917850035
2020	37	10940000	2107.98911685513	0.000198175216460292	0.00643478260869565	0	0.00977750927652663
2020	38	10940000	2115.95064247034	0.000198938646308537	0.00865217391304348	0	0.00985342337915646
2020	39	10940000	2139.68343814699	0.000199944139279397	0.00865217391304348	0	0.00369987527681285
2020	40	10940000	2159.79588018822	0.000201303416814077	0.0126521739130435	0	0.00111312362146391
2020	41	10940000	2175.50047930859	0.000205139186295503	0.0196521739130435	0	0.0128244148676416
2020	42	10940000	2194.32766978136	0.000206144679266363	0.0330869565217391	0	0.00905622733209337
2020	43	10940000	2216.05584759493	0.000209459082022158	0.0527391304347826	0	0.015227121844285
2020	44	10940000	2224.60455925213	0.000212661763336747	0.0708695652173913	0	0.0267892288991384
2020	45	10940000	2224.66777760698	0.000213909319430221	0.0782173913043478	0	0.0327834219235541
2020	46	10940000	2238.74916235211	0.000215380318406107	0.0897826086956522	0	0.0333448869141974
2020	47	10940000	2260.79204565025	0.000219811935573969	0.094	0	0.044324268807716
2020	48	10940000	2262.73801249827	0.000223945628898613	0.094695652173913	0	0.0630483894793524
2020	49	10940000	2288.83635412993	0.000228879992551904	0.103478260869565	0	0.0740829048630366
2020	50	10940000	2306.30285006632	0.000234931570617261	0.117260869565217	0	0.0941321084208159
2020	51	10940000	2319.6875609303	0.000241225211805232	0.122565217391304	0	0.116960768182457
2020	52	10940000	2337.58620952579	0.000245060981286659	0.153869565217391	0	0.126033336983957
2020	53	10940000	0	0.000256121403966111	0.166652173913043	0.4	Inf
2021	1	10976000	2404.19107699099	0.000241955119469429	0.131608695652174	0.6	0.107732253683088
2021	2	10976000	2425.37045816329	0.000240610520577814	0.101391304347826	0.5	0.0919568971766908
2021	3	10976000	2462.89196237882	0.000239865540110839	0.0940434782608696	0.7	0.0719918048901853
2021	4	10976000	2485.76296458534	0.000237049150540565	0.0858260869565217	0.7	0.0496576049982503
2021	5	10976000	2505.34288461948	0.000232815481057509	0.0704782608695652	0.5	0.0228540036304102
2021	6	10976000	2531.22806056497	0.000226837467066412	0.0619130434782609	0.8	-0.0136013270006523
2021	7	10976000	2552.15785492141	0.000221622603797583	0.0575652173913043	1.1	-0.0441813795741403
2021	8	10976000	2562.36590184331	0.000218188425547379	0.0584347826086957	1.3	-0.062741196223248
2021	9	10976000	2553.62653222575	0.000212664667938585	0.0557391304347826	1.1	-0.0833428575165418
2021	10	10976000	2533.55463442813	0.000210556918324702	0.0610434782608696	1.7	-0.0852378044244838
2021	11	10976000	2490.54081355252	0.000209975470155356	0.0711304347826087	2.2	-0.0720087832235546
2021	12	10976000	2443.42969653273	0.000212701008449169	0.0851304347826087	6.1	-0.0418386077069424
2021	13	10976000	2386.40175352598	0.000213573180703189	0.104130434782609	7.6	-0.0149185917557179
2021	14	10976000	2346.16519972733	0.000219351321886072	0.10895652173913	8.5	0.0290835446202157
2021	15	10976000	2303.66401862104	0.000223457799582084	0.106652173913043	11	0.0676904184457856
2021	16	10976000	2265.53788287818	0.000227509766512219	0.110521739130435	11.8	0.105344571338008
2021	17	10976000	2239.92253429769	0.000227418915235759	0.102304347826087	9.3	0.117538647730449
2021	18	10976000	2228.13124886467	0.000226419551194694	0.0916521739130435	8.4	0.118515797159564
2021	19	10976000	2208.46352392834	0.000220804942309439	0.0788695652173913	8.09999999999999	0.100493611810663
2021	20	10976000	2189.45964346379	0.000217552466612156	0.0551304347826087	8.70000000000001	0.09369451368908
2021	21	10976000	2196.17351646312	0.000212174071045698	0.037695652173913	11.3	0.0633950288960313
2021	22	10976000	2169.70388071426	0.000212065049513946	0.0252608695652174	9.9	0.0758150090193819
2021	23	10976000	2167.21366791814	0.000209739256836559	0.0176086956521739	9.60000000000001	0.0652387598762617
2021	24	10976000	2179.53229500684	0.000208249295902607	0.00995652173913044	8.2	0.051693523996533
2021	25	10976000	2194.04679169101	0.00020470609612065	0.00730434782608696	8.39999999999999	0.026960777925524
2021	26	10976000	2185.67988662857	0.000206559462160443	0.00508695652173913	8.2	0.0402255215456328
2021	27	10976000	2216.64617302159	0.000204215499227764	0.00508695652173913	5.10000000000001	0.0140544879726776
2021	28	10976000	2219.00387244575	0.00020243481420914	0.00617391304347826	4	0.00414425935368547
2021	29	10976000	2221.17712357633	0.000202380303443263	0.00882608695652174	3	0.00289165431945744
2021	30	10976000	2205.2423482012	0.000201290088125738	0.0129130434782609	2.5	0.00469683153293804
2021	31	10976000	2198.94801695409	0.000198564549831925	0.0158695652173913	1.7	-0.006070183038061
2021	32	10976000	2187.30404722782	0.000197074588897974	0.0241304347826087	1.39999999999999	-0.00827687730508273
2021	33	10976000	2170.36227585522	0.000198600890342509	0.034695652173913	1	0.00720512161437185
2021	34	10976000	2147.10935537138	0.000201290088125738	0.0444347826086957	0.899999999999991	0.0318990015377105
2021	35	10976000	2142.62055693621	0.000202398473698555	0.051	0.90000000000002	0.0397547959614415
2021	36	10976000	2154.18289615903	0.000205033160715908	0.0508260869565217	0.699999999999989	0.0476362076887442
2021	37	10976000	2146.40034304427	0.000206741164713364	0.0476521739130435	0.97549668874173	0.0601936434525916
2021	38	10976000	2154.2238655062	0.000208558190242573	0.0434782608695652	0.660927152317867	0.065627410761498
2021	39	10976000	2178.65142673664	0.000209030616880167	0.0454782608695652	1.31192052980133	0.0560661387885818
2021	40	10976000	2199.5398858641	0.000213427818660852	0.0488260869565217	1.80198675496688	0.0680415550078144
2021	41	10976000	2215.43973523746	0.000214354501680749	0.0584782608695652	2.69933774834437	0.0649804472100045
2021	42	10976000	2235.44554344718	0.00021793404197329	0.0827826086956522	3.08940397350993	0.0730746749933901
2021	43	10976000	2258.22249678503	0.000221622603797583	0.108217391304348	3.8	0.0802301382936838
2021	44	10976000	2266.78501937648	0.000227509766512219	0.13995652173913	6	0.104736434462948
2021	45	10976000	2265.9623857002	0.000233142545652766	0.164130434782609	9.80000000000002	0.132498940050598
2021	46	10976000	2280.12692913715	0.000242790951212865	0.195260869565217	12.7	0.172040014900087
2021	47	10976000	2302.22817612731	0.000250731352775507	0.21204347826087	13.8	0.198751726096234
2021	48	10976000	2300.79826750333	0.000256545834468974	0.202	9.03243243243243	0.227313163384895
2021	49	10976000	2328.47729418054	0.000258344689742891	0.189434782608696	3.2	0.221227283215034
2021	50	10976000	2347.61462388646	0.000257436176978287	0.161391304347826	4.5	0.207012416419949
2021	51	10976000	2361.58295558646	0.000252275824475334	0.152652173913043	4.3	0.175821494405405
2021	52	10976000	2379.88357120133	0.000244226401380939	0.15895652173913	2.83243243243243	0.129551055576655
2022	1	10967000	2453.93710960914	0.000230717389376607	0.143782608695652	2.02432432432433	0.0602553707720771
2022	2	10967000	2478.06929499808	0.000228198989092844	0.164304347826087	1.91351351351352	0.038469749491809
2022	3	10967000	2518.19444051898	0.000224385918240667	0.23895652173913	1.47567567567567	0.00484694878386749
2022	4	10967000	2542.37960562564	0.000221743371464042	0.30604347826087	1.67027027027028	-0.0164332680820735
2022	5	10967000	2562.93406811906	0.000221548284118116	0.34695652173913	1.92702702702703	-0.0251797613219225
2022	6	10967000	2589.64223697095	0.000221317726345659	0.363391304347826	2.11891891891891	-0.0362375295055118
2022	7	10967000	2610.69443973574	0.000218497827436375	0.377130434782609	2.24594594594594	-0.0561898158217984
2022	8	10967000	2621.04655461473	0.00021755786113328	0.380173913043478	2.24594594594596	-0.0639616851976798
2022	9	10967000	2611.56758578607	0.000216848452602643	0.402695652173913	2.37567567567567	-0.0636275265057155
2022	10	10967000	2590.70332830091	0.000217327303360823	0.463913043478261	1.3	-0.054002064525337
2022	11	10967000	2546.75020571989	0.000218799326061896	0.513478260869565	1.43783783783784	-0.0311574356769145
2022	12	10967000	2497.54416791848	0.000218746120422098	0.511826086956522	1.59999999999999	-0.0123097594482582
2022	13	10967000	2438.08890775694	0.000217611066773078	0.467478260869565	1.00000000000001	0.00652605087223686
2022	14	10967000	2397.41955082507	0.000217043539948568	0.426260869565217	0.899999999999995	0.0209310252590792
2022	15	10967000	2352.75316193762	0.000215429635541367	0.442521739130435	0.599999999999994	0.0325775093207234
2022	16	10967000	2311.03184849883	0.000214241376252549	0.392913043478261	0.600000000000009	0.04542046946231
2022	17	10967000	2284.9524510427	0.000213070852176997	0.332173913043478	0.5	0.051575492918252
2022	18	10967000	2273.22300450859	0.000213425556442316	0.300869565217391	5.9	0.0587610609370421
2022	19	10967000	2251.36124911387	0.000208566108007449	0.268086956521739	0.699999999999996	0.0447012894646489
2022	20	10967000	2231.27888301428	0.000207182761372705	0.218304347826087	0.599999999999998	0.047112495791523
2022	21	10967000	2240.4722773741	0.000204203245544028	0.185782608695652	0.900000000000009	0.0278190108645079
2022	22	10967000	2211.46515747999	0.000203564777866454	0.220130434782609	0.800000000000001	0.0380448420068627
2022	23	10967000	2209.9260428843	0.000203813070852177	0.281434782608696	0.699999999999996	0.0400348045132898
2022	24	10967000	2224.88481251561	0.000208016316396205	0.336	0.5	0.0543467179982578
2022	25	10967000	2240.88971328378	0.000206969938813514	0.38604347826087	0.399999999999999	0.0415505886631865
2022	26	10967000	2231.75745139156	0.00021009133634832	0.41404347826087	0.500000000000007	0.0615848951339847
2022	27	10967000	2265.18842607068	0.000213443291655582	0.423739130434783	0.5	0.062604758304946
2022	28	10967000	2266.91953843604	0.000213638379001507	0.447695652173913	0.5	0.0627637898706007
2022	29	10967000	2269.17917151474	0.000213993083266826	0.440521739130435	0.799999999999997	0.0634682489127221
2022	30	10967000	2251.86784380824	0.000216866187815908	0.388391304347826	-0.400000000000006	0.0860317610220567
2022	31	10967000	2245.21302751851	0.000217167686441429	0.338652173913043	1.10000000000001	0.0907650944403806
2022	32	10967000	2233.93046934233	0.000213993083266826	0.304652173913044	1.7	0.0802484827159562
2022	33	10967000	2216.92738609054	0.000211421477343265	0.284347826086957	1.79999999999999	0.0754524550325668
2022	34	10967000	2192.04262094135	0.000210410570187107	0.248826086956522	1.5	0.0824607046103072
2022	35	10967000	2188.21020555341	0.000208743460140108	0.230478260869565	1.5	0.0757650220375681
2022	36	10967000	2201.16320616951	0.000206225059856345	0.232913043478261	1.09999999999999	0.0565322886925009
2022	37	10967000	2192.52031503498	0.000208459696727853	0.259434782608696	1.00000000000001	0.0721907495586859
2022	38	10967000	2200.21428456141	0.000212946705684136	0.309086956521739	0.799999999999997	0.0914391461096668
2022	39	10967000	2225.35334693939	0.00021764653719961	0.421130434782609	0.600000000000001	0.102925970554573
2022	40	10967000	2247.09156083081	0.0002227542786202	0.495173913043478	0.499999999999993	0.117889472679629
2022	41	10967000	2263.25051685158	0.000225733794448878	0.484173913043478	0.200000000000003	0.124753968262069
2022	42	10967000	2284.53641268146	0.000223836126629423	0.444478260869565	0.199999999999996	0.104906880007761
2022	43	10967000	2308.44142128987	0.000222169016582424	0.372086956521739	0.200000000000003	0.0853210208817339
2022	44	10967000	2317.04460841617	0.000219668351511927	0.29104347826087	0.100000000000001	0.0691205473567924
2022	45	10967000	2315.31950723515	0.00021926044160681	0.231	0.0999999999999943	0.0679303622127999
2022	46	10967000	2329.60205860153	0.000223002571605924	0.202304347826087	0	0.0794976724521102
2022	47	10967000	2351.77693866726	0.000228997073689811	0.202608695652174	0.100000000000001	0.0980633229031631
2022	48	10967000	2346.68255254274	0.000239017469185067	0.221478260869565	0	0.148600179039731
2022	49	10967000	2376.19558446967	0.000251840028376341	0.244565217391304	0	0.195187811374475
2022	50	10967000	2397.26569944653	0.000259217877094972	0.270913043478261	0	0.219389240281082
2022	51	10967000	2411.90708942512	0.000262906801454288	0.341347826086957	0.100000000000001	0.229234746644685
2022	52	10967000	2430.66697370169	0.000261949099937927	0.305434782608696	0	0.215304289711607
2023	1	10965000	2514.0601698459	0.000247398843930636	0.216478260869565	0.100000000000009	0.140625047242116
2023	2	10965000	2541.35657956532	0.000235234233456993	0.141347826086957	0	0.0728915500973742
2023	3	10965000	2584.22251984945	0.000229160555603485	0.110608695652174	0	0.0278526634597813
2023	4	10965000	2609.78977944853	0.000222724527650764	0.121434782608696	0	-0.0108015517841774
2023	5	10965000	2631.3607766842	0.000218911224225692	0.146478260869565	0	-0.0357080555113387
2023	6	10965000	2658.97746572408	0.00021753084289535	0.162521739130435	0	-0.0517407415059148
2023	7	10965000	2680.2458084587	0.000220257096022776	0.192869565217391	0	-0.0474754248498835
2023	8	10965000	2690.77044897887	0.000219463376757829	0.22195652173913	0	-0.0546202107409959
2023	9	10965000	2680.50754262791	0.000222586489517729	0.232347826086957	0	-0.0374957134160412
2023	10	10965000	2658.77407364108	0.000224225692347511	0.292	0	-0.0224818175540647
2023	11	10965000	2613.73961913588	0.000224122163747735	0.306260869565217	0	-0.00609839596078445
2023	12	10965000	2562.22787877298	0.000222845311017168	0.288304347826087	0	0.0081070545672803
2023	13	10965000	2500.12014567088	0.000221102579587611	0.250521739130435	0	0.0250707368754485
2023	14	10965000	2458.89262145199	0.000216892416530066	0.238782608695652	0	0.0224114620001063
2023	15	10965000	2411.84317740198	0.000214735570701406	0.224086956521739	0	0.0319908123881983
2023	16	10965000	2366.12026875306	0.000213562246570615	0.208391304347826	0	0.0461851972150736
2023	17	10965000	2339.56998308844	0.000210887757743077	0.190652173913043	0	0.044807386686154
2023	18	10965000	2327.8247960399	0.000209352083513071	0.192608695652174	0	0.0424324047617934
2023	19	10965000	2303.53804137715	0.00020721249245104	0.172	0	0.0426569723867479
2023	20	10965000	2282.2669896832	0.000205935639720473	0.151652173913043	0	0.0458899027985065
2023	21	10965000	2294.17941951163	0.000204054870157881	0.134217391304348	0	0.0309568553724927
2023	22	10965000	2262.34667014176	0.000202070571995514	0.118695652173913	0	0.0352966814998516
2023	23	10965000	2261.88570114166	0.00020048313346562	0.112434782608696	0	0.0273728680574324
2023	24	10965000	2279.63657138878	0.000199240790268312	0.0944782608695652	0	0.0130562164973031
2023	25	10965000	2297.2639703839	0.000197170218272798	0.0866521739130435	0	-0.00516439143992569
2023	26	10965000	2287.31444065383	0.000196307479941334	0.0696521739130435	0	-0.00520892118812825
2023	27	10965000	2323.338440807	0.000194495729445259	0.069304347826087	0	-0.0296721474565076
2023	28	10965000	2324.39807699621	0.000193201621948063	0.0887826086956522	0	-0.0365677797780866
2023	29	10965000	2326.75398743355	0.000191338107152101	0.0973913043478261	0	-0.046826603939218
2023	30	10965000	2307.93241345708	0.000191338107152101	0.139521739130435	0	-0.0390533158300219
2023	31	10965000	2300.90369230645	0.000192235355016823	0.166478260869565	0	-0.0315978858869885
2023	32	10965000	2289.98158147987	0.000195358467776723	0.193434782608696	0	-0.0111710861287084
2023	33	10965000	2272.89468437305	0.00019423690794582	0.248695652173913	0	-0.00945696451350435
2023	34	10965000	2246.30333559496	0.000197946682771116	0.254260869565217	0	0.0214114735275967
2023	35	10965000	2243.15088947663	0.000199827452333707	0.271217391304348	0	0.0325654020271524
2023	36	10965000	2257.52224395701	0.00019927529980157	0.303913043478261	0	0.0231571388423419
2023	37	10965000	2247.99159418386	0.000196531791907514	0.305652173913043	0	0.0133489848866801
2023	38	10965000	2255.57142968297	0.000198516090069882	0.292217391304348	0	0.0201406037154049
2023	39	10965000	2281.4661677375	0.000198136485204038	0.320565217391304	0	0.00663338009413024
2023	40	10965000	2304.14877348442	0.00019975843326719	0.357347826086957	0	0.0048830295357048
2023	41	10965000	2320.64021543846	0.000203019584160124	0	0	0.0140305181065665
2023	42	10965000	2343.3292204234	0.000206297989819688	0	0	0.0204285335408205
2023	43	10965000	2368.46249077063	0.000208109740315762	0	0	0.0184666252473107
2023	44	10965000	2377.14116084591	0.000210991286342852	0	0	0.0287988110599758
2023	45	10965000	2374.49330573706	0.000212613234406005	0	0	0.037863528208614
2023	46	10965000	2388.94022561558	0.000216995945129842	0	0	0.0528517930380149
2023	47	10965000	2411.22290264045	0.000224191182814252	0	0	0.0777104004587724
2023	48	10965000	2402.13362732281	0.00022833232680528	0	0	0.101770513470414
2023	49	10965000	2433.76939146678	0.000232594254162712	0	0	0.107746695086497
2023	50	10965000	2457.05559084184	0.000233353463894401	0	0	0.100829794035419
2023	51	10965000	2472.47146116525	0.000231731515831248	0	0	0.0863623876710463
2023	52	10965000	2491.76685927234	0.000230057803468208	0	0	0.0701643253970868
2024	1	10938000	2582.05717750997	0.000225807537012113	0	0	0.0396361565427156
2024	2	10938000	2612.61019013413	0.00022436069986541	0	0	0.020894739702087
2024	3	10938000	2658.1895188919	0.000226295423956931	0	0	0.0120422117687999
2024	4	10938000	2685.15381451714	0.000229559219380888	0	0	0.0163291150197081
2024	5	10938000	2707.6832289018	0.000228633916554509	0	0	0.00381018391962459
2024	6	10938000	2736.22476769143	0.000225319650067295	0	0	-0.0210599539817967
2024	7	10938000	2757.75834256416	0.000224007402422611	0	0	-0.0343606403438726
2024	8	10938000	2768.43095178881	0.000219952893674293	0	0	-0.0554938716060586
2024	9	10938000	2757.34710426767	0.000213913189771198	0	0	-0.0777367143715468
2024	10	10938000	2734.7527909544	0.000208361372812921	0	0	-0.0942508558020131
2024	11	10938000	2688.54106809666	0.000205804172274563	0	0	-0.0899897237827743
2024	12	10938000	2634.6217800134	0.00020143001345895	0	0	-0.0911029362294962
2024	13	10938000	2569.74946213361	0.00019799798115747	0	0	-0.0840352202873144
2024	14	10938000	2527.82317923694	0.000196096904441454	0	0	-0.0777835969113514
2024	15	10938000	2478.17621308331	0.000195423956931359	0	0	-0.0625363976399768
2024	16	10938000	2428.20394487227	0.000194397711978466	0	0	-0.0482677516111336
2024	17	10938000	2401.18791827553	0.000194818304172275	0	0	-0.0354774058403176
2024	18	10938000	2389.37260933333	0.000196702557200538	0	0	-0.0213330516698054
2024	19	10938000	2362.51490916141	0.00019535666218035	0	0	-0.0169797485746443
2024	20	10938000	2340.05327283357	0.000195154777927322	0	0	-0.00856957961870884
2024	21	10938000	2354.78910593466	0.000195423956931359	0	0	-0.013414834413428
2024	22	10938000	2319.91516758908	0.000195037012113055	0	0	-0.000566903310712178
2024	23	10938000	2320.51096602827	0.000195171601615074	0	0	-0.000134007566793197
2024	24	10938000	2341.06756018028	0.000198418573351279	0	0	0.00757451007452291
2024	25	10938000	2360.33329160519	0.00019764468371467	0	0	-0.0045473627149898
2024	26	10938000	2349.58847296069	0.000197577388963661	0	0	-0.000335579174721093
2024	27	10938000	2388.30356553665	0.000198082099596232	0	0	-0.0140281855372612
2024	28	10938000	2388.71506559798	0.000195777254374159	0	0	-0.0256686393789855
2024	29	10938000	2391.26328582974	0.000193253701211306	0	0	-0.0392525935500109
2024	30	10938000	2370.87513760234	0.000192883580080754	0	0	-0.0328465790404693
2024	31	10938000	2363.43492186074	0.000193909825033647	0	0	-0.0246399515053689
2024	32	10938000	2352.80487840967	0.000191117092866756	0	0	-0.0343440627615023
2024	33	10938000	2335.6536986216	0.000192345222072678	0	0	-0.0210021282909141
2024	34	10938000	2307.29964055268	0.00019328734858681	0	0	-0.00411721147341229
2024	35	10938000	2304.85350598962	0.000192008748317631	0	0	-0.00965506307962317
2024	36	10938000	2320.62071440305	0.000190780619111709	0	0	-0.0226752756607123
2024	37	10938000	2310.27765566015	0.000192008748317631	0	0	-0.0119802291262857
2024	38	10938000	2317.75292261166	0.000191941453566622	0	0	-0.0155119738005338
2024	39	10938000	2344.42176007604	0.000192193808882907	0	0	-0.0254313285652601
2024	40	10938000	2368.10899840024	0.000196753028263795	0	0	-0.0122920855500756
2024	41	10938000	2384.99000968427	0.000198267160161507	0	0	-0.011735902276578
2024	42	10938000	2409.10095402874	0.000199781292059219	0	0	-0.0141550539721931
2024	43	10938000	2435.54228225088	0.000201917900403768	0	0	-0.0144289353984865
2024	44	10938000	2444.31440704245	0.000203398384925976	0	0	-0.0107655573958203
2024	45	10938000	2440.68964438711	0.000203852624495289	0	0	-0.00708391762421493
2024	46	10938000	2455.34777865017	0.000207133243606999	0	0	0.00287218837638808
2024	47	10938000	2477.81431515371	0.000210834454912517	0	0	0.0115366533607736
2024	48	10938000	2464.5561307217	0.000213189771197847	0	0	0.0283393299132727
2024	49	10938000	2498.46046918055	0.000215259084791386	0	0	0.0242307339124364
2024	50	10938000	2524.22046307575	0.000214384253028264	0	0	0.00965824391366437
2024	51	10938000	2540.44347814091	0.000214417900403769	0	0	0.00336812132712887
2024	52	10938000	2560.25718711404	0.000217076043068641	0	0	0.00794561303776204
2025	1	10883000	2630.76489398376	0.000213225726756156	0	0	-0.0157995471502642
2025	2	10883000	2664.28882751149	0.000216322160915754	0	0	-0.014070857154967
2025	3	10883000	2712.05618166918	0.00022304208185786	0	0	-0.00134812165540285
2025	4	10883000	2740.13827423203	0.000227620851519394	0	0	0.00870821957868405
2025	5	10883000	2763.3389679843	0.000229185538993659	0	0	0.0071149548584132
2025	6	10883000	2792.5274509309	0.000232825496170633	0	0	0.012416189161379
2025	7	10883000	2814.16151608378	0.000232874907354031	0	0	0.00484637567469816
2025	8	10883000	2824.85813774352	0.000231919624475006	0	0	-0.0030649814331702
2025	9	10883000	2813.04738976553	0.000229564358066376	0	0	-0.00904620016645217
2025	10	10883000	2789.8327912853	0.000224985588404842	0	0	-0.0207298413962136
2025	11	10883000	2742.822934402	0.0002183315490406	0	0	-0.0334046114507861
2025	12	10883000	2686.97701145712	0.000212764555711109	0	0	-0.0384733516573922
2025	13	10883000	2619.91832908505	0.000207378736720744	0	0	-0.0388249999840932
2025	14	10883000	2577.58569604034	0.000202684674297949	0	0	-0.045152988014766
2025	15	10883000	2525.68233909937	0.000198336490158939	0	0	-0.0464359026009556
2025	16	10883000	2471.79944137644	0.000197150621757391	0	0	-0.0314748195481082
2025	17	10883000	2444.59007873832	0.000193856542864202	0	0	-0.0370573698740831
2025	18	10883000	2432.77798953461	0.000193378901424689	0	0	-0.0347660123112121
2025	19	10883000	2403.51119575109	0.00018878366136869	0	0	-0.0462286990580764
2025	20	10883000	2380.09960633963	0.000189640121880919	0	0	-0.0324774669655578
2025	21	10883000	2397.57269833219	0.000188536605451701	0	0	-0.0451175884708057
2025	22	10883000	2359.84975716823	0.000189409536358396	0	0	-0.025361681177553
2025	23	10883000	2361.4638098572	0.00018695544758297	0	0	-0.0386471346612427
2025	24	10883000	2384.59937837558	0.000189294243597134	0	0	-0.0360644975233402
2025	25	10883000	2405.29420876948	0.000188635427818496	0	0	-0.0476840664029037
2025	26	10883000	2393.89110919427	0.000186724862060446	0	0	-0.0528391240138079
2025	27	10883000	2434.96605340959	0.000185341348925307	0	0	-0.0757160672328165
2025	28	10883000	2434.75869600752	0.000184336654862884	0	0	-0.080648113642436
2025	29	10883000	2437.55607019331	0.00018183315490406	0	0	-0.0941746829951297
2025	30	10883000	2415.77661411613	0.000180037881907272	0	0	-0.0950322197734006
2025	31	10883000	2407.9701462954	0.000181404924647945	0	0	-0.0852046054686563
2025	32	10883000	2397.66663675787	0.000181075516758626	0	0	-0.0829417374830635
2025	33	10883000	2380.63482293102	0.000181421395042411	0	0	-0.0746165775699768
2025	34	10883000	2350.76904478509	0.000181783743720662	0	0	-0.0609881456041541
2025	35	10883000	2349.06252310746	0.000183694309478712	0	0	-0.0504297020373693
2025	36	10883000	2366.03227685946	0.000184040187762497	0	0	-0.055465125367458
2025	37	10883000	2355.05950501886	0.000185456641686568	0	0	-0.0437608921554751
2025	38	10883000	2362.37085365387	0.000149304125833814	0	0	-0.232550639881186
2025	39	10883000	2389.56012755482	0.000113168080375525	0	0	-0.424915077819704
2025	40	10883000	2414.05828820856	7.51214691591864e-05	0	0	-0.622130085070592
2025	41	10883000	2431.20677400388	3.75689697768262e-05	0	0	-0.812356560997608
2025	42	10883000	2456.49329071088	0	0	0	-1
2025	43	10883000	2484.03165865514	0	0	0	-1
2025	44	10883000	2492.82892218767	0	0	0	-1
2025	45	10883000	2488.2334779784	0	0	0	-1
2025	46	10883000	2503.00042152523	0	0	0	-1
2025	47	10883000	2525.50153432146	0	0	0	-1
2025	48	10883000	2508.1013535414	0	0	0	-1
2025	49	10883000	2544.04015659506	0	0	0	-1
2025	50	10883000	2572.21608755816	0	0	0	-1
2025	51	10883000	2589.1006316122	0	0	0	-1
2025	52	10883000	2609.21344887381	0	0	0	-1
