# Supplementary material for: Cohort-resolved excess mortality in Germany (2000-2024): Patterns and implications for the SARS-CoV-2 era
Source: PLoS One. 2025 Oct 27;20(10):e0334884. doi: 10.1371/journal.pone.0334884 (PMC12558607; doi:10.1371/journal.pone.0334884)
Supplement: S1 Data — For each sex and 10-year age cohort, they contain cohort sizes, weekly death counts, all-cause mortality rates (AMR) PCR-incidence, mRNA-I rates, and modelled excess mortality rates. Data_all_age_0-29.csvData_all_age_30-39.csvData_all_age_40-49.csvData_all_age_50-59.csvData_all_age_60-69.csvData_all_age_70-79.csvData_all_age_80+.csvData_all_population.csvData_female_age_0-29.csvData_female_age_30-39.csvData_female_age_40-49.csvData_female_age_50-59.csvData_female_age_60-69.csvData_female_age_70-79.csvData_female_age_80+.csvData_female_population.csvData_male_age_0-29.csvData_male_age_30-39.csvData_male_age_40-49.csvData_male_age_50-59.csvData_male_age_60-69.csvData_male_age_70-79.csvData_male_age_80+.csvData_male_population.csv (ZIP) [file pone.0334884.s001.zip › S1_data_tables/Data_female_age_60-69.csv]

2000	1	3971000	951.197802197802	0.000185054773082942	0	0	-0.00546448087431702
2000	2	3971000	968.793956043956	0.000188478090766823	0	0	-0.0054644808743171
2000	3	3971000	976.536263736264	0.000189984350547731	0	0	-0.00546448087431694
2000	4	3971000	984.58021978022	0.000191549295774648	0	0	-0.00546448087431709
2000	5	3971000	977.340659340659	0.000190140845070423	0	0	-0.00546448087431699
2000	6	3971000	959.442857142857	0.000186658841940532	0	0	-0.00546448087431693
2000	7	3971000	930.685714285714	0.000181064162754304	0	0	-0.00546448087431694
2000	8	3971000	916.80989010989	0.000178364632237872	0	0	-0.00546448087431703
2000	9	3971000	900.118681318682	0.000175117370892019	0	0	-0.00546448087431712
2000	10	3971000	880.813186813187	0.000171361502347418	0	0	-0.00546448087431693
2000	11	3971000	881.818681318681	0.000171557120500782	0	0	-0.00546448087431697
2000	12	3971000	880.20989010989	0.000171244131455399	0	0	-0.00546448087431685
2000	13	3971000	866.535164835165	0.00016858372456964	0	0	-0.00546448087431693
2000	14	3971000	852.86043956044	0.000165923317683881	0	0	-0.00546448087431687
2000	15	3971000	855.273626373626	0.000166392801251956	0	0	-0.00546448087431704
2000	16	3971000	832.348351648352	0.000161932707355243	0	0	-0.00546448087431691
2000	17	3971000	820.483516483516	0.00015962441314554	0	0	-0.00546448087431695
2000	18	3971000	808.417582417582	0.000157276995305164	0	0	-0.00546448087431702
2000	19	3971000	801.982417582417	0.000156025039123631	0	0	-0.00546448087431695
2000	20	3971000	788.106593406593	0.000153325508607199	0	0	-0.00546448087431705
2000	21	3971000	800.574725274725	0.00015575117370892	0	0	-0.00546448087431694
2000	22	3971000	800.172527472527	0.000155672926447574	0	0	-0.00546448087431698
2000	23	3971000	806.406593406593	0.000156885758998435	0	0	-0.00546448087431693
2000	24	3971000	808.618681318681	0.000157316118935837	0	0	-0.00546448087431672
2000	25	3971000	809.423076923077	0.000157472613458529	0	0	-0.00546448087431692
2000	26	3971000	799.569230769231	0.000155555555555556	0	0	-0.00546448087431676
2000	27	3971000	793.737362637363	0.000154420970266041	0	0	-0.00546448087431691
2000	28	3971000	788.106593406593	0.000153325508607199	0	0	-0.00546448087431705
2000	29	3971000	795.346153846154	0.000154733959311424	0	0	-0.0054644808743169
2000	30	3971000	790.318681318681	0.000153755868544601	0	0	-0.00546448087431697
2000	31	3971000	792.530769230769	0.000154186228482003	0	0	-0.00546448087431689
2000	32	3971000	785.492307692308	0.000152816901408451	0	0	-0.00546448087431674
2000	33	3971000	781.671428571429	0.000152073552425665	0	0	-0.00546448087431712
2000	34	3971000	782.676923076923	0.00015226917057903	0	0	-0.00546448087431688
2000	35	3971000	786.095604395604	0.000152934272300469	0	0	-0.00546448087431696
2000	36	3971000	794.541758241758	0.000154577464788732	0	0	-0.00546448087431669
2000	37	3971000	803.189010989011	0.000156259780907668	0	0	-0.00546448087431697
2000	38	3971000	807.210989010989	0.000157042253521127	0	0	-0.00546448087431714
2000	39	3971000	805.401098901099	0.00015669014084507	0	0	-0.00546448087431703
2000	40	3971000	810.830769230769	0.000157746478873239	0	0	-0.00546448087431678
2000	41	3971000	817.467032967033	0.000159037558685446	0	0	-0.00546448087431683
2000	42	3971000	819.276923076923	0.000159389671361502	0	0	-0.00546448087431693
2000	43	3971000	824.907692307692	0.000160485133020344	0	0	-0.00546448087431694
2000	44	3971000	822.494505494505	0.000160015649452269	0	0	-0.0054644808743169
2000	45	3971000	823.5	0.000160211267605634	0	0	-0.00546448087431694
2000	46	3971000	816.461538461538	0.000158841940532081	0	0	-0.00546448087431679
2000	47	3971000	825.30989010989	0.00016056338028169	0	0	-0.00546448087431677
2000	48	3971000	828.326373626374	0.000161150234741784	0	0	-0.00546448087431703
2000	49	3971000	834.158241758242	0.000162284820031299	0	0	-0.00546448087431688
2000	50	3971000	855.876923076923	0.000166510172143975	0	0	-0.00546448087431685
2000	51	3971000	877.997802197802	0.000170813771517997	0	0	-0.00546448087431692
2000	52	3971000	877.595604395604	0.000170735524256651	0	0	-0.00546448087431709
2001	1	3911000	926.894904157492	0.000167553191489362	0	0	-0.0484358085864109
2001	2	3911000	927.557357525734	0.000170858662613982	0	0	-0.0303564596812037
2001	3	3911000	914.664683751298	0.000168427051671733	0	0	-0.0306830298030063
2001	4	3911000	893.24092047309	0.000165425531914894	0	0	-0.0251230322735378
2001	5	3911000	893.990401137612	0.000166223404255319	0	0	-0.0212422875161151
2001	6	3911000	892.00759137188	0.000166223404255319	0	0	-0.019066644203916
2001	7	3911000	895.850025733933	0.000164551671732523	0	0	-0.0330970864343522
2001	8	3911000	894.519830004544	0.000166185410334347	0	0	-0.0220451569021604
2001	9	3911000	890.242150305241	0.000164551671732523	0	0	-0.0270063041802702
2001	10	3911000	876.470253964066	0.00016451367781155	0	0	-0.0119459318975304
2001	11	3911000	876.51440358795	0.000162917933130699	0	0	-0.0215791132587494
2001	12	3911000	868.765879025027	0.00015991641337386	0	0	-0.0310392934115805
2001	13	3911000	860.900519190182	0.000159232522796353	0	0	-0.0263683418515481
2001	14	3911000	850.464940364013	0.000158358662613982	0	0	-0.0198302593835256
2001	15	3911000	852.417142232422	0.000157826747720365	0	0	-0.0253598164107869
2001	16	3911000	832.286824471619	0.000155699088145897	0	0	-0.0152433321044986
2001	17	3911000	824.174787159367	0.00015645896656535	0	0	-0.000697409297545299
2001	18	3911000	812.740619256257	0.00015387537993921	0	0	-0.00337207122582951
2001	19	3911000	807.160062349583	0.000153267477203647	0	0	-0.000446085437545619
2001	20	3911000	797.114255943932	0.000153761398176292	0	0	0.0154127767311338
2001	21	3911000	807.885227581863	0.000154939209726444	0	0	0.00954934210299745
2001	22	3911000	805.129503256757	0.000154673252279635	0	0	0.0112658854340241
2001	23	3911000	809.387866109705	0.000156306990881459	0	0	0.0165707128212334
2001	24	3911000	810.68998490269	0.000157484802431611	0	0	0.0225857176458247
2001	25	3911000	811.548868840604	0.000154217325227964	0	0	0.000309446749343891
2001	26	3911000	801.911691949867	0.000151785714285714	0	0	-0.00363093839271351
2001	27	3911000	787.786965614785	0.000151367781155015	0	0	0.0114409539362978
2001	28	3911000	786.020816914687	0.000151595744680851	0	0	0.0152402873149522
2001	29	3911000	800.336485801258	0.000152925531914894	0	0	0.00582694189441187
2001	30	3911000	795.010470038501	0.000154559270516717	0	0	0.0233827486078251
2001	31	3911000	796.223151129439	0.000154901215805471	0	0	0.0240847667432911
2001	32	3911000	790.285303020515	0.000155509118541033	0	0	0.0358284493856388
2001	33	3911000	785.688879838246	0.000153115501519757	0	0	0.025851352466559
2001	34	3911000	790.031128622783	0.000151709726443769	0	0	0.0108462452513168
2001	35	3911000	791.907063567754	0.000151785714285714	0	0	0.00895677884257077
2001	36	3911000	796.027539647871	0.000153913373860182	0	0	0.0178039824581928
2001	37	3911000	803.108749719107	0.000154445288753799	0	0	0.012316202860886
2001	38	3911000	807.424866241479	0.000154369300911854	0	0	0.00640943074073355
2001	39	3911000	805.535367055629	0.000156231003039514	0	0	0.0209359311013427
2001	40	3911000	808.322555876314	0.000157104863221884	0	0	0.0231064245181652
2001	41	3911000	811.66168268286	0.000155357142857143	0	0	0.00756265504224706
2001	42	3911000	813.620608253461	0.000155585106382979	0	0	0.00661167095814606
2001	43	3911000	819.229349229673	0.000157636778115502	0	0	0.0129031641508772
2001	44	3911000	818.835590031442	0.000156306990881459	0	0	0.00484152132225388
2001	45	3911000	825.285872199373	0.00015733282674772	0	0	0.00353105257074208
2001	46	3911000	819.221114022626	0.000159688449848024	0	0	0.0260966003090391
2001	47	3911000	822.963293668407	0.000158510638297872	0	0	0.0138969823072105
2001	48	3911000	826.573721361304	0.000159422492401216	0	0	0.0152754416362297
2001	49	3911000	836.509143752554	0.000163753799392097	0	0	0.0304728961277039
2001	50	3911000	851.234535167872	0.000164779635258359	0	0	0.0189906120631486
2001	51	3911000	874.175886353094	0.000165691489361702	0	0	-0.00226028466804004
2001	52	3911000	878.199005138721	0.000167211246200608	0	0	0.00227852098393423
2002	1	3860000	909.166600258328	0.000166535062981763	0	0	-0.0257011204015733
2002	2	3860000	903.24607922783	0.000163714984019553	0	0	-0.0359216386032555
2002	3	3860000	887.363317069243	0.000161195713479977	0	0	-0.03376668439282
2002	4	3860000	864.727149539055	0.00016025568715924	0	0	-0.0142555366113181
2002	5	3860000	868.41454893349	0.000161834931378079	0	0	-0.00876833413585851
2002	6	3860000	872.602848011904	0.000160030080842264	0	0	-0.0245275935789888
2002	7	3860000	886.147303055882	0.000162962962962963	0	0	-0.0218330552823026
2002	8	3860000	889.6635630431	0.000165407031396879	0	0	-0.0110868461436832
2002	9	3860000	888.696138038332	0.000168076706147772	0	0	0.0059681388661995
2002	10	3860000	878.132309699331	0.000165294228238391	0	0	0.00121586495437641
2002	11	3860000	874.726585907629	0.000167174280879865	0	0	0.0165462149265232
2002	12	3860000	864.246714273468	0.000165670238766685	0	0	0.0196162570786092
2002	13	3860000	857.326381754844	0.000166911073510058	0	0	0.0355449440186126
2002	14	3860000	847.588630452574	0.000164767813498778	0	0	0.0339921614239238
2002	15	3860000	847.813832071782	0.000164542207181801	0	0	0.0323021008766689
2002	16	3860000	830.126067644327	0.000163338973491258	0	0	0.0465880230281395
2002	17	3860000	824.30672376298	0.000161308516638466	0	0	0.0408746832528665
2002	18	3860000	813.511368037282	0.000156833991351758	0	0	0.0254312757947473
2002	19	3860000	808.461322490687	0.000154803534498966	0	0	0.0184779124167502
2002	20	3860000	800.808080533993	0.000153750705019741	0	0	0.0212184665452884
2002	21	3860000	809.995201137252	0.000153976311336717	0	0	0.011117101496534
2002	22	3860000	805.661292478152	0.000152923481857492	0	0	0.00960541060380947
2002	23	3860000	808.50363733069	0.000155630757661215	0	0	0.0238667604922811
2002	24	3860000	808.993125812385	0.000154765933446137	0	0	0.0175611803540962
2002	25	3860000	809.656753554057	0.000155442752397067	0	0	0.0211734742786877
2002	26	3860000	800.376349420043	0.000152885880804663	0	0	0.0160220258747646
2002	27	3860000	787.112105414582	0.000151494641849972	0	0	0.0237423544332029
2002	28	3860000	787.0809312288	0.000147696935514194	0	0	-0.00188154885989693
2002	29	3860000	800.949639479386	0.000150554615529235	0	0	-0.000186827575680365
2002	30	3860000	796.091871707476	0.000149952998683963	0	0	0.00189441488617249
2002	31	3860000	796.781286243233	0.00015235946606505	0	0	0.0170921606617774
2002	32	3860000	791.293314386728	0.000155893965031021	0	0	0.0479047212001919
2002	33	3860000	786.292595580998	0.000155367550291408	0	0	0.0510082438069593
2002	34	3860000	791.823874761944	0.000152209061853732	0	0	0.0224495949221034
2002	35	3860000	791.972653430281	0.00015307388606881	0	0	0.0280658005973388
2002	36	3860000	793.229396891992	0.000150667418687723	0	0	0.0103004290310239
2002	37	3860000	799.000080238382	0.000150103402895281	0	0	-0.000751039021427182
2002	38	3860000	803.597916257763	0.000151870652378267	0	0	0.00522908740456321
2002	39	3860000	802.211912667586	0.000154615529234819	0	0	0.0251655292244205
2002	40	3860000	803.697318195283	0.000155555555555556	0	0	0.0294920503877529
2002	41	3860000	805.559830490571	0.000157360406091371	0	0	0.0390289688231878
2002	42	3860000	808.083306802161	0.00015664598608761	0	0	0.0310818117221525
2002	43	3860000	813.512227153072	0.000156457980823463	0	0	0.0229717172319921
2002	44	3860000	815.197826347213	0.000156420379770634	0	0	0.0206111610087023
2002	45	3860000	824.258432416108	0.000157811618725324	0	0	0.0183699274261693
2002	46	3860000	819.508788391919	0.000158300432412108	0	0	0.0274447473006542
2002	47	3860000	820.971755726333	0.000158939650310209	0	0	0.0297552797684917
2002	48	3860000	824.868492627942	0.000161421319796954	0	0	0.0408931940952109
2002	49	3860000	836.699803096638	0.000164053393495018	0	0	0.042906902536005
2002	50	3860000	847.502478058377	0.000166835871404399	0	0	0.0470765844048361
2002	51	3860000	869.444366099242	0.000170595976687347	0	0	0.0436550461199091
2002	52	3860000	876.037367222042	0.00017255123143448	0	0	0.0476722047946304
2003	1	3897000	906.146855348295	0.00017256867112101	0	0	0.0261029925912106
2003	2	3897000	898.31288514718	0.000168708240534521	0	0	0.0118968736055359
2003	3	3897000	884.782701180773	0.00016354862657758	0	0	-0.00404924415451538
2003	4	3897000	868.040806243822	0.000159836674090572	0	0	-0.00788074269621399
2003	5	3897000	872.7663822085	0.000158574610244989	0	0	-0.021043869909408
2003	6	3897000	879.430771484781	0.000160541945063103	0	0	-0.0164092182724248
2003	7	3897000	894.678734620346	0.000165924276169265	0	0	-0.000758635020685782
2003	8	3897000	900.418642635621	0.000171900519673348	0	0	0.0286326339145024
2003	9	3897000	900.036189344746	0.000174981440237565	0	0	0.0475134346390979
2003	10	3897000	891.35004656868	0.000175501113585746	0	0	0.060862680873984
2003	11	3897000	884.462388530466	0.000171789161098738	0	0	0.0465114311281053
2003	12	3897000	872.58323439101	0.000168411284335561	0	0	0.0399007959776919
2003	13	3897000	864.681602524355	0.000163994060876021	0	0	0.0218790331844855
2003	14	3897000	854.398727800758	0.000163103192279139	0	0	0.0285595839568382
2003	15	3897000	852.35266117188	0.000163103192279139	0	0	0.0310286340770706
2003	16	3897000	836.461804740963	0.000159948032665182	0	0	0.0302921127006918
2003	17	3897000	831.950273217783	0.000157720861172977	0	0	0.0214552808705486
2003	18	3897000	821.702477028768	0.000156718634001485	0	0	0.0276225563458263
2003	19	3897000	816.860506502387	0.000153155159613957	0	0	0.0102092014869472
2003	20	3897000	810.748003744129	0.000152227171492205	0	0	0.0116583651297571
2003	21	3897000	818.422780990054	0.00015475129918337	0	0	0.0187888452852502
2003	22	3897000	812.956950750116	0.000155679287305122	0	0	0.0317889517102216
2003	23	3897000	814.845902903723	0.000153860430586488	0	0	0.017370274607553
2003	24	3897000	814.631799234592	0.000152783964365256	0	0	0.0105178815428739
2003	25	3897000	815.148439594465	0.000150631031922791	0	0	-0.00435312075949067
2003	26	3897000	806.330593524712	0.000148589458054937	0	0	-0.00710700247607115
2003	27	3897000	796.482944266528	0.000149554565701559	0	0	0.0116977467007182
2003	28	3897000	797.155706639679	0.000150519673348181	0	0	0.0173671131561992
2003	29	3897000	808.564684228232	0.00014985152190052	0	0	-0.00144043420514216
2003	30	3897000	804.333724640431	0.000155642167780252	0	0	0.0426020621911476
2003	31	3897000	804.777533242446	0.000157089829250186	0	0	0.0517192205774641
2003	32	3897000	799.290234769247	0.00015467706013363	0	0	0.0426750681379213
2003	33	3897000	794.071884631672	0.00015438010393467	0	0	0.0475122165870764
2003	34	3897000	799.636237988988	0.000156198960653304	0	0	0.0524785646490302
2003	35	3897000	798.231718731685	0.000148812175204157	0	0	0.00447023237060146
2003	36	3897000	797.665357520845	0.000147735708982925	0	0	-0.00208778970421969
2003	37	3897000	802.451230432204	0.000147216035634744	0	0	-0.0115287136231587
2003	38	3897000	807.279332097589	0.000147958426132146	0	0	-0.0124855569774083
2003	39	3897000	806.58543615216	0.000148515219005197	0	0	-0.00791662713701077
2003	40	3897000	807.576207996432	0.000149034892353378	0	0	-0.00566659585946154
2003	41	3897000	809.108315353634	0.00014992576095026	0	0	-0.00161698418964133
2003	42	3897000	812.332791739039	0.000153600593912398	0	0	0.0187942779316802
2003	43	3897000	817.631639957929	0.000153229398663697	0	0	0.00974566009025931
2003	44	3897000	821.082524819242	0.000152115812917595	0	0	-0.00180557346482163
2003	45	3897000	831.251754351675	0.000155048255382331	0	0	0.00499036017260582
2003	46	3897000	827.863161106051	0.000151670378619154	0	0	-0.0128803425578266
2003	47	3897000	828.558566412658	0.000149628804751299	0	0	-0.0269848955994285
2003	48	3897000	832.717896039361	0.000150853749072012	0	0	-0.0239191401242801
2003	49	3897000	845.340747432169	0.000154194506310319	0	0	-0.0172010487798424
2003	50	3897000	854.048282691263	0.000154305864884929	0	0	-0.0265187380506101
2003	51	3897000	874.413158170899	0.000159354120267261	0	0	-0.0180843094858922
2003	52	3897000	882.554201466088	0.000161358574610245	0	0	-0.014904695308499
2004	1	3955000	895.90276072694	0.000164670770378661	0	0	-0.0146252040972715
2004	2	3955000	888.345194713055	0.000163700802089162	0	0	-0.0120957424850206
2004	3	3955000	878.525738341022	0.000164521544487969	0	0	0.00395464982680959
2004	4	3955000	868.249863424053	0.000165118448050737	0	0	0.0195221874370385
2004	5	3955000	873.239126111643	0.000164372318597277	0	0	0.00911648785574381
2004	6	3955000	880.866055448197	0.000162283156127588	0	0	-0.0123356501036561
2004	7	3955000	895.190957537836	0.000163103898526394	0	0	-0.0232251648240731
2004	8	3955000	902.056719401299	0.000162096623764223	0	0	-0.0366459433096829
2004	9	3955000	901.5837332347	0.000160977429584033	0	0	-0.0427955072972192
2004	10	3955000	894.157396737606	0.000159709009513151	0	0	-0.0424504643993286
2004	11	3955000	884.567449477445	0.000159000186532363	0	0	-0.0363651742967119
2004	12	3955000	872.074158811482	0.000157172169371386	0	0	-0.0337977665244099
2004	13	3955000	862.736733503227	0.000156052975191196	0	0	-0.0302951439161477
2004	14	3955000	851.569761777063	0.000153926506248834	0	0	-0.0309660616906298
2004	15	3955000	847.157738477223	0.000155083006901697	0	0	-0.0186007136115501
2004	16	3955000	832.792648251345	0.000156052975191196	0	0	0.0045717883757128
2004	17	3955000	829.020047628467	0.000154896474538332	0	0	0.00166455850552725
2004	18	3955000	819.445146344525	0.000155194926319716	0	0	0.0153211642188389
2004	19	3955000	814.666853219417	0.000152359634396568	0	0	0.00261842834546841
2004	20	3955000	809.723545007694	0.00015015855250886	0	0	-0.00583352804400619
2004	21	3955000	815.775830321967	0.000149710874836784	0	0	-0.0161512879301249
2004	22	3955000	809.57885859178	0.000149822794254803	0	0	-0.00787923069393863
2004	23	3955000	810.886038176014	0.00014792016414848	0	0	-0.0220574005889241
2004	24	3955000	810.118075656946	0.000148591680656594	0	0	-0.0166865498538392
2004	25	3955000	810.591969528083	0.000149822794254803	0	0	-0.00911922373520012
2004	26	3955000	802.488672837682	0.000147211341167693	0	0	-0.0165593276110577
2004	27	3955000	796.339270227802	0.000147323260585712	0	0	-0.00821166363669506
2004	28	3955000	797.151154437508	0.000148181309457191	0	0	-0.00345123308445784
2004	29	3955000	805.888688230065	0.0001494124230554	0	0	-0.00606620777963944
2004	30	3955000	802.29923626829	0.00015015855250886	0	0	0.00336627982381252
2004	31	3955000	802.646479255076	0.000151426972579743	0	0	0.0114041747911477
2004	32	3955000	797.003269606374	0.000148591680656594	0	0	-0.000505982373916274
2004	33	3955000	791.815109672178	0.000146912889386309	0	0	-0.00532335089428048
2004	34	3955000	796.696805834691	0.000145271404588696	0	0	-0.0224637599945447
2004	35	3955000	794.014729059586	0.000142771870919605	0	0	-0.0360380330645456
2004	36	3955000	792.344057979867	0.000145271404588696	0	0	-0.017093657538618
2004	37	3955000	796.316615152065	0.000147285954113039	0	0	-0.00843460380489738
2004	38	3955000	801.249169699832	0.000148069390039172	0	0	-0.00929694529683226
2004	39	3955000	801.247687941791	0.000149449729528073	0	0	-5.95171037728261e-05
2004	40	3955000	802.228109887634	0.000149151277746689	0	0	-0.00327601321275383
2004	41	3955000	804.073194151478	0.000145681775788099	0	0	-0.0286953903193182
2004	42	3955000	807.935054294573	0.000145980227569483	0	0	-0.0313577857030765
2004	43	3955000	813.067118465892	0.000147024808804328	0	0	-0.0305843366446932
2004	44	3955000	817.852735335281	0.000148517067711248	0	0	-0.0264751029125123
2004	45	3955000	828.090265878473	0.000150457004290244	0	0	-0.0259515982302666
2004	46	3955000	826.053306962646	0.000149822794254803	0	0	-0.0276656564050044
2004	47	3955000	826.767948422768	0.000151688117888454	0	0	-0.0164108302077404
2004	48	3955000	831.131471503987	0.000153404215631412	0	0	-0.0105055238591641
2004	49	3955000	843.694827310217	0.000154784555120313	0	0	-0.0164690203856236
2004	50	3955000	851.209825295304	0.000157582540570789	0	0	-0.007530252946834
2004	51	3955000	869.501057569928	0.000160641671329976	0	0	-0.00954692061344618
2004	52	3955000	878.402477720117	0.000159858235403843	0	0	-0.0243652292234728
2004	53	3955000	0	0.000156873717590002	0	0	Inf
2005	1	4038000	863.598697957029	0.000165913916232388	0	0	-0.0046302732582723
2005	2	4038000	857.339768980491	0.000163443350704497	0	0	-0.0122935729355292
2005	3	4038000	851.391083891865	0.000160509554140127	0	0	-0.0232455850975049
2005	4	4038000	846.688200639253	0.000162555491217912	0	0	-0.00530088955516889
2005	5	4038000	851.41597952508	0.000166106929164254	0	0	0.0107867607559388
2005	6	4038000	859.254962701718	0.000166917583478093	0	0	0.00645330843460834
2005	7	4038000	871.670153708782	0.000174290677475391	0	0	0.0359423184996246
2005	8	4038000	879.034553436488	0.000180351283535997	0	0	0.0629843802465632
2005	9	4038000	878.340426716013	0.000180042462845011	0	0	0.0620028085096835
2005	10	4038000	872.095538420001	0.000177842115421733	0	0	0.0565356195598999
2005	11	4038000	860.911970763768	0.000175911986103069	0	0	0.0586448219455476
2005	12	4038000	848.369558678531	0.000171356880911021	0	0	0.0464779068486235
2005	13	4038000	837.894367070435	0.000166685967959853	0	0	0.0306788468091033
2005	14	4038000	826.205153482968	0.000162709901563405	0	0	0.0203276951810708
2005	15	4038000	819.738517430528	0.000159583092067168	0	0	0.0086143110508049
2005	16	4038000	806.903125272214	0.000157614360162131	0	0	0.012017396418578
2005	17	4038000	803.628502004968	0.000155645628257093	0	0	0.00344873033760974
2005	18	4038000	794.952495336072	0.000152248600656244	0	0	-0.0077394503095071
2005	19	4038000	790.241616443464	0.000152248600656244	0	0	-0.00182427299887369
2005	20	4038000	786.190660278459	0.000152209998069871	0	0	0.00306457433707994
2005	21	4038000	790.536343693888	0.000151901177378884	0	0	-0.0044733473952178
2005	22	4038000	784.072566584337	0.000152634626519977	0	0	0.00858011579842621
2005	23	4038000	784.830720504057	0.000153329473074696	0	0	0.0121927942496915
2005	24	4038000	783.498074914854	0.000151939779965258	0	0	0.00472486813135852
2005	25	4038000	784.107403052648	0.000150279868751206	0	0	-0.00702378657720422
2005	26	4038000	777.022250765739	0.000150125458405713	0	0	0.00100093560190072
2005	27	4038000	774.319418511965	0.000148040918741556	0	0	-0.0094527120681427
2005	28	4038000	775.037397781656	0.000148619957537155	0	0	-0.00649955446804845
2005	29	4038000	781.253837709226	0.00014692144373673	0	0	-0.025668786175857
2005	30	4038000	778.328687831831	0.000148851573055395	0	0	-0.00915896836809237
2005	31	4038000	778.686841959441	0.00015031847133758	0	0	0.000145319060835439
2005	32	4038000	772.901658667687	0.000148349739432542	0	0	-0.00556559637237936
2005	33	4038000	767.86357101356	0.000146265199768384	0	0	-0.0131059362541134
2005	34	4038000	771.477047191099	0.000149700829955607	0	0	0.00534423263000844
2005	35	4038000	767.984432153854	0.000148967380814515	0	0	0.00496828801001187
2005	36	4038000	765.856768394742	0.000149507817023741	0	0	0.0114162751653739
2005	37	4038000	769.164255745082	0.000151553754101525	0	0	0.0208482702298537
2005	38	4038000	773.926883951501	0.000151051920478672	0	0	0.0112066349268239
2005	39	4038000	774.672483589486	0.000148774367882648	0	0	-0.00499886554836997
2005	40	4038000	775.807273312428	0.000148890175641768	0	0	-0.0056808868182049
2005	41	4038000	778.266415286012	0.000147114456668597	0	0	-0.0206438501912071
2005	42	4038000	782.542306539357	0.000147230264427717	0	0	-0.0252284207184445
2005	43	4038000	787.46670429439	0.000148426944605289	0	0	-0.02345077473585
2005	44	4038000	792.860378816148	0.000151399343756032	0	0	-0.0106707045050993
2005	45	4038000	802.479735713451	0.000154062922215788	0	0	-0.00533313867377154
2005	46	4038000	801.719178818799	0.000155993051534453	0	0	0.00808365491611315
2005	47	4038000	802.757084876005	0.00015560702567072	0	0	0.00428886295600442
2005	48	4038000	807.275584277343	0.000157807373093997	0	0	0.0127892084484372
2005	49	4038000	819.215701085775	0.00015865662999421	0	0	0.00339873724409127
2005	50	4038000	825.840008008559	0.000157344142057518	0	0	-0.0128838611660587
2005	51	4038000	841.597267393326	0.000157575757575758	0	0	-0.0299398160730364
2005	52	4038000	850.645566809535	0.000157614360162131	0	0	-0.0400232107682959
2006	1	4139000	838.805424510979	0.0001621771950735	0	0	-0.0267111106536317
2006	2	4139000	833.942405750572	0.000162296384584823	0	0	-0.0203160381745104
2006	3	4139000	830.936674598466	0.000161104489471593	0	0	-0.0239930131957405
2006	4	4139000	829.833757622624	0.000160508541914978	0	0	-0.0263110019592061
2006	5	4139000	834.328715219869	0.000163011521652761	0	0	-0.0164548036875984
2006	6	4139000	842.177553233903	0.000162296384584823	0	0	-0.0298957780781768
2006	7	4139000	853.09232430647	0.000160746920937624	0	0	-0.0514508489361364
2006	8	4139000	860.699833916563	0.000160627731426301	0	0	-0.0605319437317492
2006	9	4139000	859.871847451088	0.000160230433055224	0	0	-0.0619532406009118
2006	10	4139000	854.35876948087	0.000156495828367104	0	0	-0.0779049409433845
2006	11	4139000	842.20104813989	0.000156773937226857	0	0	-0.0629315865338209
2006	12	4139000	829.724590218703	0.000155264203416766	0	0	-0.0580006797267731
2006	13	4139000	818.318560066614	0.000157449344457688	0	0	-0.0314285430169395
2006	14	4139000	806.08814142928	0.000154032578466428	0	0	-0.0380704539020596
2006	15	4139000	797.904777593335	0.00015435041716329	0	0	-0.0261995894502453
2006	16	4139000	786.12207573035	0.000152562574493445	0	0	-0.0230524956489916
2006	17	4139000	783.025251637476	0.000152880413190306	0	0	-0.0171453623103481
2006	18	4139000	775.118068218303	0.000149980135081446	0	0	-0.0259548435821484
2006	19	4139000	770.360690475549	0.000152681764004768	0	0	-0.00228554039337359
2006	20	4139000	766.98480490362	0.000154707985697259	0	0	0.0154047316463651
2006	21	4139000	769.817858185881	0.000153476360746921	0	0	0.00361402607712314
2006	22	4139000	763.2230366005	0.000154628526023043	0	0	0.019885358108555
2006	23	4139000	763.790368125384	0.000153794199443782	0	0	0.0136289122107748
2006	24	4139000	762.117754246037	0.000151609058402861	0	0	0.00142005057346227
2006	25	4139000	762.905022670922	0.000149304727850616	0	0	-0.0148183880495938
2006	26	4139000	756.731235904146	0.000147914183551847	0	0	-0.0160311023631147
2006	27	4139000	756.434991275084	0.000149185538339293	0	0	-0.00718500775053105
2006	28	4139000	756.85295840027	0.000153675009932459	0	0	0.0221272063666469
2006	29	4139000	761.408087245339	0.000154072308303536	0	0	0.0186390360076223
2006	30	4139000	758.937174484602	0.000153396901072706	0	0	0.0174755249331476
2006	31	4139000	759.346137216746	0.000156098529996027	0	0	0.0348376866447445
2006	32	4139000	753.374788849768	0.000152562574493445	0	0	0.0194129288193475
2006	33	4139000	748.581311896465	0.000147834723877632	0	0	-0.00585282029732352
2006	34	4139000	750.974413811919	0.000147556615017878	0	0	-0.0108850763242729
2006	35	4139000	746.878327008772	0.000147953913388955	0	0	-0.00278268485456735
2006	36	4139000	744.590409758915	0.000146086611044895	0	0	-0.0123429064334726
2006	37	4139000	747.406326720314	0.00014564958283671	0	0	-0.01900750129137
2006	38	4139000	752.058576947547	0.000144775526420342	0	0	-0.0309265496870593
2006	39	4139000	753.339441825022	0.000143464441795789	0	0	-0.04133520707423
2006	40	4139000	754.815016293909	0.000144417957886373	0	0	-0.036850109885835
2006	41	4139000	757.985317790037	0.000143305522447358	0	0	-0.0482665256587088
2006	42	4139000	762.58197092344	0.000143583631307112	0	0	-0.0521674684693458
2006	43	4139000	767.339960137678	0.000145729042510926	0	0	-0.0439700287883151
2006	44	4139000	773.126548073817	0.000146205800556218	0	0	-0.0480213079816171
2006	45	4139000	781.955411450982	0.000145729042510926	0	0	-0.0618390904939889
2006	46	4139000	782.234913025722	0.000146642828764402	0	0	-0.0562937198179925
2006	47	4139000	783.756641770973	0.000148986889153754	0	0	-0.0430703103130281
2006	48	4139000	788.40747122688	0.000148351211760032	0	0	-0.0527740701925772
2006	49	4139000	799.617636026438	0.000151648788239968	0	0	-0.0452936933787699
2006	50	4139000	805.777479473398	0.000150973381009138	0	0	-0.0568115647800369
2006	51	4139000	819.430467892134	0.000154549066348828	0	0	-0.050560077414143
2006	52	4139000	828.37434577392	0.000154231227651967	0	0	-0.0627425825522905
2007	1	4258000	815.691424924243	0.000160113498175922	0	0	-0.0314964999498793
2007	2	4258000	811.944496967951	0.000158086745034455	0	0	-0.0393432027524562
2007	3	4258000	810.859600642619	0.000159181191730847	0	0	-0.0313982847615565
2007	4	4258000	811.910210780822	0.000158046209971625	0	0	-0.039548967797734
2007	5	4258000	816.361119138907	0.000157802999594649	0	0	-0.0462554110596761
2007	6	4258000	824.077148959786	0.000157640859343332	0	0	-0.0561563307733993
2007	7	4258000	833.904650497828	0.000161086339683827	0	0	-0.046893431370701
2007	8	4258000	841.582853090648	0.000162626672071342	0	0	-0.0465585211803589
2007	9	4258000	840.846952335821	0.000164896635589785	0	0	-0.0324041756471029
2007	10	4258000	835.596642994936	0.0001664369679773	0	0	-0.0172291776368752
2007	11	4258000	822.952261769102	0.00016396432914471	0	0	-0.016953913874796
2007	12	4258000	810.623999338852	0.000161734900689096	0	0	-0.0155731872596274
2007	13	4258000	798.623843966656	0.000161775435751925	0	0	-0.000530717896614315
2007	14	4258000	785.936748078788	0.000156870693149574	0	0	-0.01518792461094
2007	15	4258000	776.555849340784	0.000154357519254155	0	0	-0.0192592063448876
2007	16	4258000	765.595651021979	0.000153303607620592	0	0	-0.0120111066588536
2007	17	4258000	762.481858263747	0.000152614511552493	0	0	-0.0124355198238269
2007	18	4258000	755.348207755187	0.000152330766112687	0	0	-0.00496222499332669
2007	19	4258000	750.408486337763	0.000153871098500203	0	0	0.0117156373126085
2007	20	4258000	747.704121843967	0.00015030401297122	0	0	-0.00816381997321825
2007	21	4258000	749.143831155401	0.00015095257397649	0	0	-0.00579839407968136
2007	22	4258000	742.532572130399	0.000149939197405756	0	0	-0.00368007038742902
2007	23	4258000	743.292001935243	0.000146453182002432	0	0	-0.0278383217919324
2007	24	4258000	741.609877751557	0.000143331982164572	0	0	-0.0463988935205155
2007	25	4258000	742.411332897201	0.0001447507093636	0	0	-0.0379995989381101
2007	26	4258000	736.925049426831	0.000143534657478719	0	0	-0.0389796078300944
2007	27	4258000	738.143319193302	0.000144304823672477	0	0	-0.0354176736597353
2007	28	4258000	738.091487812177	0.000143088771787596	0	0	-0.0434790108571791
2007	29	4258000	741.620680914698	0.000144345358735306	0	0	-0.0396707935361395
2007	30	4258000	739.514383494188	0.000145074989866234	0	0	-0.0320675081154451
2007	31	4258000	740.017968235449	0.000144304823672477	0	0	-0.0378611999141815
2007	32	4258000	733.946752194403	0.000140129712201054	0	0	-0.0579698078466775
2007	33	4258000	729.528174171424	0.000140737738143494	0	0	-0.0481519088845625
2007	34	4258000	730.897650792712	0.000142602351033644	0	0	-0.0373481167480918
2007	35	4258000	726.207444052188	0.000140778273206323	0	0	-0.0435239879610989
2007	36	4258000	723.928797990385	0.000142115930279692	0	0	-0.0313964550843673
2007	37	4258000	726.277833534842	0.000143656262667207	0	0	-0.0240649414422806
2007	38	4258000	730.902298121598	0.000145642480745845	0	0	-0.0168316588321236
2007	39	4258000	732.493887998747	0.00014410214835833	0	0	-0.0293434366496497
2007	40	4258000	734.468495350422	0.000145074989866234	0	0	-0.0254176938406523
2007	41	4258000	738.217918042473	0.000147263883259019	0	0	-0.0157377892875866
2007	42	4258000	743.031919060701	0.00014969598702878	0	0	-0.00596464155443514
2007	43	4258000	747.60770050236	0.000152006485610053	0	0	0.00319993961543219
2007	44	4258000	753.767842133719	0.000152249695987029	0	0	-0.00340667509302373
2007	45	4258000	761.779863559797	0.000155046615322254	0	0	0.00422712202598217
2007	46	4258000	762.895501700522	0.000155046615322254	0	0	0.00275856692664546
2007	47	4258000	764.994113248603	0.000155533036076206	0	0	0.00314497420271718
2007	48	4258000	769.747428759606	0.000154235914065667	0	0	-0.0113640246563763
2007	49	4258000	780.111754122782	0.000158532630725578	0	0	0.00267685477905161
2007	50	4258000	785.984247533938	0.000159424402107823	0	0	0.000783415784722879
2007	51	4258000	797.963261726126	0.000162342926631536	0	0	0.00380561163593493
2007	52	4258000	806.54208318838	0.000165058775841103	0	0	0.00974272387691992
2008	1	4415000	793.523517789617	0.000170445595854922	0	0	0.0363902033941221
2008	2	4415000	790.712002707745	0.000167212435233161	0	0	0.0203462161155551
2008	3	4415000	791.120648875913	0.000168041450777202	0	0	0.0248752843855725
2008	4	4415000	793.672477398988	0.000167751295336788	0	0	0.0198161370702361
2008	5	4415000	798.092204378456	0.000165264248704663	0	0	-0.000867323818799298
2008	6	4415000	805.636899960279	0.00016679792746114	0	0	-0.00103880539771786
2008	7	4415000	814.558578870717	0.000167046632124352	0	0	-0.0105070145876831
2008	8	4415000	822.23662483314	0.000165761658031088	0	0	-0.0272873089759209
2008	9	4415000	821.657185589883	0.000164642487046632	0	0	-0.0331734281253977
2008	10	4415000	816.557736494648	0.000165139896373057	0	0	-0.0241963741345043
2008	11	4415000	803.734518208761	0.000161367875647668	0	0	-0.0312721646754415
2008	12	4415000	791.54066263583	0.000160621761658031	0	0	-0.0208967945888591
2008	13	4415000	779.167131168083	0.000158051813471503	0	0	-0.02126261556137
2008	14	4415000	766.228689299684	0.000154735751295337	0	0	-0.0256172727200076
2008	15	4415000	756.036493385632	0.000153865284974093	0	0	-0.0180368189960857
2008	16	4415000	745.766854412554	0.000153616580310881	0	0	-0.00612370258282783
2008	17	4415000	742.630392476779	0.000153367875647668	0	0	-0.0035419941109685
2008	18	4415000	736.267205061886	0.00015340932642487	0	0	0.00534153213816436
2008	19	4415000	731.080850484973	0.000152538860103627	0	0	0.00672859850147041
2008	20	4415000	728.967321676231	0.000151502590673575	0	0	0.00278843545290229
2008	21	4415000	729.130899148798	0.00014959585492228	0	0	-0.0100542977363278
2008	22	4415000	722.599088242283	0.00014959585492228	0	0	-0.00110585282390407
2008	23	4415000	723.521567958784	0.000150176165803109	0	0	0.00149053198822836
2008	24	4415000	721.860008256679	0.000149264248704663	0	0	-0.00229962629553064
2008	25	4415000	722.688285658244	0.000147357512953368	0	0	-0.0161733431829443
2008	26	4415000	717.774682772456	0.00014619689119171	0	0	-0.0172403444555297
2008	27	4415000	720.153750342745	0.000145616580310881	0	0	-0.0243750037188461
2008	28	4415000	719.659560103133	0.000144165803108808	0	0	-0.0334318633934153
2008	29	4415000	722.36674792963	0.000145616580310881	0	0	-0.0273638674347668
2008	30	4415000	720.568918288951	0.000145284974093264	0	0	-0.0271575942179391
2008	31	4415000	721.213130188439	0.000147896373056995	0	0	-0.0105560060816557
2008	32	4415000	715.090806313656	0.000147772020725389	0	0	-0.00292383330228294
2008	33	4415000	710.972678229899	0.000145740932642487	0	0	-0.0109324569957466
2008	34	4415000	711.367263899635	0.000146155440414508	0	0	-0.00866959194302409
2008	35	4415000	706.26303789307	0.000148186528497409	0	0	0.0123706914253855
2008	36	4415000	704.166780048875	0.000144373056994819	0	0	-0.0107457214160973
2008	37	4415000	706.121288544717	0.000144455958549223	0	0	-0.0129174529824974
2008	38	4415000	710.649892462685	0.000146321243523316	0	0	-0.00654315509226464
2008	39	4415000	712.530513097613	0.000144787564766839	0	0	-0.0195507600608595
2008	40	4415000	714.963332568806	0.000144124352331606	0	0	-0.0273627075370653
2008	41	4415000	719.183221280554	0.000147564766839378	0	0	-0.00998802678928483
2008	42	4415000	724.110709993401	0.000148020725388601	0	0	-0.0136867330597705
2008	43	4415000	728.559559276397	0.000150880829015544	0	0	-0.000768035048435132
2008	44	4415000	734.855168627335	0.00015320207253886	0	0	0.00591250025604547
2008	45	4415000	742.153743026421	0.000155854922279793	0	0	0.0132671391421226
2008	46	4415000	743.983029476412	0.00015879792746114	0	0	0.0298622006730769
2008	47	4415000	746.608653665455	0.000159751295336788	0	0	0.0324016420326475
2008	48	4415000	751.513980912511	0.000160041450777202	0	0	0.0275257940808658
2008	49	4415000	761.140840791519	0.000161077720207254	0	0	0.0210988010993882
2008	50	4415000	766.687387078964	0.000161036269430052	0	0	0.0134508707131949
2008	51	4415000	777.263894229586	0.000162694300518135	0	0	0.00995299772425694
2008	52	4415000	785.423991911091	0.000167378238341969	0	0	0.0282344419285563
2009	1	4568000	766.391208263719	0.0001748624629708	0	0	0.0783004699026139
2009	2	4568000	764.352750085994	0.000178755818874312	0	0	0.105248852581423
2009	3	4568000	765.895470564803	0.000178671180702497	0	0	0.102500318192643
2009	4	4568000	769.460116035701	0.00017917900973339	0	0	0.10051188145106
2009	5	4568000	773.894840782326	0.000176851460008464	0	0	0.0799916939039082
2009	6	4568000	781.181803035631	0.000176343630977571	0	0	0.0668451271668803
2009	7	4568000	789.294227373685	0.000172450275074058	0	0	0.0325680484346746
2009	8	4568000	796.86849189175	0.000173846804909014	0	0	0.031035871489332
2009	9	4568000	796.539389158076	0.000169445619974609	0	0	0.00534890163614813
2009	10	4568000	791.469958663547	0.000169741853575963	0	0	0.0135571050031664
2009	11	4568000	778.749472555994	0.000167752856538299	0	0	0.0180424230630807
2009	12	4568000	766.765483168986	0.000164240372407956	0	0	0.0123043056033529
2009	13	4568000	754.270388501646	0.000162251375370292	0	0	0.0166115648835742
2009	14	4568000	741.31096977401	0.000161870503597122	0	0	0.0319555910972316
2009	15	4568000	730.74621715428	0.000158865848497672	0	0	0.0274428828709022
2009	16	4568000	721.160972986669	0.000154845535336437	0	0	0.014752638331591
2009	17	4568000	718.053325607409	0.000155268726195514	0	0	0.0219296726733644
2009	18	4568000	712.543023335384	0.000151840880236987	0	0	0.00709708256063552
2009	19	4568000	707.066052495266	0.000149640287769784	0	0	0.000189441289482991
2009	20	4568000	705.575041022552	0.000148751586965722	0	0	-0.00364956365069266
2009	21	4568000	704.53860709592	0.00014672027084215	0	0	-0.0158097895328015
2009	22	4568000	698.187104806615	0.000146677951756242	0	0	-0.00714293456908865
2009	23	4568000	699.26479963323	0.000146466356326703	0	0	-0.0101031821377767
2009	24	4568000	697.713644307645	0.00014502750740584	0	0	-0.0176485645767524
2009	25	4568000	698.526582625937	0.000144561997460855	0	0	-0.0219413018876401
2009	26	4568000	694.079404317828	0.000142488362251375	0	0	-0.0297940036675664
2009	27	4568000	697.323335146202	0.000141261108760051	0	0	-0.0426248967273842
2009	28	4568000	696.421103655354	0.000141684299619128	0	0	-0.0385127669373835
2009	29	4568000	698.388039446758	0.000144392721117224	0	0	-0.0228927738502266
2009	30	4568000	696.864572957897	0.000142996191282268	0	0	-0.0302276421780008
2009	31	4568000	697.689273524737	0.00014595852729581	0	0	-0.0113077179542694
2009	32	4568000	691.640144134178	0.00014464663563267	0	0	-0.011624750533014
2009	33	4568000	687.801074359456	0.00014278459585273	0	0	-0.0189023757654983
2009	34	4568000	687.333727979599	0.000141345746931866	0	0	-0.0281285890573566
2009	35	4568000	681.97200691165	0.000141007194244604	0	0	-0.0228337919354913
2009	36	4568000	680.173047608512	0.000139187473550571	0	0	-0.0328931698884213
2009	37	4568000	681.735097696998	0.000139737621667372	0	0	-0.0312952901633944
2009	38	4568000	686.080859486204	0.000141261108760051	0	0	-0.0269368533324826
2009	39	4568000	688.191591746358	0.000141895895048667	0	0	-0.0255620556213392
2009	40	4568000	691.031443918848	0.00014240372407956	0	0	-0.0260935216154438
2009	41	4568000	695.541857816294	0.000144477359289039	0	0	-0.0183193256783967
2009	42	4568000	700.463977756955	0.000147143461701227	0	0	-0.00722946206765782
2009	43	4568000	704.788740456067	0.000148455353364367	0	0	-0.00452439188231622
2009	44	4568000	711.051055823553	0.000149301735082522	0	0	-0.00766619468307947
2009	45	4568000	717.699214279634	0.000149047820567076	0	0	-0.0185303453243751
2009	46	4568000	720.142691953559	0.00014841303427846	0	0	-0.0260263586133388
2009	47	4568000	723.243017027315	0.00014765129073212	0	0	-0.0351790704207435
2009	48	4568000	728.312661783534	0.000148455353364367	0	0	-0.0366774644808709
2009	49	4568000	737.217177340237	0.000149301735082522	0	0	-0.0428871956759158
2009	50	4568000	742.306981749403	0.000151163774862463	0	0	-0.0375949336804492
2009	51	4568000	751.65344784412	0.000152221752010157	0	0	-0.0429099978675398
2009	52	4568000	759.289813874213	0.000153702920016928	0	0	-0.0433165482708052
2009	53	4568000	0	0.000153618281845112	0	0	Inf
2010	1	4708000	737.28555344334	0.000157453215745322	0	0	-0.00716893667406728
2010	2	4708000	735.816470030926	0.000155560335556034	0	0	-0.0171462185813755
2010	3	4708000	738.160175953538	0.000157324155732416	0	0	-0.00915814232975329
2010	4	4708000	742.439390389533	0.000161023876102388	0	0	0.00829779466204555
2010	5	4708000	747.090534738964	0.000161368036136804	0	0	0.00416209966054861
2010	6	4708000	754.039824792559	0.000162658636265864	0	0	0.00286480254280365
2010	7	4708000	761.418240129095	0.00016515379651538	0	0	0.00838141186350157
2010	8	4708000	768.842358154947	0.000163476016347602	0	0	-0.0115008727877148
2010	9	4708000	768.979391291845	0.000161755216175522	0	0	-0.0220804243704381
2010	10	4708000	763.632698037258	0.000160808776080878	0	0	-0.0209953005921129
2010	11	4708000	751.166969381088	0.000156678855667886	0	0	-0.0303087999194723
2010	12	4708000	739.388799669243	0.00015375349537535	0	0	-0.0332555749833407
2010	13	4708000	726.925735316418	0.00015074209507421	0	0	-0.0359400335510836
2010	14	4708000	714.04240987208	0.000147601634760163	0	0	-0.0389926557402499
2010	15	4708000	703.565720474099	0.000144547214454721	0	0	-0.044865347408951
2010	16	4708000	694.713641279839	0.000143944934394493	0	0	-0.0367254070797234
2010	17	4708000	691.709289850784	0.000144891374489137	0	0	-0.0261804924648201
2010	18	4708000	687.247489040328	0.000146526134652613	0	0	-0.00879957968092734
2010	19	4708000	681.303126813461	0.000147730694773069	0	0	0.00806817548636292
2010	20	4708000	680.650007414224	0.000149451494945149	0	0	0.0207889406180008
2010	21	4708000	678.357076078528	0.000149752634975264	0	0	0.0263031440972349
2010	22	4708000	672.229258821196	0.000147300494730049	0	0	0.0187000803875272
2010	23	4708000	673.526993678368	0.000144934394493439	0	0	0.000405338351980222
2010	24	4708000	672.286540327047	0.000144977414497741	0	0	0.00254870441422102
2010	25	4708000	672.916615113312	0.000145751774575177	0	0	0.00695982946698207
2010	26	4708000	668.723652362171	0.000146913314691331	0	0	0.0213486506532258
2010	27	4708000	672.64424115968	0.000149408474940847	0	0	0.0326409675380066
2010	28	4708000	671.337882806514	0.000150225855022586	0	0	0.0403107256220273
2010	29	4708000	672.472330538358	0.000149838674983867	0	0	0.0358790516218362
2010	30	4708000	671.236649224349	0.000148462034846204	0	0	0.0282513638037563
2010	31	4708000	672.326220765929	0.000144934394493439	0	0	0.0021920597301592
2010	32	4708000	666.514426634613	0.000144848354484835	0	0	0.0103307191716074
2010	33	4708000	662.949989778534	0.000143901914390191	0	0	0.0091258923218136
2010	34	4708000	661.781841429366	0.000142654334265433	0	0	0.00214293968473264
2010	35	4708000	656.183501302051	0.000141793934179393	0	0	0.00459703526828025
2010	36	4708000	654.75903103268	0.000143514734351473	0	0	0.0190008359987005
2010	37	4708000	655.827199540922	0.000143127554312755	0	0	0.0145965285760934
2010	38	4708000	659.9170711389	0.000144977414497741	0	0	0.0213404524250224
2010	39	4708000	662.194649263226	0.000146268014626801	0	0	0.0268883941550788
2010	40	4708000	665.462219801438	0.000146526134652613	0	0	0.0236493969608944
2010	41	4708000	670.026382610152	0.000148419014841901	0	0	0.0298101954016181
2010	42	4708000	674.857261075791	0.000146655194665519	0	0	0.0102877146393017
2010	43	4708000	679.063726551639	0.000146784254678425	0	0	0.00491304912618907
2010	44	4708000	685.294628163106	0.000145106474510647	0	0	-0.0156058835478877
2010	45	4708000	691.404318975408	0.000145708754570875	0	0	-0.0202548907940879
2010	46	4708000	694.448280448612	0.000145880834588083	0	0	-0.0233973946023966
2010	47	4708000	698.072385937874	0.000147257474725747	0	0	-0.0192994110772253
2010	48	4708000	703.388482943429	0.000149666594966659	0	0	-0.0107884662991264
2010	49	4708000	711.557962248289	0.00015353839535384	0	0	0.00315088562093616
2010	50	4708000	715.974714363553	0.000157367175736718	0	0	0.0218237953421816
2010	51	4708000	724.288293810983	0.000160335556033556	0	0	0.029148208481921
2010	52	4708000	731.267760662964	0.000162443536244354	0	0	0.0327270537885324
2011	1	4718000	708.335937089473	0.000164987904112602	0	0	0.0591019892094488
2011	2	4718000	707.539624997546	0.000165427754563448	0	0	0.0631206697470956
2011	3	4718000	710.7442284692	0.000164328128436332	0	0	0.0512923919330561
2011	4	4718000	715.58486021079	0.000162612711678029	0	0	0.0332806646890134
2011	5	4718000	720.344222071641	0.000162216846272267	0	0	0.0239549057237288
2011	6	4718000	726.980536555663	0.000162084891137013	0	0	0.013782299443404
2011	7	4718000	733.680419406498	0.000162348801407521	0	0	0.00616014885221885
2011	8	4718000	740.930691205529	0.000161117220145151	0	0	-0.0112435499087974
2011	9	4718000	741.428927003938	0.000159313833296679	0	0	-0.0229677132678788
2011	10	4718000	735.94216094338	0.00015913789311634	0	0	-0.0167705583378441
2011	11	4718000	723.793842060171	0.000159181878161425	0	0	8.50786435514352e-06
2011	12	4718000	712.233807481084	0.000155223224103805	0	0	-0.00903328010199036
2011	13	4718000	699.821404978782	0.000153375852210248	0	0	-0.00346003274772047
2011	14	4718000	687.131879674825	0.000154475478337365	0	0	0.0222200727062759
2011	15	4718000	676.820203448046	0.000149725093468221	0	0	0.00588013852375941
2011	16	4718000	668.586834200195	0.000146690125357378	0	0	-0.00237341526788084
2011	17	4718000	665.781514188687	0.000148009676709919	0	0	0.010842124116512
2011	18	4718000	662.331171497959	0.000148537497250935	0	0	0.0197315618899288
2011	19	4718000	655.959336825366	0.000144886738508907	0	0	0.00433054766531985
2011	20	4718000	656.047022026023	0.000147877721574665	0	0	0.0249265333504228
2011	21	4718000	652.593978260715	0.000149505168242797	0	0	0.041689048084375
2011	22	4718000	646.714188806829	0.000146162304816362	0	0	0.0276564385051913
2011	23	4718000	647.994125998308	0.000145986364636024	0	0	0.0243920019758536
2011	24	4718000	646.912828000258	0.000148845392566527	0	0	0.0461996898285814
2011	25	4718000	647.58284047121	0.000147393886078733	0	0	0.0349255077733883
2011	26	4718000	643.695140854476	0.000145634484275346	0	0	0.0287478621027952
2011	27	4718000	648.265062712263	0.000145502529140092	0	0	0.0205701927417552
2011	28	4718000	646.687591833505	0.000142907411480097	0	0	0.00481284658280031
2011	29	4718000	646.964533792928	0.000142379590939081	0	0	0.00067309131231484
2011	30	4718000	645.886934770347	0.000142687486254673	0	0	0.0045101782879201
2011	31	4718000	647.248703222876	0.000143743127336705	0	0	0.00981276091477524
2011	32	4718000	641.673712346938	0.000144051022652298	0	0	0.0207680124596675
2011	33	4718000	638.247572839135	0.000144710798328568	0	0	0.0309479079928187
2011	34	4718000	636.368474209	0.000141763800307895	0	0	0.0129351564771212
2011	35	4718000	630.864593552943	0.00014114800967671	0	0	0.0173339993380681
2011	36	4718000	629.874347822647	0.000138860787332307	0	0	0.00242215321615685
2011	37	4718000	630.546260951103	0.000140092368594678	0	0	0.0102351555287345
2011	38	4718000	634.258302563517	0.000142819441389927	0	0	0.0238730772230873
2011	39	4718000	636.739168208546	0.000142731471299758	0	0	0.0192556582092314
2011	40	4718000	640.286361058434	0.000141763800307895	0	0	0.00673704642784364
2011	41	4718000	644.897625747151	0.000145326588959754	0	0	0.0246587576352526
2011	42	4718000	649.582244507612	0.000146382230041786	0	0	0.0246585488255293
2011	43	4718000	653.724344440497	0.00014312733670552	0	0	-0.00447336016375532
2011	44	4718000	659.65527992109	0.000147305915988564	0	0	0.0153788204046876
2011	45	4718000	665.256018200902	0.000149241257972289	0	0	0.0200584157587704
2011	46	4718000	668.867954798852	0.000151616450406862	0	0	0.0306967093487422
2011	47	4718000	672.914435669494	0.000154651418517704	0	0	0.0450065606043578
2011	48	4718000	678.517563291527	0.00015649879041126	0	0	0.0487569349686224
2011	49	4718000	686.10629224454	0.000155399164284143	0	0	0.0298695814148804
2011	50	4718000	689.75547795968	0.000156542775456345	0	0	0.0319599086121489
2011	51	4718000	697.068031669625	0.000156366835276006	0	0	0.0199865259880089
2011	52	4718000	703.481410163318	0.000152716076533978	0	0	-0.0129092397213584
2012	1	4775000	714.075059205734	0.000152571056628336	0	0	-0.0152295743501111
2012	2	4775000	714.057459087972	0.000152788023432415	0	0	-0.0138048541647645
2012	3	4775000	718.32089153596	0.000153786070731178	0	0	-0.0132543709199401
2012	4	4775000	723.776888483787	0.000151573009329573	0	0	-0.0347854275045028
2012	5	4775000	728.685065955549	0.000151746582772836	0	0	-0.0401889201848084
2012	6	4775000	735.37635175605	0.000151746582772836	0	0	-0.048922366989556
2012	7	4775000	741.809638854143	0.000150227815144283	0	0	-0.0666068978700048
2012	8	4775000	749.206801154601	0.000149056194402256	0	0	-0.0830302141661476
2012	9	4775000	749.888535520081	0.000149142981123888	0	0	-0.0833304318711075
2012	10	4775000	744.246914144558	0.000148361900629204	0	0	-0.0812188979164744
2012	11	4775000	731.866326391333	0.000146582772835756	0	0	-0.0768806056001636
2012	12	4775000	720.018302740028	0.00015005424170102	0	0	-0.0394688615996044
2012	13	4775000	707.066817297476	0.000148492080711651	0	0	-0.032057532248667
2012	14	4775000	694.050943520088	0.000147277066608809	0	0	-0.0219738099378389
2012	15	4775000	683.329124372664	0.000147320459969625	0	0	-0.00633534298225309
2012	16	4775000	675.135838565709	0.000145280972011282	0	0	-0.00819959221461145
2012	17	4775000	672.437149721111	0.000141766109785203	0	0	-0.0283106751746341
2012	18	4775000	669.680123988073	0.00014159253634194	0	0	-0.0255048990947464
2012	19	4775000	662.713443086305	0.000142590583640703	0	0	-0.00831949788226485
2012	20	4775000	663.335568771578	0.000143328270774571	0	0	-0.00412395912470621
2012	21	4775000	658.725886498473	0.000143458450857019	0	0	0.00375590750604753
2012	22	4775000	652.825346529315	0.000143371664135387	0	0	0.0122156002567637
2012	23	4775000	653.929496396282	0.000143024517248861	0	0	0.0080597428817069
2012	24	4775000	652.747799712881	0.000140985029290519	0	0	-0.00451598567498528
2012	25	4775000	653.798722434821	0.000139249294857887	0	0	-0.0183523185700584
2012	26	4775000	650.158223904084	0.00013890214797136	0	0	-0.0153166160758321
2012	27	4775000	655.511987804529	0.000137730527229334	0	0	-0.0315966575590767
2012	28	4775000	653.707020111607	0.000140507702321545	0	0	-0.0093421363450624
2012	29	4775000	653.277661510604	0.000139249294857887	0	0	-0.0175693463696034
2012	30	4775000	652.129522988942	0.000137817313950966	0	0	-0.0259603689024045
2012	31	4775000	653.785721287896	0.000135864612714255	0	0	-0.042193826493419
2012	32	4775000	648.116794029187	0.000136906053373834	0	0	-0.0264100455147537
2012	33	4775000	644.554326830198	0.000134519418528965	0	0	-0.038095046155305
2012	34	4775000	641.849439778604	0.000133825124755912	0	0	-0.0390269714767439
2012	35	4775000	636.521984931477	0.000135994792796702	0	0	-0.0152736043084566
2012	36	4775000	635.926896517878	0.000139639835105229	0	0	0.0120660150154645
2012	37	4775000	636.391904589171	0.000140073768713387	0	0	0.0144692214725346
2012	38	4775000	639.846384270714	0.000137687133868518	0	0	-0.00819944349094568
2012	39	4775000	642.66380729046	0.000140507702321545	0	0	0.00768083195839482
2012	40	4775000	646.503543057062	0.000142547190279887	0	0	0.0162357299595061
2012	41	4775000	651.457473345198	0.000141983076589282	0	0	0.00451683613312875
2012	42	4775000	656.194723400522	0.000142373616836624	0	0	8.04120985722253e-06
2012	43	4775000	660.505360826602	0.000145584725536993	0	0	0.0158888024167801
2012	44	4775000	666.164936530759	0.000148231720546756	0	0	0.0255718404483363
2012	45	4775000	671.485275073961	0.000147971360381862	0	0	0.0156589061835813
2012	46	4775000	675.768369096167	0.00014922976784552	0	0	0.0178043712225318
2012	47	4775000	680.291976799309	0.000150444781948362	0	0	0.0192682313590744
2012	48	4775000	686.424214704506	0.000152701236710783	0	0	0.0253134795120452
2012	49	4775000	693.944496027128	0.000153742677370362	0	0	0.0211191299257729
2012	50	4775000	697.037717995418	0.000154046430896073	0	0	0.0185962418818019
2012	51	4775000	703.695567500327	0.000154263397700152	0	0	0.010380103040324
2012	52	4775000	709.985382653044	0.000154870904751573	0	0	0.00537281110309842
2013	1	4752000	715.176993764269	0.000152329826068284	0	0	-0.0080777119714966
2013	2	4752000	715.987889718258	0.000151728580631308	0	0	-0.0131117995891689
2013	3	4752000	721.219217259751	0.000155207214945244	0	0	0.00219182004918763
2013	4	4752000	727.124614878202	0.000158514064848615	0	0	0.015231756558886
2013	5	4752000	732.113958271275	0.000164354734807816	0	0	0.045465656476927
2013	6	4752000	738.823104838795	0.000170624865793429	0	0	0.075494248617705
2013	7	4752000	745.009291860726	0.000173373416362465	0	0	0.0837448724746075
2013	8	4752000	752.485473707837	0.000175091260468113	0	0	0.0836089579007479
2013	9	4752000	753.299781509994	0.00017680910457376	0	0	0.0930575319555905
2013	10	4752000	747.581186986376	0.000173888769594159	0	0	0.0832268308736317
2013	11	4752000	735.076341118799	0.000168219884045523	0	0	0.0657396465891576
2013	12	4752000	723.045102592974	0.000164397680910457	0	0	0.0588551077303707
2013	13	4752000	709.659036636761	0.000162465106291604	0	0	0.0661457981084876
2013	14	4752000	696.4326483926	0.000155851406484861	0	0	0.042168258014872
2013	15	4752000	685.397332652967	0.000150912604681125	0	0	0.0253906260178637
2013	16	4752000	677.200333421517	0.000147305132059266	0	0	0.0129941852420887
2013	17	4752000	674.659455645505	0.000147176293751342	0	0	0.0159199493383197
2013	18	4752000	672.601974215909	0.000143139360103071	0	0	-0.00892351560951915
2013	19	4752000	665.101253782346	0.000141249731586858	0	0	-0.0109776575233094
2013	20	4752000	666.225562695839	0.000142108653639682	0	0	-0.00664273925175095
2013	21	4752000	660.519027557218	0.000143525875026841	0	0	0.0119314843539451
2013	22	4752000	654.643420031405	0.000141206785484217	0	0	0.00451632121873733
2013	23	4752000	655.486551702477	0.000143397036718918	0	0	0.018785203549244
2013	24	4752000	654.164198309211	0.00014709040154606	0	0	0.0471377091110906
2013	25	4752000	655.735495509367	0.000146789778827571	0	0	0.0424935125236551
2013	26	4752000	652.391153581424	0.000147562808675113	0	0	0.0533557915791565
2013	27	4752000	658.40950331231	0.000149838952115096	0	0	0.0598267438266392
2013	28	4752000	656.432795836085	0.000146617994417007	0	0	0.0401674083488339
2013	29	4752000	655.35421016627	0.000145200773029848	0	0	0.0318084320057112
2013	30	4752000	654.032427178936	0.000142366330255529	0	0	0.0137112052069719
2013	31	4752000	655.973484420879	0.000140519647841958	0	0	-0.0023987012558421
2013	32	4752000	650.249368248574	0.000137169851835946	0	0	-0.0176076576274304
2013	33	4752000	646.531172994808	0.000138243504401976	0	0	-0.00422434850613165
2013	34	4752000	643.032139878905	0.000137427528451793	0	0	-0.00471537842490409
2013	35	4752000	638.104079435837	0.00013549495383294	0	0	-0.0111331045589274
2013	36	4752000	637.913231082539	0.00013622503757784	0	0	-0.00550738080252282
2013	37	4752000	638.212983672718	0.000137513420657075	0	0	0.00342678131475194
2013	38	4752000	641.357227396151	0.00013588146875671	0	0	-0.0133423730654644
2013	39	4752000	644.475358430831	0.000134893708395963	0	0	-0.0252536551132977
2013	40	4752000	648.527290530564	0.00013802877388877	0	0	-0.00883122516845552
2013	41	4752000	653.788179075729	0.000139188318660082	0	0	-0.00854738469519104
2013	42	4752000	658.526681531204	0.000140777324457805	0	0	-0.0044442869412657
2013	43	4752000	662.986663891058	0.0001420227614344	0	0	-0.00239320634557821
2013	44	4752000	668.238960345227	0.000144599527592871	0	0	0.00772334443371438
2013	45	4752000	673.204734522369	0.000145716126261542	0	0	0.00801430114935013
2013	46	4752000	678.116654437734	0.000146489156109083	0	0	0.00602159751650918
2013	47	4752000	683.054980036977	0.000145028988619283	0	0	-0.0112069749298397
2013	48	4752000	689.68733112335	0.000144127120463818	0	0	-0.0268053801905249
2013	49	4752000	697.136588654152	0.000145501395748336	0	0	-0.0280240471840215
2013	50	4752000	699.620940417839	0.00014674683272493	0	0	-0.0231853271975417
2013	51	4752000	705.587409333532	0.00014601674898003	0	0	-0.0362639823146798
2013	52	4752000	711.739402566863	0.000147391024264548	0	0	-0.0356020791816181
2014	1	4591000	725.502285860765	0.000146376505387703	0	0	-0.0450753726047407
2014	2	4591000	727.17690585905	0.000145489118952039	0	0	-0.0530502351604209
2014	3	4591000	733.350200845062	0.000143418550602155	0	0	-0.0743849265769642
2014	4	4591000	739.648057157507	0.000144010141559265	0	0	-0.0784806457554795
2014	5	4591000	744.705774887513	0.000144643989013311	0	0	-0.0807107678151035
2014	6	4591000	751.534477739181	0.000144348193534756	0	0	-0.0909266038528926
2014	7	4591000	757.623135685879	0.000144010141559265	0	0	-0.100344263664883
2014	8	4591000	765.252332663075	0.000147390661314177	0	0	-0.0884052616052078
2014	9	4591000	766.118889410055	0.000148024508768223	0	0	-0.08552052470669
2014	10	4591000	760.347483615359	0.000147390661314177	0	0	-0.0825247468657394
2014	11	4591000	747.582408519386	0.000149503486160997	0	0	-0.0534822757514762
2014	12	4591000	735.258272992588	0.000150433129093598	0	0	-0.0316327933284229
2014	13	4591000	721.302340173886	0.000148742869216142	0	0	-0.0239876390387352
2014	14	4591000	707.73372014671	0.00014853158673146	0	0	-0.00668856098269389
2014	15	4591000	696.221297959219	0.000147052609338686	0	0	-0.000317855773541143
2014	16	4591000	687.797388229017	0.000143418550602155	0	0	-0.0130814515771624
2014	17	4591000	685.388964374611	0.000142995985632791	0	0	-0.0125315183363772
2014	18	4591000	683.921626823838	0.000141263469258398	0	0	-0.022402606121687
2014	19	4591000	675.865918434039	0.000139869004859497	0	0	-0.0205157828732742
2014	20	4591000	677.409358790583	0.000138094231988168	0	0	-0.0351476673323372
2014	21	4591000	670.630249363249	0.000139573209380942	0	0	-0.0149564523413197
2014	22	4591000	664.710362886905	0.000138474540460596	0	0	-0.0140066462127484
2014	23	4591000	665.235675359035	0.000138178744982041	0	0	-0.0168897667025609
2014	24	4591000	663.684049141533	0.000136615254595394	0	0	-0.0257412381141761
2014	25	4591000	665.955155134367	0.000139277413902388	0	0	-0.0101435585899227
2014	26	4591000	662.908701028041	0.000136319459116839	0	0	-0.0267136349252592
2014	27	4591000	669.552941620488	0.00013665751109233	0	0	-0.0339822890859392
2014	28	4591000	667.424411343844	0.000135389816184238	0	0	-0.0398912759127831
2014	29	4591000	665.81814186077	0.000136150433129094	0	0	-0.0321681560086551
2014	30	4591000	664.191228212042	0.000135432072681175	0	0	-0.0349164927613869
2014	31	4591000	666.413568680373	0.000136868793577012	0	0	-0.027930956923989
2014	32	4591000	660.538068960184	0.000134629199239383	0	0	-0.0353319059973669
2014	33	4591000	656.586330919918	0.000134967251214874	0	0	-0.027089097171728
2014	34	4591000	652.276417139115	0.000134460173251637	0	0	-0.0243400140215839
2014	35	4591000	647.857858250288	0.000133107965349673	0	0	-0.0275644696176386
2014	36	4591000	648.043624042485	0.000132981195858863	0	0	-0.0287690879916171
2014	37	4591000	648.257178833625	0.000133995351785337	0	0	-0.0216845710199727
2014	38	4591000	651.138053792223	0.000135432072681175	0	0	-0.0155697455143016
2014	39	4591000	654.567820851458	0.00013678428058314	0	0	-0.0109504632264608
2014	40	4591000	658.815615251007	0.000138347770969787	0	0	-0.00609520351073847
2014	41	4591000	664.467684589592	0.000138854848933023	0	0	-0.0109376042780489
2014	42	4591000	669.258574320076	0.000141390238749208	0	0	-8.75212097733039e-05
2014	43	4591000	673.921942412318	0.000141094443270653	0	0	-0.00908405265809335
2014	44	4591000	678.750742120585	0.000142319881681809	0	0	-0.00758856204634574
2014	45	4591000	683.37523242566	0.000143672089583773	0	0	-0.0049390616831097
2014	46	4591000	688.926327486391	0.000145742657933657	0	0	0.00126816537378758
2014	47	4591000	694.276407605314	0.000145573631945912	0	0	-0.00759986591437406
2014	48	4591000	701.46144443758	0.000149207690682442	0	0	0.00675526160417765
2014	49	4591000	708.985310941211	0.000148404817240651	0	0	-0.00928836019531665
2014	50	4591000	710.931700830503	0.000150686668075217	0	0	0.00319060068196098
2014	51	4591000	716.298078896684	0.000153517853369956	0	0	0.0143821705053067
2014	52	4591000	722.440965306286	0.000156137756180013	0	0	0.0229209520070524
2015	1	4456000	758.680016700097	0.00014914703493095	0	0	-0.0320029738040336
2015	2	4456000	761.260873747315	0.000151624695369618	0	0	-0.019258672359118
2015	3	4456000	768.441600283539	0.000153411860276198	0	0	-0.016971491755167
2015	4	4456000	775.18027252857	0.000154589764419171	0	0	-0.0180348662421038
2015	5	4456000	780.329123662663	0.000158285946385053	0	0	-0.00119068177066365
2015	6	4456000	787.520159070223	0.000165069049553209	0	0	0.0321005635711255
2015	7	4456000	793.788037810807	0.0001678716490658	0	0	0.0413359242344915
2015	8	4456000	801.782749497302	0.000167587327376117	0	0	0.0292064783351598
2015	9	4456000	802.575029432327	0.000167262388302193	0	0	0.0261968910028808
2015	10	4456000	796.747470978743	0.000162388302193339	0	0	0.00358021722711288
2015	11	4456000	783.347211389271	0.000156823720552396	0	0	-0.0142302305123437
2015	12	4456000	770.411373370048	0.000154142973192526	0	0	-0.014812052060097
2015	13	4456000	755.508370965556	0.000153046303818034	0	0	-0.00252594284708852
2015	14	4456000	741.225944872686	0.000151584077985378	0	0	0.00698040207996542
2015	15	4456000	728.791482800316	0.000151462225832656	0	0	0.0233379747171712
2015	16	4456000	719.73283834395	0.000149593826157595	0	0	0.0234353092667837
2015	17	4456000	717.350130066133	0.000147238017871649	0	0	0.0106640671176319
2015	18	4456000	716.2418067458	0.000145410235580829	0	0	-0.000337604903152523
2015	19	4456000	707.537960360309	0.000142201462225833	0	0	-0.0103711189666375
2015	20	4456000	709.349313595496	0.00013748984565394	0	0	-0.0456042079346295
2015	21	4456000	701.479116378112	0.000138099106417547	0	0	-0.0306197517169335
2015	22	4456000	695.337367311649	0.000137814784727864	0	0	-0.0240708584041153
2015	23	4456000	695.509864738046	0.000137449228269699	0	0	-0.0269009336698518
2015	24	4456000	693.574682493595	0.000139723801787165	0	0	-0.00803760955280563
2015	25	4456000	696.787465026443	0.00014646628757108	0	0	0.0350358411981914
2015	26	4456000	694.015983724243	0.000144597887896019	0	0	0.0259129713111947
2015	27	4456000	701.331895667453	0.000143907392363932	0	0	0.0103632878776028
2015	28	4456000	699.029214194966	0.000143013809910642	0	0	0.00739709542896454
2015	29	4456000	697.098111752527	0.000141795288383428	0	0	0.00158067885839261
2015	30	4456000	695.000764943357	0.000140739236393176	0	0	-0.00287879531113908
2015	31	4456000	697.503999771714	0.000142160844841592	0	0	0.00357847443040203
2015	32	4456000	691.235182440821	0.00014110479285134	0	0	0.00515717030865136
2015	33	4456000	686.912122415504	0.000140373679935012	0	0	0.00624225056535376
2015	34	4456000	681.700741239743	0.000139114541023558	0	0	0.00483974647622804
2015	35	4456000	677.798573692512	0.000134930950446791	0	0	-0.0197677808903004
2015	36	4456000	678.30805929769	0.000134199837530463	0	0	-0.0258113685333733
2015	37	4456000	678.561941253341	0.000132859463850528	0	0	-0.0359023101241773
2015	38	4456000	681.325224450362	0.000135580828594639	0	0	-0.0201448940356416
2015	39	4456000	685.131553859715	0.000139195775792039	0	0	0.000391816927381449
2015	40	4456000	689.621718102194	0.000142363931762794	0	0	0.0164993091127091
2015	41	4456000	695.887224753938	0.000144069861900894	0	0	0.0194180533359264
2015	42	4456000	700.883312433226	0.00014910641754671	0	0	0.0475352843701044
2015	43	4456000	705.879274655345	0.000147725426482535	0	0	0.0304878271927773
2015	44	4456000	710.365661275509	0.000144394800974817	0	0	0.000892974926958427
2015	45	4456000	714.737717925034	0.000142404549147035	0	0	-0.0189408192481234
2015	46	4456000	720.992521495014	0.000142120227457352	0	0	-0.029393538578001
2015	47	4456000	726.804909955911	0.000140089358245329	0	0	-0.0509145018821573
2015	48	4456000	734.674392019088	0.000141389114541024	0	0	-0.0523693114079417
2015	49	4456000	742.568682459666	0.000144354183590577	0	0	-0.042782146904494
2015	50	4456000	744.177604653119	0.000145125913891145	0	0	-0.0397453571139192
2015	51	4456000	749.145109175579	0.000147887896019496	0	0	-0.027958681060641
2015	52	4456000	755.554574926627	0.000153330625507717	0	0	-0.000733997179067
2015	53	4456000	0	0.000145816409423233	0	0	Inf
2016	1	4364000	787.471016949226	0.000149291896144768	0	0	-0.0361550029606505
2016	2	4364000	790.950825838681	0.000151416207710464	0	0	-0.0267410123963828
2016	3	4364000	799.035450206224	0.000154169944925256	0	0	-0.0190673019604976
2016	4	4364000	806.150505512518	0.000155232100708104	0	0	-0.0210264775579863
2016	5	4364000	811.409895364224	0.000154209284028324	0	0	-0.0337805781280499
2016	6	4364000	818.909715664155	0.000155035405192762	0	0	-0.0375007343016425
2016	7	4364000	825.333646211756	0.000156215578284815	0	0	-0.0377224972647824
2016	8	4364000	833.646511700672	0.000158261211644374	0	0	-0.0348427196575399
2016	9	4364000	834.405495625877	0.000158221872541306	0	0	-0.0359603283813104
2016	10	4364000	828.485808979598	0.000158929976396538	0	0	-0.0247268073364217
2016	11	4364000	814.533361805959	0.000158300550747443	0	0	-0.0119496171211183
2016	12	4364000	801.0555842348	0.000155035405192762	0	0	-0.0160483048714785
2016	13	4364000	785.296980099334	0.000151494885916601	0	0	-0.0192245487782523
2016	14	4364000	770.369891754969	0.000147757671125098	0	0	-0.0248840095649357
2016	15	4364000	757.143976353281	0.000145082612116444	0	0	-0.0258127608006774
2016	16	4364000	747.458908231868	0.000143823760818253	0	0	-0.0217522435719296
2016	17	4364000	745.149860319507	0.000144256490952006	0	0	-0.0157684526901326
2016	18	4364000	744.497782375627	0.000143784421715185	0	0	-0.0181300504785345
2016	19	4364000	735.121768018411	0.000144374508261212	0	0	-0.00152596218370013
2016	20	4364000	737.28090929887	0.000142761605035405	0	0	-0.0155719606381611
2016	21	4364000	728.272031256358	0.000140715971675846	0	0	-0.0176747571016182
2016	22	4364000	721.944365973225	0.000138709677419355	0	0	-0.0231934298021045
2016	23	4364000	721.747554404159	0.000141266719118804	0	0	-0.00491522885323511
2016	24	4364000	719.468544577546	0.000140519276160504	0	0	-0.00704484527606702
2016	25	4364000	723.675725554539	0.000140912667191188	0	0	-0.010053847735411
2016	26	4364000	721.167082250481	0.000141188040912667	0	0	-0.00466893502678196
2016	27	4364000	729.08966971789	0.000144177812745869	0	0	0.00536330501517523
2016	28	4364000	726.623685700134	0.000140243902439024	0	0	-0.0187493003163072
2016	29	4364000	724.342094158575	0.000136900078678206	0	0	-0.0391280506643731
2016	30	4364000	721.717838745868	0.000136428009441385	0	0	-0.0389596006033719
2016	31	4364000	724.524496348741	0.000138749016522423	0	0	-0.0263959278742388
2016	32	4364000	717.928437157458	0.000137096774193548	0	0	-0.0291511466523335
2016	33	4364000	713.244673403539	0.000136978756884343	0	0	-0.0236169634792472
2016	34	4364000	707.16119991784	0.000139457120377655	0	0	0.00260025589974923
2016	35	4364000	703.894424160952	0.00014036191974823	0	0	0.0137883971031839
2016	36	4364000	704.734668042086	0.000137726199842644	0	0	-0.00643457495100103
2016	37	4364000	705.000412227579	0.000137096774193548	0	0	-0.011348095815009
2016	38	4364000	707.612074735348	0.000139417781274587	0	0	0.00167878037566881
2016	39	4364000	711.759988615754	0.000139732494099135	0	0	-0.00191074047081382
2016	40	4364000	716.477947012358	0.000138119590873328	0	0	-0.0199279643873136
2016	41	4364000	723.287232912145	0.000142800944138474	0	0	0.00375060828452976
2016	42	4364000	728.450358595862	0.000142407553107789	0	0	-0.00610935054578145
2016	43	4364000	733.75068058487	0.000143469708890637	0	0	-0.00592937178797782
2016	44	4364000	737.860271873361	0.000146302124311566	0	0	0.00804993621835582
2016	45	4364000	741.903191781021	0.000148662470495673	0	0	0.0187312959061649
2016	46	4364000	748.871069906541	0.000148033044846578	0	0	0.00497940198694643
2016	47	4364000	755.157703869494	0.000149921321793863	0	0	0.00932559661964776
2016	48	4364000	763.720703455467	0.000151494885916601	0	0	0.00848385609453469
2016	49	4364000	771.929786278519	0.000152321007081039	0	0	0.0032000497524391
2016	50	4364000	773.100824500175	0.000155192761605035	0	0	0.0205654618336547
2016	51	4364000	777.621238821991	0.000157159716758458	0	0	0.0274925119205784
2016	52	4364000	784.226647837262	0.000160896931549961	0	0	0.0430658053457859
2017	1	4266000	804.466773203057	0.000158125240107568	0	0	0.0232865140251292
2017	2	4266000	808.804118154778	0.000160199769496735	0	0	0.031152019728466
2017	3	4266000	817.624500778789	0.00016223588167499	0	0	0.0329925279826091
2017	4	4266000	824.997900543715	0.000163657318478678	0	0	0.0327299008136738
2017	5	4266000	830.333846141455	0.000163388398002305	0	0	0.0244072356591523
2017	6	4266000	838.019484966518	0.000164809834805993	0	0	0.0238425423178322
2017	7	4266000	844.509615785414	0.000163157894736842	0	0	0.00579079755064433
2017	8	4266000	853.01677753288	0.000159316173645793	0	0	-0.0276861817433245
2017	9	4266000	853.77372738425	0.000156127545140223	0	0	-0.0479913190931552
2017	10	4266000	847.78782521716	0.000152170572416443	0	0	-0.0655680862165261
2017	11	4266000	833.495096133221	0.000146215904725317	0	0	-0.0867372783218695
2017	12	4266000	819.670288720719	0.000142835190165194	0	0	-0.0928059608448706
2017	13	4266000	803.294072673813	0.000141413753361506	0	0	-0.0835236745249298
2017	14	4266000	787.932631054266	0.000139761813292355	0	0	-0.0765707989191155
2017	15	4266000	774.165230765904	0.000139108720706877	0	0	-0.0645407837761867
2017	16	4266000	763.953438915526	0.000141183250096043	0	0	-0.0378994810948515
2017	17	4266000	761.790000717453	0.00014329619669612	0	0	-0.020727498001525
2017	18	4266000	761.696219956508	0.000143987706492509	0	0	-0.0158806354023897
2017	19	4266000	751.714397279761	0.000144679216288897	0	0	0.00197628610761678
2017	20	4266000	754.278962710422	0.000142835190165194	0	0	-0.0141578424407443
2017	21	4266000	744.170928475631	0.000140722243565117	0	0	-0.0155487510098422
2017	22	4266000	737.751408871261	0.000139646561659624	0	0	-0.0145732136082404
2017	23	4266000	737.1629158916	0.0001417595082597	0	0	0.00113554831687066
2017	24	4266000	734.595972871335	0.000139684978870534	0	0	-0.0100680825167421
2017	25	4266000	739.814758546323	0.000142566269688821	0	0	0.00322410634029984
2017	26	4266000	737.580942640898	0.000144794467921629	0	0	0.0219895287709436
2017	27	4266000	745.9813896755	0.000145101805608913	0	0	0.0126257979821682
2017	28	4266000	743.391261026566	0.000142566269688821	0	0	-0.00160246842950644
2017	29	4266000	740.746233848055	0.000144256626968882	0	0	0.0138424816535055
2017	30	4266000	737.563601391755	0.000141567422205148	0	0	-0.000764139378205575
2017	31	4266000	740.66944141535	0.000141951594314253	0	0	-0.00225396286386474
2017	32	4266000	733.872963514704	0.0001417595082597	0	0	0.00562363881826437
2017	33	4266000	728.880354672052	0.000141913177103342	0	0	0.0136094288512014
2017	34	4266000	722.010789870815	0.000141029581252401	0	0	0.0168823102094715
2017	35	4266000	719.532465775969	0.000143142527852478	0	0	0.0356725171481315
2017	36	4266000	720.698928090289	0.000139915482135997	0	0	0.0106855603769489
2017	37	4266000	720.946451578581	0.000139262389550519	0	0	0.00562253744718909
2017	38	4266000	723.346654837954	0.000137379946215905	0	0	-0.0112624490394294
2017	39	4266000	727.765241169645	0.000138724548597772	0	0	-0.00764702799037337
2017	40	4266000	732.648991781814	0.000138033038801383	0	0	-0.0191756106121801
2017	41	4266000	739.869594572428	0.000139262389550519	0	0	-0.0200975883878847
2017	42	4266000	745.114406051643	0.000138801383019593	0	0	-0.0302160391327647
2017	43	4266000	750.641186024861	0.000143065693430657	0	0	-0.00778159543282421
2017	44	4266000	754.301861570932	0.000144179792547061	0	0	-0.0049076659617714
2017	45	4266000	757.898847135496	0.000147022666154437	0	0	0.00989730079792963
2017	46	4266000	765.524647556733	0.000149711870918171	0	0	0.0181252850415099
2017	47	4266000	772.237690660425	0.000151786400307338	0	0	0.0232600785442282
2017	48	4266000	781.423331557761	0.000150825970034575	0	0	0.00483306332140133
2017	49	4266000	789.815788554827	0.000151594314252785	0	0	-0.000779660983928986
2017	50	4266000	790.437291547616	0.000151863234729159	0	0	0.000205846123562073
2017	51	4266000	794.415351364016	0.000152900499423742	0	0	0.00199473566725881
2017	52	4266000	801.086434486553	0.000154667691125624	0	0	0.00513498336304237
2018	1	4182000	820.253670372811	0.000153151458137347	0	0	-0.00762406874688929
2018	2	4182000	825.453820294916	0.000153527751646284	0	0	-0.0114528760573654
2018	3	4182000	834.959413726066	0.000154543744120414	0	0	-0.01623960818114
2018	4	4182000	842.575493656066	0.000155032925682032	0	0	-0.0220460882092169
2018	5	4182000	848.017111735038	0.000158682972718721	0	0	-0.00544459736854973
2018	6	4182000	855.868312734254	0.000165004703668862	0	0	0.0246903489138838
2018	7	4182000	862.418095045547	0.000172643461900282	0	0	0.0639850964067938
2018	8	4182000	871.108058674351	0.000184383819379116	0	0	0.125003942095726
2018	9	4182000	871.897558127903	0.000191420507996237	0	0	0.166880203431826
2018	10	4182000	865.802683762565	0.000192699905926623	0	0	0.182948516108867
2018	11	4182000	851.19269411399	0.000188485418626529	0	0	0.176936793428165
2018	12	4182000	837.035052399524	0.00018280338664158	0	0	0.160763814149382
2018	13	4182000	820.06674117433	0.00017098777046096	0	0	0.108202484469258
2018	14	4182000	804.282158930252	0.000163273753527752	0	0	0.078974574239258
2018	15	4182000	790.035983970728	0.000156726246472248	0	0	0.0543823533370394
2018	16	4182000	779.263336044066	0.000151006585136406	0	0	0.0299470831957821
2018	17	4182000	777.285715082018	0.000148071495766698	0	0	0.0124977015909224
2018	18	4182000	777.837520751367	0.000144571966133584	0	0	-0.0121330232851849
2018	19	4182000	767.196211988342	0.000143254938852305	0	0	-0.00755505814258392
2018	20	4182000	770.245196905461	0.000142050799623706	0	0	-0.0197926542959435
2018	21	4182000	758.960884783482	0.000143292568203198	0	0	0.00347727434895558
2018	22	4182000	752.458044829269	0.000140094073377234	0	0	-0.0104431667430066
2018	23	4182000	751.446995665365	0.000139115710253998	0	0	-0.0160317304279038
2018	24	4182000	748.609900895954	0.000137986829727187	0	0	-0.0203175256936233
2018	25	4182000	754.922632528529	0.000137460018814675	0	0	-0.0322187088855225
2018	26	4182000	752.946186315503	0.000136368767638758	0	0	-0.0373814049756135
2018	27	4182000	761.807101827974	0.000139905926622766	0	0	-0.0238998846089587
2018	28	4182000	759.101765434922	0.000141335841956726	0	0	-0.0104093624790802
2018	29	4182000	756.051756482041	0.000145663217309501	0	0	0.0240039697842958
2018	30	4182000	752.2416563319	0.000147394167450611	0	0	0.0414206570532607
2018	31	4182000	755.677899836684	0.000147958607714017	0	0	0.0406550200422106
2018	32	4182000	748.715106330109	0.000145738476011289	0	0	0.0345724207392687
2018	33	4182000	743.400932075534	0.00014513640639699	0	0	0.0376634824041638
2018	34	4182000	735.746998712859	0.000140583254938852	0	0	0.0155664940627376
2018	35	4182000	734.170530225417	0.000139002822201317	0	0	0.0063057145227036
2018	36	4182000	735.666597518615	0.000141561618062088	0	0	0.0227459049219115
2018	37	4182000	735.873455687412	0.000139868297271872	0	0	0.0102280415938601
2018	38	4182000	738.039084885669	0.000140809031044214	0	0	0.014038436888388
2018	39	4182000	742.715207484774	0.000140846660395108	0	0	0.00792334996768829
2018	40	4182000	747.76317038031	0.000140921919096896	0	0	0.00165403923151397
2018	41	4182000	755.358768827298	0.000139793038570085	0	0	-0.0163614554266511
2018	42	4182000	760.670960676144	0.000141561618062088	0	0	-0.0108732436279568
2018	43	4182000	766.41726009243	0.000142878645343368	0	0	-0.00915592648785587
2018	44	4182000	769.611063208602	0.00014340545625588	0	0	-0.00962962145801874
2018	45	4182000	772.694758080319	0.000144722483537159	0	0	-0.00452281841409311
2018	46	4182000	781.015665921765	0.000146001881467545	0	0	-0.0064219786370679
2018	47	4182000	788.188835042509	0.00014758231420508	0	0	-0.00480701435247408
2018	48	4182000	798.03922378649	0.000147394167450611	0	0	-0.0183439903079334
2018	49	4182000	806.595736704478	0.000149238005644403	0	0	-0.0166077454850054
2018	50	4182000	806.576673549459	0.000149350893697084	0	0	-0.0158406187141923
2018	51	4182000	809.972999834269	0.000150178739416745	0	0	-0.0145350522013429
2018	52	4182000	816.671962985559	0.000150818438381938	0	0	-0.018455345192039
2019	1	4116000	834.02027411631	0.000148856088560886	0	0	-0.0326374249656598
2019	2	4116000	840.095902567427	0.000149261992619926	0	0	-0.0370147056691911
2019	3	4116000	850.244400762291	0.000151476014760148	0	0	-0.034395287679721
2019	4	4116000	858.089801213679	0.000153210332103321	0	0	-0.0322691181907942
2019	5	4116000	863.661403823034	0.000157011070110701	0	0	-0.0146601477928588
2019	6	4116000	871.650445518464	0.000160295202952029	0	0	-0.00327017043715086
2019	7	4116000	878.241311835152	0.000164391143911439	0	0	0.0145275427071264
2019	8	4116000	887.09546237701	0.000166494464944649	0	0	0.0172524133783534
2019	9	4116000	887.95314420639	0.000165867158671587	0	0	0.0124408093666731
2019	10	4116000	881.712477661993	0.000162988929889299	0	0	0.00191391454783793
2019	11	4116000	866.820581308071	0.000159741697416974	0	0	-0.00117738472075885
2019	12	4116000	852.355198608701	0.000155571955719557	0	0	-0.0107410603274842
2019	13	4116000	834.830393173127	0.000149815498154982	0	0	-0.0273473430768981
2019	14	4116000	818.646574273252	0.000147269372693727	0	0	-0.0249760701575074
2019	15	4116000	803.992831472037	0.000145239852398524	0	0	-0.0208867925368072
2019	16	4116000	792.630429382223	0.000143173431734317	0	0	-0.0209813158386881
2019	17	4116000	790.885905300683	0.000142656826568266	0	0	-0.0223621450099802
2019	18	4116000	792.185240076214	0.000142509225092251	0	0	-0.0249755222330458
2019	19	4116000	780.830356353145	0.000140553505535055	0	0	-0.0243719473741079
2019	20	4116000	784.450695085662	0.000139594095940959	0	0	-0.0355034360478459
2019	21	4116000	771.901891725065	0.00013929889298893	0	0	-0.0218964247999086
2019	22	4116000	765.330810816006	0.000137453874538745	0	0	-0.0265647358353822
2019	23	4116000	763.857788978854	0.000137380073800738	0	0	-0.0252112228960821
2019	24	4116000	760.766610303793	0.000137490774907749	0	0	-0.0204617422649198
2019	25	4116000	768.268583206865	0.000137638376383764	0	0	-0.0289854143376692
2019	26	4116000	766.538564558483	0.000136494464944649	0	0	-0.0348822170139399
2019	27	4116000	775.846712828259	0.000137047970479705	0	0	-0.0425943840218013
2019	28	4116000	773.037167060259	0.000141771217712177	0	0	-0.00599863403449666
2019	29	4116000	769.530164546082	0.000142214022140221	0	0	0.00165014383116075
2019	30	4116000	765.017904225409	0.000142878228782288	0	0	0.0122638904563811
2019	31	4116000	768.818640285242	0.000141623616236162	0	0	-0.00158508160622828
2019	32	4116000	761.729786886704	0.000141217712177122	0	0	0.00481826124759657
2019	33	4116000	756.081873530294	0.000138487084870849	0	0	-0.00725037026042956
2019	34	4116000	747.639120441379	0.000138339483394834	0	0	0.0028902708533306
2019	35	4116000	747.095920200125	0.000136309963099631	0	0	-0.0111042236690347
2019	36	4116000	748.928269364725	0.000139889298892989	0	0	0.0123799982114968
2019	37	4116000	749.069199975793	0.000141070110701107	0	0	0.0207334649785484
2019	38	4116000	750.969370422345	0.000140774907749077	0	0	0.0160201335120886
2019	39	4116000	755.890514730386	0.000141845018450185	0	0	0.0170785120570256
2019	40	4116000	761.098503303607	0.000143690036900369	0	0	0.0232578261809194
2019	41	4116000	769.029918471369	0.000143468634686347	0	0	0.0111440157564557
2019	42	4116000	774.390177131989	0.000142140221402214	0	0	-0.00515267012653361
2019	43	4116000	780.345586270709	0.000142546125461255	0	0	-0.00992584107219194
2019	44	4116000	783.044314619381	0.000141845018450185	0	0	-0.0181909431604832
2019	45	4116000	785.531102396287	0.000141734317343173	0	0	-0.02206291048619
2019	46	4116000	794.588948697074	0.000143357933579336	0	0	-0.0221359090456964
2019	47	4116000	802.257469020671	0.00014760147601476	0	0	-0.00281389592224949
2019	48	4116000	812.816185089814	0.000148413284132841	0	0	-0.0103543522437169
2019	49	4116000	821.507886383715	0.000152546125461255	0	0	0.00644195108044629
2019	50	4116000	820.742730272613	0.00015309963099631	0	0	0.0110354553178665
2019	51	4116000	823.498663769282	0.000152693726937269	0	0	0.0049803799461497
2019	52	4116000	830.178066924703	0.000150922509225092	0	0	-0.0146692226763046
2020	1	4081000	849.128685286688	0.000146958725561188	0	0	-0.0439611638771627
2020	2	4081000	856.111437693436	0.000144532947139754	0	0	-0.067411127982268
2020	3	4081000	866.899604688955	0.000147501810282404	0	0	-0.0600987754604509
2020	4	4081000	874.988048488403	0.000148117306299783	0	0	-0.0649015133252483
2020	5	4081000	880.721135674736	0.000148225923244026	0	0	-0.070307312004381
2020	6	4081000	888.85582110163	0.000152136133236785	0	0	-0.0545148267596137
2020	7	4081000	895.498804096732	0.000155104996379435	0	0	-0.0432148026548923
2020	8	4081000	904.532847827294	0.000154308472121651	0	0	-0.0576351073955119
2020	9	4081000	905.482012923714	0.00015626357711803	0	0	-0.0466955856883224
2020	10	4081000	899.054334899814	0.000157458363504707	0	0	-0.0325390065585682
2020	11	4081000	883.856604473755	0.000154525706010138	0	0	-0.0342324810615287
2020	12	4081000	869.055349895918	0.000151230992034757	0.104565217391304	0	-0.0387263594890111
2020	13	4081000	850.943586624922	0.000151955104996379	0.134260869565217	0	-0.0135656309141561
2020	14	4081000	834.324328486852	0.000148262128892107	0.118434782608696	0	-0.0183673518362388
2020	15	4081000	819.260630686742	0.000145546705286025	0.0868695652173913	0	-0.0186273209222197
2020	16	4081000	807.224034810261	0.000144822592324403	0.0658260869565217	0	-0.00894923156241083
2020	17	4081000	805.746403520084	0.000144677769732078	0.044695652173913	0	-0.0081246450390399
2020	18	4081000	807.879939944105	0.000140188269370022	0.0331304347826087	0	-0.0414417270299119
2020	19	4081000	795.729189864875	0.000138631426502534	0.0205652173913044	0	-0.0376122809695566
2020	20	4081000	800.000050130722	0.000139934829833454	0.0134347826086957	0	-0.0337500605485087
2020	21	4081000	786.066106440273	0.000138341781317886	0.0114347826086957	0	-0.027817134285683
2020	22	4081000	779.416213448918	0.000136531498913831	0.00821739130434783	0	-0.0323526929691853
2020	23	4081000	777.433964170561	0.000137002172338885	0.00643478260869565	0	-0.0265411149004478
2020	24	4081000	774.081247311279	0.000137002172338885	0.00465217391304348	0	-0.0223248494538584
2020	25	4081000	782.909720219813	0.000133707458363505	0.00530434782608696	0	-0.0565962065298826
2020	26	4081000	781.416026933973	0.000133055756698045	0.00465217391304348	0	-0.0593998911387763
2020	27	4081000	791.187485628415	0.000132621288921072	0.00365217391304348	0	-0.0740500661254527
2020	28	4081000	788.274924122586	0.000133128167994207	0.00365217391304348	0	-0.0670767552087741
2020	29	4081000	784.269101822883	0.000133019551049964	0.00465217391304348	0	-0.0630766935837478
2020	30	4081000	778.957021981299	0.000135300506879073	0.0048695652173913	0	-0.0405118910168271
2020	31	4081000	783.163588330938	0.000141238233164374	0.0058695652173913	0	-0.00378412425589676
2020	32	4081000	775.952018723787	0.000141926140477915	0.00608695652173913	0	0.0103717511933917
2020	33	4081000	769.936358904621	0.000143120926864591	0.00508695652173913	0	0.0268381157174822
2020	34	4081000	760.667581782374	0.000145908761766836	0.00565217391304348	0	0.0595955701324936
2020	35	4081000	761.288852719991	0.000146415640839971	0.00465217391304348	0	0.0624088309059798
2020	36	4081000	763.465004229116	0.000140767559739319	0.00521739130434783	0	0.0185142680968808
2020	37	4081000	763.526398180665	0.000141346850108617	0.00643478260869565	0	0.0226234506894513
2020	38	4081000	765.146839041059	0.0001408037653874	0.00865217391304348	0	0.0165369054844413
2020	39	4081000	770.318728775983	0.000140007241129616	0.00865217391304348	0	0.00399999520836369
2020	40	4081000	775.697875962557	0.000140658942795076	0.0126521739130435	0	0.00167864845037441
2020	41	4081000	783.965239298233	0.000144967414916727	0.0196521739130435	0	0.0214738611584825
2020	42	4081000	789.378083069118	0.000146234612599566	0.0330869565217391	0	0.0233372541320854
2020	43	4081000	795.553999428655	0.000148117306299783	0.0527391304347826	0	0.0284656988559029
2020	44	4081000	797.739396631038	0.000148479362780594	0.0708695652173913	0	0.0281553142088966
2020	45	4081000	799.549871112094	0.000146922519913106	0.0782173913043478	0	0.0150711410548359
2020	46	4081000	809.412106843895	0.000143953656770456	0.0897826086956522	0	-0.0175585548124699
2020	47	4081000	817.631027688527	0.000147465604634323	0.094	0	-0.00370708496361234
2020	48	4081000	828.973223480509	0.000150217233888487	0.094695652173913	0	0.000997350090536931
2020	49	4081000	837.81010842595	0.000155358435916003	0.103478260869565	0	0.0243371276724722
2020	50	4081000	836.208716584107	0.000159992758870384	0.117260869565217	0	0.0569131635105435
2020	51	4081000	838.27717584406	0.000166690803765387	0.122565217391304	0	0.0984433628087844
2020	52	4081000	844.924288092166	0.000169370021723389	0.153869565217391	0	0.10731815049675
2020	53	4081000	0	0.000175416364952933	0.166652173913043	0.4	Inf
2021	1	4143000	863.40805254816	0.000167793310918422	0.131608695652174	0.6	0.0982061114690736
2021	2	4143000	871.280600980604	0.00016549283312688	0.101391304347826	0.5	0.0733625871475352
2021	3	4143000	882.654289214785	0.000163935586621837	0.0940434782608696	0.7	0.0495615455787697
2021	4	4143000	890.961824989924	0.000160856485577774	0.0858260869565217	0.7	0.0202457327622092
2021	5	4143000	896.844427375344	0.000156078570164573	0.0704782608695652	0.5	-0.0165518421280565
2021	6	4143000	905.1174961442	0.000150911343125111	0.0619130434782609	0.8	-0.0578018835864658
2021	7	4143000	911.817248383258	0.000147407538488763	0.0575652173913043	1.1	-0.0864397427478023
2021	8	4143000	921.019935696215	0.000148469297469474	0.0584347826086957	1.3	-0.0890533771499907
2021	9	4143000	922.050545112229	0.000146947442930455	0.0557391304347826	1.1	-0.0993986127963013
2021	10	4143000	915.449588499773	0.000146947442930455	0.0610434782608696	1.7	-0.0929047208805356
2021	11	4143000	899.964412000365	0.000145991859847815	0.0711304347826087	2.2	-0.0832970848633225
2021	12	4143000	884.84958301267	0.000148469297469474	0.0851304347826087	6.1	-0.0518162452612165
2021	13	4143000	866.183935758934	0.000147372146522739	0.104130434782609	7.6	-0.0385413933239061
2021	14	4143000	849.149026695603	0.000150663599362945	0.10895652173913	8.5	0.0026508577807084
2021	15	4143000	833.691506789727	0.000153813484339055	0.106652173913043	11	0.0425918855129098
2021	16	4143000	820.920883979429	0.000157034153247213	0.110521739130435	11.8	0.0809811485100879
2021	17	4143000	819.727378013593	0.000157741992567687	0.102304347826087	9.3	0.0874347056213837
2021	18	4143000	822.715832051202	0.000156503273756857	0.0916521739130435	8.4	0.0749762743656046
2021	19	4143000	809.766608448058	0.000151725358343656	0.0788695652173913	8.09999999999999	0.0588236055364559
2021	20	4143000	814.698825071061	0.000147903026013095	0.0551304347826087	8.70000000000001	0.0259005834789291
2021	21	4143000	799.360742303488	0.000145213236595293	0.037695652173913	11.3	0.0265703037095709
2021	22	4143000	792.639585319759	0.000143514422226155	0.0252608695652174	9.9	0.0231636358065994
2021	23	4143000	790.117757327994	0.000142665015041586	0.0176086956521739	9.60000000000001	0.0203542352046268
2021	24	4143000	786.491356422885	0.000141815607857016	0.00995652173913044	8.2	0.0189558899222012
2021	25	4143000	796.749403223746	0.000139444346133428	0.00730434782608696	8.39999999999999	-0.0109813740535538
2021	26	4143000	795.492618537518	0.000142063351619182	0.00508695652173913	8.2	0.00918598273849076
2021	27	4143000	805.689470705106	0.000142240311449301	0.00508695652173913	5.10000000000001	-0.00234515998260837
2021	28	4143000	802.68554627031	0.000139904441691736	0.00617391304347826	4	-0.0150563895493889
2021	29	4143000	798.210719816475	0.000140647672978234	0.00882608695652174	3	-0.00427295666645443
2021	30	4143000	792.024330166991	0.000141355512298708	0.0129130434782609	2.5	0.00855487587304292
2021	31	4143000	796.642987117777	0.000138665722880906	0.0158695652173913	1.7	-0.0163724369996226
2021	32	4143000	789.315749140554	0.00013774553176429	0.0241304347826087	1.39999999999999	-0.0138293821609918
2021	33	4143000	782.923206298704	0.000139904441691736	0.034695652173913	1	0.00980529589560694
2021	34	4143000	772.836968741997	0.000143832949920368	0.0444347826086957	0.899999999999991	0.051709523320363
2021	35	4143000	774.724602700575	0.000143868341886392	0.051	0.90000000000002	0.0494051656111123
2021	36	4143000	777.227184860438	0.000145177844629269	0.0508260869565217	0.699999999999989	0.0555472273493811
2021	37	4143000	777.218379441574	0.000147372146522739	0.0476521739130435	0.97549668874173	0.0715135179875194
2021	38	4143000	778.566156123641	0.00014956644841621	0.0434782608695652	0.660927152317867	0.0855853331823697
2021	39	4143000	783.972148826878	0.000147195186692621	0.0454782608695652	1.31192052980133	0.0610070794538951
2021	40	4143000	789.507121686304	0.000149814192178375	0.0488260869565217	1.80198675496688	0.0723145830423306
2021	41	4143000	798.09649282877	0.000150415855600779	0.0584782608695652	2.69933774834437	0.0650341251184591
2021	42	4143000	803.557106746636	0.000150875951159087	0.0827826086956522	3.08940397350993	0.0610322438089358
2021	43	4143000	809.941838556106	0.000152043886037869	0.108217391304348	3.8	0.0608169119053126
2021	44	4143000	811.602145586229	0.000158449831888161	0.13995652173913	6	0.103249917301836
2021	45	4143000	812.662723549431	0.000163475491063529	0.164130434782609	9.80000000000002	0.136756951229607
2021	46	4143000	823.332720338406	0.000168324190408777	0.195260869565217	12.7	0.155304503881539
2021	47	4143000	832.103508277554	0.000173137497788002	0.21204347826087	13.8	0.175815256476058
2021	48	4143000	844.238157096853	0.000177278357812776	0.202	9.03243243243243	0.186631984800317
2021	49	4143000	853.215397201217	0.000176393558662184	0.189434782608696	3.2	0.168286464672087
2021	50	4143000	850.748423271319	0.000174730136259069	0.161391304347826	4.5	0.160625130756311
2021	51	4143000	852.100894157559	0.000173456025482216	0.152652173913043	4.3	0.150333260674591
2021	52	4143000	858.704464333559	0.000168465758272872	0.15895652173913	2.83243243243243	0.108646850623803
2022	1	4195000	880.483251170868	0.000159847698165455	0.143782608695652	2.02432432432433	0.0489694139801017
2022	2	4195000	889.247572336395	0.000158670820353063	0.164304347826087	1.91351351351352	0.0309839785013004
2022	3	4195000	901.196331632995	0.000155832467982001	0.23895652173913	1.47567567567567	-0.000883638342770485
2022	4	4195000	909.73255555357	0.000155070958809277	0.30604347826087	1.67027027027028	-0.0150951567795811
2022	5	4195000	915.772261803573	0.000156836275527864	0.34695652173913	1.92702702702703	-0.0104526662390071
2022	6	4195000	924.212140463864	0.000157251644167532	0.363391304347826	2.11891891891891	-0.0168923776050253
2022	7	4195000	931.002307726087	0.000155313257182416	0.377130434782609	2.24594594594594	-0.0360926148595249
2022	8	4195000	940.400555927287	0.000155244029075805	0.380173913043478	2.24594594594596	-0.0461511381014569
2022	9	4195000	941.501629900642	0.000154240221529941	0.402695652173913	2.37567567567567	-0.0534270237067462
2022	10	4195000	934.720392870455	0.00015361716857044	0.463913043478261	1.3	-0.0504112173328663
2022	11	4195000	918.901600176344	0.000154067151263413	0.513478260869565	1.43783783783784	-0.0312346829854638
2022	12	4195000	903.434043410839	0.000153582554517134	0.511826086956522	1.59999999999999	-0.0177478848929625
2022	13	4195000	884.173802317576	0.000152440290758048	0.467478260869565	1.00000000000001	-0.00381576824458313
2022	14	4195000	866.674938317281	0.000150605745932849	0.426260869565217	0.899999999999995	0.00406734004511891
2022	15	4195000	850.771804345014	0.000148978885427484	0.442521739130435	0.599999999999994	0.0117871744265269
2022	16	4195000	837.156777103767	0.000149705780546902	0.392913043478261	0.600000000000009	0.0332592695391652
2022	17	4195000	836.253054452822	0.000149948078920042	0.332173913043478	0.5	0.0360500274248974
2022	18	4195000	840.113940632674	0.000151263412945656	0.300869565217391	5.9	0.0403350756705781
2022	19	4195000	826.321234368649	0.000148944271374178	0.268086956521739	0.699999999999996	0.041483583146138
2022	20	4195000	831.932598063183	0.00014877120110765	0.218304347826087	0.599999999999998	0.0332567830629898
2022	21	4195000	815.124517293997	0.000145517480096919	0.185782608695652	0.900000000000009	0.0314988473064689
2022	22	4195000	808.311618062886	0.000144167532017999	0.220130434782609	0.800000000000001	0.0305431486884724
2022	23	4195000	805.216307548198	0.000144963655244029	0.281434782608696	0.699999999999996	0.0402173827681254
2022	24	4195000	801.288574598238	0.000147594323295258	0.336	0.5	0.0642857355448875
2022	25	4195000	813.110827925114	0.000146798200069228	0.38604347826087	0.399999999999999	0.0431542304810104
2022	26	4195000	812.084805558222	0.000149740394600208	0.41404347826087	0.500000000000007	0.0654059700147542
2022	27	4195000	822.706935950484	0.00015282104534441	0.423739130434783	0.5	0.0732861987845753
2022	28	4195000	819.609887405006	0.000153859466943579	0.447695652173913	0.5	0.0846623664029875
2022	29	4195000	814.690894707131	0.000154413291796469	0.440521739130435	0.799999999999997	0.0951392801815127
2022	30	4195000	807.537957995277	0.000156559363101419	0.388391304347826	-0.400000000000006	0.120195021229319
2022	31	4195000	812.587918653669	0.00015607476635514	0.338652173913043	1.10000000000001	0.109787604883594
2022	32	4195000	805.118234684826	0.000153513326410523	0.304652173913044	1.7	0.101701541199384
2022	33	4195000	798.317094986131	0.000150640359986154	0.284347826086957	1.79999999999999	0.0902935756563262
2022	34	4195000	787.387716622564	0.000149255797853929	0.248826086956522	1.5	0.0952672765828693
2022	35	4195000	790.633759080949	0.000146971270335756	0.230478260869565	1.5	0.0740750571884636
2022	36	4195000	793.450681095681	0.000144790584977501	0.232913043478261	1.09999999999999	0.0543818537589929
2022	37	4195000	793.38482587126	0.000145794392523364	0.259434782608696	1.00000000000001	0.0617798230195714
2022	38	4195000	794.480734389428	0.000149221183800623	0.309086956521739	0.799999999999997	0.0852371400328742
2022	39	4195000	800.124866675424	0.000153444098303911	0.421130434782609	0.600000000000001	0.108077047628686
2022	40	4195000	805.822266054057	0.000159120803046037	0.495173913043478	0.499999999999993	0.140946383254101
2022	41	4195000	814.755791708944	0.000161889927310488	0.484173913043478	0.200000000000003	0.148074072646978
2022	42	4195000	820.283845647083	0.000160747663551402	0.444478260869565	0.199999999999996	0.13229098065111
2022	43	4195000	826.890341593918	0.0001601246105919	0.372086956521739	0.200000000000003	0.118890805057149
2022	44	4195000	828.02962320121	0.000157597784700588	0.29104347826087	0.100000000000001	0.0997191096612804
2022	45	4195000	828.277331779251	0.00015742471443406	0.231	0.0999999999999943	0.0981828973226359
2022	46	4195000	839.792147838576	0.000159293873312565	0.202304347826087	0	0.0959854797033873
2022	47	4195000	849.145259448461	0.00016576670128072	0.202608695652174	0.100000000000001	0.12795777794498
2022	48	4195000	862.121815178755	0.000171997230875736	0.221478260869565	0	0.152737330737817
2022	49	4195000	871.272975668232	0.000180235375562478	0.244565217391304	0	0.195262597466986
2022	50	4195000	867.91662893763	0.000183973693319488	0.270913043478261	0	0.224772016755988
2022	51	4195000	868.539100424895	0.000187712011076497	0.341347826086957	0.100000000000001	0.248763584125812
2022	52	4195000	875.119002896354	0.000185323641398408	0.305434782608696	0	0.223605014239214
2023	1	4267000	900.736246124367	0.00017542201215395	0.216478260869565	0.100000000000009	0.15372286223787
2023	2	4267000	910.40524180462	0.000166745442268737	0.141347826086957	0	0.08501132752923
2023	3	4267000	922.934543162773	0.000162829169480081	0.110608695652174	0	0.0451445415559428
2023	4	4267000	931.718848235674	0.000156617150573937	0.121434782608696	0	-0.00420604160052685
2023	5	4267000	937.931065381641	0.000153983794733288	0.146478260869565	0	-0.0274338555693017
2023	6	4267000	946.568926663414	0.000152768399729912	0.162521739130435	0	-0.043915372132425
2023	7	4267000	953.482258349885	0.000155165428764348	0.192869565217391	0	-0.0359547941764695
2023	8	4267000	963.108193479848	0.000155435516542876	0.22195652173913	0	-0.0439288065102867
2023	9	4267000	964.275274540227	0.000159858203916273	0.232347826086957	0	-0.0179152934813806
2023	10	4267000	957.297101757141	0.000161782579338285	0.292	0	0.00115209608473145
2023	11	4267000	941.090396557052	0.000162525320729237	0.306260869565217	0	0.0230685633626395
2023	12	4267000	925.22094899561	0.000162795408507765	0.288304347826087	0	0.0423456159816976
2023	13	4267000	905.312118839799	0.000160702228224173	0.250521739130435	0	0.051571033004655
2023	14	4267000	887.29048010079	0.000157123565158677	0.238782608695652	0	0.0490363876036036
2023	15	4267000	870.884618624732	0.0001559081701553	0.224086956521739	0	0.0605308444401219
2023	16	4267000	856.3064779119	0.00015354490209318	0.208391304347826	0	0.0622365046426554
2023	17	4267000	855.702524765993	0.000151755570560432	0.190652173913043	0	0.050598746621494
2023	18	4267000	860.471345520186	0.000150573936529372	0.192608695652174	0	0.0366411440008545
2023	19	4267000	845.771260368997	0.000148514517218096	0.172	0	0.0402339748647371
2023	20	4267000	852.095986013038	0.00014628629304524	0.151652173913043	0	0.0170215729507494
2023	21	4267000	833.72323064957	0.00014544226873734	0.134217391304348	0	0.0334364790683725
2023	22	4267000	826.795506862796	0.000143011478730587	0.118695652173913	0	0.0246790082527509
2023	23	4267000	823.087058401936	0.000142302498311951	0.112434782608696	0	0.0241929956191096
2023	24	4267000	818.829591149217	0.000141627278865631	0.0944782608695652	0	0.0246332192544162
2023	25	4267000	832.366669020549	0.000140648210668467	0.0866521739130435	0	0.00100115851639178
2023	26	4267000	831.564589320983	0.000140411883862255	0.0696521739130435	0	0.000283093679119614
2023	27	4267000	842.625700142295	0.000139905469277515	0.069304347826087	0	-0.0164078785396174
2023	28	4267000	839.430107783294	0.000138993923024983	0.0887826086956522	0	-0.0190964174797419
2023	29	4267000	834.076607229652	0.000137069547602971	0.0973913043478261	0	-0.0264683208212476
2023	30	4267000	825.855698937767	0.000137407157326131	0.139521739130435	0	-0.0143556543267984
2023	31	4267000	831.365015221672	0.000140411883862255	0.166478260869565	0	0.0005232175643239
2023	32	4267000	823.724761131813	0.000143686698176908	0.193434782608696	0	0.0333548779454378
2023	33	4267000	816.477418985624	0.000142268737339635	0.248695652173913	0	0.0322392027045631
2023	34	4267000	804.666015749312	0.000144294395678596	0.254260869565217	0	0.0623040904790828
2023	35	4267000	809.372807813582	0.000146556380823768	0.271217391304348	0	0.0726824420322852
2023	36	4267000	812.498466459031	0.000143349088453747	0.303913043478261	0	0.0451712034619815
2023	37	4267000	812.383683262576	0.000139264010803511	0.305652173913043	0	0.0155299977059562
2023	38	4267000	813.244273241176	0.000140378122889939	0.292217391304348	0	0.0225709880324975
2023	39	4267000	819.136409481882	0.000141357191087103	0.320565217391304	0	0.0222961527612598
2023	40	4267000	825.009227029028	0.000142234976367319	0.357347826086957	0	0.0213219105855559
2023	41	4267000	834.313200400212	0.00014527346387576	0	0	0.031507112181826
2023	42	4267000	839.930266719154	0.000148244429439568	0	0	0.0455629887351614
2023	43	4267000	846.776167431978	0.000150033760972316	0	0	0.0496280294419104
2023	44	4267000	847.396350172112	0.000151451721809588	0	0	0.0587725564522112
2023	45	4267000	846.759510686071	0.00015135043889264	0	0	0.0588602651460583
2023	46	4267000	859.172259983193	0.00015286968264686	0	0	0.054037754917408
2023	47	4267000	869.151303352396	0.000158541525995949	0	0	0.080594364154342
2023	48	4267000	883.035575169064	0.000160702228224173	0	0	0.0780992598375576
2023	49	4267000	892.396172828641	0.000163335584064821	0	0	0.084271794816179
2023	50	4267000	888.110001360736	0.000164821066846725	0	0	0.0994133592730508
2023	51	4267000	887.97865824848	0.000166171505739365	0	0	0.108585201745399
2023	52	4267000	894.552505358114	0.000164719783929777	0	0	0.0908247354461996
2024	1	4438000	924.215533476009	0.00016118073878628	0	0	0.0575455233087918
2024	2	4438000	934.743734623387	0.000160916886543536	0	0	0.0439224825541677
2024	3	4438000	947.819120002705	0.000161972295514512	0	0	0.0362736721297592
2024	4	4438000	956.847173495173	0.000163753298153034	0	0	0.037783281914047
2024	5	4438000	963.213758481542	0.000164874670184697	0	0	0.0379835121708961
2024	6	4438000	972.087555316852	0.000164083113456464	0	0	0.0235703507959013
2024	7	4438000	979.172059038535	0.000163621372031662	0	0	0.0133050579223611
2024	8	4438000	989.053092218668	0.000159564643799472	0	0	-0.0216905365216985
2024	9	4438000	990.244886304432	0.000154749340369393	0	0	-0.0523556213432372
2024	10	4438000	983.097703170882	0.000149505277044855	0	0	-0.0778129202460208
2024	11	4438000	966.453240455648	0.000148317941952507	0	0	-0.0693807394386038
2024	12	4438000	950.148520476276	0.000143271767810026	0	0	-0.0856166364764728
2024	13	4438000	929.563404494691	0.000140633245382586	0	0	-0.0825800629881929
2024	14	4438000	910.978951321261	0.000139017150395778	0	0	-0.0746218682908819
2024	15	4438000	893.995527931188	0.000137895778364116	0	0	-0.064648564926196
2024	16	4438000	878.347123107533	0.000136939313984169	0	0	-0.0545878979348156
2024	17	4438000	878.019340769498	0.00014023746701847	0	0	-0.0314564150093688
2024	18	4438000	883.635706856313	0.00014221635883905	0	0	-0.0240321964034962
2024	19	4438000	868.03844920341	0.00014155672823219	0	0	-0.0111037122978303
2024	20	4438000	875.026204555426	0.000141688654353562	0	0	-0.0180865492633642
2024	21	4438000	855.107141487712	0.000140303430079156	0	0	-0.00503696119321219
2024	22	4438000	848.041495171058	0.000137994722955145	0	0	-0.0132558315071489
2024	23	4438000	843.711652463745	0.000137928759894459	0	0	-0.00866605604224396
2024	24	4438000	839.088788159874	0.000139709762532982	0	0	0.00966669076572248
2024	25	4438000	854.433384459391	0.000138291556728232	0	0	-0.0185308588678432
2024	26	4438000	853.847827396273	0.000140600263852243	0	0	-0.00146141660871603
2024	27	4438000	865.319531979601	0.000139808707124011	0	0	-0.0202463151843132
2024	28	4438000	862.023669341276	0.000138192612137203	0	0	-0.027868920768305
2024	29	4438000	856.328706159644	0.000137598944591029	0	0	-0.0256078139176105
2024	30	4438000	846.976452000881	0.000139083113456464	0	0	-0.00422261090309186
2024	31	4438000	852.934416072366	0.000137269129287599	0	0	-0.0240750234548209
2024	32	4438000	845.078515728369	0.000135982849604222	0	0	-0.0242326782035382
2024	33	4438000	837.367170884275	0.000137928759894459	0	0	-0.00115501409406006
2024	34	4438000	824.681391376997	0.000137730870712401	0	0	0.0127547544215101
2024	35	4438000	830.875820647174	0.000134729551451187	0	0	-0.0167002340209703
2024	36	4438000	834.275132213563	0.00013651055408971	0	0	-0.00776138705750816
2024	37	4438000	834.148002036223	0.000138852242744063	0	0	0.00941319519390954
2024	38	4438000	834.828002304384	0.000137401055408971	0	0	-0.00195010505144816
2024	39	4438000	840.963010372154	0.000137401055408971	0	0	-0.00923109610816088
2024	40	4438000	847.008106746091	0.000141523746701847	0	0	0.0132134428995065
2024	41	4438000	856.711191284176	0.000141490765171504	0	0	0.00150436778337437
2024	42	4438000	862.445142792087	0.000140996042216359	0	0	-0.00863259866938844
2024	43	4438000	869.537108382523	0.000143700527704485	0	0	0.00214239461377615
2024	44	4438000	869.671300607553	0.000144558047493404	0	0	0.00796703235763528
2024	45	4438000	868.118640943892	0.000144591029023747	0	0	0.0100001988745092
2024	46	4438000	881.417138219655	0.00014561345646438	0	0	0.00179581461683639
2024	47	4438000	892.015087206684	0.000147922163588391	0	0	0.00558837273585355
2024	48	4438000	906.811091855109	0.000149274406332454	0	0	-0.00177665653803749
2024	49	4438000	916.426529595435	0.000153166226912929	0	0	0.0135018684040359
2024	50	4438000	911.262168439174	0.000152506596306069	0	0	0.0148561325485656
2024	51	4438000	910.406751172286	0.000152704485488127	0	0	0.0171277825078027
2024	52	4438000	917.018734582027	0.000154023746701847	0	0	0.0185179045722686
