# Supplementary material for: Cohort-resolved excess mortality in Germany (2000-2024): Patterns and implications for the SARS-CoV-2 era
Source: PLoS One. 2025 Oct 27;20(10):e0334884. doi: 10.1371/journal.pone.0334884 (PMC12558607; doi:10.1371/journal.pone.0334884)
Supplement: S1 Data — For each sex and 10-year age cohort, they contain cohort sizes, weekly death counts, all-cause mortality rates (AMR) PCR-incidence, mRNA-I rates, and modelled excess mortality rates. Data_all_age_0-29.csvData_all_age_30-39.csvData_all_age_40-49.csvData_all_age_50-59.csvData_all_age_60-69.csvData_all_age_70-79.csvData_all_age_80+.csvData_all_population.csvData_female_age_0-29.csvData_female_age_30-39.csvData_female_age_40-49.csvData_female_age_50-59.csvData_female_age_60-69.csvData_female_age_70-79.csvData_female_age_80+.csvData_female_population.csvData_male_age_0-29.csvData_male_age_30-39.csvData_male_age_40-49.csvData_male_age_50-59.csvData_male_age_60-69.csvData_male_age_70-79.csvData_male_age_80+.csvData_male_population.csv (ZIP) [file pone.0334884.s001.zip › S1_data_tables/Data_male_age_60-69.csv]

2000	1	2679000	1842.06593406593	0.000384712305753885	0	0	-0.00546448087431691
2000	2	2679000	1873.23626373626	0.000391222175556489	0	0	-0.0054644808743168
2000	3	2679000	1878.06263736264	0.000392230155396892	0	0	-0.00546448087431684
2000	4	2679000	1888.51978021978	0.000394414111717766	0	0	-0.005464480874317
2000	5	2679000	1876.45384615385	0.000391894162116758	0	0	-0.00546448087431703
2000	6	2679000	1848.7021978022	0.000386098278034439	0	0	-0.005464480874317
2000	7	2679000	1811.7	0.000378370432591348	0	0	-0.00546448087431699
2000	8	2679000	1774.6978021978	0.000370642587148257	0	0	-0.00546448087431686
2000	9	2679000	1729.85274725275	0.000361276774464511	0	0	-0.00546448087431681
2000	10	2679000	1736.48901098901	0.000362662746745065	0	0	-0.00546448087431703
2000	11	2679000	1722.81428571429	0.000359806803863923	0	0	-0.00546448087431687
2000	12	2679000	1697.47582417582	0.000354514909701806	0	0	-0.00546448087431699
2000	13	2679000	1699.68791208791	0.000354976900461991	0	0	-0.00546448087431688
2000	14	2679000	1713.76483516484	0.000357916841663167	0	0	-0.00546448087431703
2000	15	2679000	1678.97472527473	0.00035065098698026	0	0	-0.00546448087431691
2000	16	2679000	1661.07692307692	0.000346913061738765	0	0	-0.00546448087431695
2000	17	2679000	1654.44065934066	0.000345527089458211	0	0	-0.00546448087431686
2000	18	2679000	1647.8043956044	0.000344141117177656	0	0	-0.00546448087431704
2000	19	2679000	1624.87912087912	0.000339353212935741	0	0	-0.0054644808743169
2000	20	2679000	1635.33626373626	0.000341537169256615	0	0	-0.00546448087431681
2000	21	2679000	1647.2010989011	0.000344015119697606	0	0	-0.00546448087431707
2000	22	2679000	1634.12967032967	0.000341285174296514	0	0	-0.00546448087431701
2000	23	2679000	1631.51538461538	0.000340739185216296	0	0	-0.00546448087431714
2000	24	2679000	1632.11868131868	0.000340865182696346	0	0	-0.00546448087431697
2000	25	2679000	1608.79120879121	0.000335993280134397	0	0	-0.00546448087431685
2000	26	2679000	1587.07252747253	0.000331457370852583	0	0	-0.00546448087431679
2000	27	2679000	1601.95384615385	0.000334565308693826	0	0	-0.00546448087431705
2000	28	2679000	1576.61538461538	0.000329273414531709	0	0	-0.00546448087431703
2000	29	2679000	1571.58791208791	0.000328223435531289	0	0	-0.00546448087431699
2000	30	2679000	1577.82197802198	0.00032952540949181	0	0	-0.00546448087431697
2000	31	2679000	1578.82747252747	0.000329735405291894	0	0	-0.00546448087431692
2000	32	2679000	1551.47802197802	0.000324023519529609	0	0	-0.00546448087431685
2000	33	2679000	1543.23296703297	0.000322301553968921	0	0	-0.00546448087431684
2000	34	2679000	1534.58571428571	0.000320495590088198	0	0	-0.00546448087431713
2000	35	2679000	1532.57472527473	0.00032007559848803	0	0	-0.00546448087431694
2000	36	2679000	1541.22197802198	0.000321881562368753	0	0	-0.00546448087431694
2000	37	2679000	1555.9021978022	0.000324947501049979	0	0	-0.00546448087431692
2000	38	2679000	1565.55494505495	0.000326963460730785	0	0	-0.00546448087431701
2000	39	2679000	1567.96813186813	0.000327467450650987	0	0	-0.00546448087431689
2000	40	2679000	1582.24615384615	0.00033044939101218	0	0	-0.00546448087431703
2000	41	2679000	1575.00659340659	0.000328937421251575	0	0	-0.00546448087431697
2000	42	2679000	1592.5021978022	0.000332591348173037	0	0	-0.00546448087431681
2000	43	2679000	1614.82417582418	0.000337253254934901	0	0	-0.00546448087431683
2000	44	2679000	1650.41868131868	0.000344687106257875	0	0	-0.00546448087431691
2000	45	2679000	1639.76043956044	0.000342461150776984	0	0	-0.00546448087431701
2000	46	2679000	1653.63626373626	0.000345359092818144	0	0	-0.0054644808743169
2000	47	2679000	1653.83736263736	0.00034540109197816	0	0	-0.00546448087431689
2000	48	2679000	1644.18461538462	0.000343385132297354	0	0	-0.00546448087431694
2000	49	2679000	1635.33626373626	0.000341537169256615	0	0	-0.00546448087431695
2000	50	2679000	1668.31648351648	0.00034842503149937	0	0	-0.00546448087431701
2000	51	2679000	1676.15934065934	0.000350062998740025	0	0	-0.00546448087431691
2000	52	2679000	1675.75714285714	0.000349979000419992	0	0	-0.00546448087431707
2001	1	2736000	1793.15236471688	0.00033907742328795	0	0	-0.069460000816241
2001	2	2736000	1807.19301451692	0.000340296687665109	0	0	-0.0733695922083707
2001	3	2736000	1802.3787551594	0.000343304206462101	0	0	-0.0626831374016084
2001	4	2736000	1794.54776765228	0.000341312741312741	0	0	-0.0640538913058084
2001	5	2736000	1785.39606844141	0.000339727697622434	0	0	-0.0636251364329349
2001	6	2736000	1787.60818532245	0.000341719162771794	0	0	-0.0593016893706657
2001	7	2736000	1779.4643206091	0.000343873196504775	0	0	-0.049039657383651
2001	8	2736000	1757.79767492337	0.000335378988010567	0	0	-0.0610978592448372
2001	9	2736000	1734.26437159786	0.000336760820971347	0	0	-0.0444363459573663
2001	10	2736000	1738.54321893493	0.000337004673846779	0	0	-0.0460979158079401
2001	11	2736000	1727.86359334757	0.000334647429384272	0	0	-0.0469155051704714
2001	12	2736000	1706.83952142099	0.000330258077626499	0	0	-0.0478308126782914
2001	13	2736000	1706.1192088256	0.000330014224751067	0	0	-0.0481321635679394
2001	14	2736000	1711.81924167353	0.000331070920544605	0	0	-0.0482639987109637
2001	15	2736000	1683.53422567363	0.000334688071530177	0	0	-0.0217009105704452
2001	16	2736000	1666.62496741447	0.000333956512903881	0	0	-0.0139353291043637
2001	17	2736000	1660.12454975087	0.000335663483031904	0	0	-0.0050144127753056
2001	18	2736000	1649.47852600984	0.000334241007925218	0	0	-0.00283636672807189
2001	19	2736000	1632.2202601407	0.000331761837024995	0	0	0.000232652337786353
2001	20	2736000	1636.09463278297	0.000325828083722821	0	0	-0.0199833384499025
2001	21	2736000	1641.95848102312	0.000327656980288559	0	0	-0.0180019661670754
2001	22	2736000	1631.58732867927	0.000325381020117862	0	0	-0.018624396098903
2001	23	2736000	1633.0103710619	0.000327656980288559	0	0	-0.0126210901211238
2001	24	2736000	1628.17191171798	0.000330705141231457	0	0	-0.000474097183733785
2001	25	2736000	1612.62694062448	0.000336842105263158	0	0	0.0278880739510079
2001	26	2736000	1596.13232955425	0.000336029262345052	0	0	0.0360043270734325
2001	27	2736000	1601.08740339275	0.00033440357650884	0	0	0.0278014782409314
2001	28	2736000	1579.4563140927	0.000337248526722211	0	0	0.050741312179525
2001	29	2736000	1573.79093730267	0.000330786425523268	0	0	0.0343178127521146
2001	30	2736000	1577.71119091334	0.000321235521235521	0	0	0.00195777852401072
2001	31	2736000	1579.97001400218	0.000318187360292623	0	0	-0.00896853350164802
2001	32	2736000	1558.12353074878	0.000318268644584434	0	0	0.00518345887975751
2001	33	2736000	1549.73184028612	0.00031241617557407	0	0	-0.0079574026715754
2001	34	2736000	1545.63621750075	0.000313879292826661	0	0	-0.000670414868012602
2001	35	2736000	1542.25799941298	0.000316521032310506	0	0	0.00994775231696838
2001	36	2736000	1545.65253001213	0.000319000203210729	0	0	0.0156228321171775
2001	37	2736000	1557.34496474968	0.00032046332046332	0	0	0.0126208615914988
2001	38	2736000	1566.67089286033	0.000321316805527332	0	0	0.00927387315733182
2001	39	2736000	1568.5240363577	0.000323958545011177	0	0	0.0163695060114732
2001	40	2736000	1582.22396002777	0.000326071936598252	0	0	0.0141421445620353
2001	41	2736000	1582.79112876712	0.000323714692135745	0	0	0.00644991688879992
2001	42	2736000	1599.20692139271	0.000322576712050396	0	0	-0.00738298542531523
2001	43	2736000	1615.55106354134	0.000322820564925828	0	0	-0.0166822727857715
2001	44	2736000	1643.50499359965	0.000324608819345661	0	0	-0.0280528466778026
2001	45	2736000	1638.82077163653	0.000328876244665718	0	0	-0.012460649748865
2001	46	2736000	1651.65448861226	0.000333021743548059	0	0	-0.00778279519166496
2001	47	2736000	1654.39999145783	0.000334688071530177	0	0	-0.00447291555611597
2001	48	2736000	1654.81771014932	0.000341190814875025	0	0	0.0146132650758845
2001	49	2736000	1652.12773324949	0.000344767323714692	0	0	0.0269181770001761
2001	50	2736000	1681.49740461955	0.000350172729120098	0	0	0.0248008681225912
2001	51	2736000	1688.75728535152	0.000354033732981101	0	0	0.031646178590641
2001	52	2736000	1690.26896678095	0.000357732168258484	0	0	0.0414910494112749
2002	1	2797000	1747.46670068708	0.000353954235246889	0	0	0.00911794159319675
2002	2	2797000	1751.25277201938	0.000350662384584504	0	0	-0.00242841700942735
2002	3	2797000	1743.38333177226	0.000346326776395022	0	0	-0.0103151908387123
2002	4	2797000	1729.66064483922	0.000342553191489362	0	0	-0.0133324677924709
2002	5	2797000	1723.37379334842	0.000339743075070253	0	0	-0.0178567142352976
2002	6	2797000	1737.78327938954	0.000339502207948615	0	0	-0.0266910609278234
2002	7	2797000	1746.19157794655	0.00033821758329988	0	0	-0.0350428777227933
2002	8	2797000	1734.92791839221	0.000337695704536331	0	0	-0.0302767151507312
2002	9	2797000	1725.825104903	0.000340746688077077	0	0	-0.0163545569147285
2002	10	2797000	1728.26320109809	0.000341228422320353	0	0	-0.0163535282589652
2002	11	2797000	1718.87329341046	0.000338418305901244	0	0	-0.0191249078896504
2002	12	2797000	1701.12023635132	0.000341389000401445	0	0	-0.00018825027442192
2002	13	2797000	1697.47252342525	0.000341268566840626	0	0	0.00160678687702714
2002	14	2797000	1695.67467880548	0.000340144520272983	0	0	-0.000633776525006893
2002	15	2797000	1672.66335653419	0.000338859895624247	0	0	0.00928856569083065
2002	16	2797000	1656.73954090859	0.000336692091529506	0	0	0.0124705535066059
2002	17	2797000	1649.8888187604	0.00033890004014452	0	0	0.0233416826647345
2002	18	2797000	1636.14556722916	0.00033592934564432	0	0	0.0228918706996619
2002	19	2797000	1623.75892784415	0.000331674026495383	0	0	0.0176387465310977
2002	20	2797000	1622.03874953827	0.000326776395022079	0	0	0.00367515909433544
2002	21	2797000	1623.42821453116	0.000326415094339623	0	0	0.00170736558846714
2002	22	2797000	1615.07531282552	0.000321718185467684	0	0	-0.00760045846038322
2002	23	2797000	1619.20919679832	0.000321196306704135	0	0	-0.0117398028839704
2002	24	2797000	1610.48033664146	0.00032179847450823	0	0	-0.00452059952289703
2002	25	2797000	1601.26799369479	0.000325812926535528	0	0	0.0136966494000823
2002	26	2797000	1589.14408169228	0.000326816539542352	0	0	0.0245767006010762
2002	27	2797000	1586.91075770463	0.000320313127258129	0	0	0.00560160188732338
2002	28	2797000	1569.45890338702	0.000320513849859494	0	0	0.0174207152248311
2002	29	2797000	1563.4545578642	0.000323484544359695	0	0	0.0307942702227113
2002	30	2797000	1565.354504327	0.000320875150541951	0	0	0.0212383173147673
2002	31	2797000	1567.96700947541	0.000321557607386592	0	0	0.0217051700188356
2002	32	2797000	1550.58678231043	0.000322400642312324	0	0	0.0358659175507092
2002	33	2797000	1541.84566352521	0.00032248093135287	0	0	0.0419979366331278
2002	34	2797000	1540.97510660045	0.000316659975913288	0	0	0.0237673491561786
2002	35	2797000	1536.55554638424	0.000317262143717383	0	0	0.0286644070365073
2002	36	2797000	1536.24619715404	0.00031184263348053	0	0	0.0112962381147693
2002	37	2797000	1545.45045225637	0.000314692894419912	0	0	0.0144615103712986
2002	38	2797000	1554.3088411878	0.000313006824568446	0	0	0.00327551299799194
2002	39	2797000	1556.62124965425	0.000315897230028101	0	0	0.0110359217758113
2002	40	2797000	1569.78586948404	0.000317181854676837	0	0	0.00663410896887809
2002	41	2797000	1576.12942158598	0.000322721798474508	0	0	0.020093894562386
2002	42	2797000	1591.25878186718	0.000324126856684063	0	0	0.0147940852871221
2002	43	2797000	1603.22282037659	0.000327017262143717	0	0	0.0162030999641774
2002	44	2797000	1624.75931676133	0.000330590124448013	0	0	0.0136886017573407
2002	45	2797000	1624.61031697506	0.00033163388197511	0	0	0.0169823389256271
2002	46	2797000	1636.29189826206	0.000329987956643918	0	0	0.00471071313506121
2002	47	2797000	1641.23381699033	0.000329907667603372	0	0	0.00144170988019677
2002	48	2797000	1649.49272105642	0.000334162986752308	0	0	0.00927999181092263
2002	49	2797000	1651.65896403029	0.000335728623042955	0	0	0.0126787892814208
2002	50	2797000	1677.29734065054	0.00033781613809715	0	0	0.00339990961128724
2002	51	2797000	1684.22360969269	0.00034696908871939	0	0	0.026348277064831
2002	52	2797000	1687.4506256822	0.000355519871537535	0	0	0.0496307109927681
2003	1	2929000	1725.36327833316	0.000348218527315914	0	0	0.0196113607445765
2003	2	2929000	1723.56925455178	0.000348139350752177	0	0	0.0204405743228383
2003	3	2929000	1716.2027127862	0.000350118764845606	0	0	0.0306474793577349
2003	4	2929000	1702.4868685463	0.0003486144101346	0	0	0.0344866868217484
2003	5	2929000	1698.82247860936	0.000343388756927949	0	0	0.0211779169652211
2003	6	2929000	1717.01945514443	0.000348416468725257	0	0	0.0251485472259448
2003	7	2929000	1734.33407821501	0.000357640538400633	0	0	0.0417831389553114
2003	8	2929000	1729.83887326183	0.00036353919239905	0	0	0.0617173821148191
2003	9	2929000	1730.00440502256	0.000366389548693587	0	0	0.0699394721921873
2003	10	2929000	1730.81355841995	0.00037209026128266	0	0	0.0860788505239443
2003	11	2929000	1721.59885824666	0.000371338083927158	0	0	0.0896847375413521
2003	12	2929000	1705.76329420119	0.000362747426761679	0	0	0.0743577413290564
2003	13	2929000	1699.1893067667	0.000355938242280285	0	0	0.0582693716580083
2003	14	2929000	1691.02307687116	0.000347664291369755	0	0	0.038661165552987
2003	15	2929000	1671.74171610693	0.000338361045130641	0	0	0.0225263768501069
2003	16	2929000	1656.42190892614	0.000328899445764054	0	0	0.00312607014309288
2003	17	2929000	1648.93697230804	0.00032486144101346	0	0	-0.00469209705281043
2003	18	2929000	1632.85071674737	0.000319398258115598	0	0	-0.011789636707093
2003	19	2929000	1624.27811981013	0.00031492478226445	0	0	-0.020487944400813
2003	20	2929000	1618.07723206418	0.000314845605700713	0	0	-0.0169814094900349
2003	21	2929000	1616.12060730998	0.000320823436262866	0	0	0.00289544769669953
2003	22	2929000	1609.06379738275	0.000317220902612827	0	0	-0.00401711690566107
2003	23	2929000	1614.85802618813	0.000315558194774347	0	0	-0.01279247206449
2003	24	2929000	1603.38960133937	0.000317695961995249	0	0	0.00100437140123799
2003	25	2929000	1599.17991659608	0.000314212193190816	0	0	-0.0073662234460514
2003	26	2929000	1590.53483141483	0.000309303246239113	0	0	-0.0175631686040971
2003	27	2929000	1583.40945244132	0.000312668250197941	0	0	-0.00240585430094718
2003	28	2929000	1569.90317784428	0.000316468725257324	0	0	0.0184067543550057
2003	29	2929000	1563.83375180531	0.000317775138558987	0	0	0.0265797103731178
2003	30	2929000	1563.9889247552	0.000326880443388757	0	0	0.0558898300756692
2003	31	2929000	1566.51275812586	0.000332937450514648	0	0	0.0737225032321528
2003	32	2929000	1552.58451098351	0.000329612034837688	0	0	0.0725342087466504
2003	33	2929000	1543.42336157333	0.000326167854315123	0	0	0.0676267063369248
2003	34	2929000	1544.6603730788	0.000324782264449723	0	0	0.0622399775360144
2003	35	2929000	1539.39856264101	0.000316825019794141	0	0	0.039756719828286
2003	36	2929000	1536.45332245614	0.00030910530482977	0	0	0.0163667045241993
2003	37	2929000	1543.59439241963	0.000309778305621536	0	0	0.0138673784288735
2003	38	2929000	1551.99358686934	0.000309501187648456	0	0	0.00747838987793012
2003	39	2929000	1555.26012691785	0.000311203483768804	0	0	0.0108919869988079
2003	40	2929000	1568.14777618415	0.000315122723673793	0	0	0.0152104439250569
2003	41	2929000	1578.7530807859	0.000319635787806809	0	0	0.022832525017883
2003	42	2929000	1592.83669310825	0.000322684085510689	0	0	0.0234570857473416
2003	43	2929000	1601.84505893635	0.00032541567695962	0	0	0.0263164909917328
2003	44	2929000	1618.37166980938	0.000324465558194774	0	0	0.0128699300532601
2003	45	2929000	1621.41319284064	0.00032070467141726	0	0	-0.000748231756096961
2003	46	2929000	1632.23513707855	0.000317933491686461	0	0	-0.0159506044730483
2003	47	2929000	1639.13381822067	0.000315835312747427	0	0	-0.0265590385218995
2003	48	2929000	1653.3070325171	0.000318527315914489	0	0	-0.0266780650233762
2003	49	2929000	1659.49575233786	0.000322842438638163	0	0	-0.017171331892663
2003	50	2929000	1682.07861837855	0.000330007917656374	0	0	-0.00884537631950614
2003	51	2929000	1688.81838096	0.000332343626286619	0	0	-0.00581375775553454
2003	52	2929000	1693.54768979456	0.00033562945368171	0	0	0.00121184081074731
2004	1	3066000	1689.48171021666	0.000337164446211971	0	0	0.00362140042495837
2004	2	3066000	1685.20619904275	0.000334619208590177	0	0	-0.00142783657223755
2004	3	3066000	1680.28295790619	0.00033481805527938	0	0	0.00209312489736625
2004	4	3066000	1669.42060072592	0.000336647444820044	0	0	0.0141243011280825
2004	5	3066000	1668.11415048315	0.000336050904752436	0	0	0.0131201150176142
2004	6	3066000	1685.92966973559	0.000336528136806522	0	0	0.00383784115112503
2004	7	3066000	1707.08665745702	0.000337721216941738	0	0	-0.0050885861119458
2004	8	3066000	1706.86710078819	0.000334261284549612	0	0	-0.0151547245689161
2004	9	3066000	1712.47827792641	0.000337045138198449	0	0	-0.0102064231422395
2004	10	3066000	1711.7450710778	0.000340624378604096	0	0	0.000733128398267892
2004	11	3066000	1702.11200400363	0.000335852058063233	0	0	-0.00770337320504562
2004	12	3066000	1687.30191079627	0.000338118910320143	0	0	0.00776274187797557
2004	13	3066000	1677.95454852195	0.000335335056671306	0	0	0.00503318250514524
2004	14	3066000	1664.70142908233	0.000330403658779081	0	0	-0.00186305425594473
2004	15	3066000	1648.15591978478	0.000326307416981507	0	0	-0.00434177355363165
2004	16	3066000	1633.39758840302	0.000329131039968185	0	0	0.013347890159615
2004	17	3066000	1625.23374797119	0.000321057864386558	0	0	-0.00654290374197692
2004	18	3066000	1607.83554004105	0.000319984092264864	0	0	0.000848631545308102
2004	19	3066000	1602.23474721776	0.000319904553589183	0	0	0.00409755985734518
2004	20	3066000	1592.75940525506	0.000317558162656592	0	0	0.0026624201564575
2004	21	3066000	1588.38515781479	0.000316444621197057	0	0	0.0018980548706183
2004	22	3066000	1582.14503857716	0.000318433088089083	0	0	0.0121701619973825
2004	23	3066000	1588.5726464945	0.000319387552197256	0	0	0.0110963471166364
2004	24	3066000	1575.5601011593	0.000313422151521177	0	0	0.000406140546611184
2004	25	3066000	1575.26817003065	0.000311473453966991	0	0	-0.00562962560875002
2004	26	3066000	1569.49830423787	0.000307894213561344	0	0	-0.0134427059786552
2004	27	3066000	1559.6149980386	0.000304752435871943	0	0	-0.0173215813342219
2004	28	3066000	1549.93405048889	0.000302843507655598	0	0	-0.0173775461481032
2004	29	3066000	1544.15237281281	0.0003030423543448	0	0	-0.0130507669888151
2004	30	3066000	1542.77936400906	0.000306223901372042	0	0	-0.00180153045464293
2004	31	3066000	1544.87253070559	0.000304831974547624	0	0	-0.00768511994977986
2004	32	3066000	1533.78258495355	0.000303718433088089	0	0	-0.0041613361738227
2004	33	3066000	1524.36601584136	0.000299304036587791	0	0	-0.0125731062239551
2004	34	3066000	1526.76559747635	0.000298548419168821	0	0	-0.0166139435668926
2004	35	3066000	1520.97047988637	0.00029771326307417	0	0	-0.0156284952276988
2004	36	3066000	1516.29577946524	0.000298667727182342	0	0	-0.00942809421410102
2004	37	3066000	1521.58436227727	0.000299502883276993	0	0	-0.01011075209412
2004	38	3066000	1529.38914939099	0.000305348975939551	0	0	0.00406100083257564
2004	39	3066000	1533.81099254726	0.000309524756412806	0	0	0.014857767719405
2004	40	3066000	1546.40535071693	0.000309564525750646	0	0	0.00672181409502697
2004	41	3066000	1559.81547392592	0.000313541459534699	0	0	0.0108888047067049
2004	42	3066000	1572.83828600156	0.000316842314575462	0	0	0.0130729994185961
2004	43	3066000	1579.89140320739	0.00031210976337244	0	0	-0.00651399405458963
2004	44	3066000	1592.3046330129	0.000314694770332074	0	0	-0.00609470877098284
2004	45	3066000	1597.32469977808	0.000314018691588785	0	0	-0.0113469101057529
2004	46	3066000	1607.40417315547	0.000317160469278186	0	0	-0.00771689744410625
2004	47	3066000	1615.95705294018	0.000319825014913502	0	0	-0.00467651843001067
2004	48	3066000	1634.08355872157	0.000327341419765361	0	0	0.00741482356502423
2004	49	3066000	1643.47936208165	0.000327739113143766	0	0	0.00287234389872439
2004	50	3066000	1663.27473940662	0.000331477430900776	0	0	0.00223971452527829
2004	51	3066000	1669.77990329362	0.000331318353549413	0	0	-0.00214393722583207
2004	52	3066000	1675.68028155704	0.000330562736130443	0	0	-0.0079253075322315
2004	53	3066000	0	0.000333267051103599	0	0	Inf
2005	1	3203000	1613.5317657657	0.000339971199341699	0	0	0.0242128695965048
2005	2	3203000	1608.64340615376	0.000339683192758692	0	0	0.0264549580618308
2005	3	3203000	1607.00406038595	0.000336021394774738	0	0	0.0164255587554106
2005	4	3203000	1600.10661695776	0.000336309401357745	0	0	0.0216819196137103
2005	5	3203000	1600.90902651526	0.000341411232256737	0	0	0.0366610297728738
2005	6	3203000	1616.66413993017	0.000350792018103271	0	0	0.0547645351208501
2005	7	3203000	1638.42973216938	0.000360378522937667	0	0	0.0691944644342574
2005	8	3203000	1640.63549987715	0.00036794898169101	0	0	0.0901873085971409
2005	9	3203000	1648.88932847333	0.000371446204484674	0	0	0.0950401393353465
2005	10	3203000	1646.92351665794	0.000367496399917712	0	0	0.0846891078616055
2005	11	3203000	1636.79110432937	0.000360460810532812	0	0	0.0705092393069431
2005	12	3203000	1622.56661216827	0.000349763423163958	0	0	0.0478460404950578
2005	13	3203000	1610.99761540369	0.000341370088459165	0	0	0.0300449759413117
2005	14	3203000	1594.03966803512	0.00032836864842625	0	0	0.00135525608816403
2005	15	3203000	1579.53418092616	0.000323595967907838	0	0	-0.00413677716194263
2005	16	3203000	1565.34909314949	0.000317876980045258	0	0	-0.0128719486520104
2005	17	3203000	1556.74556388205	0.000318206130425838	0	0	-0.00638868939973308
2005	18	3203000	1539.09455688275	0.000314585476239457	0	0	-0.00642881676015576
2005	19	3203000	1535.8006727874	0.00032133305904135	0	0	0.017059067414687
2005	20	3203000	1524.2476944564	0.000320469039292327	0	0	0.0220123708670385
2005	21	3203000	1518.44588812467	0.000314256325858877	0	0	0.00602860592328295
2005	22	3203000	1512.67896725616	0.00031088253445793	0	0	-0.000977713902401203
2005	23	3203000	1518.86287779677	0.000315038058012755	0	0	0.00825428179627059
2005	24	3203000	1505.49542766759	0.000306109853939519	0	0	-0.0116210433761992
2005	25	3203000	1508.06597947637	0.00030335321950216	0	0	-0.0221913231462099
2005	26	3203000	1504.55264094445	0.000308125900020572	0	0	-0.00448813870693995
2005	27	3203000	1493.72030434727	0.000304134951656038	0	0	-0.0102564745907789
2005	28	3203000	1487.75500495361	0.000299033120757046	0	0	-0.0229574122351414
2005	29	3203000	1482.67167685611	0.000298662826578893	0	0	-0.0208216541382689
2005	30	3203000	1480.21122437796	0.000298169101008023	0	0	-0.0208154240898357
2005	31	3203000	1481.68815531775	0.000301460604813824	0	0	-0.0109929712667913
2005	32	3203000	1473.06675265955	0.000302694918741	0	0	-0.00113148481325781
2005	33	3203000	1463.71762070903	0.000304422958239045	0	0	0.0109873510186921
2005	34	3203000	1466.354577069	0.00030874305698416	0	0	0.0234905141428031
2005	35	3203000	1460.33839529146	0.000306150997737091	0	0	0.019078868841892
2005	36	3203000	1454.82761018176	0.000300390866076939	0	0	0.00369280166298606
2005	37	3203000	1458.45665736872	0.00029796338202016	0	0	-0.00689541051351177
2005	38	3203000	1465.41507786567	0.000295577041760955	0	0	-0.0195269437976196
2005	39	3203000	1471.03019064533	0.000295412466570664	0	0	-0.0238133730144342
2005	40	3203000	1483.13712454293	0.000301337173421107	0	0	-0.0123637418546695
2005	41	3203000	1497.88927115714	0.000303558938490023	0	0	-0.0148804531725643
2005	42	3203000	1509.72965025161	0.000307591030652129	0	0	-0.00962400801308004
2005	43	3203000	1515.62655380124	0.000309524789138037	0	0	-0.00727524453407167
2005	44	3203000	1524.62924462175	0.000312651717753549	0	0	-0.0031674878589546
2005	45	3203000	1530.51986912254	0.000314462044846739	0	0	-0.0012543901985644
2005	46	3203000	1539.75980421958	0.000319029006377289	0	0	0.00717007662504403
2005	47	3203000	1549.36528440036	0.000319440444353014	0	0	0.00221685333615396
2005	48	3203000	1569.42755185413	0.000325570870191319	0	0	0.00839315464438572
2005	49	3203000	1581.02772600637	0.000323061098539395	0	0	-0.00672203645233555
2005	50	3203000	1598.0815270144	0.000325447438798601	0	0	-0.0100630204044968
2005	51	3203000	1604.26916643528	0.000323595967907838	0	0	-0.0194912219778912
2005	52	3203000	1610.88604296615	0.000324747994239868	0	0	-0.02004241274988
2006	1	3337000	1556.48595929062	0.000332389006342495	0	0	0.0100958448199201
2006	2	3337000	1552.26138114668	0.000334756871035941	0	0	0.0200601646291792
2006	3	3337000	1553.83963692821	0.000333572938689218	0	0	0.0154201003130264
2006	4	3337000	1550.66238360846	0.00033399577167019	0	0	0.0187904322046769
2006	5	3337000	1553.05454694979	0.000333530655391121	0	0	0.0158046303643455
2006	6	3337000	1566.36880754055	0.000327906976744186	0	0	-0.00981174258997293
2006	7	3337000	1587.05194203958	0.000330866807610994	0	0	-0.013894908827774
2006	8	3337000	1590.37414527868	0.000327526427061311	0	0	-0.0258895967347744
2006	9	3337000	1599.14516857465	0.000326173361522199	0	0	-0.0352345551122586
2006	10	3337000	1595.98606835391	0.000327399577167019	0	0	-0.0296907781925578
2006	11	3337000	1584.95115135162	0.000327737843551797	0	0	-0.0219256923609206
2006	12	3337000	1570.49486704423	0.000323763213530655	0	0	-0.0248933427702371
2006	13	3337000	1556.83720928202	0.000321818181818182	0	0	-0.0222484464499641
2006	14	3337000	1537.33646017122	0.000318942917547569	0	0	-0.0186923688572508
2006	15	3337000	1523.86589401523	0.000314968287526427	0	0	-0.0223549159732594
2006	16	3337000	1510.1351279104	0.000315940803382664	0	0	-0.0104196820665764
2006	17	3337000	1500.9509504838	0.00031615221987315	0	0	-0.00369828906268265
2006	18	3337000	1483.66817018373	0.000313276955602537	0	0	-0.00125915634052961
2006	19	3337000	1481.7340320163	0.000313192389006342	0	0	-0.000225433181045069
2006	20	3337000	1469.12301886092	0.000313361522198731	0	0	0.00890121587586484
2006	21	3337000	1462.47618005391	0.000311162790697674	0	0	0.00637536533808361
2006	22	3337000	1456.78502664454	0.000308794926004228	0	0	0.00261876205870076
2006	23	3337000	1462.06227329086	0.000308794926004228	0	0	-0.00100014432871804
2006	24	3337000	1449.03114074125	0.000306807610993658	0	0	0.00149676511275136
2006	25	3337000	1453.44121985486	0.000306680761099366	0	0	-0.0019548226760372
2006	26	3337000	1451.55894184742	0.000305285412262156	0	0	-0.00520746462957781
2006	27	3337000	1441.29912388169	0.000306723044397463	0	0	0.00659188364225165
2006	28	3337000	1438.36274063846	0.000312558139534884	0	0	0.0278353006723245
2006	29	3337000	1434.01454918818	0.000310866807610994	0	0	0.0253731392281999
2006	30	3337000	1430.57011208404	0.00030816067653277	0	0	0.0188944866718755
2006	31	3337000	1431.27705932463	0.000307991543340381	0	0	0.0178322851673565
2006	32	3337000	1424.27384724644	0.000299323467230444	0	0	-0.00594959126913827
2006	33	3337000	1414.96312559684	0.000292811839323467	0	0	-0.0211759056153497
2006	34	3337000	1417.3105287412	0.000292093023255814	0	0	-0.0251959807092623
2006	35	3337000	1411.34168865915	0.000293023255813953	0	0	-0.0179557430087882
2006	36	3337000	1405.5880889422	0.000293530655391121	0	0	-0.0122283968378921
2006	37	3337000	1407.91187774411	0.000296913319238901	0	0	-0.00249438746815672
2006	38	3337000	1414.15525404135	0.000295095137420719	0	0	-0.0129796597572282
2006	39	3337000	1420.91253799157	0.000298689217758985	0	0	-0.00570938588735142
2006	40	3337000	1432.7085412332	0.000299196617336152	0	0	-0.0122205882978352
2006	41	3337000	1447.90468030005	0.000299408033826638	0	0	-0.0218969388879135
2006	42	3337000	1458.78344207996	0.000300803382663848	0	0	-0.0246667469906688
2006	43	3337000	1464.30465093472	0.000304947145877378	0	0	-0.0149590803530803
2006	44	3337000	1470.90309446398	0.00030723044397463	0	0	-0.0120355273781161
2006	45	3337000	1476.8928217498	0.000307991543340381	0	0	-0.0136047934243443
2006	46	3337000	1485.63449094086	0.000311627906976744	0	0	-0.0078313279691622
2006	47	3337000	1496.2501717254	0.000310993657505285	0	0	-0.0168756349723784
2006	48	3337000	1516.99043755846	0.000310274841437632	0	0	-0.0325581732986771
2006	49	3337000	1530.11918993638	0.00030985200845666	0	0	-0.0421661203654736
2006	50	3337000	1545.1037069598	0.000311501057082452	0	0	-0.0464070512787025
2006	51	3337000	1551.01289096386	0.000313826638477801	0	0	-0.042947993115947
2006	52	3337000	1558.07623348087	0.000315940803382664	0	0	-0.0408684967478229
2007	1	3477000	1504.9659036606	0.000323620689655172	0	0	-0.00223653150707102
2007	2	3477000	1501.85927783044	0.000324784482758621	0	0	0.00342290535833946
2007	3	3477000	1506.05396037733	0.000322629310344828	0	0	-0.00601171048018788
2007	4	3477000	1505.78019620524	0.000318318965517241	0	0	-0.019113145648862
2007	5	3477000	1509.12060381616	0.000321379310344828	0	0	-0.0118748652498964
2007	6	3477000	1520.07919806605	0.000326810344827586	0	0	-0.00242039893101342
2007	7	3477000	1538.82406765419	0.000328793103448276	0	0	-0.00859361894069584
2007	8	3477000	1542.52994408428	0.000331077586206897	0	0	-0.00410361180251866
2007	9	3477000	1550.31556990477	0.000330215517241379	0	0	-0.0116850854473983
2007	10	3477000	1546.0077226492	0.000328448275862069	0	0	-0.0142351958058066
2007	11	3477000	1533.68399227991	0.000325905172413793	0	0	-0.0140080957929109
2007	12	3477000	1518.67305507942	0.000324698275862069	0	0	-0.00794973943801886
2007	13	3477000	1503.09829096792	0.000325560344827586	0	0	0.00499083065768925
2007	14	3477000	1482.21781144025	0.000325387931034483	0	0	0.0186087283170256
2007	15	3477000	1469.32037145381	0.000322931034482759	0	0	0.0197912103521803
2007	16	3477000	1456.36220333148	0.000317672413793103	0	0	0.0121108585681344
2007	17	3477000	1446.33075643369	0.00031176724137931	0	0	0.00018615628901577
2007	18	3477000	1430.07474779885	0.000303146551724138	0	0	-0.0164150495175063
2007	19	3477000	1428.7421031724	0.000302629310344828	0	0	-0.0171774199961672
2007	20	3477000	1415.95192145754	0.000295862068965517	0	0	-0.030475555563444
2007	21	3477000	1408.98235960681	0.000296810344827586	0	0	-0.0225569606248845
2007	22	3477000	1403.24876348453	0.000300775862068966	0	0	-0.00545075376766114
2007	23	3477000	1407.10532882307	0.000301724137931035	0	0	-0.00504960693241805
2007	24	3477000	1395.11543924513	0.000298318965517241	0	0	-0.00782404017479506
2007	25	3477000	1400.45951167037	0.0003	0	0	-0.00604052569879838
2007	26	3477000	1399.74515040657	0.000297327586206897	0	0	-0.0143920130037402
2007	27	3477000	1391.39713535122	0.000295862068965517	0	0	-0.0133657996546924
2007	28	3477000	1390.85445342191	0.000296120689655172	0	0	-0.0121180569113086
2007	29	3477000	1387.08159407037	0.00029198275862069	0	0	-0.0232730318161338
2007	30	3477000	1382.62184427263	0.000294870689655172	0	0	-0.0104307944593604
2007	31	3477000	1382.33669602426	0.000295862068965517	0	0	-0.00689896756100302
2007	32	3477000	1376.17514565112	0.000290301724137931	0	0	-0.0212001689925251
2007	33	3477000	1366.78634569204	0.000287715517241379	0	0	-0.0232562651743111
2007	34	3477000	1368.54368889017	0.000291853448275862	0	0	-0.0104809872031214
2007	35	3477000	1362.96657241135	0.000287758620689655	0	0	-0.0203721595036822
2007	36	3477000	1357.56565245888	0.000284956896551724	0	0	-0.0260507861220708
2007	37	3477000	1358.89840280228	0.000288448275862069	0	0	-0.0150845734751066
2007	38	3477000	1364.61380615864	0.000289870689655172	0	0	-0.0143731552986795
2007	39	3477000	1372.42600346508	0.000290603448275862	0	0	-0.017506228681488
2007	40	3477000	1383.89493065928	0.00029375	0	0	-0.0150986394966601
2007	41	3477000	1398.71495963676	0.000302327586206897	0	0	0.00292056672097407
2007	42	3477000	1408.626027165	0.000303060344827586	0	0	-0.00172226490084435
2007	43	3477000	1414.23091342532	0.000310603448275862	0	0	0.0190697900312181
2007	44	3477000	1419.17803200814	0.000312112068965517	0	0	0.0204498430339969
2007	45	3477000	1424.80880610783	0.000315991379310345	0	0	0.0290503495730333
2007	46	3477000	1433.20870718114	0.000316724137931034	0	0	0.0253914818103726
2007	47	3477000	1444.78623461061	0.000325172413793103	0	0	0.0443067381567614
2007	48	3477000	1465.13419831619	0.000320172413793103	0	0	0.0139685509404759
2007	49	3477000	1478.98821111397	0.000322931034482759	0	0	0.01312504639331
2007	50	3477000	1492.11072523588	0.000326379310344828	0	0	0.0149380836067639
2007	51	3477000	1497.7761550911	0.000325129310344828	0	0	0.00722661051326531
2007	52	3477000	1505.10285248839	0.000321681034482759	0	0	-0.00830697547859935
2008	1	3644000	1459.73273941359	0.000337291116974494	0	0	0.0508773000571607
2008	2	3644000	1457.64174191696	0.000336895338610378	0	0	0.0511499197223764
2008	3	3644000	1463.96758388871	0.000333465259454705	0	0	0.0359518999536035
2008	4	3644000	1465.92668437549	0.000328452066842568	0	0	0.0190141266419352
2008	5	3644000	1469.95705451733	0.000325461741424802	0	0	0.00696819369735421
2008	6	3644000	1479.23865369603	0.000321064204045734	0	0	-0.0128705761226996
2008	7	3644000	1496.1495432143	0.000319788918205805	0	0	-0.0279046592659474
2008	8	3644000	1499.88682069764	0.000316930518909411	0	0	-0.0389941560193416
2008	9	3644000	1506.17044623525	0.000325021987686895	0	0	-0.0185705716807598
2008	10	3644000	1500.9410431028	0.000323306948109059	0	0	-0.0203479298824881
2008	11	3644000	1487.28466912484	0.000320008795074758	0	0	-0.0214381750761971
2008	12	3644000	1471.57638409536	0.000319041336851363	0	0	-0.0139825457364946
2008	13	3644000	1454.35527034291	0.000315655233069481	0	0	-0.0128959345253297
2008	14	3644000	1432.66560268097	0.000307607739665787	0	0	-0.0234985767913797
2008	15	3644000	1419.96539519867	0.000308179419525066	0	0	-0.012933692089093
2008	16	3644000	1407.69571121151	0.000305145118733509	0	0	-0.014133531169448
2008	17	3644000	1396.7520814744	0.000304925241864556	0	0	-0.00712515958013871
2008	18	3644000	1381.69531226468	0.000307299912049252	0	0	0.0115109949307527
2008	19	3644000	1380.56670900048	0.000304925241864556	0	0	0.00451502340226328
2008	20	3644000	1367.96465882918	0.000301187335092348	0	0	0.00134165832353718
2008	21	3644000	1361.09283113969	0.000300923482849604	0	0	0.00551554507419327
2008	22	3644000	1355.21492058978	0.000294283201407212	0	0	-0.0124075674893387
2008	23	3644000	1357.53235483298	0.00029353562005277	0	0	-0.0165980241669816
2008	24	3644000	1346.90420208206	0.000294635004397537	0	0	-0.00512597857471138
2008	25	3644000	1352.63250905621	0.0002948109058927	0	0	-0.00874776332594862
2008	26	3644000	1352.64047036279	0.000292963940193492	0	0	-0.0149636735010309
2008	27	3644000	1346.69744377044	0.000294722955145119	0	0	-0.0046762127600166
2008	28	3644000	1348.11957106511	0.00029023746701847	0	0	-0.0208583657330108
2008	29	3644000	1344.8490418191	0.000289753737906772	0	0	-0.0201130691832245
2008	30	3644000	1339.58387169048	0.000290765171503958	0	0	-0.012827768423935
2008	31	3644000	1338.32323121629	0.000288874230430959	0	0	-0.0183238478151545
2008	32	3644000	1332.59908629764	0.000288082673702726	0	0	-0.016808570955778
2008	33	3644000	1323.05292511001	0.000288478452066843	0	0	-0.00835410655178058
2008	34	3644000	1323.94392005776	0.000287510993843448	0	0	-0.0123448733818338
2008	35	3644000	1318.83082140826	0.00028509234828496	0	0	-0.0168564618352837
2008	36	3644000	1314.14023972388	0.000286103781882146	0	0	-0.00984692450069094
2008	37	3644000	1314.70945355247	0.000288170624450308	0	0	-0.00312575036360335
2008	38	3644000	1320.00300169351	0.000290149516270888	0	0	-0.000305303619004928
2008	39	3644000	1328.84973219516	0.000291644678979771	0	0	-0.00184349827960738
2008	40	3644000	1340.03410933689	0.000291688654353562	0	0	-0.0100251995402857
2008	41	3644000	1354.09199163968	0.000292963940193492	0	0	-0.0160195849126975
2008	42	3644000	1363.17900139063	0.000294722955145119	0	0	-0.016710205605718
2008	43	3644000	1369.19069591258	0.000296657871591909	0	0	-0.0146003737625859
2008	44	3644000	1373.03727874616	0.000294019349164468	0	0	-0.0261007325153486
2008	45	3644000	1378.10037090676	0.000296833773087071	0	0	-0.0203906562250388
2008	46	3644000	1386.20418498204	0.00029938434476693	0	0	-0.0177493223931919
2008	47	3644000	1398.49871387235	0.000301407211961302	0	0	-0.0198060345694945
2008	48	3644000	1417.89915645622	0.000304793315743184	0	0	-0.0223564252167582
2008	49	3644000	1431.99950715171	0.000309410729991205	0	0	-0.01731809754672
2008	50	3644000	1443.49441445255	0.000307651715039578	0	0	-0.030685546136562
2008	51	3644000	1449.03171479768	0.000312445030782762	0	0	-0.0193451354524688
2008	52	3644000	1456.54160017355	0.000317766051011434	0	0	-0.00778666408992351
2009	1	3803000	1408.63438241136	0.000331080778697695	0	0	0.0503790184839548
2009	2	3803000	1407.3215909784	0.000337167151488029	0	0	0.0706863375502103
2009	3	3803000	1415.24185160018	0.000344282837323786	0	0	0.0871640054032754
2009	4	3803000	1418.79506931055	0.000345849183262475	0	0	0.0893750855442942
2009	5	3803000	1423.24268357012	0.000342447974938465	0	0	0.0752909659518394
2009	6	3803000	1431.36731297269	0.000334034459610651	0	0	0.0429188835531876
2009	7	3803000	1446.60171145561	0.000328261356008055	0	0	0.0141008325808396
2009	8	3803000	1450.21413091318	0.000327187290221526	0	0	0.00826489608073783
2009	9	3803000	1454.72037176551	0.000319221302304766	0	0	-0.0193304309964304
2009	10	3803000	1448.77476727969	0.000317207428955023	0	0	-0.0215180219753759
2009	11	3803000	1433.88386597557	0.000313582456925487	0	0	-0.0226544608990856
2009	12	3803000	1417.60874382202	0.000314567017229805	0	0	-0.00833004443114881
2009	13	3803000	1399.11462224211	0.000308972924591631	0	0	-0.0130901514078673
2009	14	3803000	1377.29213103251	0.000308391138957261	0	0	0.000659169501538725
2009	15	3803000	1364.7248207632	0.000305750727232043	0	0	0.00122748499280791
2009	16	3803000	1353.24468532944	0.000306108749160886	0	0	0.0109036561019025
2009	17	3803000	1341.37983186193	0.000300559409263817	0	0	0.00135693715891247
2009	18	3803000	1327.73843910557	0.000297292459163124	0	0	0.000648893538856945
2009	19	3803000	1326.52524938772	0.000298366524949653	0	0	0.00518252525947288
2009	20	3803000	1314.4435928175	0.000299037816066234	0	0	0.0167039554245427
2009	21	3803000	1308.03535182325	0.000293980756321325	0	0	0.00440710426420337
2009	22	3803000	1302.07620886084	0.000293130454240322	0	0	0.00608550489229324
2009	23	3803000	1302.88305461352	0.000290176773327366	0	0	-0.00466891835915543
2009	24	3803000	1293.91388719921	0.000287670619825464	0	0	-0.00642537906228221
2009	25	3803000	1299.58639301922	0.000284672186171403	0	0	-0.021073160788949
2009	26	3803000	1299.96840364916	0.000287849630789886	0	0	-0.0104374872582051
2009	27	3803000	1296.72751851233	0.000286417543074513	0	0	-0.0128997945007916
2009	28	3803000	1299.65568837843	0.000288789438353099	0	0	-0.00696775958386914
2009	29	3803000	1296.76298107158	0.000285656746475722	0	0	-0.0155487019338827
2009	30	3803000	1290.87224648149	0.000283956142313717	0	0	-0.0169437731279025
2009	31	3803000	1288.70012542597	0.000278630566122175	0	0	-0.0337550408878832
2009	32	3803000	1283.14491424939	0.000278183038711121	0	0	-0.0311304777861013
2009	33	3803000	1273.41075586431	0.000274155292011636	0	0	-0.0378595481797932
2009	34	3803000	1273.30286362572	0.000274244797493846	0	0	-0.0374638783815265
2009	35	3803000	1268.72383422	0.000271738643991945	0	0	-0.0428176981899263
2009	36	3803000	1265.02124329981	0.000277556500335646	0	0	-0.0194631065922527
2009	37	3803000	1264.98728349343	0.000278899082568807	0	0	-0.0146936524469215
2009	38	3803000	1269.9681144919	0.000283016334750503	0	0	-0.00406948366098833
2009	39	3803000	1279.70726629288	0.000283553367643768	0	0	-0.00977353698170985
2009	40	3803000	1290.52419408512	0.000284493175206981	0	0	-0.0148189349512198
2009	41	3803000	1303.48880004391	0.000284940702618035	0	0	-0.0230832823748812
2009	42	3803000	1311.81588708585	0.000281047214141866	0	0	-0.0425485677032332
2009	43	3803000	1318.32596314061	0.000280241664801969	0	0	-0.0500073312548268
2009	44	3803000	1321.47963897841	0.000284224658760349	0	0	-0.0388047136451142
2009	45	3803000	1325.90388836691	0.00028829715820094	0	0	-0.0282855255919808
2009	46	3803000	1333.6677264374	0.000289102707540837	0	0	-0.0312429592554563
2009	47	3803000	1346.35448468908	0.000294875811143433	0	0	-0.02120874183865
2009	48	3803000	1364.30687370225	0.000298948310584023	0	0	-0.0207481720189762
2009	49	3803000	1378.19020701838	0.000303334079212352	0	0	-0.0163912113896503
2009	50	3803000	1388.11567612439	0.000307361825911837	0	0	-0.0104571084197498
2009	51	3803000	1393.58188835127	0.00030888341910942	0	0	-0.00945899804056004
2009	52	3803000	1401.2292900673	0.000314746028194227	0	0	0.00383285588645236
2009	53	3803000	0	0.000302081002461401	0	0	Inf
2010	1	3943000	1352.65241220231	0.000318981586724256	0	0	0.0373692364288833
2010	2	3943000	1351.61896575413	0.000315844510115935	0	0	0.0279524297920713
2010	3	3943000	1360.54384484979	0.000314207774494203	0	0	0.0159172783973005
2010	4	3943000	1365.01236812326	0.000313616731075244	0	0	0.010686812967709
2010	5	3943000	1369.53717348881	0.000309297567629007	0	0	-0.00652568886906414
2010	6	3943000	1376.99643465679	0.000312707433507615	0	0	-0.00101411639249376
2010	7	3943000	1390.8995224191	0.000310479654466924	0	0	-0.0180455324159205
2010	8	3943000	1394.46157217961	0.000307797226642419	0	0	-0.0290159105039886
2010	9	3943000	1397.08850939528	0.000307660832007274	0	0	-0.0312711106715686
2010	10	3943000	1390.56764106882	0.0003034325983178	0	0	-0.0401042275267914
2010	11	3943000	1374.46150639064	0.000297340304614685	0	0	-0.0483545781978059
2010	12	3943000	1357.97656447742	0.000295521709479427	0	0	-0.0426933468470627
2010	13	3943000	1338.53734073766	0.000292248238235963	0	0	-0.0395486469645226
2010	14	3943000	1317.28312155678	0.000289702205046602	0	0	-0.0325542177342283
2010	15	3943000	1305.09569908418	0.000288611047965447	0	0	-0.0271977749287552
2010	16	3943000	1294.69421994942	0.000288929302114117	0	0	-0.018301016243317
2010	17	3943000	1281.74330487378	0.000288611047965447	0	0	-0.00947405367955536
2010	18	3943000	1269.65841673597	0.000288656512843828	0	0	0.000111512877924224
2010	19	3943000	1268.15454353474	0.000287019777222096	0	0	-0.00438002100221585
2010	20	3943000	1256.75147002555	0.000286565128438281	0	0	0.00306228404441155
2010	21	3943000	1251.13630786256	0.000285428506478745	0	0	0.00356771049596381
2010	22	3943000	1245.36293146477	0.000284928392816549	0	0	0.0064535954396681
2010	23	3943000	1244.94829163484	0.000284246419640828	0	0	0.00437906409590708
2010	24	3943000	1237.88418105164	0.000288065469424869	0	0	0.0236821985425628
2010	25	3943000	1243.1918674255	0.000290384178222323	0	0	0.0275163741581893
2010	26	3943000	1243.65928673829	0.000295112525573994	0	0	0.043855028337184
2010	27	3943000	1243.18139237835	0.000295157990452376	0	0	0.0444171767371848
2010	28	3943000	1247.05832389695	0.000293703114344169	0	0	0.0360381509363632
2010	29	3943000	1244.23157208001	0.000288065469424869	0	0	0.0184599301572108
2010	30	3943000	1237.78861174028	0.000283428051829961	0	0	0.00728023199942553
2010	31	3943000	1234.78598996378	0.0002752443737213	0	0	-0.0194252203691486
2010	32	3943000	1229.16435104374	0.000271107069788588	0	0	-0.0297473246866372
2010	33	3943000	1219.09405833505	0.000271652648329166	0	0	-0.0197639043274097
2010	34	3943000	1218.03775177703	0.000272834735167083	0	0	-0.0146446624917842
2010	35	3943000	1213.99650985573	0.000273152989315754	0	0	-0.0102113224832909
2010	36	3943000	1211.49491993572	0.00027838145032962	0	0	0.0108172802449532
2010	37	3943000	1210.9562062629	0.000279518072289157	0	0	0.0153959273181615
2010	38	3943000	1215.86265927733	0.000282155035235281	0	0	0.0208389825358447
2010	39	3943000	1226.32422029454	0.000283564446465106	0	0	0.0171861399756102
2010	40	3943000	1236.62214142618	0.000286292339167993	0	0	0.018419416740792
2010	41	3943000	1248.31656054068	0.000282473289383951	0	0	-0.00457941576790411
2010	42	3943000	1255.95221373599	0.00028370084110025	0	0	-0.00633162125836933
2010	43	3943000	1262.82407926434	0.000280972948397363	0	0	-0.0212413428796549
2010	44	3943000	1265.6519699949	0.000282973403046147	0	0	-0.016475279531216
2010	45	3943000	1269.63644491609	0.00028401909524892	0	0	-0.0159387712893122
2010	46	3943000	1276.95920007965	0.00029029324846556	0	0	3.19508409900947e-05
2010	47	3943000	1289.67731903785	0.00029906796999318	0	0	0.0201001293730479
2010	48	3943000	1305.88015880553	0.00030752443737213	0	0	0.0359296684907009
2010	49	3943000	1319.18539687119	0.00031066151398045	0	0	0.0359423347478431
2010	50	3943000	1327.43618174816	0.000315344396453739	0	0	0.0450219898128227
2010	51	3943000	1332.90771084998	0.000314980677426688	0	0	0.0395318360912016
2010	52	3943000	1340.85855601654	0.000308024551034326	0	0	0.010546559083365
2011	1	3950000	1287.95243901113	0.00031187075626317	0	0	0.0341996797821868
2011	2	3950000	1287.23263468724	0.000308171388433622	0	0	0.022503597665392
2011	3	3950000	1297.0875087612	0.000306719737766331	0	0	0.00995498850430498
2011	4	3950000	1302.40009787518	0.00030522125965816	0	0	0.000921300702279402
2011	5	3950000	1307.09057065023	0.000307375321938656	0	0	0.0043680441722806
2011	6	3950000	1314.21004213707	0.000309763521423554	0	0	0.00668839651280719
2011	7	3950000	1326.97934625746	0.000307234839616015	0	0	-0.0111375857500296
2011	8	3950000	1330.38901762548	0.000305127604776399	0	0	-0.0204368927172974
2011	9	3950000	1331.38994712744	0.000304331538281433	0	0	-0.0237270434522968
2011	10	3950000	1324.53322849012	0.00030522125965816	0	0	-0.0158042305318234
2011	11	3950000	1307.7418615579	0.000304237883399672	0	0	-0.00637882888291085
2011	12	3950000	1291.13841571952	0.000301428236946851	0	0	-0.0028954414755276
2011	13	3950000	1271.23392684026	0.000300678997892765	0	0	0.0101995965384368
2011	14	3950000	1250.82997479947	0.000300585343011004	0	0	0.026358518635446
2011	15	3950000	1238.89946376164	0.000297260594708499	0	0	0.0247804903758279
2011	16	3950000	1229.21127651848	0.000292858815265746	0	0	0.0175630698269087
2011	17	3950000	1215.57005578706	0.000292531023179583	0	0	0.0278305179137027
2011	18	3950000	1204.94594191172	0.000286630765628658	0	0	0.0159791882926541
2011	19	3950000	1203.10812759135	0.000281479747131819	0	0	-0.000754817934085303
2011	20	3950000	1192.46495470442	0.000279981269023648	0	0	0.00279676587762641
2011	21	3950000	1187.79167941039	0.000280730508077734	0	0	0.00943626797854954
2011	22	3950000	1182.18310020719	0.00027895106532428	0	0	0.00779650782623404
2011	23	3950000	1180.81903804858	0.000279512994614844	0	0	0.0109931848430181
2011	24	3950000	1175.56246173805	0.000282650433153828	0	0	0.0269126816240559
2011	25	3950000	1180.42294706691	0.000282790915476469	0	0	0.0231925794064901
2011	26	3950000	1180.72303998564	0.000280168578787169	0	0	0.0134468113830895
2011	27	3950000	1182.61756720997	0.000279466167173964	0	0	0.00928654629741637
2011	28	3950000	1187.13176141089	0.000276235073753219	0	0	-0.00617603003239718
2011	29	3950000	1184.49435521056	0.000273097635214236	0	0	-0.0152760164123752
2011	30	3950000	1177.88021385323	0.000267431514867712	0	0	-0.030291886588795
2011	31	3950000	1174.37318917192	0.000266120346523062	0	0	-0.0321645534147094
2011	32	3950000	1168.82730074415	0.000270475298524936	0	0	-0.0116589514425931
2011	33	3950000	1158.61830537175	0.000272254741278389	0	0	0.00360920814807342
2011	34	3950000	1156.53663572459	0.000270428471084055	0	0	-0.00132865287369411
2011	35	3950000	1152.8751061196	0.000270053851557012	0	0	0.000455291191228953
2011	36	3950000	1151.49288503203	0.000271177710138141	0	0	0.00582471247121911
2011	37	3950000	1150.48395120289	0.000268133926480918	0	0	-0.00459280739846071
2011	38	3950000	1155.26277067102	0.000269913369234371	0	0	-0.00213178398330069
2011	39	3950000	1166.20488077034	0.000272629360805432	0	0	-0.00154765324695654
2011	40	3950000	1175.9822315535	0.000279559822055725	0	0	0.0153214631676022
2011	41	3950000	1186.41615250778	0.000284476703348162	0	0	0.024092598058279
2011	42	3950000	1193.59370054566	0.000286209318660735	0	0	0.0241340913923791
2011	43	3950000	1200.80976723506	0.000287941933973308	0	0	0.0241422359777238
2011	44	3950000	1203.49782996663	0.000288316553500351	0	0	0.0231842296168823
2011	45	3950000	1206.99563256597	0.00028550690704753	0	0	0.0102770607443344
2011	46	3950000	1213.84824196565	0.000285225942402248	0	0	0.0035850923401265
2011	47	3950000	1226.18034601009	0.000286349800983376	0	0	-0.00259370166911828
2011	48	3950000	1240.46846532405	0.000289065792554437	0	0	-0.00473084603768182
2011	49	3950000	1253.17729854084	0.000289721376726762	0	0	-0.0125898374948275
2011	50	3950000	1260.06661784258	0.000293982673846874	0	0	-0.00354474738028033
2011	51	3950000	1265.53326201085	0.000291266682275814	0	0	-0.0170151687492067
2011	52	3950000	1273.69694901129	0.000292296885975181	0	0	-0.0198610423232341
2012	1	4010000	1292.33177046821	0.000287361111111111	0	0	-0.0394107547551488
2012	2	4010000	1292.1927168258	0.000288425925925926	0	0	-0.0357475446381303
2012	3	4010000	1303.612682318	0.00028837962962963	0	0	-0.0443480514589655
2012	4	4010000	1310.1617201197	0.000292962962962963	0	0	-0.0340123813994736
2012	5	4010000	1315.42526877774	0.000295277777777778	0	0	-0.0302755844235382
2012	6	4010000	1322.70452079722	0.000295601851851852	0	0	-0.0345538403162614
2012	7	4010000	1335.07698216033	0.000298611111111111	0	0	-0.0337635827466611
2012	8	4010000	1338.36084848947	0.000298194444444444	0	0	-0.0374793154970725
2012	9	4010000	1337.97374167337	0.000293287037037037	0	0	-0.0530456910048203
2012	10	4010000	1330.5445471322	0.000291388888888889	0	0	-0.0539211913549481
2012	11	4010000	1312.57946109748	0.000290972222222222	0	0	-0.0423436925113894
2012	12	4010000	1294.78649572179	0.000288194444444444	0	0	-0.0384515098715449
2012	13	4010000	1273.60960267218	0.000283657407407407	0	0	-0.0378527317719919
2012	14	4010000	1253.0030808691	0.000284351851851852	0	0	-0.0196352916004287
2012	15	4010000	1240.35324260412	0.0002825	0	0	-0.016086742001195
2012	16	4010000	1230.38019000802	0.00028125	0	0	-0.0125003556891771
2012	17	4010000	1215.69493324411	0.000276898148148148	0	0	-0.0160360405485046
2012	18	4010000	1205.86273312185	0.000276018518518519	0	0	-0.0111643993566272
2012	19	4010000	1203.51602746239	0.000277824074074074	0	0	-0.00275528317589488
2012	20	4010000	1193.16893585491	0.000271527777777778	0	0	-0.0169036715999167
2012	21	4010000	1189.20587529324	0.000270092592592593	0	0	-0.0188410398558779
2012	22	4010000	1183.28491401152	0.000271712962962963	0	0	-0.00801574827770299
2012	23	4010000	1180.95018760614	0.000274305555555556	0	0	0.00342928299293641
2012	24	4010000	1177.07425544887	0.00026962962962963	0	0	-0.0104277664659206
2012	25	4010000	1181.70668002915	0.000276435185185185	0	0	0.0105722682134109
2012	26	4010000	1181.68695192091	0.000273240740740741	0	0	-0.0010890802499108
2012	27	4010000	1185.83728696094	0.00027087962962963	0	0	-0.0131867054045937
2012	28	4010000	1191.08340120561	0.000268564814814815	0	0	-0.0259288318302071
2012	29	4010000	1188.7210754432	0.000268703703703704	0	0	-0.023488332141152
2012	30	4010000	1181.87431089825	0.00026	0	0	-0.049645135998985
2012	31	4010000	1177.91755603262	0.000264583333333333	0	0	-0.0296434634612539
2012	32	4010000	1172.26218623256	0.000267962962962963	0	0	-0.0125075997543522
2012	33	4010000	1161.5719328473	0.000264953703703704	0	0	-0.0146111767746438
2012	34	4010000	1158.22819721183	0.000260833333333333	0	0	-0.0271347194684793
2012	35	4010000	1154.64403626939	0.000265277777777778	0	0	-0.00748632132316931
2012	36	4010000	1154.18896727331	0.000262824074074074	0	0	-0.0162789350843443
2012	37	4010000	1152.68294772517	0.000259814814814815	0	0	-0.0262717061833295
2012	38	4010000	1157.47905060211	0.000262731481481481	0	0	-0.0194206975844781
2012	39	4010000	1169.33200748914	0.000268611111111111	0	0	-0.00763855554447688
2012	40	4010000	1179.22044637592	0.000271990740740741	0	0	-0.00357901390608676
2012	41	4010000	1188.99075793101	0.000273425925925926	0	0	-0.00655241252216768
2012	42	4010000	1196.32044286016	0.000278657407407407	0	0	0.00625213519043433
2012	43	4010000	1204.38526537129	0.000283148148148148	0	0	0.0156218571994125
2012	44	4010000	1207.18542429038	0.000286435185185185	0	0	0.0250289434428731
2012	45	4010000	1210.21554856176	0.000284537037037037	0	0	0.0156868348459114
2012	46	4010000	1217.04303482661	0.000286944444444444	0	0	0.0185342379257771
2012	47	4010000	1229.47939395067	0.000287546296296296	0	0	0.0103463352959971
2012	48	4010000	1242.52102561304	0.000290972222222222	0	0	0.0116529009075086
2012	49	4010000	1255.40270346534	0.000292546296296296	0	0	0.00668892659819495
2012	50	4010000	1261.71751607164	0.000293287037037037	0	0	0.00418674058263313
2012	51	4010000	1267.44890265437	0.000294490740740741	0	0	0.00374855138986476
2012	52	4010000	1276.08835254208	0.000294953703703704	0	0	-0.00147979764749242
2013	1	4002000	1290.26628348229	0.000288990825688073	0	0	-0.0234573931519049
2013	2	4002000	1290.87621022131	0.000289357798165138	0	0	-0.0226793320610408
2013	3	4002000	1303.82273472828	0.000299311926605505	0	0	0.000902933535643743
2013	4	4002000	1311.56955330716	0.000307844036697248	0	0	0.0233540391476829
2013	5	4002000	1317.402033814	0.000313165137614679	0	0	0.0364338030107954
2013	6	4002000	1324.86649402363	0.000320183486238532	0	0	0.053691074759039
2013	7	4002000	1336.81582469785	0.000326284403669725	0	0	0.0641705264983233
2013	8	4002000	1339.89511698054	0.00032743119266055	0	0	0.0654565285804642
2013	9	4002000	1338.16144313857	0.000322706422018349	0	0	0.0514426396115362
2013	10	4002000	1330.24156801386	0.000321605504587156	0	0	0.0540942590552038
2013	11	4002000	1311.38034188292	0.00031697247706422	0	0	0.0538513929648215
2013	12	4002000	1292.3957979273	0.000310963302752294	0	0	0.0490594306901851
2013	13	4002000	1270.19224176348	0.000306422018348624	0	0	0.0518092900214512
2013	14	4002000	1249.63463000027	0.000302018348623853	0	0	0.0537480063270298
2013	15	4002000	1236.17075847991	0.000293348623853211	0	0	0.0346467033185248
2013	16	4002000	1225.74356136102	0.000290229357798165	0	0	0.0323529650810083
2013	17	4002000	1210.2371809369	0.000285596330275229	0	0	0.0288892289989257
2013	18	4002000	1201.25561606493	0.00028105504587156	0	0	0.0200992891206292
2013	19	4002000	1198.29945154712	0.000276605504587156	0	0	0.00642623047431022
2013	20	4002000	1188.41720796801	0.000278899082568807	0	0	0.0232096875129827
2013	21	4002000	1185.24369519374	0.000279174311926606	0	0	0.026961801134946
2013	22	4002000	1178.98252042716	0.000275550458715596	0	0	0.0190142594859804
2013	23	4002000	1175.73379207814	0.000274357798165138	0	0	0.0174071784444368
2013	24	4002000	1173.2518179414	0.000270779816513761	0	0	0.00626309028141007
2013	25	4002000	1177.56434699285	0.000264220183486239	0	0	-0.0217095117206385
2013	26	4002000	1177.08987411515	0.000259816513761468	0	0	-0.03762658662614
2013	27	4002000	1183.44365872455	0.000261422018348624	0	0	-0.0368785268337873
2013	28	4002000	1189.21878959903	0.000263394495412844	0	0	-0.0343240368854175
2013	29	4002000	1187.22407009563	0.000267201834862385	0	0	-0.0187193560638004
2013	30	4002000	1180.31941476868	0.000267706422018349	0	0	-0.0111151393466281
2013	31	4002000	1176.06419727842	0.000267522935779817	0	0	-0.00821740624430644
2013	32	4002000	1170.3433093529	0.000264770642201835	0	0	-0.0136227628470102
2013	33	4002000	1159.29930367825	0.000256743119266055	0	0	-0.0344167408292755
2013	34	4002000	1154.63995814148	0.000255045871559633	0	0	-0.036929224422573
2013	35	4002000	1151.10334792865	0.000255825688073395	0	0	-0.0310166311242969
2013	36	4002000	1151.55427565071	0.00025697247706422	0	0	-0.0270541096580993
2013	37	4002000	1149.56516029555	0.000256697247706422	0	0	-0.0264144750939933
2013	38	4002000	1154.3416331023	0.000261834862385321	0	0	-0.0110380087981887
2013	39	4002000	1166.9353616318	0.00026256880733945	0	0	-0.018968798409575
2013	40	4002000	1176.92661452177	0.000265779816513762	0	0	-0.015401652318937
2013	41	4002000	1185.9660003986	0.000268394495412844	0	0	-0.0132938047071344
2013	42	4002000	1193.55804857171	0.000274495412844037	0	0	0.00271620758803812
2013	43	4002000	1202.48037275478	0.00027545871559633	0	0	-0.00123109930799634
2013	44	4002000	1205.48681991906	0.000276651376146789	0	0	0.000591611678495929
2013	45	4002000	1207.97025122613	0.000277522935779817	0	0	0.00168029698729228
2013	46	4002000	1214.77897489657	0.000276146788990826	0	0	-0.00887319843306674
2013	47	4002000	1227.13987964426	0.00027348623853211	0	0	-0.0283096330096717
2013	48	4002000	1238.7341345457	0.000274082568807339	0	0	-0.0353055052945149
2013	49	4002000	1251.74520245328	0.000278899082568807	0	0	-0.0285562927528853
2013	50	4002000	1257.66163232218	0.000280550458715596	0	0	-0.0274013545746433
2013	51	4002000	1263.62501949207	0.000278807339449541	0	0	-0.0380057523009247
2013	52	4002000	1272.64166481561	0.000279403669724771	0	0	-0.0427784712073653
2014	1	3868000	1304.70444709578	0.000274497402304043	0	0	-0.0686013198583118
2014	2	3868000	1306.29259703372	0.000271696408402982	0	0	-0.0792261988384002
2014	3	3868000	1320.93725055427	0.00027232889089677	0	0	-0.0873147081785084
2014	4	3868000	1329.98057059753	0.000276620736390332	0	0	-0.079234669232935
2014	5	3868000	1336.4764976623	0.000280957759204879	0	0	-0.0693439037831198
2014	6	3868000	1344.20561840313	0.000282177546871471	0	0	-0.0706778911666778
2014	7	3868000	1355.86591148216	0.000283803930426926	0	0	-0.0733596962943245
2014	8	3868000	1358.69893417231	0.000285430313982381	0	0	-0.0699926464800231
2014	9	3868000	1355.64626601636	0.000285520668624351	0	0	-0.0676033773070252
2014	10	3868000	1347.17658750223	0.000284978540772532	0	0	-0.0635229177051644
2014	11	3868000	1327.37025825111	0.000283984639710865	0	0	-0.0528641182178964
2014	12	3868000	1306.83235436964	0.000285204427377457	0	0	-0.033846999748466
2014	13	3868000	1283.44322455987	0.000280325276711091	0	0	-0.0330698107619256
2014	14	3868000	1262.76227494778	0.000273684210526316	0	0	-0.0405161572869248
2014	15	3868000	1248.12182548328	0.000269121301106844	0	0	-0.0454457444178746
2014	16	3868000	1236.89203303028	0.000264784278292297	0	0	-0.0523020856329663
2014	17	3868000	1220.55059966082	0.000256878247119946	0	0	-0.0682893439108389
2014	18	3868000	1212.32481315609	0.000254032075897899	0	0	-0.0723608163456767
2014	19	3868000	1208.61796373961	0.000258143212107522	0	0	-0.0544572112232722
2014	20	3868000	1199.21675663313	0.000254032075897899	0	0	-0.0622212425071707
2014	21	3868000	1196.80237626342	0.000258052857465552	0	0	-0.0454564407143544
2014	22	3868000	1190.0225386685	0.000259046758527219	0	0	-0.0363207731484285
2014	23	3868000	1185.78270247405	0.000259001581206234	0	0	-0.0330437460356729
2014	24	3868000	1184.63163669664	0.000254122430539869	0	0	-0.0503377040165213
2014	25	3868000	1188.6103229945	0.000257646261576688	0	0	-0.0403919788224208
2014	26	3868000	1187.581591699	0.000255793991416309	0	0	-0.0464655162093386
2014	27	3868000	1196.22235219855	0.000263248249378812	0	0	-0.0257664071749686
2014	28	3868000	1202.48310496755	0.000266455839168737	0	0	-0.0190298764889243
2014	29	3868000	1200.94721850821	0.000267946690761238	0	0	-0.0122796558257831
2014	30	3868000	1194.01930271835	0.000265868533995934	0	0	-0.0142537919442349
2014	31	3868000	1189.51071301741	0.000262570589564039	0	0	-0.0227914828514966
2014	32	3868000	1183.66069094208	0.000257058956403885	0	0	-0.0385758277617004
2014	33	3868000	1172.2241309318	0.000256155409984188	0	0	-0.0326082102587446
2014	34	3868000	1166.12563513749	0.000260492432798735	0	0	-0.011084256059566
2014	35	3868000	1162.58546090033	0.000263745199909645	0	0	0.00431326493261818
2014	36	3868000	1163.91219316836	0.000267811158798283	0	0	0.0186335420824149
2014	37	3868000	1161.44003430908	0.000266862435057601	0	0	0.0171855327019023
2014	38	3868000	1166.20725517045	0.000266997967020556	0	0	0.0135419710000397
2014	39	3868000	1179.59676922178	0.000266184775242828	0	0	-0.00101455790063556
2014	40	3868000	1189.87226071995	0.000266184775242828	0	0	-0.00964159019305798
2014	41	3868000	1198.26724616586	0.000267269030946465	0	0	-0.0125741951255632
2014	42	3868000	1206.32160090262	0.000267901513440253	0	0	-0.0168459230833778
2014	43	3868000	1216.28927387864	0.000270702507341315	0	0	-0.0147080750137597
2014	44	3868000	1219.60102067779	0.000272871018748588	0	0	-0.00951214412017046
2014	45	3868000	1221.46042230412	0.000274678111587983	0	0	-0.00447040461108024
2014	46	3868000	1228.39400737647	0.000278789247797606	0	0	0.00472649051417546
2014	47	3868000	1240.79269116806	0.000286921165574881	0	0	0.02370042074011
2014	48	3868000	1250.97234759632	0.000291755138920262	0	0	0.0324768588864071
2014	49	3868000	1264.27830908706	0.000297221594759431	0	0	0.0407518586237085
2014	50	3868000	1270.08781179841	0.000297763722611249	0	0	0.0378809935460045
2014	51	3868000	1276.33877633108	0.000295956629771855	0	0	0.0265299654737874
2014	52	3868000	1285.72183088174	0.00029396882764852	0	0	0.0121940599760264
2015	1	3760000	1361.12104575355	0.000280972011282274	0	0	-0.0485783729227002
2015	2	3760000	1364.04182457502	0.000278889129963116	0	0	-0.0576535287688286
2015	3	3760000	1380.85414583512	0.000285311347363853	0	0	-0.0476908774425915
2015	4	3760000	1391.50045630262	0.000290171403775222	0	0	-0.0388792228256786
2015	5	3760000	1398.90077609709	0.000298068995443697	0	0	-0.0179432140763585
2015	6	3760000	1407.04344159902	0.000308613582121935	0	0	0.0109140613196173
2015	7	3760000	1418.69432879489	0.000319418528965068	0	0	0.0377147283379652
2015	8	3760000	1421.24642168116	0.000319331742243437	0	0	0.0355698896036892
2015	9	3760000	1416.81178019081	0.00031898459535691	0	0	0.0376819423409924
2015	10	3760000	1407.56168812864	0.000312735951399436	0	0	0.0240403757481812
2015	11	3760000	1386.35555491497	0.000302364938164461	0	0	0.0052255318336966
2015	12	3760000	1363.40412694044	0.000289173356476459	0	0	-0.0224468492765364
2015	13	3760000	1338.16310292307	0.000287003688435669	0	0	-0.0114807401949101
2015	14	3760000	1316.70160624373	0.000285224560642222	0	0	-0.00159611428569931
2015	15	3760000	1300.12547727787	0.000281622911694511	0	0	-0.00163482472654974
2015	16	3760000	1287.51312618572	0.000277717509221089	0	0	-0.00583537832191346
2015	17	3760000	1270.02841373515	0.000277630722499458	0	0	0.00753651348374013
2015	18	3760000	1262.36002511686	0.000273725320026036	0	0	-0.000602066844435232
2015	19	3760000	1257.66818697053	0.000268170969841614	0	0	-0.0172288582910884
2015	20	3760000	1248.65610466322	0.000265003254502061	0	0	-0.0218283517466707
2015	21	3760000	1246.88785703197	0.000266478628769798	0	0	-0.0149876004699028
2015	22	3760000	1239.1861870286	0.00026738988934693	0	0	-0.00547632559145035
2015	23	3760000	1233.60538907688	0.000266478628769798	0	0	-0.00438178134169847
2015	24	3760000	1233.72742954428	0.000268691690171404	0	0	0.00378736043620585
2015	25	3760000	1237.39232198854	0.000280538077674116	0	0	0.0449394076747592
2015	26	3760000	1235.72216448434	0.000280798437839011	0	0	0.0473228021608444
2015	27	3760000	1247.07227478302	0.0002780212627468	0	0	0.0275266525534425
2015	28	3760000	1254.01101529694	0.000277587329138642	0	0	0.020246221439333
2015	29	3760000	1253.06950181534	0.000272900846170536	0	0	0.00377512833710186
2015	30	3760000	1245.99929011598	0.000265567368192667	0	0	-0.0176559411313406
2015	31	3760000	1241.12951097123	0.000265263614666956	0	0	-0.0149295547381881
2015	32	3760000	1234.94137935372	0.000264265567368193	0	0	-0.0137183672334214
2015	33	3760000	1222.88339809	0.000263093946626166	0	0	-0.00840914032038063
2015	34	3760000	1215.03812004101	0.000266391842048167	0	0	0.0105032753692992
2015	35	3760000	1211.45798572256	0.000265784334996745	0	0	0.0111782781054174
2015	36	3760000	1213.69222525743	0.000263267520069429	0	0	-0.000240773773901294
2015	37	3760000	1210.71686052596	0.000261705359080061	0	0	-0.003730732323327
2015	38	3760000	1215.51229151553	0.000262833586461271	0	0	-0.00338317559125712
2015	39	3760000	1230.05425307719	0.000266174875244088	0	0	-0.00264561751569075
2015	40	3760000	1241.02328967558	0.00026522022130614	0	0	-0.0150063982122738
2015	41	3760000	1248.96119304239	0.000268908656975483	0	0	-0.00765531635061908
2015	42	3760000	1257.76889956932	0.000273247993057062	0	0	0.00129682045027094
2015	43	3760000	1269.26102612487	0.000274072466912562	0	0	-0.00477524008073778
2015	44	3760000	1272.99148349657	0.000269385983944456	0	0	-0.024659617839978
2015	45	3760000	1274.07243827168	0.000270470817964851	0	0	-0.0215626972583679
2015	46	3760000	1281.43766429108	0.000268691690171404	0	0	-0.0335854528787346
2015	47	3760000	1294.33881201087	0.000269212410501193	0	0	-0.041363831103613
2015	48	3760000	1303.29116330102	0.000272727272727273	0	0	-0.0355186658242759
2015	49	3760000	1317.24656428055	0.000278672163159037	0	0	-0.024935775253654
2015	50	3760000	1323.35780769083	0.000276849642004773	0	0	-0.0357860945963439
2015	51	3760000	1330.06345683306	0.000283879366456932	0	0	-0.0162875362989372
2015	52	3760000	1339.86451414427	0.000288348882620959	0	0	-0.00810866623421997
2015	53	3760000	0	0.000272510305923194	0	0	Inf
2016	1	3692000	1408.26371184673	0.000282352941176471	0	0	-0.0456332938966767
2016	2	3692000	1412.53393775513	0.000285420168067227	0	0	-0.038182401366473
2016	3	3692000	1431.41404412417	0.000291932773109244	0	0	-0.0292117045349735
2016	4	3692000	1443.54668160803	0.00029063025210084	0	0	-0.0416659068766878
2016	5	3692000	1451.75367585463	0.00029172268907563	0	0	-0.0435016469425855
2016	6	3692000	1460.31695250819	0.000293067226890756	0	0	-0.0447279286842486
2016	7	3692000	1471.94688590305	0.000294579831932773	0	0	-0.0473841050726898
2016	8	3692000	1474.23822954221	0.000295378151260504	0	0	-0.046287111658611
2016	9	3692000	1468.39866578124	0.000295420168067227	0	0	-0.0423581601037108
2016	10	3692000	1458.40485133038	0.000295126050420168	0	0	-0.0367558098023896
2016	11	3692000	1435.94546145683	0.000295	0	0	-0.0221077069491395
2016	12	3692000	1410.71910156107	0.00029327731092437	0	0	-0.0104337578932491
2016	13	3692000	1383.82578081209	0.000290672268907563	0	0	-0.000163156963268421
2016	14	3692000	1361.93181861722	0.000285294117647059	0	0	-0.00288694232962154
2016	15	3692000	1343.53427524212	0.000281680672268908	0	0	-0.00203513620195747
2016	16	3692000	1329.56621540308	0.000276386554621849	0	0	-0.0105043398676091
2016	17	3692000	1311.0098397392	0.000272016806722689	0	0	-0.0123643921257112
2016	18	3692000	1304.02315426655	0.000270084033613445	0	0	-0.0141279349268217
2016	19	3692000	1298.25012195422	0.00027	0	0	-0.0100520860607174
2016	20	3692000	1289.77011343712	0.000270840336134454	0	0	-0.00044202717304315
2016	21	3692000	1288.77630753535	0.000266218487394958	0	0	-0.0167417009524403
2016	22	3692000	1280.25839866982	0.000261638655462185	0	0	-0.0272276274118059
2016	23	3692000	1273.46598225537	0.000263823529411765	0	0	-0.0138723629068498
2016	24	3692000	1274.97018395993	0.000261428571428571	0	0	-0.023977175579886
2016	25	3692000	1278.24158299824	0.000259747899159664	0	0	-0.0327337050795186
2016	26	3692000	1275.8149661593	0.000263697478991597	0	0	-0.0161582727167426
2016	27	3692000	1289.87414352764	0.000269705882352941	0	0	-0.0047090978279714
2016	28	3692000	1297.25159426035	0.000268865546218487	0	0	-0.013452744508128
2016	29	3692000	1296.8775379685	0.000269579831932773	0	0	-0.0105465146616083
2016	30	3692000	1289.75003658884	0.00027	0	0	-0.00352784373696947
2016	31	3692000	1284.6152363977	0.000269621848739496	0	0	-0.000945992514542016
2016	32	3692000	1278.10780573045	0.000270588235294118	0	0	0.00773971821875836
2016	33	3692000	1265.46107389952	0.000269495798319328	0	0	0.0137016668928831
2016	34	3692000	1255.87821394628	0.000271176470588235	0	0	0.0278066660173934
2016	35	3692000	1252.24018049408	0.000269957983193277	0	0	0.0261609713665286
2016	36	3692000	1255.41761812677	0.000268655462184874	0	0	0.0186251821988308
2016	37	3692000	1251.9169993329	0.000265252100840336	0	0	0.00853331384811954
2016	38	3692000	1256.78298301803	0.00026281512605042	0	0	-0.00460141734585344
2016	39	3692000	1272.32462332865	0.000267941176470588	0	0	0.00241713208638692
2016	40	3692000	1283.90170071227	0.000271848739495798	0	0	0.00786532121744621
2016	41	3692000	1291.29156746528	0.000275042016806723	0	0	0.0138686203688847
2016	42	3692000	1300.91396353882	0.000278151260504202	0	0	0.017746013270837
2016	43	3692000	1313.83440887243	0.000284621848739496	0	0	0.0311801783017169
2016	44	3692000	1318.06081093936	0.000284495798319328	0	0	0.0274184535043436
2016	45	3692000	1318.41182028637	0.000280252100840336	0	0	0.011823452637315
2016	46	3692000	1326.14978465407	0.000281134453781513	0	0	0.00908661712679151
2016	47	3692000	1339.35101789096	0.000282521008403361	0	0	0.00406837493401605
2016	48	3692000	1346.8570764202	0.000281680672268908	0	0	-0.00449719315155125
2016	49	3692000	1361.38958244551	0.000285798319327731	0	0	-0.000726891448469085
2016	50	3692000	1367.78187093085	0.000292016806722689	0	0	0.0162439125282692
2016	51	3692000	1374.92466586706	0.000297647058823529	0	0	0.0304564571227103
2016	52	3692000	1385.16906769185	0.000304957983193277	0	0	0.0479587177172857
2017	1	3627000	1435.13332803859	0.000303483606557377	0	0	0.0319598681636775
2017	2	3627000	1440.74427693849	0.000303483606557377	0	0	0.0279409217207166
2017	3	3627000	1461.45252645642	0.000310819672131148	0	0	0.0378715507631177
2017	4	3627000	1474.87155699631	0.000312581967213115	0	0	0.0342595548500497
2017	5	3627000	1483.73246643588	0.000310122950819672	0	0	0.0199952041457905
2017	6	3627000	1492.64967519589	0.000310532786885246	0	0	0.0152415701970527
2017	7	3627000	1504.15852170016	0.000309672131147541	0	0	0.00468134056235181
2017	8	3627000	1506.1941426333	0.000301065573770492	0	0	-0.0245613374704937
2017	9	3627000	1499.00910421976	0.000295245901639344	0	0	-0.0388317216058934
2017	10	3627000	1488.39376337548	0.000289139344262295	0	0	-0.0519981776865054
2017	11	3627000	1465.0364844631	0.000280491803278689	0	0	-0.0656887971621869
2017	12	3627000	1437.89243243272	0.000275450819672131	0	0	-0.0651595559719319
2017	13	3627000	1409.78033816363	0.000271844262295082	0	0	-0.0590023395219011
2017	14	3627000	1387.95022485517	0.000265655737704918	0	0	-0.0659607406776598
2017	15	3627000	1368.01272356564	0.000268770491803279	0	0	-0.0412369874883943
2017	16	3627000	1352.79798357399	0.000270409836065574	0	0	-0.0245402373281826
2017	17	3627000	1333.42552053407	0.000271229508196721	0	0	-0.00736863093045484
2017	18	3627000	1327.25705919999	0.000272377049180328	0	0	0.00146387678749769
2017	19	3627000	1320.38003124527	0.000275	0	0	0.0163740500788512
2017	20	3627000	1312.60749976851	0.000272336065573771	0	0	0.0124885011203893
2017	21	3627000	1312.4999719154	0.000267786885245902	0	0	-0.00434283583799673
2017	22	3627000	1303.34706485275	0.000262745901639344	0	0	-0.016225198508532
2017	23	3627000	1295.58049090215	0.000262950819672131	0	0	-0.00955594113147819
2017	24	3627000	1298.50834656707	0.000264016393442623	0	0	-0.00778458343667197
2017	25	3627000	1301.3216302532	0.000260573770491803	0	0	-0.0228395729097453
2017	26	3627000	1298.05688707173	0.000260573770491803	0	0	-0.0203819164901281
2017	27	3627000	1314.61229663553	0.000266475409836066	0	0	-0.0108110175691387
2017	28	3627000	1322.12402015805	0.000263483606557377	0	0	-0.0274739885246994
2017	29	3627000	1322.29864371599	0.000265655737704918	0	0	-0.0195860775015275
2017	30	3627000	1315.26740603892	0.000266803278688525	0	0	-0.0100872309144136
2017	31	3627000	1310.02839632948	0.000270204918032787	0	0	0.00654306707742672
2017	32	3627000	1303.30450366223	0.000266434426229508	0	0	-0.00238202480963342
2017	33	3627000	1290.21715080007	0.000266393442622951	0	0	0.00758232766775964
2017	34	3627000	1279.0203371338	0.000260245901639344	0	0	-0.00705253612621374
2017	35	3627000	1275.30442139464	0.00025922131147541	0	0	-0.00807996994425049
2017	36	3627000	1279.38919569165	0.000257827868852459	0	0	-0.0165619623512543
2017	37	3627000	1275.36279582706	0.000256352459016393	0	0	-0.0191026395836324
2017	38	3627000	1280.30048014221	0.000257008196721311	0	0	-0.0203862144449981
2017	39	3627000	1296.54804516908	0.000263647540983607	0	0	-0.00767271618367489
2017	40	3627000	1308.55958146743	0.000268032786885246	0	0	-0.000427631630502787
2017	41	3627000	1315.29235869061	0.000270860655737705	0	0	0.00494767666396793
2017	42	3627000	1325.73212013723	0.000275	0	0	0.0122708649927586
2017	43	3627000	1339.85159497417	0.000277459016393443	0	0	0.0105596806981462
2017	44	3627000	1344.60300700147	0.000278811475409836	0	0	0.0118971866902245
2017	45	3627000	1344.29246084393	0.000279344262295082	0	0	0.014065048869056
2017	46	3627000	1352.28218292885	0.000281106557377049	0	0	0.0144332427932129
2017	47	3627000	1365.46583671907	0.00028155737704918	0	0	0.00625000131928061
2017	48	3627000	1371.2998402686	0.0002825	0	0	0.00532353283872004
2017	49	3627000	1386.27325640775	0.00028327868852459	0	0	-0.00279400644126018
2017	50	3627000	1392.90111755522	0.000285860655737705	0	0	0.00150684238696519
2017	51	3627000	1400.39787331629	0.000286475409836066	0	0	-0.00171228003268462
2017	52	3627000	1411.04133798763	0.000289590163934426	0	0	0.00152983612475073
2018	1	3569000	1459.49957730477	0.000289392420292761	0	0	-0.0111679219084622
2018	2	3569000	1466.51857717988	0.000290515339883698	0	0	-0.0120820680048621
2018	3	3569000	1489.05857113601	0.000289953880088229	0	0	-0.0289166403327961
2018	4	3569000	1503.72773788692	0.000289191898937237	0	0	-0.040916807169746
2018	5	3569000	1513.2024020504	0.000294686184078604	0	0	-0.0288146529448542
2018	6	3569000	1522.49911357123	0.000301142971726489	0	0	-0.0135954848096251
2018	7	3569000	1533.92114149597	0.000316182073390816	0	0	0.0279537567767081
2018	8	3569000	1535.72700403934	0.000333467014237016	0	0	0.0828747528863539
2018	9	3569000	1527.20133580432	0.000343813916182073	0	0	0.122707242196709
2018	10	3569000	1515.96565460475	0.000346821736514939	0	0	0.140922945547175
2018	11	3569000	1491.8050547612	0.000339362342089433	0	0	0.134464583424346
2018	12	3569000	1462.78200926231	0.000327371165029076	0	0	0.116092479714955
2018	13	3569000	1433.55728382245	0.000310487266893924	0	0	0.0801103084428781
2018	14	3569000	1411.98405417915	0.00029909765390014	0	0	0.0563858675210982
2018	15	3569000	1390.55511026119	0.000288349709244035	0	0	0.0341193882850819
2018	16	3569000	1374.0027799201	0.000283256466813716	0	0	0.0280910785945744
2018	17	3569000	1353.87149934484	0.000275115299779427	0	0	0.013390119124255
2018	18	3569000	1348.54682245974	0.000272187687988771	0	0	0.00656497601181602
2018	19	3569000	1340.48691954094	0.000269340284740325	0	0	0.002023951460852
2018	20	3569000	1333.47858286899	0.000266853819931823	0	0	-0.00200871832769273
2018	21	3569000	1334.33327983318	0.000266934028474032	0	0	-0.00234819881999501
2018	22	3569000	1324.61080412814	0.000265169440545418	0	0	-0.00166902166375824
2018	23	3569000	1316.03441450983	0.000261800681772609	0	0	-0.00792867906400513
2018	24	3569000	1320.4076260093	0.000262923601363545	0	0	-0.00697332083511588
2018	25	3569000	1322.76266895166	0.000262723080008021	0	0	-0.00949729626223746
2018	26	3569000	1318.56316496975	0.000263765791056748	0	0	-0.0023989483809212
2018	27	3569000	1337.52769875798	0.00026625225586525	0	0	-0.00727289518341697
2018	28	3569000	1344.97231667933	0.000271144976940044	0	0	0.00537385285261143
2018	29	3569000	1345.68852740135	0.000279005414076599	0	0	0.0339688357802434
2018	30	3569000	1338.8247629654	0.000284820533386806	0	0	0.0609304811885263
2018	31	3569000	1333.58616096978	0.000283898135151394	0	0	0.0616486894033387
2018	32	3569000	1326.68602508939	0.000284178865049128	0	0	0.0682256187212888
2018	33	3569000	1313.16576180909	0.000279847603769801	0	0	0.0627751960859376
2018	34	3569000	1300.37911815207	0.00027086424704231	0	0	0.0387739860968997
2018	35	3569000	1296.50841180993	0.000264648085021055	0	0	0.0179648569788731
2018	36	3569000	1301.4741195507	0.000263364748345699	0	0	0.00916336350462335
2018	37	3569000	1296.8780041642	0.000261439743332665	0	0	0.0053374302082176
2018	38	3569000	1301.9370679557	0.000265129336274313	0	0	0.0155636801063808
2018	39	3569000	1318.7831100579	0.000265049127732103	0	0	0.00228763161970283
2018	40	3569000	1331.20798088127	0.000265931421696411	0	0	-0.00376198231470895
2018	41	3569000	1337.28624864535	0.000263525165430118	0	0	-0.0172635056022894
2018	42	3569000	1348.67060526999	0.000263845999598957	0	0	-0.0243725970904592
2018	43	3569000	1363.91417365912	0.000264046520954482	0	0	-0.0345433565901863
2018	44	3569000	1369.25550089382	0.00026625225586525	0	0	-0.0302759425591164
2018	45	3569000	1368.35377811059	0.00026765590535392	0	0	-0.0245212741378333
2018	46	3569000	1376.57579882212	0.000270583517144576	0	0	-0.0197415927589113
2018	47	3569000	1389.59824883743	0.000274192901544014	0	0	-0.0159745803191672
2018	48	3569000	1393.65953651163	0.000274353318628434	0	0	-0.0182681177465754
2018	49	3569000	1409.14907671978	0.000278002807298977	0	0	-0.0161438396374176
2018	50	3569000	1416.07084429849	0.000277922598756768	0	0	-0.0212354095273992
2018	51	3569000	1423.9180504636	0.000282654902747143	0	0	-0.0100553893947296
2018	52	3569000	1435.03456247882	0.000289352316021656	0	0	0.00555069385048328
2019	1	3529000	1483.54893986012	0.000284274509803922	0	0	-0.0227487876896773
2019	2	3529000	1492.07961194093	0.000286078431372549	0	0	-0.0221701386951461
2019	3	3529000	1516.50454920037	0.000293921568627451	0	0	-0.0115426948172352
2019	4	3529000	1532.42437254384	0.000296078431372549	0	0	-0.014633265396724
2019	5	3529000	1542.49582634122	0.000294274509803922	0	0	-0.0270314030217672
2019	6	3529000	1552.20330757312	0.000295960784313726	0	0	-0.027575838399703
2019	7	3529000	1563.57790538088	0.000299764705882353	0	0	-0.022242515234574
2019	8	3529000	1565.17525592538	0.000298745098039216	0	0	-0.0265626841262564
2019	9	3529000	1555.29710162989	0.000297607843137255	0	0	-0.0241092853517158
2019	10	3529000	1543.42299739319	0.000293882352941176	0	0	-0.0289117095368917
2019	11	3529000	1518.52284705582	0.000292392156862745	0	0	-0.0179930431134409
2019	12	3529000	1487.60167805019	0.000285882352941176	0	0	-0.0198989275738068
2019	13	3529000	1457.32529778107	0.000280470588235294	0	0	-0.0184758322812805
2019	14	3529000	1436.15732680635	0.000278156862745098	0	0	-0.0122252113181756
2019	15	3529000	1413.243768638	0.000275960784313726	0	0	-0.00413500400120918
2019	16	3529000	1395.21467758522	0.000271764705882353	0	0	-0.00660448727587177
2019	17	3529000	1374.36876612946	0.000268274509803922	0	0	-0.00448843591435033
2019	18	3529000	1369.90150845063	0.00027078431372549	0	0	0.00810167116461253
2019	19	3529000	1360.56784924131	0.000268705882352941	0	0	0.00722650528907952
2019	20	3529000	1354.37167189253	0.00026756862745098	0	0	0.00755208361171396
2019	21	3529000	1356.26005518364	0.000270509803921569	0	0	0.0172090483142635
2019	22	3529000	1346.00990146856	0.00027	0	0	0.0230236779815846
2019	23	3529000	1336.77533794603	0.000264509803921569	0	0	0.00914488897794464
2019	24	3529000	1342.61164969145	0.000268039215686275	0	0	0.0181648582552965
2019	25	3529000	1344.52279462681	0.000268392156862745	0	0	0.0180563732130153
2019	26	3529000	1339.28924394362	0.000265372549019608	0	0	0.010536003421363
2019	27	3529000	1360.59460275103	0.00026678431372549	0	0	3.96683108618753e-06
2019	28	3529000	1367.7885350648	0.000276	0	0	0.0291064473159361
2019	29	3529000	1369.05576330645	0.000272274509803922	0	0	0.0142757053564789
2019	30	3529000	1362.42530310256	0.000270980392156863	0	0	0.0143675376938902
2019	31	3529000	1357.28690001521	0.00026878431372549	0	0	0.00995596434669538
2019	32	3529000	1350.25127458246	0.000266980392156863	0	0	0.00840489887413975
2019	33	3529000	1336.29455446611	0.000260549019607843	0	0	-0.00560845993202534
2019	34	3529000	1321.92540796565	0.000256470588235294	0	0	-0.0105341858789762
2019	35	3529000	1317.80957458038	0.000255254901960784	0	0	-0.0121486251801461
2019	36	3529000	1323.62604195432	0.000257254901960784	0	0	-0.00878347931048353
2019	37	3529000	1318.40474728362	0.000260549019607843	0	0	0.00788472033175174
2019	38	3529000	1323.63482570856	0.00025721568627451	0	0	-0.00894115618499871
2019	39	3529000	1340.99584859291	0.000262196078431373	0	0	-0.00283061919758637
2019	40	3529000	1353.83727113165	0.00026478431372549	0	0	-0.00253891010754637
2019	41	3529000	1359.27516384668	0.000268078431372549	0	0	0.00583019271159945
2019	42	3529000	1371.75617304353	0.000266823529411765	0	0	-0.00798696828112339
2019	43	3529000	1388.07462083928	0.000270862745098039	0	0	-0.00480854612502623
2019	44	3529000	1394.07088565796	0.000271686274509804	0	0	-0.00607636652132337
2019	45	3529000	1392.63987617691	0.000272509803921569	0	0	-0.00203920354823372
2019	46	3529000	1401.08997913978	0.000274156862745098	0	0	-0.00206266491289717
2019	47	3529000	1413.83106669429	0.000278117647058824	0	0	0.00323159775827249
2019	48	3529000	1416.02601517819	0.000280196078431373	0	0	0.00916225032784742
2019	49	3529000	1432.15235854129	0.00028156862745098	0	0	0.00268661461593865
2019	50	3529000	1439.45087723848	0.00028078431372549	0	0	-0.00517619416980307
2019	51	3529000	1447.6514863367	0.000279450980392157	0	0	-0.0155089029014245
2019	52	3529000	1459.32913072326	0.000278392156862745	0	0	-0.0270871936227802
2020	1	3504000	1512.6471590093	0.00027364385662258	0	0	-0.0562240562862034
2020	2	3504000	1522.85210928715	0.000274832279087598	0	0	-0.0584771881288186
2020	3	3504000	1549.28192511164	0.000282882882882883	0	0	-0.0474296665575223
2020	4	3504000	1566.50525976555	0.000283687943262411	0	0	-0.0552218125194808
2020	5	3504000	1577.19704147256	0.000286946520989074	0	0	-0.0508478264692198
2020	6	3504000	1587.34852273266	0.000287789917577152	0	0	-0.0541459682620298
2020	7	3504000	1598.72800593631	0.000287023193406172	0	0	-0.0633803908857947
2020	8	3504000	1600.12209401638	0.000285106382978723	0	0	-0.0704459331184197
2020	9	3504000	1588.85601559068	0.000289016676250719	0	0	-0.0510153310276788
2020	10	3504000	1576.29200652095	0.000290780141843972	0	0	-0.0376148621420781
2020	11	3504000	1550.63757112591	0.000291508529806402	0	0	-0.019242130902479
2020	12	3504000	1517.66349082857	0.000297373969714395	0.104565217391304	0	0.022229242104922
2020	13	3504000	1486.2860322702	0.000299635806018785	0.134260869565217	0	0.0517491021646241
2020	14	3504000	1465.55243126868	0.000296147211040828	0.118434782608696	0	0.0542099805071787
2020	15	3504000	1441.04020212309	0.000290895150469619	0.0868695652173913	0	0.0531281485166824
2020	16	3504000	1421.32481841254	0.000284684684684685	0.0658260869565217	0	0.0449405939866697
2020	17	3504000	1399.766519732	0.000277554149894575	0.044695652173913	0	0.0344582325609843
2020	18	3504000	1396.1599631326	0.000270883649607054	0.0331304347826087	0	0.0122049316105375
2020	19	3504000	1385.43206282654	0.00026954188230784	0.0205652173913044	0	0.0149902241551228
2020	20	3504000	1380.0972697752	0.000266513321832471	0.0134347826086957	0	0.00746522035108383
2020	21	3504000	1383.06670969284	0.000267126701169254	0.0114347826086957	0	0.00761589461545377
2020	22	3504000	1372.25524917037	0.000263829787234043	0.00821739130434783	0	0.00302039349613278
2020	23	3504000	1362.41371095905	0.000262296338892084	0.00643478260869565	0	0.00439388490646706
2020	24	3504000	1369.73379330918	0.000262564692351926	0.00465217391304348	0	4.83354438223242e-05
2020	25	3504000	1371.21114813263	0.000263599769982749	0.00530434782608696	0	0.00290899900632062
2020	26	3504000	1364.84867475258	0.000261452942304006	0.00465217391304348	0	-0.000621808679802811
2020	27	3504000	1388.53220997117	0.000262258002683535	0.00365217391304348	0	-0.0146429516183767
2020	28	3504000	1395.36248833703	0.000265094882116159	0.00365217391304348	0	-0.00885969663106489
2020	29	3504000	1397.22607720274	0.000265669925244393	0.00465217391304348	0	-0.00803454600934212
2020	30	3504000	1390.8677200213	0.000264136476902434	0.0048695652173913	0	-0.00925157715293392
2020	31	3504000	1385.88853157899	0.000271343684109642	0.0058695652173913	0	0.0214385700898719
2020	32	3504000	1378.72341033345	0.000273298830745639	0.00608695652173913	0	0.0341450571693485
2020	33	3504000	1364.30123499302	0.000267816752923136	0.00508695652173913	0	0.0241140036841976
2020	34	3504000	1348.30024099652	0.000263331416522906	0.00565217391304348	0	0.0189125227661716
2020	35	3504000	1343.86738292028	0.000262641364769024	0.00465217391304348	0	0.0195946545130777
2020	36	3504000	1350.5219542814	0.000256967605903776	0.00521739130434783	0	-0.00734675526743498
2020	37	3504000	1344.62317908815	0.000258347709411539	0.00643478260869565	0	0.00236261055235311
2020	38	3504000	1350.06033139961	0.000260494537090282	0.00865217391304348	0	0.00662168081860825
2020	39	3504000	1367.92080194951	0.000263408088940004	0.00865217391304348	0	0.00459032280343913
2020	40	3504000	1381.24041774908	0.000265516580410197	0.0126521739130435	0	0.00286668577029871
2020	41	3504000	1386.05734016565	0.000268851830553958	0.0196521739130435	0	0.0119350472415305
2020	42	3504000	1399.79930773035	0.000269580218516389	0.0330869565217391	0	0.00471545616088909
2020	43	3504000	1417.23195325037	0.00027441058079356	0.0527391304347826	0	0.0101381052809858
2020	44	3504000	1423.94289445945	0.000280621046578493	0.0708695652173913	0	0.028131117965767
2020	45	3504000	1421.9952711302	0.000284838029518881	0.0782173913043478	0	0.0450105075377158
2020	46	3504000	1430.71257187605	0.000291010159095265	0.0897826086956522	0	0.0611495487239814
2020	47	3504000	1443.14712390636	0.000296415564500671	0.094	0	0.0715470199699035
2020	48	3504000	1443.39849828118	0.000302012650948821	0.094695652173913	0	0.0915904387293268
2020	49	3504000	1460.31134655833	0.000306728004600345	0.103478260869565	0	0.0957937180802993
2020	50	3504000	1468.10982052671	0.000314280237684493	0.117260869565217	0	0.116810184821026
2020	51	3504000	1476.68625129327	0.000320145677592486	0.122565217391304	0	0.131045947327841
2020	52	3504000	1488.99294673124	0.000325206057120951	0.153869565217391	0	0.139427828536406
2020	53	3504000	0	0.000341575618171363	0.166652173913043	0.4	Inf
2021	1	3555000	1541.23178779647	0.000320201643017177	0.131608695652174	0.6	0.112746319910755
2021	2	3555000	1553.23591297949	0.000319865571321882	0.101391304347826	0.5	0.102987630973363
2021	3	3555000	1581.64927111841	0.000319977595220314	0.0940434782608696	0.7	0.0835524861893969
2021	4	3555000	1600.14395866629	0.000317438386855863	0.0858260869565217	0.7	0.0625293998029469
2021	5	3555000	1611.43628075601	0.000313778939507095	0.0704782608695652	0.5	0.0429205424191776
2021	6	3555000	1621.99571990179	0.000306945481702763	0.0619130434782609	0.8	0.0135661764258811
2021	7	3555000	1633.36912410098	0.000299925317401046	0.0575652173913043	1.1	-0.0165113468248184
2021	8	3555000	1634.54434027813	0.000291747572815534	0.0584347826086957	1.3	-0.0440149211650544
2021	9	3555000	1621.91753317804	0.000282001493651979	0.0557391304347826	1.1	-0.0687565988386173
2021	10	3555000	1608.67199151536	0.000277669902912621	0.0610434782608696	1.7	-0.0755107269574193
2021	11	3555000	1582.34681433829	0.000277483196415235	0.0711304347826087	2.2	-0.0607621625468354
2021	12	3555000	1547.27876537092	0.000280470500373413	0.0851304347826087	6.1	-0.0291342235024527
2021	13	3555000	1514.86412524735	0.000283420463032114	0.104130434782609	7.6	0.00207006998210897
2021	14	3555000	1494.62258227109	0.000291822255414488	0.10895652173913	8.5	0.0457489526386076
2021	15	3555000	1468.46159368045	0.000296938013442868	0.106652173913043	11	0.0830381991904438
2021	16	3555000	1446.94487760232	0.000301867064973861	0.110521739130435	11.8	0.117388799688859
2021	17	3555000	1424.77785781161	0.000300933532486931	0.102304347826087	9.3	0.131264071211526
2021	18	3555000	1422.05420698857	0.000300186706497386	0.0916521739130435	8.4	0.130617941354551
2021	19	3555000	1409.86285007676	0.00029368932038835	0.0788695652173913	8.09999999999999	0.115711361508931
2021	20	3555000	1405.47699077977	0.000291038088125467	0.0551304347826087	8.70000000000001	0.109089661535597
2021	21	3555000	1409.52804315675	0.000282823002240478	0.037695652173913	11.3	0.0746859612721757
2021	22	3555000	1398.1278416561	0.000284391336818521	0.0252608695652174	9.9	0.0894568827094919
2021	23	3555000	1387.69131606335	0.00028050784167289	0.0176086956521739	9.60000000000001	0.0826615275377369
2021	24	3555000	1396.47119803119	0.000278342046303211	0.00995652173913044	8.2	0.0675479752835556
2021	25	3555000	1397.50257300258	0.000273562359970127	0.00730434782608696	8.39999999999999	0.0484417190388209
2021	26	3555000	1389.97076783445	0.000274607916355489	0.00508695652173913	8.2	0.0581517496885752
2021	27	3555000	1416.01574252818	0.000269604182225541	0.00508695652173913	5.10000000000001	0.0197626739811917
2021	28	3555000	1422.39679761531	0.00026840926064227	0.00617391304347826	4	0.0106884396886835
2021	29	3555000	1424.91488051516	0.000267513069454817	0.00882608695652174	3	0.00553374772953995
2021	30	3555000	1418.87828277571	0.000264525765496639	0.0129130434782609	2.5	-0.00146473647594834
2021	31	3555000	1414.10295644999	0.000261762509335325	0.0158695652173913	1.7	-0.0085587519598833
2021	32	3555000	1406.82146283463	0.0002596713965646	0.0241304347826087	1.39999999999999	-0.0113884122881854
2021	33	3555000	1391.977387121	0.000260530246452577	0.034695652173913	1	0.00245881356311197
2021	34	3555000	1374.35423947291	0.000261911874533234	0.0444347826086957	0.899999999999991	0.0206975463167373
2021	35	3555000	1369.59455025742	0.000264152352501867	0.051	0.90000000000002	0.0330064468598292
2021	36	3555000	1377.0528532723	0.000268185212845407	0.0508260869565217	0.699999999999989	0.0430972177913658
2021	37	3555000	1370.47647687559	0.000269380134428678	0.0476521739130435	0.97549668874173	0.0527725388540029
2021	38	3555000	1376.10576308006	0.000270799103808813	0.0434782608695652	0.660927152317867	0.0539887550166574
2021	39	3555000	1394.39434100816	0.000274271844660194	0.0454782608695652	1.31192052980133	0.0535039886477859
2021	40	3555000	1408.21208694226	0.000280545182972367	0.0488260869565217	1.80198675496688	0.0670267738311296
2021	41	3555000	1412.39463532446	0.000281814787154593	0.0584782608695652	2.69933774834437	0.0686814876305874
2021	42	3555000	1427.46039580159	0.000288685586258402	0.0827826086956522	3.08940397350993	0.0831824158117731
2021	43	3555000	1446.00908629685	0.000295033607169529	0.108217391304348	3.8	0.0928008786215876
2021	44	3555000	1453.43915505909	0.000300373412994772	0.13995652173913	6	0.106891880819458
2021	45	3555000	1450.9547883095	0.000306646751306946	0.164130434782609	9.80000000000002	0.131944298494337
2021	46	3555000	1459.95638489985	0.000321359223300971	0.195260869565217	12.7	0.178939328463618
2021	47	3555000	1472.0715263124	0.000332598954443615	0.21204347826087	13.8	0.210131415599401
2021	48	3555000	1470.32148079583	0.000340179238237491	0.202	9.03243243243243	0.239184779517621
2021	49	3555000	1488.0561800471	0.000344809559372666	0.189434782608696	3.2	0.241082174694198
2021	50	3555000	1496.44579101779	0.000344697535474234	0.161391304347826	4.5	0.233723273560301
2021	51	3555000	1505.38119967215	0.000335436893203883	0.152652173913043	4.3	0.193451864810903
2021	52	3555000	1518.27109515531	0.000324159820761763	0.15895652173913	2.83243243243243	0.143537544474166
2022	1	3595000	1575.8260745465	0.000305182760501909	0.143782608695652	2.02432432432433	0.0649652440120703
2022	2	3595000	1589.78947714879	0.000301254773595199	0.164304347826087	1.91351351351352	0.0420247610212057
2022	3	3595000	1620.28888067088	0.000296417530460084	0.23895652173913	1.47567567567567	0.00599344934410727
2022	4	3595000	1640.10113302273	0.000291798508819785	0.30604347826087	1.67027027027028	-0.0216456975170204
2022	5	3595000	1652.02056734218	0.000289543553373341	0.34695652173913	1.92702702702703	-0.0362105463604633
2022	6	3595000	1663.00708213413	0.000288634297144935	0.363391304347826	2.11891891891891	-0.0455843411303142
2022	7	3595000	1674.41973567107	0.000284888161483906	0.377130434782609	2.24594594594594	-0.0643922986418098
2022	8	3595000	1675.37433585819	0.00028303327877796	0.380173913043478	2.24594594594596	-0.0710135838372186
2022	9	3595000	1661.35346988997	0.000282633206037461	0.402695652173913	2.37567567567567	-0.0644976953020535
2022	10	3595000	1647.37408324514	0.000284269867248591	0.463913043478261	1.3	-0.0510959132483929
2022	11	3595000	1620.33614210774	0.000286815784688125	0.513478260869565	1.43783783783784	-0.0266217243365502
2022	12	3595000	1582.99282678357	0.000287215857428623	0.511826086956522	1.59999999999999	-0.00226964185988644
2022	13	3595000	1549.46100420285	0.000286088379705401	0.467478260869565	1.00000000000001	0.0153208088056176
2022	14	3595000	1529.68895596684	0.000286852154937261	0.426260869565217	0.899999999999995	0.0311900297423585
2022	15	3595000	1501.73517577825	0.000285251863975268	0.442521739130435	0.599999999999994	0.0445250436296798
2022	16	3595000	1478.21718733572	0.000282051282051282	0.392913043478261	0.600000000000009	0.0492368870338038
2022	17	3595000	1455.4366602753	0.000279396253864339	0.332173913043478	0.5	0.0556282124358402
2022	18	3595000	1453.60671411069	0.000278741589379887	0.300869565217391	5.9	0.0544805449235701
2022	19	3595000	1439.83073201611	0.000271212947808692	0.268086956521739	0.699999999999996	0.0358162017501082
2022	20	3595000	1436.45476443268	0.000268557919621749	0.218304347826087	0.599999999999998	0.0280866732223576
2022	21	3595000	1441.6134914452	0.00026586652118567	0.185782608695652	0.900000000000009	0.0141414523905146
2022	22	3595000	1429.5612969044	0.000265975631933079	0.220130434782609	0.800000000000001	0.0231110783197224
2022	23	3595000	1418.51374333088	0.000265648299690853	0.281434782608696	0.699999999999996	0.0298102551828842
2022	24	3595000	1428.77357742747	0.000271503909801782	0.336	0.5	0.044952134884918
2022	25	3595000	1429.35704428988	0.000270194580832879	0.38604347826087	0.399999999999999	0.0394883531274463
2022	26	3595000	1420.58139738856	0.000273504273504274	0.41404347826087	0.500000000000007	0.0587214521918925
2022	27	3595000	1449.07829197804	0.000277141298417894	0.423739130434783	0.5	0.0517030090345869
2022	28	3595000	1454.94585628409	0.000276450263684306	0.447695652173913	0.5	0.0448498777009934
2022	29	3595000	1458.177152438	0.000276595744680851	0.440521739130435	0.799999999999997	0.0430831380514793
2022	30	3595000	1452.48165135103	0.000280232769594472	0.388391304347826	-0.400000000000006	0.0609428343322818
2022	31	3595000	1447.93358407473	0.000281360247317694	0.338652173913043	1.10000000000001	0.068557299186275
2022	32	3595000	1440.51935100963	0.000277541371158392	0.304652173913044	1.7	0.0594789989668112
2022	33	3595000	1425.22293499902	0.000275286415711948	0.284347826086957	1.79999999999999	0.0621496208247843
2022	34	3595000	1405.91699571963	0.000274668121476632	0.248826086956522	1.5	0.0743166236687289
2022	35	3595000	1400.79260866596	0.000273649754500818	0.230478260869565	1.5	0.074248957833299
2022	36	3595000	1409.05512731763	0.000270776504819058	0.232913043478261	1.09999999999999	0.0567365116754205
2022	37	3595000	1401.76622711015	0.00027430441898527	0.259434782608696	1.00000000000001	0.0760710101495946
2022	38	3595000	1407.60620873542	0.000279905437352246	0.309086956521739	0.799999999999997	0.0934876462237282
2022	39	3595000	1426.33325391787	0.000285106382978723	0.421130434782609	0.600000000000001	0.0991821130816005
2022	40	3595000	1440.72311095696	0.000289616293871613	0.495173913043478	0.499999999999993	0.105417125530913
2022	41	3595000	1444.27742092021	0.000292816875795599	0.484173913043478	0.200000000000003	0.114882761910158
2022	42	3595000	1460.79836098205	0.00029012547735952	0.444478260869565	0.199999999999996	0.0921425178266617
2022	43	3595000	1480.53435603956	0.000287361338425168	0.372086956521739	0.200000000000003	0.0673173463039728
2022	44	3595000	1488.72202511064	0.000284888161483906	0.29104347826087	0.100000000000001	0.0523119652801352
2022	45	3595000	1485.68503651318	0.000284233496999454	0.231	0.0999999999999943	0.0520399422398944
2022	46	3595000	1495.02009973268	0.000289943626113839	0.202304347826087	0	0.0664739559589156
2022	47	3595000	1506.8462552368	0.000295435533733406	0.202608695652174	0.100000000000001	0.0781458256633426
2022	48	3595000	1503.02899819686	0.000309438079650846	0.221478260869565	0	0.132113886053667
2022	49	3595000	1521.7059964266	0.000327077650481906	0.244565217391304	0	0.181962878653055
2022	50	3595000	1530.80028000177	0.000338279687215857	0.270913043478261	0	0.215181382118544
2022	51	3595000	1540.11881582227	0.000341916712129478	0.341347826086957	0.100000000000001	0.220814901216674
2022	52	3595000	1553.6216094266	0.000342462265866521	0.305434782608696	0	0.212135560276509
2023	1	3661000	1618.12577572016	0.000322639844715017	0.216478260869565	0.100000000000009	0.129949245871359
2023	2	3661000	1634.22866539492	0.000306829010058232	0.141347826086957	0	0.0639881901593063
2023	3	3661000	1666.95930927165	0.000298500088230104	0.110608695652174	0	0.0147818189630048
2023	4	3661000	1688.16283428711	0.000291829892359273	0.121434782608696	0	-0.020355165739457
2023	5	3661000	1700.75150903567	0.000286783130404094	0.146478260869565	0	-0.0444224265768875
2023	6	3661000	1712.20052445068	0.000285230280571731	0.162521739130435	0	-0.0559516967099494
2023	7	3661000	1723.71033607723	0.000288300688194812	0.192869565217391	0	-0.052160931100435
2023	8	3661000	1724.44467170789	0.000286394917946003	0.22195652173913	0	-0.0588274436241639
2023	9	3661000	1708.96995866647	0.000288159520028234	0.232347826086957	0	-0.0444536536650105
2023	10	3661000	1694.18453895341	0.000289500617610729	0.292	0	-0.0316285137311627
2023	11	3661000	1666.35322650111	0.00028851244044468	0.306260869565217	0	-0.0188154744159129
2023	12	3661000	1626.50365516179	0.000285618493029822	0.288304347826087	0	-0.00485929136199976
2023	13	3661000	1591.73047421096	0.000284242103405682	0.250521739130435	0	0.0119803736235521
2023	14	3661000	1572.38876141133	0.000279371801658726	0.238782608695652	0	0.00687567785651815
2023	15	3661000	1542.46404338158	0.000276230809952356	0.224086956521739	0	0.0148696864065207
2023	16	3661000	1516.71185037593	0.000276301394035645	0.208391304347826	0	0.0323648487429574
2023	17	3661000	1493.28162564209	0.000272701605787895	0.190652173913043	0	0.0349019056170975
2023	18	3661000	1492.36350038615	0.000270795835539086	0.192608695652174	0	0.0283017506143247
2023	19	3661000	1476.85634800455	0.000268572436915476	0.172	0	0.0305673954385952
2023	20	3661000	1474.55507972397	0.000268290100582319	0.151652173913043	0	0.0310906801017002
2023	21	3661000	1480.86278876641	0.000265325569084172	0.134217391304348	0	0.0153540296954355
2023	22	3661000	1468.08189891019	0.000263808011293453	0.118695652173913	0	0.0183355581931741
2023	23	3661000	1456.3919872309	0.000261302276336686	0.112434782608696	0	0.0167592330794888
2023	24	3661000	1468.1763847689	0.000259467090171166	0.0944782608695652	0	0.00151454229489893
2023	25	3661000	1468.3080559919	0.000256255514381507	0.0866521739130435	0	-0.0109704880567571
2023	26	3661000	1458.19768091736	0.000254737956590789	0.0696521739130435	0	-0.0100107695331002
2023	27	3661000	1489.2868510204	0.000251561672842774	0.069304347826087	0	-0.0427633205629702
2023	28	3661000	1494.58087208831	0.000249867654843833	0.0887826086956522	0	-0.0525771964273254
2023	29	3661000	1498.59020844699	0.000248067760719958	0.0973913043478261	0	-0.0619183335937802
2023	30	3661000	1493.24884103587	0.000247714840303512	0.139521739130435	0	-0.059902166723814
2023	31	3661000	1488.94445888307	0.000246409034762661	0.166478260869565	0	-0.062154406318479
2023	32	3661000	1481.3718957799	0.000249373566260808	0.193434782608696	0	-0.0460194337249875
2023	33	3661000	1465.57082580168	0.000248561849302982	0.248695652173913	0	-0.038872789222259
2023	34	3661000	1444.4916108732	0.000254032115757897	0.254260869565217	0	-0.00338638925721411
2023	35	3661000	1438.95776436798	0.00025551438150697	0.271217391304348	0	0.00628387841250613
2023	36	3661000	1448.04204442033	0.000257737780130581	0.303913043478261	0	0.00867236944401108
2023	37	3661000	1439.99243226565	0.000256396682548085	0.305652173913043	0	0.00903308062104177
2023	38	3661000	1446.07044496771	0.000259290629962943	0.292217391304348	0	0.0161330695288571
2023	39	3661000	1465.27103791472	0.000257490735839068	0.320565217391304	0	-0.0041432866395555
2023	40	3661000	1480.3231680143	0.000259890594670902	0.357347826086957	0	-0.00508211191775665
2023	41	3661000	1483.25175457353	0.000263384506793718	0	0	0.00630253454792523
2023	42	3661000	1501.38342954488	0.000266984295041468	0	0	0.00773724434846245
2023	43	3661000	1522.40426449156	0.000268819481206988	0	0	0.000654054597498527
2023	44	3661000	1531.39957791809	0.000273230986412564	0	0	0.0111012320540297
2023	45	3661000	1527.79006546312	0.000276654314452091	0	0	0.0261881101607716
2023	46	3661000	1537.51648843918	0.000284030351155814	0	0	0.0468830819720166
2023	47	3661000	1549.09446619657	0.000292818069525322	0	0	0.0712064604260464
2023	48	3661000	1543.12419069783	0.000299029468854773	0	0	0.0981617748041866
2023	49	3661000	1562.88872727589	0.000304993823892712	0	0	0.105900867947647
2023	50	3661000	1572.80698996497	0.000304993823892712	0	0	0.0989269573620712
2023	51	3661000	1582.54545161723	0.000300264690312335	0	0	0.0752297814012869
2023	52	3661000	1596.71239292903	0.000298358920063526	0	0	0.05892583253417
2024	1	3815000	1664.69817564411	0.000293097527472527	0	0	0.0254111075357708
2024	2	3815000	1683.04762442471	0.000290418956043956	0	0	0.00496264957335782
2024	3	3815000	1717.99537725215	0.000293269230769231	0	0	-0.00581804665163709
2024	4	3815000	1740.57113325618	0.000298076923076923	0	0	-0.0026262260523791
2024	5	3815000	1753.8315633162	0.000295020604395604	0	0	-0.0203164112572055
2024	6	3815000	1765.70956772309	0.00028907967032967	0	0	-0.0465023066216773
2024	7	3815000	1777.3276508905	0.000286881868131868	0	0	-0.0599369794517751
2024	8	3815000	1777.82411886656	0.00028282967032967	0	0	-0.073474151621836
2024	9	3815000	1760.91944465629	0.00027551510989011	0	0	-0.0887714910132093
2024	10	3815000	1745.3154554082	0.000269642857142857	0	0	-0.100219965889945
2024	11	3815000	1716.67457722525	0.000265659340659341	0	0	-0.0987225997714616
2024	12	3815000	1674.18845543236	0.00026198489010989	0	0	-0.08863306574052
2024	13	3815000	1638.12502679718	0.000257726648351648	0	0	-0.0837085231920783
2024	14	3815000	1619.13712763192	0.000255528846153846	0	0	-0.0808684609829328
2024	15	3815000	1587.10615117953	0.000255322802197802	0	0	-0.0630746412929822
2024	16	3815000	1559.00871610278	0.000254223901098901	0	0	-0.0502939562126306
2024	17	3815000	1534.96415208146	0.000251648351648352	0	0	-0.045189428031527
2024	18	3815000	1534.97687626511	0.000253434065934066	0	0	-0.0384219965636295
2024	19	3815000	1517.66027467118	0.000251373626373626	0	0	-0.0353572374310238
2024	20	3815000	1516.51513257066	0.000250824175824176	0	0	-0.0367389229253642
2024	21	3815000	1523.93703024423	0.000252815934065934	0	0	-0.0338183463105231
2024	22	3815000	1510.33703060804	0.000254429945054945	0	0	-0.0188944785367203
2024	23	3815000	1497.88618591087	0.000254773351648352	0	0	-0.0094040428727939
2024	24	3815000	1511.18092357258	0.000259546703296703	0	0	0.000277317176837178
2024	25	3815000	1510.82869019274	0.000259443681318681	0	0	0.000113387975996395
2024	26	3815000	1499.37083552416	0.000256902472527473	0	0	-0.00211477737797149
2024	27	3815000	1533.16208068317	0.000258756868131868	0	0	-0.0170641323659079
2024	28	3815000	1537.89743256415	0.00025573489010989	0	0	-0.0315348940294988
2024	29	3815000	1542.75282699834	0.000251201923076923	0	0	-0.0516951423472732
2024	30	3815000	1537.7629037923	0.000248901098901099	0	0	-0.0573319226097065
2024	31	3815000	1533.67307536426	0.000252884615384615	0	0	-0.0396910373808351
2024	32	3815000	1525.89687659932	0.000248523351648352	0	0	-0.0514431072001794
2024	33	3815000	1509.59711263216	0.000249004120879121	0	0	-0.0393463342868977
2024	34	3815000	1486.70787631094	0.000251133241758242	0	0	-0.016215610810351
2024	35	3815000	1480.81071283709	0.000251648351648352	0	0	-0.0102718819530611
2024	36	3815000	1490.72081703563	0.000247287087912088	0	0	-0.0338901935615897
2024	37	3815000	1481.93526878849	0.000247355769230769	0	0	-0.0278927626996058
2024	38	3815000	1488.22200367113	0.000248729395604396	0	0	-0.0266237184864853
2024	39	3815000	1507.90774801746	0.000249244505494505	0	0	-0.0373416398261041
2024	40	3815000	1523.68460177835	0.000254258241758242	0	0	-0.0281453272733048
2024	41	3815000	1525.96941888124	0.000257383241758242	0	0	-0.0176736299872988
2024	42	3815000	1545.73218570206	0.000260989010989011	0	0	-0.0166472471363922
2024	43	3815000	1568.12149837725	0.000262534340659341	0	0	-0.0249480020634458
2024	44	3815000	1577.90711221789	0.000264663461538462	0	0	-0.0231364140101849
2024	45	3815000	1573.66235699375	0.000265556318681319	0	0	-0.0171970542940657
2024	46	3815000	1583.82891522154	0.000271188186813187	0	0	-0.0027963343635002
2024	47	3815000	1595.26587179029	0.000276339285714286	0	0	0.00886004550065979
2024	48	3815000	1587.12503514111	0.000279739010989011	0	0	0.0265101765313343
2024	49	3815000	1607.97607993514	0.000279910714285714	0	0	0.0138210514087737
2024	50	3815000	1618.79349211515	0.000278811813186813	0	0	0.00309274030889787
2024	51	3815000	1628.9597097351	0.000276013049450549	0	0	-0.0131738738575637
2024	52	3815000	1643.70400442033	0.000271978021978022	0	0	-0.036322844173753
