# Supplementary material for: Cohort-resolved excess mortality in Germany (2000-2024): Patterns and implications for the SARS-CoV-2 era
Source: PLoS One. 2025 Oct 27;20(10):e0334884. doi: 10.1371/journal.pone.0334884 (PMC12558607; doi:10.1371/journal.pone.0334884)
Supplement: S1 Data — For each sex and 10-year age cohort, they contain cohort sizes, weekly death counts, all-cause mortality rates (AMR) PCR-incidence, mRNA-I rates, and modelled excess mortality rates. Data_all_age_0-29.csvData_all_age_30-39.csvData_all_age_40-49.csvData_all_age_50-59.csvData_all_age_60-69.csvData_all_age_70-79.csvData_all_age_80+.csvData_all_population.csvData_female_age_0-29.csvData_female_age_30-39.csvData_female_age_40-49.csvData_female_age_50-59.csvData_female_age_60-69.csvData_female_age_70-79.csvData_female_age_80+.csvData_female_population.csvData_male_age_0-29.csvData_male_age_30-39.csvData_male_age_40-49.csvData_male_age_50-59.csvData_male_age_60-69.csvData_male_age_70-79.csvData_male_age_80+.csvData_male_population.csv (ZIP) [file pone.0334884.s001.zip › S1_data_tables/Data_male_age_70-79.csv]

2000	1	2679000	2522.45054945055	0.00100106411279596	0	0	-0.00546448087431693
2000	2	2679000	2567.53021978022	0.00101895450917797	0	0	-0.00546448087431695
2000	3	2679000	2598.3989010989	0.00103120510774142	0	0	-0.00546448087431705
2000	4	2679000	2629.97142857143	0.00104373503591381	0	0	-0.00546448087431696
2000	5	2679000	2617.5032967033	0.00103878691141261	0	0	-0.00546448087431699
2000	6	2679000	2573.66373626374	0.00102138866719872	0	0	-0.00546448087431693
2000	7	2679000	2503.27912087912	0.000993455706304868	0	0	-0.00546448087431681
2000	8	2679000	2430.28021978022	0.000964485235434956	0	0	-0.00546448087431676
2000	9	2679000	2355.47142857143	0.000934796488427773	0	0	-0.00546448087431696
2000	10	2679000	2313.64285714286	0.000918196328810854	0	0	-0.00546448087431683
2000	11	2679000	2275.83626373626	0.000903192338387869	0	0	-0.00546448087431695
2000	12	2679000	2232.3989010989	0.000885953711093376	0	0	-0.00546448087431707
2000	13	2679000	2197.60879120879	0.000872146847565842	0	0	-0.00546448087431709
2000	14	2679000	2207.86483516484	0.000876217079010375	0	0	-0.00546448087431692
2000	15	2679000	2186.34725274725	0.000867677573822825	0	0	-0.00546448087431687
2000	16	2679000	2160.60659340659	0.000857462090981644	0	0	-0.00546448087431698
2000	17	2679000	2157.59010989011	0.000856264964086193	0	0	-0.00546448087431688
2000	18	2679000	2139.89340659341	0.000849241819632881	0	0	-0.0054644808743169
2000	19	2679000	2103.6956043956	0.00083487629688747	0	0	-0.00546448087431697
2000	20	2679000	2083.58571428571	0.000826895450917797	0	0	-0.00546448087431687
2000	21	2679000	2100.27692307692	0.000833519553072626	0	0	-0.00546448087431688
2000	22	2679000	2093.43956043956	0.000830806065442937	0	0	-0.00546448087431693
2000	23	2679000	2114.75604395604	0.00083926576217079	0	0	-0.00546448087431698
2000	24	2679000	2094.64615384615	0.000831284916201117	0	0	-0.0054644808743171
2000	25	2679000	2089.21648351648	0.000829130087789306	0	0	-0.00546448087431665
2000	26	2679000	2066.09010989011	0.000819952114924182	0	0	-0.00546448087431688
2000	27	2679000	2053.62197802198	0.000815003990422985	0	0	-0.00546448087431692
2000	28	2679000	2030.09340659341	0.000805666400638468	0	0	-0.00546448087431694
2000	29	2679000	2063.47582417582	0.000818914604948124	0	0	-0.00546448087431698
2000	30	2679000	2072.12307692308	0.000822346368715084	0	0	-0.00546448087431687
2000	31	2679000	2093.23846153846	0.00083072625698324	0	0	-0.00546448087431672
2000	32	2679000	2090.62417582418	0.000829688747007183	0	0	-0.00546448087431703
2000	33	2679000	2076.94945054945	0.000824261771747805	0	0	-0.0054644808743169
2000	34	2679000	2059.05164835165	0.000817158818834796	0	0	-0.00546448087431704
2000	35	2679000	2074.33516483516	0.000823224261771748	0	0	-0.00546448087431678
2000	36	2679000	2050.0021978022	0.000813567438148444	0	0	-0.00546448087431695
2000	37	2679000	2059.25274725275	0.000817238627294493	0	0	-0.00546448087431692
2000	38	2679000	2074.53626373626	0.000823304070231444	0	0	-0.00546448087431721
2000	39	2679000	2108.92417582418	0.000836951316839585	0	0	-0.0054644808743172
2000	40	2679000	2114.95714285714	0.000839345570630487	0	0	-0.00546448087431676
2000	41	2679000	2151.55714285714	0.000853870710295291	0	0	-0.00546448087431689
2000	42	2679000	2189.76593406593	0.00086903431763767	0	0	-0.00546448087431675
2000	43	2679000	2226.96923076923	0.000883798882681564	0	0	-0.00546448087431685
2000	44	2679000	2208.66923076923	0.000876536312849162	0	0	-0.0054644808743171
2000	45	2679000	2223.95274725275	0.000882601755786113	0	0	-0.00546448087431676
2000	46	2679000	2207.06043956044	0.000875897845171588	0	0	-0.00546448087431695
2000	47	2679000	2197.80989010989	0.000872226656025539	0	0	-0.00546448087431687
2000	48	2679000	2192.17912087912	0.00086999201915403	0	0	-0.00546448087431708
2000	49	2679000	2214.0989010989	0.000878691141260974	0	0	-0.00546448087431711
2000	50	2679000	2241.44835164835	0.000889545091779729	0	0	-0.00546448087431695
2000	51	2679000	2288.90769230769	0.000908379888268156	0	0	-0.00546448087431709
2000	52	2679000	2296.75054945055	0.000911492418196329	0	0	-0.00546448087431702
2001	1	2736000	2438.53842592389	0.000892056074766355	0	0	-0.0605848258749149
2001	2	2736000	2467.63047607044	0.000897585669781931	0	0	-0.0659055225843306
2001	3	2736000	2477.63529915714	0.000891666666666667	0	0	-0.0758123276743111
2001	4	2736000	2486.47992112865	0.0008851246105919	0	0	-0.0858562819327915
2001	5	2736000	2468.15511524278	0.000882398753894081	0	0	-0.08190535270426
2001	6	2736000	2446.79863631884	0.000878348909657321	0	0	-0.0781423667157581
2001	7	2736000	2412.61560743343	0.000877336448598131	0	0	-0.0661587394782832
2001	8	2736000	2374.48163944411	0.000872040498442368	0	0	-0.056888896170084
2001	9	2736000	2326.75239422426	0.000871339563862929	0	0	-0.0383162361605642
2001	10	2736000	2297.96136238797	0.000871105919003115	0	0	-0.0265284540400731
2001	11	2736000	2265.10315026452	0.000873442367601246	0	0	-0.00975812084404905
2001	12	2736000	2229.15020639658	0.000873753894080997	0	0	0.0065719185550526
2001	13	2736000	2195.13312619598	0.000866978193146417	0	0	0.0142437255539945
2001	14	2736000	2196.55678338648	0.0008648753894081	0	0	0.0111279693738824
2001	15	2736000	2174.58150299988	0.000874844236760125	0	0	0.0331183250205945
2001	16	2736000	2151.1894681771	0.000873598130841122	0	0	0.0428649048291601
2001	17	2736000	2144.23558003992	0.000861370716510903	0	0	0.031603066655026
2001	18	2736000	2126.17460187908	0.000860358255451713	0	0	0.0391432566485234
2001	19	2736000	2095.5617129544	0.000854828660436137	0	0	0.0475472931337016
2001	20	2736000	2075.70274132298	0.000844781931464174	0	0	0.0451400177933499
2001	21	2736000	2084.9084213284	0.000830451713395639	0	0	0.0228746635505512
2001	22	2736000	2076.97299323099	0.000830841121495327	0	0	0.0272641998492822
2001	23	2736000	2092.5055162326	0.000818691588785047	0	0	0.00472853413797077
2001	24	2736000	2074.81679147303	0.000822585669781931	0	0	0.0181139889947986
2001	25	2736000	2071.59634290112	0.000824299065420561	0	0	0.0218206878254926
2001	26	2736000	2054.04546075245	0.000830529595015576	0	0	0.0383411860897691
2001	27	2736000	2044.30854432596	0.000834267912772586	0	0	0.0479827059111475
2001	28	2736000	2024.47086838751	0.000850623052959501	0	0	0.0789979910848856
2001	29	2736000	2049.53357583652	0.000839018691588785	0	0	0.0512635779194745
2001	30	2736000	2054.25270527313	0.000823909657320872	0	0	0.0299609169645377
2001	31	2736000	2070.01140121547	0.000824532710280374	0	0	0.0228929168007042
2001	32	2736000	2066.00707712416	0.000817445482866044	0	0	0.016066219348116
2001	33	2736000	2052.03245320708	0.000809034267912773	0	0	0.0124596210712741
2001	34	2736000	2038.47181833013	0.000808489096573209	0	0	0.018508071257406
2001	35	2736000	2049.04927518201	0.000814408099688474	0	0	0.0206684755368959
2001	36	2736000	2029.00509423781	0.000812383177570093	0	0	0.0281886457183484
2001	37	2736000	2039.15160791648	0.000816043613707165	0	0	0.027682292902783
2001	38	2736000	2054.66153348993	0.000827414330218069	0	0	0.0341362630130777
2001	39	2736000	2083.83363883373	0.000836760124610592	0	0	0.0311763664601499
2001	40	2736000	2094.16316658523	0.000836604361370717	0	0	0.0258990484983125
2001	41	2736000	2128.5134477473	0.000837305295950156	0	0	0.0101885906690668
2001	42	2736000	2160.11126549368	0.000834501557632399	0	0	-0.00792147412358699
2001	43	2736000	2192.17487480742	0.000829127725856698	0	0	-0.0287271218784273
2001	44	2736000	2182.35220565621	0.000834890965732087	0	0	-0.0175737928812799
2001	45	2736000	2196.47001884376	0.000848052959501558	0	0	-0.00850001078257031
2001	46	2736000	2186.22650161333	0.000860514018691589	0	0	0.0107827337969223
2001	47	2736000	2183.48205447972	0.000864563862928349	0	0	0.0168162341636583
2001	48	2736000	2182.5318826258	0.000875155763239875	0	0	0.0297214981786001
2001	49	2736000	2203.6112426827	0.000887694704049844	0	0	0.0344837400742198
2001	50	2736000	2231.15999996736	0.000899299065420561	0	0	0.0350669606992722
2001	51	2736000	2272.66140336593	0.000905373831775701	0	0	0.0230296499762605
2001	52	2736000	2282.47241996521	0.000922585669781931	0	0	0.0379972083238177
2002	1	2797000	2378.41455093602	0.000904692865318581	0	0	-0.0030333446005807
2002	2	2797000	2395.99946659782	0.000892712705074399	0	0	-0.0234555421991065
2002	3	2797000	2393.07215470142	0.000883708508202976	0	0	-0.0321227901759638
2002	4	2797000	2388.36126621029	0.000869439145364365	0	0	-0.0458729873743653
2002	5	2797000	2368.89478135855	0.000860206028233499	0	0	-0.0482481460375387
2002	6	2797000	2363.0128540404	0.000865852727966425	0	0	-0.0396158886230065
2002	7	2797000	2354.03787296477	0.000863487218618848	0	0	-0.0385881102458069
2002	8	2797000	2340.56288652162	0.00087088897367417	0	0	-0.0247645072283282
2002	9	2797000	2313.17856840506	0.000890041968714231	0	0	0.00848245434353363
2002	10	2797000	2294.23177571068	0.00089301793208699	0	0	0.0202107846209045
2002	11	2797000	2264.90838494655	0.000893094238840137	0	0	0.0335075871314966
2002	12	2797000	2234.64284333636	0.000905761159862648	0	0	0.0623621609507763
2002	13	2797000	2200.92680651014	0.000903166730255628	0	0	0.0755468982421562
2002	14	2797000	2194.53939928071	0.000894009919877909	0	0	0.0677411400169038
2002	15	2797000	2171.81145216193	0.000895688668447157	0	0	0.0809409802416671
2002	16	2797000	2150.16790651274	0.000878138115223197	0	0	0.0704280317032825
2002	17	2797000	2139.66634679267	0.000856390690576116	0	0	0.049042063667834
2002	18	2797000	2121.00442792572	0.000842731781762686	0	0	0.0413933940534669
2002	19	2797000	2094.86963070707	0.000826707363601679	0	0	0.0343364418666219
2002	20	2797000	2075.20527516082	0.000805417779473483	0	0	0.0172487634199972
2002	21	2797000	2077.95104311024	0.000807859595574208	0	0	0.0189845458681825
2002	22	2797000	2068.78047838783	0.000804654711942007	0	0	0.0194411741759608
2002	23	2797000	2079.43707061578	0.000813811522319725	0	0	0.0257583795831645
2002	24	2797000	2063.86253453135	0.000811827546737886	0	0	0.0309795174818524
2002	25	2797000	2062.57664056623	0.000814116749332316	0	0	0.0345312547582313
2002	26	2797000	2049.79206238055	0.000810911865700114	0	0	0.0368856622128031
2002	27	2797000	2042.51076309409	0.000806791301030141	0	0	0.0352944220458882
2002	28	2797000	2025.9091165464	0.000793742846241892	0	0	0.0268970029349076
2002	29	2797000	2044.02990759384	0.000805036245707745	0	0	0.0322745240473607
2002	30	2797000	2045.22221285148	0.000794811140785959	0	0	0.0185690273212745
2002	31	2797000	2056.42526093159	0.000788859214040443	0	0	0.00543406039631627
2002	32	2797000	2051.19114140829	0.000805341472720336	0	0	0.0290606064877921
2002	33	2797000	2036.95106782952	0.000799084318962228	0	0	0.0282033933351649
2002	34	2797000	2026.68722519118	0.000781610072491416	0	0	0.0108121147340573
2002	35	2797000	2033.23781953692	0.000792140404425792	0	0	0.0211299337688209
2002	36	2797000	2016.85694379362	0.000791835177413201	0	0	0.0290268758954537
2002	37	2797000	2027.68284263467	0.000784433422357879	0	0	0.0139652793671293
2002	38	2797000	2043.22431946808	0.00079511636779855	0	0	0.0199565364132569
2002	39	2797000	2068.15060360872	0.000814116749332316	0	0	0.0317430443782622
2002	40	2797000	2082.18198417295	0.000828843952689813	0	0	0.0433285930398062
2002	41	2797000	2114.73201152929	0.000842655475009539	0	0	0.0443876519383806
2002	42	2797000	2140.98529908138	0.00085074399084319	0	0	0.0414830970379515
2002	43	2797000	2168.93239863793	0.000850591377336894	0	0	0.0278789700407646
2002	44	2797000	2166.32312091913	0.000853567340709653	0	0	0.0327175934173635
2002	45	2797000	2179.58115350172	0.000849294162533384	0	0	0.0212971407023324
2002	46	2797000	2175.06036406717	0.000846776039679511	0	0	0.0203854737391834
2002	47	2797000	2178.01111159373	0.000850667684090042	0	0	0.0236862374721876
2002	48	2797000	2181.23954468842	0.000865929034719573	0	0	0.0405092854321071
2002	49	2797000	2201.56566117643	0.000881724532621137	0	0	0.0497075062322214
2002	50	2797000	2229.07010902519	0.00089919877909195	0	0	0.0573018724075344
2002	51	2797000	2265.56476287588	0.000917054559328501	0	0	0.0609275176706479
2002	52	2797000	2277.22957251302	0.000932850057230065	0	0	0.0736730409230734
2003	1	2929000	2351.57883836033	0.00092	0	0	0.0484870674032646
2003	2	2929000	2361.23385888063	0.000913507462686567	0	0	0.0368308038580293
2003	3	2929000	2350.96498124749	0.000909253731343284	0	0	0.0365105475569278
2003	4	2929000	2338.95657161878	0.000902164179104478	0	0	0.0337088038905537
2003	5	2929000	2321.03443219098	0.000897537313432836	0	0	0.0363482620675214
2003	6	2929000	2325.69779088627	0.000908134328358209	0	0	0.0464816235098776
2003	7	2929000	2334.37709527135	0.000933283582089552	0	0	0.0714635630492501
2003	8	2929000	2338.10303196483	0.000961940298507463	0	0	0.102603249196241
2003	9	2929000	2325.70106602441	0.000979402985074627	0	0	0.128605923755661
2003	10	2929000	2313.94179869625	0.000988805970149254	0	0	0.145231916158435
2003	11	2929000	2286.86014870925	0.000977164179104478	0	0	0.145150918598194
2003	12	2929000	2260.48348120823	0.000948582089552239	0	0	0.124626665549086
2003	13	2929000	2226.49341385043	0.000911044776119403	0	0	0.0966122714809992
2003	14	2929000	2213.12892594841	0.000889776119402985	0	0	0.0774790262063499
2003	15	2929000	2189.17269590803	0.000868507462686567	0	0	0.063232701719107
2003	16	2929000	2168.50348617015	0.000848955223880597	0	0	0.0492028325111404
2003	17	2929000	2154.71959686894	0.000840746268656716	0	0	0.0457045098926841
2003	18	2929000	2135.08921510635	0.000831940298507463	0	0	0.0442654968349614
2003	19	2929000	2112.36951793888	0.000822835820895522	0	0	0.0439461378668725
2003	20	2929000	2092.77526033002	0.000815746268656716	0	0	0.0446415539407949
2003	21	2929000	2089.92713318182	0.000823059701492537	0	0	0.0554434960810184
2003	22	2929000	2079.36888153788	0.000810074626865672	0	0	0.0440667931869558
2003	23	2929000	2086.01326758293	0.000802686567164179	0	0	0.0312494332754664
2003	24	2929000	2072.18463954529	0.000801343283582089	0	0	0.0363941315920851
2003	25	2929000	2072.56226302304	0.000789701492537313	0	0	0.0211514692509249
2003	26	2929000	2063.82283784607	0.000771940298507463	0	0	0.00241162277239325
2003	27	2929000	2058.71975896681	0.000783731343283582	0	0	0.0202457089420012
2003	28	2929000	2044.80489007657	0.000797388059701493	0	0	0.0450874850558354
2003	29	2929000	2057.28564178082	0.000789925373134328	0	0	0.0290257983657986
2003	30	2929000	2055.29096789423	0.000826268656716418	0	0	0.0774143586437211
2003	31	2929000	2062.74532791467	0.000859179104477612	0	0	0.11627934328074
2003	32	2929000	2056.35058984387	0.000841044776119403	0	0	0.0961165917583788
2003	33	2929000	2041.84243354053	0.000826268656716418	0	0	0.0845107162163613
2003	34	2929000	2033.84085205435	0.000826268656716418	0	0	0.0887774221681445
2003	35	2929000	2037.0181849027	0.000791417910447761	0	0	0.0412278180527448
2003	36	2929000	2023.62339330193	0.000772238805970149	0	0	0.0227199422828646
2003	37	2929000	2034.96848566998	0.00078865671641791	0	0	0.0386401631689785
2003	38	2929000	2050.46630411307	0.000797462686567164	0	0	0.0422994982716599
2003	39	2929000	2072.22220661379	0.000801716417910448	0	0	0.0368579166570256
2003	40	2929000	2089.55335123545	0.00080910447761194	0	0	0.0377337332487514
2003	41	2929000	2120.97615460661	0.00080910447761194	0	0	0.0223594429811921
2003	42	2929000	2143.18117355099	0.00081089552238806	0	0	0.0140066676674248
2003	43	2929000	2168.02311030899	0.000818358208955224	0	0	0.0116128327098048
2003	44	2929000	2171.59262010304	0.000827761194029851	0	0	0.0215544018079884
2003	45	2929000	2184.31850279364	0.000823059701492537	0	0	0.00983441617094212
2003	46	2929000	2184.72765176024	0.000823880597014925	0	0	0.0106522880419471
2003	47	2929000	2192.70426293361	0.000816119402985075	0	0	-0.00251026233982201
2003	48	2929000	2199.73926953497	0.000816492537313433	0	0	-0.00524574420922457
2003	49	2929000	2219.52600413574	0.000817761194029851	0	0	-0.0125819675388797
2003	50	2929000	2246.99505960724	0.000841194029850746	0	0	0.00329548583611705
2003	51	2929000	2279.58136735321	0.000851716417910448	0	0	0.00132420482551107
2003	52	2929000	2293.15406177647	0.000872537313432836	0	0	0.0197308759048133
2004	1	3066000	2386.76680662697	0.000834068278805121	0	0	-0.0173317336708851
2004	2	3066000	2391.38425200962	0.000840398293029872	0	0	-0.0117857479348764
2004	3	3066000	2377.76124691629	0.00085	0	0	0.0052312876660106
2004	4	3066000	2362.93787502074	0.000844167852062589	0	0	0.00459687285649327
2004	5	3066000	2348.71795011068	0.000831792318634424	0	0	-0.00413755517567304
2004	6	3066000	2360.74767582624	0.000828378378378378	0	0	-0.0132787066348673
2004	7	3066000	2381.56515162483	0.000827524893314367	0	0	-0.0229114671028836
2004	8	3066000	2397.35587104544	0.000814011379800854	0	0	-0.0451980752437009
2004	9	3066000	2395.750769709	0.000819843527738264	0	0	-0.0377129252555673
2004	10	3066000	2388.78300167646	0.000834281650071124	0	0	-0.0179099573491771
2004	11	3066000	2363.1382578558	0.000834423897581792	0	0	-0.00708306329524136
2004	12	3066000	2338.29613401433	0.000834992887624467	0	0	0.00414997306992488
2004	13	3066000	2303.15545175043	0.00082873399715505	0	0	0.0118292268239478
2004	14	3066000	2282.89265270957	0.000815007112375534	0	0	0.00390178104951899
2004	15	3066000	2257.0397475104	0.000799431009957326	0	0	-0.00400513438913429
2004	16	3066000	2235.81714371245	0.000794736842105263	0	0	-0.000454931529313128
2004	17	3066000	2219.04077832211	0.000783001422475107	0	0	-0.00776947340965357
2004	18	3066000	2198.17676530463	0.000774679943100996	0	0	-0.00899689488888493
2004	19	3066000	2178.17769902832	0.000765718349928876	0	0	-0.0114672457804818
2004	20	3066000	2158.3547211317	0.000757539118065434	0	0	-0.0130445291758776
2004	21	3066000	2151.01832045157	0.000755334281650071	0	0	-0.0125607114521938
2004	22	3066000	2138.99888908865	0.000763513513513514	0	0	0.00374058675399997
2004	23	3066000	2141.85903072466	0.000764864864864865	0	0	0.00417439670262444
2004	24	3066000	2129.40769952361	0.000766927453769559	0	0	0.0127698892431309
2004	25	3066000	2130.97471103145	0.000766002844950213	0	0	0.0108050503130571
2004	26	3066000	2125.42549885459	0.000760455192034139	0	0	0.00610442527973679
2004	27	3066000	2122.12326763687	0.000747439544807966	0	0	-0.0095768553819673
2004	28	3066000	2111.21140153568	0.000746443812233286	0	0	-0.00578407331771462
2004	29	3066000	2118.98757245649	0.000747226173541963	0	0	-0.0083943731844858
2004	30	3066000	2114.04310265722	0.000753698435277383	0	0	0.00253395843067073
2004	31	3066000	2118.60500519994	0.000761379800853485	0	0	0.0105706324421454
2004	32	3066000	2110.68057782942	0.000752916073968705	0	0	0.00308877725936564
2004	33	3066000	2095.06079035714	0.000745376955903272	0	0	0.000448297083873623
2004	34	3066000	2088.28721186755	0.00074900426742532	0	0	0.00857774162033575
2004	35	3066000	2088.78792079825	0.000743598862019915	0	0	0.00105902527476623
2004	36	3066000	2077.43383909121	0.000737055476529161	0	0	-0.00232683178652843
2004	37	3066000	2089.32601141082	0.000749359886201991	0	0	0.00855490645861814
2004	38	3066000	2105.23746067943	0.000758392603129445	0	0	0.0129973648254117
2004	39	3066000	2125.32414711446	0.000759957325746799	0	0	0.00549368099985649
2004	40	3066000	2146.01828768441	0.000765433854907539	0	0	0.00297374554178536
2004	41	3066000	2177.56488738925	0.000784637268847795	0	0	0.0132419074066363
2004	42	3066000	2196.75544531001	0.000793172119487909	0	0	0.0153155667654401
2004	43	3066000	2219.34089040161	0.000788122332859175	0	0	-0.00141523567433514
2004	44	3066000	2227.6048511943	0.000791963015647226	0	0	-0.000271525353328685
2004	45	3066000	2239.80497505485	0.000800568990042674	0	0	0.00508750765002025
2004	46	3066000	2244.42862923627	0.000793598862019915	0	0	-0.00571576617280757
2004	47	3066000	2257.37495653886	0.000799146514935989	0	0	-0.00450742864378366
2004	48	3066000	2268.25247684423	0.000816073968705548	0	0	0.0117039542232571
2004	49	3066000	2288.9003025847	0.000821550497866287	0	0	0.00930564664229634
2004	50	3066000	2317.25050871676	0.000830938833570413	0	0	0.00835019399519111
2004	51	3066000	2347.17897248142	0.000836059743954481	0	0	0.00162792337668931
2004	52	3066000	2362.55950720222	0.000827311522048364	0	0	-0.0153052260025583
2004	53	3066000	0	0.000817567567567568	0	0	Inf
2005	1	3203000	2407.83134258058	0.000791921249151392	0	0	-0.0310783156848436
2005	2	3203000	2409.36143308721	0.00079857433808554	0	0	-0.0235587041062924
2005	3	3203000	2395.99627774728	0.00080122199592668	0	0	-0.0148565663802886
2005	4	3203000	2381.86344534425	0.000812627291242362	0	0	0.00509540321443246
2005	5	3203000	2373.06472913635	0.000838968092328581	0	0	0.0415223696403387
2005	6	3203000	2390.10515379544	0.000859402579769179	0	0	0.0592839381897264
2005	7	3203000	2418.62896594353	0.000881670061099796	0	0	0.0739142036971074
2005	8	3203000	2442.23223339393	0.000905295315682281	0	0	0.0920337400893738
2005	9	3203000	2448.40949662532	0.000921452817379498	0	0	0.108719764296608
2005	10	3203000	2444.50180370567	0.000916157501697217	0	0	0.104110455516347
2005	11	3203000	2419.96102386258	0.000892939579090292	0	0	0.0870423011198812
2005	12	3203000	2395.64734050668	0.000862932790224033	0	0	0.0611745547916598
2005	13	3203000	2359.39632777579	0.00083306177868296	0	0	0.0401813256671384
2005	14	3203000	2332.78701870708	0.00079816700610998	0	0	0.00797886011181594
2005	15	3203000	2305.19399717919	0.000781194840461643	0	0	-0.00164584724054802
2005	16	3203000	2283.03884230887	0.000778547182620502	0	0	0.00462592116061055
2005	17	3203000	2263.80542766269	0.000772980312287848	0	0	0.00591683904174466
2005	18	3203000	2241.94041822026	0.000763000678886626	0	0	0.00261362065294747
2005	19	3203000	2224.35669487221	0.000771011541072641	0	0	0.0211491732581547
2005	20	3203000	2204.54522494888	0.000763136456211813	0	0	0.0198021680649049
2005	21	3203000	2193.65384279067	0.000751052274270197	0	0	0.00863680351008857
2005	22	3203000	2180.24403680244	0.000749151391717583	0	0	0.0122720038426539
2005	23	3203000	2179.51517883037	0.000760013577732519	0	0	0.0272926849729748
2005	24	3203000	2168.50338526598	0.000745553292600136	0	0	0.0128644552383765
2005	25	3203000	2170.99265388425	0.000740190088255261	0	0	0.00442532410165389
2005	26	3203000	2168.08651555453	0.000749015614392396	0	0	0.0177638134683114
2005	27	3203000	2166.43347580603	0.000740122199592668	0	0	0.00644678193443122
2005	28	3203000	2158.91923549664	0.000723014256619145	0	0	-0.0133952373118694
2005	29	3203000	2162.58469441758	0.000722471147318398	0	0	-0.0158073320808296
2005	30	3203000	2154.94492566017	0.000720909708078751	0	0	-0.0144527710612501
2005	31	3203000	2156.97661793346	0.000713713509843856	0	0	-0.0252096464474228
2005	32	3203000	2147.60735556952	0.000711337406653089	0	0	-0.0242164171372592
2005	33	3203000	2130.75568302953	0.000714935505770536	0	0	-0.011524401049404
2005	34	3203000	2124.68241272952	0.000713985064494229	0	0	-0.010016750080866
2005	35	3203000	2122.89198294775	0.000708282416836388	0	0	-0.0170955391226997
2005	36	3203000	2113.32130395383	0.000706653088934148	0	0	-0.0149155284124849
2005	37	3203000	2125.49710624667	0.000712287847929396	0	0	-0.0127485971008999
2005	38	3203000	2141.61567331326	0.000709843856076035	0	0	-0.0235409527215788
2005	39	3203000	2160.46204560568	0.000720095044127631	0	0	-0.0180804127918501
2005	40	3203000	2183.98119750974	0.000737610319076714	0	0	-0.00502806412539832
2005	41	3203000	2215.55088653124	0.000747997284453496	0	0	-0.00539409255002588
2005	42	3203000	2232.04407064117	0.000746232179226069	0	0	-0.0150732107325737
2005	43	3203000	2252.60522227278	0.000752817379497624	0	0	-0.0154510972134149
2005	44	3203000	2264.43008658018	0.000751459606245757	0	0	-0.0223588649878101
2005	45	3203000	2275.97692098912	0.000759063136456212	0	0	-0.0174768560358835
2005	46	3203000	2284.22903630594	0.000772097759674134	0	0	-0.00421544256416261
2005	47	3203000	2301.71432246643	0.000788662593346911	0	0	0.00942153303818099
2005	48	3203000	2316.12475024684	0.000794568906992532	0	0	0.01065367906048
2005	49	3203000	2337.84670773418	0.000805091649694501	0	0	0.0145233184680137
2005	50	3203000	2366.66439823977	0.000812898845892736	0	0	0.0118882938287148
2005	51	3203000	2393.96815534223	0.000809232858112695	0	0	-0.00416386296533869
2005	52	3203000	2410.69867148764	0.000810930074677529	0	0	-0.00900098869439089
2006	1	3337000	2433.79213593388	0.000778851767758677	0	0	-0.013391503511195
2006	2	3337000	2433.8446037596	0.000779889717807331	0	0	-0.0120979801726536
2006	3	3337000	2423.57574688112	0.000772753811222835	0	0	-0.0169896678220637
2006	4	3337000	2412.55676412227	0.000778657152124554	0	0	-0.0049560550450388
2006	5	3337000	2410.07900478025	0.000781771002270516	0	0	5.02038395880487e-05
2006	6	3337000	2430.49065768765	0.000779370742783004	0	0	-0.0113930319378367
2006	7	3337000	2463.39862814591	0.000776970483295491	0	0	-0.0276035828586513
2006	8	3337000	2491.39341262634	0.000786052546221213	0	0	-0.0272913190994855
2006	9	3337000	2502.72949665262	0.000776581252027246	0	0	-0.0433644534088801
2006	10	3337000	2500.23676822705	0.000775283814466429	0	0	-0.0440105391718888
2006	11	3337000	2476.11476222383	0.000779176127148881	0	0	-0.0298511051876464
2006	12	3337000	2451.31706574804	0.000776386636393124	0	0	-0.0235453285723467
2006	13	3337000	2413.6487142314	0.000764969185857931	0	0	-0.0228901222889819
2006	14	3337000	2381.1679609231	0.000758092766785598	0	0	-0.0184648717119695
2006	15	3337000	2351.86103577328	0.000750308141420694	0	0	-0.0164384864518861
2006	16	3337000	2328.42822045206	0.000743691209860526	0	0	-0.0153014038135734
2006	17	3337000	2307.11486039447	0.000744339928640934	0	0	-0.00533777516060114
2006	18	3337000	2284.30720935716	0.000742912747324035	0	0	0.0026672378469409
2006	19	3337000	2268.51254906027	0.000738177100227052	0	0	0.00321243580633944
2006	20	3337000	2248.74062577437	0.000729224781057412	0	0	-0.00024041268618114
2006	21	3337000	2235.16230086688	0.000725202724618878	0	0	0.000285303278815727
2006	22	3337000	2220.27395635691	0.000725202724618878	0	0	0.00699285040867948
2006	23	3337000	2216.2558708485	0.000718326305546546	0	0	-0.000747147867845687
2006	24	3337000	2206.63633763972	0.000719299383717159	0	0	0.00496849533983983
2006	25	3337000	2209.86690070845	0.00073207914369121	0	0	0.0213284787769073
2006	26	3337000	2208.95987990728	0.000734803762568926	0	0	0.025550541051516
2006	27	3337000	2208.77637764967	0.000744275056762893	0	0	0.0388557317158801
2006	28	3337000	2204.85209723312	0.000766590982808952	0	0	0.0719086341282653
2006	29	3337000	2205.14025126258	0.000766072007784625	0	0	0.0710429863350994
2006	30	3337000	2195.0360002799	0.000749594550762245	0	0	0.0528301129026172
2006	31	3337000	2194.8434918996	0.00074330197859228	0	0	0.0440835569631722
2006	32	3337000	2184.15967773465	0.000725008108984755	0	0	0.0233684024046684
2006	33	3337000	2165.88925174708	0.000704313979889718	0	0	0.00254433519556543
2006	34	3337000	2160.0437106183	0.000709244242620824	0	0	0.0122943296245135
2006	35	3337000	2156.29477882047	0.000719039896204995	0	0	0.0280598097133232
2006	36	3337000	2148.24118073967	0.000715471942912747	0	0	0.0267934623804741
2006	37	3337000	2160.56629561662	0.000713590658449562	0	0	0.018251559539454
2006	38	3337000	2176.75929098518	0.000706389879987026	0	0	0.000478100182750441
2006	39	3337000	2194.81370021866	0.000703405773597146	0	0	-0.0119434739340528
2006	40	3337000	2220.73417821613	0.000709438858254946	0	0	-0.0151004917855911
2006	41	3337000	2252.3216111731	0.000717742458644178	0	0	-0.0175470549929646
2006	42	3337000	2266.57934405593	0.000730976321764515	0	0	-0.0057264018089502
2006	43	3337000	2285.61207111308	0.000746026597469997	0	0	0.00629500039344333
2006	44	3337000	2300.02248793469	0.000748880960103795	0	0	0.0038162722805354
2006	45	3337000	2310.98269576132	0.000744339928640934	0	0	-0.0070025170638443
2006	46	3337000	2322.30522187921	0.00074330197859228	0	0	-0.0132218717806459
2006	47	3337000	2343.91535104396	0.000741745053519299	0	0	-0.0243674973238782
2006	48	3337000	2361.53368333949	0.0007403178722024	0	0	-0.0335094451109364
2006	49	3337000	2384.51532101655	0.000746091469348038	0	0	-0.0353595216073522
2006	50	3337000	2413.4057020699	0.000753876094712942	0	0	-0.0369625803044198
2006	51	3337000	2438.30190163306	0.000765358417126176	0	0	-0.0322773408741361
2006	52	3337000	2455.99285060822	0.000765293545248135	0	0	-0.0393294510545092
2007	1	3477000	2454.11493106311	0.000739346811819596	0	0	-0.0314227056308674
2007	2	3477000	2453.95329854866	0.000746314152410575	0	0	-0.0222307810751442
2007	3	3477000	2448.92309094206	0.000746500777604977	0	0	-0.0199773897036691
2007	4	3477000	2442.63115479811	0.0007500466562986	0	0	-0.0127858660677284
2007	5	3477000	2446.77135107095	0.000755458786936236	0	0	-0.00734492459341709
2007	6	3477000	2469.32276158338	0.000762861586314152	0	0	-0.00677220566041175
2007	7	3477000	2504.13351521332	0.000768211508553655	0	0	-0.0137107366698839
2007	8	3477000	2533.71718833541	0.000780715396578538	0	0	-0.00936062968850581
2007	9	3477000	2547.95990748466	0.000783701399688958	0	0	-0.0111304371004252
2007	10	3477000	2545.45820569327	0.000781710730948678	0	0	-0.0126728482994241
2007	11	3477000	2521.08150463195	0.000779906687402799	0	0	-0.00542683947615673
2007	12	3477000	2495.05242373728	0.000776609642301711	0	0	0.000700416651006626
2007	13	3477000	2455.79602799684	0.000765412130637636	0	0	0.00203761710912044
2007	14	3477000	2418.13191923544	0.000750668740279938	0	0	-0.00195684908577713
2007	15	3477000	2387.27877602968	0.000748802488335925	0	0	0.00842851876888285
2007	16	3477000	2362.46598871878	0.000739346811819596	0	0	0.00615205101390779
2007	17	3477000	2339.49325519531	0.000727589424572317	0	0	-0.000125349878507617
2007	18	3477000	2315.85260122121	0.000722052877138414	0	0	0.00239540235672292
2007	19	3477000	2301.18638878279	0.000729828926905132	0	0	0.0196479570006178
2007	20	3477000	2281.52708515542	0.000714961119751167	0	0	0.00748310855288976
2007	21	3477000	2266.12104824846	0.000706874027993779	0	0	0.00285904928006628
2007	22	3477000	2249.67930020056	0.000700155520995334	0	0	0.000587061364400118
2007	23	3477000	2242.78150318908	0.000696547433903577	0	0	-0.00150772742876416
2007	24	3477000	2234.53189216121	0.00067900466562986	0	0	-0.0230616051361725
2007	25	3477000	2238.37458895213	0.000682052877138414	0	0	-0.0203605728804616
2007	26	3477000	2238.84440909854	0.000687651632970451	0	0	-0.0125262876618725
2007	27	3477000	2239.96750440717	0.000698227060653188	0	0	0.00215739540119193
2007	28	3477000	2239.67940236788	0.00068696734059098	0	0	-0.013876719290728
2007	29	3477000	2237.38418512498	0.000690948678071539	0	0	-0.00714413967491791
2007	30	3477000	2225.08558349125	0.000697604976671851	0	0	0.0079612292849208
2007	31	3477000	2222.91473275631	0.000688646967340591	0	0	-0.00401037998666623
2007	32	3477000	2211.16167659473	0.000679377916018663	0	0	-0.0121934442334641
2007	33	3477000	2191.45967199718	0.000676391912908243	0	0	-0.00769335261452231
2007	34	3477000	2185.44888412897	0.000672597200622084	0	0	-0.0105465217220841
2007	35	3477000	2180.04888258994	0.000666874027993779	0	0	-0.0165358138883184
2007	36	3477000	2173.33808264625	0.000664634525660964	0	0	-0.0168119644789717
2007	37	3477000	2185.63759983261	0.000665256609642302	0	0	-0.0214297191063115
2007	38	3477000	2201.6519248766	0.000677760497667185	0	0	-0.0102886040343876
2007	39	3477000	2219.19276413237	0.000685287713841369	0	0	-0.00720656825799719
2007	40	3477000	2246.96216135289	0.000693125972006221	0	0	-0.00826100308770595
2007	41	3477000	2278.34397287218	0.000707807153965785	0	0	-0.00120437164223439
2007	42	3477000	2290.78869223493	0.000718444790046656	0	0	0.00829902287780411
2007	43	3477000	2308.75375314087	0.000728895800933126	0	0	0.0150064712670188
2007	44	3477000	2324.86983764004	0.000735738724727838	0	0	0.017433303879542
2007	45	3477000	2335.34681358572	0.000743452566096423	0	0	0.0234882399886695
2007	46	3477000	2349.14885511093	0.000749486780715397	0	0	0.0257332117364758
2007	47	3477000	2374.31579453789	0.000758382581648522	0	0	0.0269063641867151
2007	48	3477000	2394.67933027173	0.000759129082426128	0	0	0.0191761248146132
2007	49	3477000	2418.81699414066	0.000768024883359253	0	0	0.0208296063660004
2007	50	3477000	2447.11250270574	0.000776298600311042	0	0	0.0198958965885018
2007	51	3477000	2469.71194597777	0.000784199066874028	0	0	0.0208477972931544
2007	52	3477000	2487.91337144944	0.000799688958009331	0	0	0.033396109970725
2008	1	3644000	2482.22747275915	0.000782632050134288	0	0	0.0565510328047477
2008	2	3644000	2482.81385969888	0.000777260519247986	0	0	0.0490516596020156
2008	3	3644000	2484.46552050942	0.000769143539242017	0	0	0.0374062262983332
2008	4	3644000	2483.80636441659	0.000766935243210982	0	0	0.0347022363813196
2008	5	3644000	2494.45247942629	0.000748910772903611	0	0	0.00607248311950147
2008	6	3644000	2518.40876354682	0.000743539242017308	0	0	-0.0106451200197806
2008	7	3644000	2553.60273888151	0.000748791405550582	0	0	-0.0173882719521822
2008	8	3644000	2582.77185973209	0.000754222620113399	0	0	-0.0214389279190272
2008	9	3644000	2598.10879953997	0.000749686660698299	0	0	-0.0330658976079765
2008	10	3644000	2594.36852991438	0.000753924201730826	0	0	-0.0261984868882987
2008	11	3644000	2568.91183972518	0.000743240823634736	0	0	-0.030484440343255
2008	12	3644000	2540.87273110889	0.000746165323783945	0	0	-0.0159286730946307
2008	13	3644000	2499.6552646135	0.000736914353924202	0	0	-0.0121037748852053
2008	14	3644000	2457.35051363826	0.000736794986571173	0	0	0.00474066939050376
2008	15	3644000	2424.96996992434	0.000723187108325873	0	0	-0.000647418295406747
2008	16	3644000	2398.62347680213	0.000724917934944793	0	0	0.0127475293615618
2008	17	3644000	2374.26804217442	0.000715249179349448	0	0	0.00949006490646653
2008	18	3644000	2349.75692377123	0.00071047448522829	0	0	0.0132111861932274
2008	19	3644000	2335.44431578369	0.000694837361981498	0	0	-0.00301626364460085
2008	20	3644000	2315.82832191215	0.000698239331542823	0	0	0.0103512328012543
2008	21	3644000	2299.33733716738	0.000689644882124739	0	0	0.00507218433941836
2008	22	3644000	2281.15571180651	0.000672814085347658	0	0	-0.0116413411276856
2008	23	3644000	2271.80275796962	0.000670426738287079	0	0	-0.0110937262846453
2008	24	3644000	2264.84772850942	0.0006725753506416	0	0	-0.00487791226330951
2008	25	3644000	2269.23391720712	0.000663205013428827	0	0	-0.0206386467485751
2008	26	3644000	2270.48659189518	0.00065377499253954	0	0	-0.0350967022574074
2008	27	3644000	2272.7732966691	0.000650492390331244	0	0	-0.0409074221372465
2008	28	3644000	2276.07448020765	0.000653178155774396	0	0	-0.0383442989087454
2008	29	3644000	2272.01451322085	0.000663145329752313	0	0	-0.021925261890265
2008	30	3644000	2257.72069760942	0.000658669054013727	0	0	-0.0223768589546585
2008	31	3644000	2253.76564622472	0.000658251268278126	0	0	-0.0212824462494892
2008	32	3644000	2241.15154257958	0.000660877350044763	0	0	-0.0118472767571149
2008	33	3644000	2219.94390728269	0.000654192778275142	0	0	-0.0124975713087514
2008	34	3644000	2213.37326003144	0.000641838257236646	0	0	-0.0282705412419025
2008	35	3644000	2206.58283618492	0.000648463145329752	0	0	-0.0152193861178517
2008	36	3644000	2201.0306382342	0.000651387645478962	0	0	-0.00828277349597571
2008	37	3644000	2213.20154346567	0.000661891972545509	0	0	0.00216810644674465
2008	38	3644000	2228.84839691187	0.000667263503431811	0	0	0.00320865389410796
2008	39	3644000	2246.19756876139	0.000674962697702178	0	0	0.006946152669558
2008	40	3644000	2275.41249356265	0.00067699194270367	0	0	-0.00299395981252876
2008	41	3644000	2306.49710737451	0.000681647269471799	0	0	-0.00966708664113222
2008	42	3644000	2317.61664002062	0.000684750820650552	0	0	-0.00993116791757992
2008	43	3644000	2335.07485395389	0.000689048045359594	0	0	-0.0111666030361882
2008	44	3644000	2352.20299331628	0.00068952551477171	0	0	-0.0176868210075789
2008	45	3644000	2362.39297381876	0.000696687555953447	0	0	-0.0117647546901702
2008	46	3644000	2378.15483805425	0.000714532975231274	0	0	0.00683099421694365
2008	47	3644000	2406.41770453902	0.000724261414503133	0	0	0.00855308511991174
2008	48	3644000	2429.1333214255	0.000731602506714414	0	0	0.00924884541179248
2008	49	3644000	2454.34837314823	0.000739361384661295	0	0	0.00947364567563108
2008	50	3644000	2481.45528786021	0.000747776783049836	0	0	0.00981065919619413
2008	51	3644000	2502.01049560756	0.000755714712026261	0	0	0.0121460339378229
2008	52	3644000	2520.36480202612	0.000774574753804835	0	0	0.0298509159917643
2009	1	3803000	2541.3914444596	0.000764464692482916	0	0	0.0564291486276309
2009	2	3803000	2543.61010437979	0.000784567198177676	0	0	0.0832635061700432
2009	3	3803000	2552.53188219158	0.000802164009111617	0	0	0.103688466990344
2009	4	3803000	2557.80100073275	0.000814009111617312	0	0	0.117678818321292
2009	5	3803000	2574.54701768383	0.000810307517084283	0	0	0.105359498371173
2009	6	3803000	2599.52268852794	0.000796070615034169	0	0	0.0755051349766095
2009	7	3803000	2634.88068885084	0.000784339407744875	0	0	0.0454363310094965
2009	8	3803000	2662.86398293208	0.000774658314350797	0	0	0.0216819249642436
2009	9	3803000	2678.16997225029	0.000758314350797267	0	0	-0.00558962739684126
2009	10	3803000	2672.25530614273	0.000743109339407745	0	0	-0.023371758678583
2009	11	3803000	2644.94233796043	0.00073132118451025	0	0	-0.0289391329489091
2009	12	3803000	2613.70925141031	0.000721583143507973	0	0	-0.0304200826344427
2009	13	3803000	2569.84287871347	0.000714009111617312	0	0	-0.024220499715775
2009	14	3803000	2523.01551643237	0.00069749430523918	0	0	-0.0290983214150729
2009	15	3803000	2488.48416362899	0.000683371298405467	0	0	-0.0355574549849455
2009	16	3803000	2459.83086154719	0.000667653758542141	0	0	-0.0467637280861002
2009	17	3803000	2434.03046239791	0.000657175398633257	0	0	-0.0517785066148069
2009	18	3803000	2408.15274153889	0.000642767653758542	0	0	-0.0626009882755826
2009	19	3803000	2393.41287512219	0.000643166287015945	0	0	-0.0562430646719549
2009	20	3803000	2373.73069346423	0.000643451025056948	0	0	-0.0479964697671572
2009	21	3803000	2356.46505629348	0.000642710706150342	0	0	-0.0421245611210627
2009	22	3803000	2336.31222866907	0.00064003416856492	0	0	-0.0378854450971616
2009	23	3803000	2324.96300273159	0.000638382687927107	0	0	-0.0356835797533632
2009	24	3803000	2319.02952124048	0.000637927107061503	0	0	-0.0339062183211966
2009	25	3803000	2323.83030279658	0.000645671981776765	0	0	-0.0241972500009614
2009	26	3803000	2325.46640620711	0.000644589977220957	0	0	-0.0265178658537092
2009	27	3803000	2328.74919017603	0.000644476082004556	0	0	-0.0280619271717686
2009	28	3803000	2335.18554886988	0.000639123006833713	0	0	-0.0387915850685696
2009	29	3803000	2330.11389886235	0.000640375854214123	0	0	-0.034811130435279
2009	30	3803000	2313.90061745097	0.000633200455580866	0	0	-0.0389388449838545
2009	31	3803000	2308.58649059706	0.000632687927107062	0	0	-0.0375062796866085
2009	32	3803000	2295.10630770657	0.000632118451025057	0	0	-0.032724544154827
2009	33	3803000	2272.39479372994	0.000626993166287016	0	0	-0.0309782410715686
2009	34	3803000	2264.62910777868	0.000618564920273349	0	0	-0.0407259217246147
2009	35	3803000	2256.73491081086	0.000611047835990888	0	0	-0.0490686390680578
2009	36	3803000	2251.94366751039	0.000615205011389522	0	0	-0.0405621458601477
2009	37	3803000	2263.94188396894	0.00061497722095672	0	0	-0.0460002461663745
2009	38	3803000	2279.24971791672	0.000624715261958998	0	0	-0.0374025352494696
2009	39	3803000	2297.18807272576	0.000631150341685649	0	0	-0.0350811819382898
2009	40	3803000	2327.84210267956	0.000641457858769932	0	0	-0.0322367666574901
2009	41	3803000	2359.22983901992	0.000653075170842825	0	0	-0.0278183320397397
2009	42	3803000	2369.89379786555	0.000657004555808656	0	0	-0.0263698727435966
2009	43	3803000	2387.54398582794	0.000666002277904328	0	0	-0.020332184921447
2009	44	3803000	2405.45760693417	0.000676480637813212	0	0	-0.0123292993602038
2009	45	3803000	2415.67265273334	0.000683656036446469	0	0	-0.00607394082005822
2009	46	3803000	2433.205722	0.000680637813211845	0	0	-0.0175923151967683
2009	47	3803000	2464.3548703433	0.000689692482915718	0	0	-0.0171058441503702
2009	48	3803000	2489.39343108788	0.000688097949886105	0	0	-0.0292414329445993
2009	49	3803000	2515.88293208888	0.000693963553530752	0	0	-0.0312744806546119
2009	50	3803000	2541.85322133881	0.000700911161731207	0	0	-0.0315727205115884
2009	51	3803000	2561.08502587534	0.000713838268792711	0	0	-0.0211180126114133
2009	52	3803000	2579.85374973836	0.00072249430523918	0	0	-0.0164558745791967
2009	53	3803000	0	0.000711845102505695	0	0	Inf
2010	1	3943000	2614.92964635771	0.000697820163487738	0	0	-0.0206237465825614
2010	2	3943000	2619.47440655728	0.000702070844686648	0	0	-0.0163675607785878
2010	3	3943000	2636.34812339182	0.000708228882833787	0	0	-0.0140907504066761
2010	4	3943000	2647.85890679562	0.000706539509536785	0	0	-0.0207182137442529
2010	5	3943000	2670.5180924973	0.000705613079019074	0	0	-0.0303005221064162
2010	6	3943000	2696.22629724259	0.000711989100817439	0	0	-0.0308676973174322
2010	7	3943000	2731.25152587926	0.000703978201634877	0	0	-0.0540600250398844
2010	8	3943000	2757.22886165037	0.000697493188010899	0	0	-0.0716040893073333
2010	9	3943000	2771.4809295793	0.000700381471389646	0	0	-0.0725536038993492
2010	10	3943000	2762.47139944334	0.000696239782016349	0	0	-0.0750311476473959
2010	11	3943000	2732.73082894915	0.000684305177111717	0	0	-0.0809925465781279
2010	12	3943000	2697.34859248786	0.000681144414168937	0	0	-0.0732380653498154
2010	13	3943000	2650.34713279521	0.000672479564032698	0	0	-0.0688012262766877
2010	14	3943000	2599.22644859621	0.000666321525885559	0	0	-0.0591816263947656
2010	15	3943000	2562.27934188899	0.00066267029972752	0	0	-0.0508450970817814
2010	16	3943000	2530.77913629232	0.000660980926430518	0	0	-0.041480955325923
2010	17	3943000	2503.68612613452	0.000660544959128065	0	0	-0.0317476401314108
2010	18	3943000	2476.25063157917	0.000658855585831063	0	0	-0.0235237220482893
2010	19	3943000	2460.42995617786	0.000652861035422343	0	0	-0.0261864622547287
2010	20	3943000	2440.66856925413	0.000652806539509537	0	0	-0.018383720681846
2010	21	3943000	2423.19029849099	0.000651008174386921	0	0	-0.0140270859090848
2010	22	3943000	2400.92251068889	0.000642343324250681	0	0	-0.0181274116491169
2010	23	3943000	2387.88374669817	0.000641525885558583	0	0	-0.0140223521117702
2010	24	3943000	2382.83584405309	0.000652043596730245	0	0	0.00426557119840098
2010	25	3943000	2387.90533016	0.000657602179836512	0	0	0.0106765831618178
2010	26	3943000	2389.4124706665	0.000669155313351499	0	0	0.0277840390257044
2010	27	3943000	2393.51015867767	0.000669809264305177	0	0	0.0270271847762161
2010	28	3943000	2402.98325637202	0.00066441416893733	0	0	0.014738656016043
2010	29	3943000	2397.57801435874	0.000641198910081744	0	0	-0.0185095183943838
2010	30	3943000	2379.58648356491	0.000626594005449591	0	0	-0.0336136064468981
2010	31	3943000	2373.21713277974	0.000614877384196185	0	0	-0.0491388382331227
2010	32	3943000	2358.94146702011	0.000612425068119891	0	0	-0.0471997582715602
2010	33	3943000	2334.63401428991	0.000612806539509537	0	0	-0.036679845220175
2010	34	3943000	2325.21703522814	0.000620326975476839	0	0	-0.0209086010000656
2010	35	3943000	2316.47496325204	0.00062283378746594	0	0	-0.0132420871102234
2010	36	3943000	2312.16373527288	0.000624468664850136	0	0	-0.00880722025098083
2010	37	3943000	2323.91251893374	0.000629591280653951	0	0	-0.00572849400538128
2010	38	3943000	2338.8430006334	0.000635803814713896	0	0	-0.00232721932678955
2010	39	3943000	2357.91541889409	0.000640054495912807	0	0	-0.0037810596693378
2010	40	3943000	2389.81897402075	0.000646212534059946	0	0	-0.00762357911574147
2010	41	3943000	2421.74093717473	0.000649318801089918	0	0	-0.0159971434516561
2010	42	3943000	2432.5179393826	0.000649972752043597	0	0	-0.0193700275010359
2010	43	3943000	2450.88380122732	0.000658910081743869	0	0	-0.0133355164414369
2010	44	3943000	2469.0664262992	0.000659564032697548	0	0	-0.0196294541867974
2010	45	3943000	2479.47251584911	0.000661144414168937	0	0	-0.021404760694003
2010	46	3943000	2498.48166348846	0.000668991825613079	0	0	-0.0173231863659271
2010	47	3943000	2532.23941167543	0.000684359673024523	0	0	-0.00815065573194702
2010	48	3943000	2559.43240828006	0.000694386920980926	0	0	-0.00431049018695249
2010	49	3943000	2587.37304462587	0.000710190735694823	0	0	0.00735377351698319
2010	50	3943000	2611.96300440743	0.000721961852861035	0	0	0.0144094673351276
2010	51	3943000	2630.23385305782	0.000728828337874659	0	0	0.0169437964196126
2010	52	3943000	2649.30680843606	0.000724359673024523	0	0	0.00343229086755133
2011	1	3950000	2658.31995587585	0.000693945831120552	0	0	-0.0168978740789119
2011	2	3950000	2665.69395494286	0.000684864577801381	0	0	-0.0324470687201264
2011	3	3950000	2690.65970924209	0.000684599044078598	0	0	-0.0417963330166971
2011	4	3950000	2708.32490131192	0.000679553903345725	0	0	-0.0550616734497701
2011	5	3950000	2736.30130015494	0.000682580987785449	0	0	-0.0605566719372463
2011	6	3950000	2762.12158034594	0.000689644184811471	0	0	-0.0597082986930963
2011	7	3950000	2795.91835363471	0.00069490175252257	0	0	-0.063992696139397
2011	8	3950000	2818.97675983407	0.000692936802973978	0	0	-0.0742740283699225
2011	9	3950000	2831.19258304783	0.000692405735528412	0	0	-0.0789746993498866
2011	10	3950000	2818.44061877843	0.000688475836431227	0	0	-0.0800586740323908
2011	11	3950000	2786.34173406445	0.000681625066383431	0	0	-0.0787203275832571
2011	12	3950000	2746.50176399804	0.000667073818374934	0	0	-0.0853091620290727
2011	13	3950000	2696.65756298613	0.00065878916622411	0	0	-0.0799721721979884
2011	14	3950000	2642.28686784574	0.000655602761550717	0	0	-0.0655821553497777
2011	15	3950000	2603.27109045999	0.000647211895910781	0	0	-0.063716410890838
2011	16	3950000	2568.87089574918	0.000643494423791822	0	0	-0.0566283404860478
2011	17	3950000	2541.0870402904	0.000653690918746681	0	0	-0.0312020167090908
2011	18	3950000	2512.37601486668	0.000650079660116835	0	0	-0.0255439530097918
2011	19	3950000	2495.12259396628	0.000639458311205523	0	0	-0.0348370032704917
2011	20	3950000	2475.64005298439	0.000637227827934148	0	0	-0.0306345233399209
2011	21	3950000	2458.77708355051	0.000631545406266596	0	0	-0.0326898620001949
2011	22	3950000	2434.68647021581	0.000621720658523633	0	0	-0.0383155988900454
2011	23	3950000	2420.4453771141	0.000612214551248009	0	0	-0.0474480350599888
2011	24	3950000	2416.20116517155	0.000610090281465746	0	0	-0.0490857991797748
2011	25	3950000	2421.27136615635	0.00060801911842804	0	0	-0.0542984846696683
2011	26	3950000	2422.08344463133	0.000605841741901222	0	0	-0.0580010754553967
2011	27	3950000	2426.69145380119	0.000599734466277217	0	0	-0.0692677487028223
2011	28	3950000	2438.90530640044	0.00060308019118428	0	0	-0.0687625329119294
2011	29	3950000	2433.88422922648	0.000611099309612321	0	0	-0.0544332502078716
2011	30	3950000	2414.59238714257	0.000609240573552841	0	0	-0.0497775060430826
2011	31	3950000	2407.62308655562	0.000610196494954859	0	0	-0.0455316644734671
2011	32	3950000	2392.86131238853	0.000614604354753054	0	0	-0.0327061631124836
2011	33	3950000	2367.28095896355	0.000615454062665959	0	0	-0.0209020221179027
2011	34	3950000	2355.98264271466	0.000608072225172597	0	0	-0.0280064214049693
2011	35	3950000	2346.78874010902	0.000610780669144981	0	0	-0.0198521235903237
2011	36	3950000	2342.73125292337	0.000609559214020181	0	0	-0.0201180792139749
2011	37	3950000	2353.98872296513	0.000613329792883696	0	0	-0.0187718498963208
2011	38	3950000	2368.31738509273	0.000615029208709506	0	0	-0.0220060813727004
2011	39	3950000	2388.76067280584	0.000620499203398832	0	0	-0.0217521467920036
2011	40	3950000	2421.21390209948	0.000631492299522039	0	0	-0.0177654283507058
2011	41	3950000	2453.40334596012	0.000647052575677111	0	0	-0.00676747506171568
2011	42	3950000	2464.67993842134	0.000648858204992034	0	0	-0.00855280967428418
2011	43	3950000	2483.96691781241	0.000653106744556559	0	0	-0.00980967888005184
2011	44	3950000	2501.60403678856	0.000656877323420074	0	0	-0.0111144834992548
2011	45	3950000	2512.17872055072	0.000655284121083378	0	0	-0.0176654312799033
2011	46	3950000	2532.11149647876	0.000657195963887414	0	0	-0.0225548900821251
2011	47	3950000	2567.63040005627	0.000668082846521508	0	0	-0.0201081900475764
2011	48	3950000	2596.36787735133	0.000683855549654806	0	0	-0.00807584993414582
2011	49	3950000	2625.53129030596	0.000691396707381838	0	0	-0.00827691156688933
2011	50	3950000	2648.17627933052	0.000696335634625597	0	0	-0.00973359648740286
2011	51	3950000	2665.52108970985	0.000695592140201806	0	0	-0.0172278095593108
2011	52	3950000	2684.49328911269	0.000687519915029209	0	0	-0.0354976820017258
2012	1	4010000	2699.38095006194	0.000672251308900524	0	0	-0.0486707702589833
2012	2	4010000	2710.04807066608	0.000669738219895288	0	0	-0.0559577050708224
2012	3	4010000	2743.22108588111	0.000671256544502618	0	0	-0.0652594451108947
2012	4	4010000	2766.91334838681	0.000679371727748691	0	0	-0.0620595323257689
2012	5	4010000	2799.86095491324	0.000695392670157068	0	0	-0.0512385997817112
2012	6	4010000	2825.50328333028	0.00069869109947644	0	0	-0.0553895244976729
2012	7	4010000	2857.63654547133	0.000701937172774869	0	0	-0.0616721345304122
2012	8	4010000	2877.44898041207	0.000701570680628272	0	0	-0.0686194548560826
2012	9	4010000	2887.09073210511	0.000697958115183246	0	0	-0.0765097991721405
2012	10	4010000	2869.96712042266	0.000686910994764398	0	0	-0.085703811264025
2012	11	4010000	2835.44094923024	0.000680261780104712	0	0	-0.0835287891622424
2012	12	4010000	2790.55625497998	0.000675811518324607	0	0	-0.0748797859233562
2012	13	4010000	2737.61571713182	0.000669214659685864	0	0	-0.0661947241162389
2012	14	4010000	2680.41733167971	0.000663664921465969	0	0	-0.0541771350167729
2012	15	4010000	2639.28988863095	0.000658324607329843	0	0	-0.0471679481542374
2012	16	4010000	2601.57952255339	0.000654554973821989	0	0	-0.0388915740134999
2012	17	4010000	2573.39752037943	0.000650157068062827	0	0	-0.0348945390940553
2012	18	4010000	2543.42869642577	0.000647853403141361	0	0	-0.0269827483358251
2012	19	4010000	2524.25175633137	0.000642565445026178	0	0	-0.0275930307492778
2012	20	4010000	2505.24385453117	0.000637643979057592	0	0	-0.0277193992135999
2012	21	4010000	2489.5909541116	0.000630366492146597	0	0	-0.0327728352229302
2012	22	4010000	2463.82149188072	0.000617120418848168	0	0	-0.0431936697652071
2012	23	4010000	2448.66457214221	0.00060848167539267	0	0	-0.0507478948141496
2012	24	4010000	2445.03592512113	0.000607329842931937	0	0	-0.0511386862812385
2012	25	4010000	2449.84255608233	0.000607958115183246	0	0	-0.0520207128274124
2012	26	4010000	2449.34191960693	0.000600732984293194	0	0	-0.0630952821938943
2012	27	4010000	2454.10679985437	0.000604973821989529	0	0	-0.0583131915297485
2012	28	4010000	2468.80734073771	0.000616230366492147	0	0	-0.0465031591745843
2012	29	4010000	2464.74884170576	0.000609109947643979	0	0	-0.0559687215879956
2012	30	4010000	2444.50450151714	0.000597277486910995	0	0	-0.0666411133282987
2012	31	4010000	2437.38517183322	0.000608900523560209	0	0	-0.04569863356863
2012	32	4010000	2422.30905726994	0.00062303664921466	0	0	-0.0174664158328433
2012	33	4010000	2395.51935498154	0.000611884816753927	0	0	-0.0242616929229473
2012	34	4010000	2382.14310842857	0.00060979057591623	0	0	-0.0221410326868919
2012	35	4010000	2372.77779662981	0.000622146596858639	0	0	0.00161085600835184
2012	36	4010000	2368.68570833789	0.000613874345549738	0	0	-0.00999951502831897
2012	37	4010000	2379.40518066434	0.000608534031413613	0	0	-0.0230331433711652
2012	38	4010000	2393.17326064957	0.000610942408376963	0	0	-0.0248094283961083
2012	39	4010000	2415.41890634979	0.000623193717277487	0	0	-0.0144152661297205
2012	40	4010000	2448.09632962076	0.000629633507853403	0	0	-0.0175223209567942
2012	41	4010000	2480.66483032839	0.000639109947643979	0	0	-0.0158283496618915
2012	42	4010000	2492.9415423401	0.000644764397905759	0	0	-0.0120105272552822
2012	43	4010000	2513.56385292194	0.000653089005235602	0	0	-0.0074650392907771
2012	44	4010000	2530.02652802257	0.000654188481675393	0	0	-0.0122633212256547
2012	45	4010000	2540.85115773551	0.00065413612565445	0	0	-0.0165500279729051
2012	46	4010000	2561.45391205424	0.000662251308900524	0	0	-0.0123577909816296
2012	47	4010000	2598.23546033478	0.000666544502617801	0	0	-0.0200272304528061
2012	48	4010000	2628.21118169471	0.000676492146596859	0	0	-0.0167456793431398
2012	49	4010000	2658.76084960981	0.00068303664921466	0	0	-0.0186405819903228
2012	50	4010000	2679.29502388718	0.00068717277486911	0	0	-0.0202646679082067
2012	51	4010000	2695.89444471585	0.000689109947643979	0	0	-0.02355227402924
2012	52	4010000	2714.59245704225	0.000690471204188482	0	0	-0.0283624368153351
2013	1	4002000	2738.4212663504	0.000680845578757412	0	0	-0.0355757047126064
2013	2	4002000	2752.67698972404	0.000692549626192318	0	0	-0.0240772854829874
2013	3	4002000	2794.19058937252	0.000707141015725703	0	0	-0.0183203642468855
2013	4	4002000	2823.74042083017	0.000721423047177107	0	0	-0.00897406172438357
2013	5	4002000	2861.36281230187	0.000735550399587523	0	0	-0.00285277080794353
2013	6	4002000	2886.68099365855	0.000749471513276618	0	0	0.0071081655321539
2013	7	4002000	2916.75395969894	0.000757308584686775	0	0	0.00714699991466285
2013	8	4002000	2933.00752808746	0.000765197215777262	0	0	0.0119987663091636
2013	9	4002000	2939.6304084273	0.000767723640113431	0	0	0.013052522338423
2013	10	4002000	2917.54371831577	0.000761175560711524	0	0	0.0120156834203215
2013	11	4002000	2880.39799536469	0.000753854086104666	0	0	0.0152069278987827
2013	12	4002000	2830.07528655603	0.000740087651456561	0	0	0.0143899752905619
2013	13	4002000	2773.70714764018	0.000730497550915184	0	0	0.0215930699139505
2013	14	4002000	2714.07170969335	0.000712709461201341	0	0	0.0186171537495439
2013	15	4002000	2670.9396058912	0.000701056973446765	0	0	0.0181435753926856
2013	16	4002000	2629.76119647714	0.000678576952822892	0	0	0.000927385926191567
2013	17	4002000	2601.45747635955	0.000662284093838618	0	0	-0.0124766507446331
2013	18	4002000	2570.32428971706	0.000640783707141016	0	0	-0.0329624903970343
2013	19	4002000	2548.64567605223	0.000630110853312709	0	0	-0.0409808538839388
2013	20	4002000	2530.22643934271	0.000625418922402681	0	0	-0.0411925342815517
2013	21	4002000	2516.4135934114	0.000630987367878319	0	0	-0.0273458995737293
2013	22	4002000	2489.02684321231	0.000636607373034287	0	0	-0.00788534814955356
2013	23	4002000	2473.18348076323	0.000644805362206754	0	0	0.0113281199938019
2013	24	4002000	2470.03604037922	0.000636194895591647	0	0	-0.000905266296793985
2013	25	4002000	2474.39999544175	0.000633101314771849	0	0	-0.00751697198351555
2013	26	4002000	2471.90193893052	0.00062933745810776	0	0	-0.0124203709083244
2013	27	4002000	2476.49145518282	0.000623562773910802	0	0	-0.0232956407186812
2013	28	4002000	2493.54471618473	0.000621603506058262	0	0	-0.0330231560117047
2013	29	4002000	2491.02318176469	0.000635679298788348	0	0	-0.0101256310857848
2013	30	4002000	2470.15486581443	0.00062866718226347	0	0	-0.0127744483761443
2013	31	4002000	2463.1646824189	0.000625212683681361	0	0	-0.015412969619886
2013	32	4002000	2448.0174672668	0.000618561484918793	0	0	-0.0198599347908565
2013	33	4002000	2419.99623320343	0.000604640371229698	0	0	-0.030824937733349
2013	34	4002000	2404.50505887404	0.00059886568703274	0	0	-0.0338968132228464
2013	35	4002000	2395.14905626054	0.000592884764114463	0	0	-0.0398092369288307
2013	36	4002000	2390.86021591509	0.000593606599639082	0	0	-0.0369156738347053
2013	37	4002000	2401.05237647989	0.000595050270688322	0	0	-0.0386715331116679
2013	38	4002000	2414.27060962583	0.0005994844031967	0	0	-0.0368105419796352
2013	39	4002000	2438.53588308799	0.000601907708172209	0	0	-0.0425402323613225
2013	40	4002000	2471.08601838093	0.000611755607115236	0	0	-0.0396934860427073
2013	41	4002000	2503.91662941924	0.000622428460943542	0	0	-0.0357506429597067
2013	42	4002000	2517.55395597135	0.000626192317607631	0	0	-0.0351746010294297
2013	43	4002000	2539.94718817929	0.000632018561484919	0	0	-0.0347830807626429
2013	44	4002000	2554.59376456957	0.000634029389017788	0	0	-0.0372637582890251
2013	45	4002000	2565.78090472013	0.000640835266821346	0	0	-0.0311721490221527
2013	46	4002000	2586.7907836627	0.000640319670018046	0	0	-0.0398141141963075
2013	47	4002000	2624.35290538209	0.000652178396493942	0	0	-0.0360290360294826
2013	48	4002000	2655.18874765555	0.00065671564836298	0	0	-0.04059551237204
2013	49	4002000	2687.1808085551	0.000662696571281258	0	0	-0.0433840581861643
2013	50	4002000	2705.17124615329	0.000663109048723898	0	0	-0.0491544653013651
2013	51	4002000	2721.03621018918	0.00065697344676463	0	0	-0.0634450249293744
2013	52	4002000	2739.08600921969	0.000650837844805362	0	0	-0.078305686093001
2014	1	3868000	2741.8599142445	0.000651123160340821	0	0	-0.0802593571980989
2014	2	3868000	2759.64059822497	0.000646372321198038	0	0	-0.0928528875788334
2014	3	3868000	2808.92567885586	0.000659385489284792	0	0	-0.0908267814902729
2014	4	3868000	2843.65737727263	0.000670074877356055	0	0	-0.0873724729492287
2014	5	3868000	2885.12360451731	0.000675135553834237	0	0	-0.0936956753236011
2014	6	3868000	2909.76414822113	0.000679215078750323	0	0	-0.0959404728358478
2014	7	3868000	2937.1803870121	0.000684947069455203	0	0	-0.0968208790544828
2014	8	3868000	2949.48143006675	0.000676994577846631	0	0	-0.111030171856121
2014	9	3868000	2952.68967793365	0.000675548670281436	0	0	-0.113892658766968
2014	10	3868000	2925.46841753473	0.000675858507616835	0	0	-0.105237306849535
2014	11	3868000	2885.90253964515	0.00067430932093984	0	0	-0.0950491348466946
2014	12	3868000	2830.57743333147	0.000673844564936742	0	0	-0.0779973127502905
2014	13	3868000	2771.15476518852	0.000669403563129357	0	0	-0.0644333428906742
2014	14	3868000	2710.22984656882	0.000660986315517687	0	0	-0.0554306664281663
2014	15	3868000	2665.8285179954	0.000653343661244513	0	0	-0.0508016615026826
2014	16	3868000	2621.75301424277	0.000641673121611154	0	0	-0.052084621816374
2014	17	3868000	2593.91649723586	0.000636870642912471	0	0	-0.0490827277483786
2014	18	3868000	2562.12695222183	0.000628918151303899	0	0	-0.049305500694368
2014	19	3868000	2537.61668310376	0.000630983733539892	0	0	-0.0369703918359392
2014	20	3868000	2520.05092852573	0.000625871417505809	0	0	-0.0381146775402366
2014	21	3868000	2508.83044264719	0.000630054221533695	0	0	-0.0273555524042415
2014	22	3868000	2480.17311850236	0.000623134521043119	0	0	-0.0269227651909572
2014	23	3868000	2464.06805338435	0.000620449264136328	0	0	-0.0247834280796224
2014	24	3868000	2461.33522855921	0.000613529563645753	0	0	-0.0345890423910447
2014	25	3868000	2465.1056060072	0.000621275497030726	0	0	-0.0238957738214741
2014	26	3868000	2459.98896815684	0.000618693519235735	0	0	-0.0259305911459573
2014	27	3868000	2464.05612032706	0.000621068938807126	0	0	-0.0238047014608068
2014	28	3868000	2483.11573589468	0.000627110766847405	0	0	-0.021874025084502
2014	29	3868000	2482.72582214768	0.00062576813839401	0	0	-0.0238148818609899
2014	30	3868000	2461.79272758646	0.000617505809450039	0	0	-0.0285128503305286
2014	31	3868000	2455.17336336019	0.000612135295636458	0	0	-0.0343655420099199
2014	32	3868000	2440.42347078216	0.000610276271624064	0	0	-0.0314795656171662
2014	33	3868000	2411.48726120814	0.000609243480506068	0	0	-0.0215167054965672
2014	34	3868000	2394.13993874329	0.000616008262328944	0	0	-0.00348348006243474
2014	35	3868000	2385.02085729267	0.00061420087787245	0	0	-0.00260830309875243
2014	36	3868000	2380.51636630971	0.000617867286341337	0	0	0.00524408647928935
2014	37	3868000	2390.09889153343	0.000618848437903434	0	0	0.0028036950647959
2014	38	3868000	2402.58297688113	0.000620191066356829	0	0	-0.000242645888503084
2014	39	3868000	2428.61874097265	0.000618693519235735	0	0	-0.0133486332892525
2014	40	3868000	2460.28915357933	0.000625200103279112	0	0	-0.0158067410583627
2014	41	3868000	2492.72241197151	0.000633668990446682	0	0	-0.015453951786411
2014	42	3868000	2507.81979762093	0.000635579654014975	0	0	-0.0184302706537277
2014	43	3868000	2532.1247293552	0.00064007229537826	0	0	-0.0209802971944132
2014	44	3868000	2544.22071200906	0.000648954298993029	0	0	-0.0121140087664504
2014	45	3868000	2555.77424785804	0.000656235476374903	0	0	-0.00554597021623385
2014	46	3868000	2576.66529907699	0.000659540407952492	0	0	-0.00864112971326514
2014	47	3868000	2614.07225269272	0.000669506842241157	0	0	-0.00806108273059831
2014	48	3868000	2644.95947970593	0.000677924089852827	0	0	-0.00731938612083547
2014	49	3868000	2677.91431895197	0.000684895429899303	0	0	-0.00945299809363489
2014	50	3868000	2692.54071025274	0.000686547895688097	0	0	-0.0124568999551338
2014	51	3868000	2707.4193580509	0.000696204492641363	0	0	-0.00407005956359746
2014	52	3868000	2724.13033153206	0.000703382390911438	0	0	2.55745722357272e-05
2015	1	3760000	2668.0120604589	0.000739186295503212	0	0	0.035077779792721
2015	2	3760000	2688.89350342524	0.000742558886509636	0	0	0.0317255021316726
2015	3	3760000	2744.29122610628	0.000758832976445396	0	0	0.0330536252970583
2015	4	3760000	2782.80837896523	0.000767987152034261	0	0	0.0310447610003568
2015	5	3760000	2826.61667624896	0.000790578158458244	0	0	0.0449241401630573
2015	6	3760000	2849.82394395597	0.000806531049250535	0	0	0.0573284733572856
2015	7	3760000	2873.6602769743	0.000836777301927195	0	0	0.0878808553151579
2015	8	3760000	2881.81078336085	0.000852676659528908	0	0	0.10541608713285
2015	9	3760000	2881.54826610625	0.000847751605995717	0	0	0.0991313375707386
2015	10	3760000	2849.69874079532	0.000832708779443255	0	0	0.0916943449017883
2015	11	3760000	2808.8367616448	0.000809850107066381	0	0	0.0771718888456393
2015	12	3760000	2750.05652879851	0.000775321199143469	0	0	0.0532874396096569
2015	13	3760000	2688.87332528081	0.000741059957173448	0	0	0.0296505878390028
2015	14	3760000	2628.62500259586	0.000732922912205567	0	0	0.0416852907112784
2015	15	3760000	2584.35794767401	0.000710599571734475	0	0	0.0272570803860152
2015	16	3760000	2538.67466644558	0.000700802997858672	0	0	0.0313255316270041
2015	17	3760000	2512.22523937953	0.000688972162740899	0	0	0.0245896584637939
2015	18	3760000	2480.79307028284	0.00068254817987152	0	0	0.0278970989342799
2015	19	3760000	2453.63527703955	0.000668790149892934	0	0	0.0183257566359679
2015	20	3760000	2437.5151786891	0.000670824411134904	0	0	0.028178212760029
2015	21	3760000	2429.58653534821	0.000665042826552463	0	0	0.0226431385963798
2015	22	3760000	2400.60580481013	0.000659528907922912	0	0	0.0264075822289706
2015	23	3760000	2384.83517906844	0.00064652034261242	0	0	0.0128163242474059
2015	24	3760000	2382.39455118433	0.000644700214132762	0	0	0.0109996259027066
2015	25	3760000	2385.30843260691	0.000654710920770878	0	0	0.0254439076152336
2015	26	3760000	2377.04587780003	0.000662955032119914	0	0	0.0419655855747682
2015	27	3760000	2380.07032332732	0.00066482869379015	0	0	0.0435826099993852
2015	28	3760000	2400.3015273068	0.000675535331905782	0	0	0.0514512328089735
2015	29	3760000	2402.44204141498	0.000666327623126338	0	0	0.0361956530421849
2015	30	3760000	2382.40088293433	0.000647591006423983	0	0	0.0155301810584017
2015	31	3760000	2376.59871682179	0.000637044967880086	0	0	0.00143115585905648
2015	32	3760000	2362.9390415256	0.000622483940042827	0	0	-0.0158019487043096
2015	33	3760000	2333.9122513233	0.000616381156316916	0	0	-0.0133305145922496
2015	34	3760000	2315.45861893084	0.00061686295503212	0	0	-0.00468961908541969
2015	35	3760000	2306.89559561623	0.000610706638115632	0	0	-0.0109652104171088
2015	36	3760000	2302.20814315668	0.000603319057815846	0	0	-0.0209399585784544
2015	37	3760000	2311.07193160645	0.000610010706638116	0	0	-0.0138775133598516
2015	38	3760000	2322.62269990598	0.000610010706638116	0	0	-0.0187816557152164
2015	39	3760000	2349.72849275089	0.000619700214132762	0	0	-0.0146946733877606
2015	40	3760000	2379.38102281437	0.000628533190578158	0	0	-0.0131046782820375
2015	41	3760000	2410.36663689132	0.000638329764453961	0	0	-0.0106069493744299
2015	42	3760000	2426.7900358667	0.000643950749464668	0	0	-0.00864930033355811
2015	43	3760000	2452.74885293055	0.000657441113490364	0	0	0.00140705277074012
2015	44	3760000	2461.48818113213	0.000654229122055674	0	0	-0.00702346704917969
2015	45	3760000	2473.22781758567	0.000658940042826553	0	0	-0.00462060854419388
2015	46	3760000	2493.34215341005	0.000656209850107066	0	0	-0.0167414461560988
2015	47	3760000	2529.09254890717	0.000660064239828694	0	0	-0.0249467141621321
2015	48	3760000	2558.80517747372	0.000649036402569593	0	0	-0.0523702150728116
2015	49	3760000	2591.8287977373	0.000654229122055674	0	0	-0.0569593168600426
2015	50	3760000	2602.37105610442	0.000647323340471092	0	0	-0.0706936298237997
2015	51	3760000	2615.75564179769	0.00065728051391863	0	0	-0.0612272947971623
2015	52	3760000	2630.3292323856	0.000661402569593148	0	0	-0.0605738743362902
2015	53	3760000	0	0.000660867237687366	0	0	Inf
2016	1	3692000	2612.46462874023	0.00069515685195377	0	0	-0.0330204006558458
2016	2	3692000	2636.19915117732	0.000704788112272977	0	0	-0.0284497288999673
2016	3	3692000	2697.32396371495	0.000719812878370941	0	0	-0.03022401639982
2016	4	3692000	2739.17376320587	0.000712658227848101	0	0	-0.0545324160198754
2016	5	3692000	2784.97426674113	0.000717501375894331	0	0	-0.0637615466906696
2016	6	3692000	2807.08996830607	0.000717666483214089	0	0	-0.0709239712848271
2016	7	3692000	2827.8277908318	0.000723775454045129	0	0	-0.069886784291653
2016	8	3692000	2832.03829913537	0.000722674738580077	0	0	-0.0726820323009805
2016	9	3692000	2828.29623728421	0.000737369290038525	0	0	-0.0525744917820171
2016	10	3692000	2791.73403594909	0.000743037974683544	0	0	-0.0327875201471247
2016	11	3692000	2748.96089759348	0.000740616400660429	0	0	-0.0209391474589073
2016	12	3692000	2686.65657482983	0.000730544854155201	0	0	-0.0118573304561056
2016	13	3692000	2623.25086001379	0.000730985140341222	0	0	0.0126366641069303
2016	14	3692000	2563.77416865494	0.000714694551458448	0	0	0.0130377440235307
2016	15	3692000	2519.68692690098	0.000701155751238305	0	0	0.0112367424685728
2016	16	3692000	2472.61777533487	0.000688552559163456	0	0	0.0119639294678802
2016	17	3692000	2447.49549886223	0.000681177765547606	0	0	0.0114012471731793
2016	18	3692000	2416.33670138038	0.000663896532746285	0	0	-0.00154643240664509
2016	19	3692000	2385.95979710312	0.000650632911392405	0	0	-0.00903611080509361
2016	20	3692000	2370.9786753186	0.000637644468904788	0	0	-0.0226820577841662
2016	21	3692000	2366.58129071574	0.000632305998899285	0	0	-0.0290635656529409
2016	22	3692000	2336.97807442948	0.000627903137039075	0	0	-0.0236108652593805
2016	23	3692000	2321.70209974789	0.000633626857457347	0	0	-0.00822762737302422
2016	24	3692000	2319.51885473878	0.000636433681893231	0	0	-0.00289665881570995
2016	25	3692000	2321.72878829599	0.000641441937259218	0	0	0.0039932363119876
2016	26	3692000	2310.01195554415	0.000639020363236103	0	0	0.0052761824139493
2016	27	3692000	2311.96602491841	0.000641111722619703	0	0	0.00771377039687435
2016	28	3692000	2333.31653181905	0.00063241607044579	0	0	-0.015050050578296
2016	29	3692000	2338.42906226651	0.000630379746835443	0	0	-0.0203679739681086
2016	30	3692000	2319.27737724463	0.000621188772702257	0	0	-0.0266795933301193
2016	31	3692000	2314.10737140533	0.000623885525591634	0	0	-0.0202701793291666
2016	32	3692000	2301.67656806594	0.000623170060539351	0	0	-0.01610850480921
2016	33	3692000	2272.37548141823	0.000624160704457898	0	0	-0.0018374962467118
2016	34	3692000	2252.85442166145	0.000626362135388002	0	0	0.0103626661865419
2016	35	3692000	2244.78807663771	0.00063032471106219	0	0	0.0204081284282803
2016	36	3692000	2239.98130466756	0.000623445239405614	0	0	0.0114370130139271
2016	37	3692000	2248.23352941649	0.000615299944964227	0	0	-0.00544139621459431
2016	38	3692000	2258.8068772507	0.000614364336818932	0	0	-0.0116020884807127
2016	39	3692000	2286.89002269744	0.000624490919097413	0	0	-0.00764795093941962
2016	40	3692000	2314.4835029247	0.000636158503026968	0	0	-0.00115943921022113
2016	41	3692000	2343.83435808166	0.000649091909741332	0	0	0.00638511073393039
2016	42	3692000	2361.70485576409	0.00066274078150798	0	0	0.01977179499036
2016	43	3692000	2389.67836156855	0.000673637864611998	0	0	0.0244056436085269
2016	44	3692000	2394.99453016368	0.000678040726472207	0	0	0.0288123705366462
2016	45	3692000	2407.14875561508	0.000675564116675839	0	0	0.0198788065229852
2016	46	3692000	2426.3198405906	0.000674903687396808	0	0	0.0108312840581654
2016	47	3692000	2460.32450066915	0.000677655476059439	0	0	0.000924877726588374
2016	48	3692000	2488.63089787511	0.000686571271326362	0	0	0.00255927953411347
2016	49	3692000	2521.51632090532	0.000692294991744634	0	0	-0.00226701721417482
2016	50	3692000	2527.33398425831	0.000705613648871767	0	0	0.0145869188525587
2016	51	3692000	2539.30883214634	0.000727297743533297	0	0	0.0408344060167021
2016	52	3692000	2551.3576178865	0.000748321408915795	0	0	0.0658639074880845
2017	1	3627000	2539.33263485177	0.000774341736694678	0	0	0.0886324863703285
2017	2	3627000	2565.03501798686	0.0007896918767507	0	0	0.0990883088265266
2017	3	3627000	2630.15681748833	0.000812044817927171	0	0	0.102215647646593
2017	4	3627000	2674.09649886288	0.000825266106442577	0	0	0.101755303614821
2017	5	3627000	2720.67096225687	0.000830980392156863	0	0	0.0903927895562678
2017	6	3627000	2741.86235486635	0.000831540616246499	0	0	0.0826947584481121
2017	7	3627000	2760.15684712175	0.000823641456582633	0	0	0.0653017791601978
2017	8	3627000	2760.70662981577	0.00079563025210084	0	0	0.0288670188000189
2017	9	3627000	2753.52723081163	0.000769467787114846	0	0	-0.00237049800655476
2017	10	3627000	2713.07088661324	0.000736582633053221	0	0	-0.0307662018803471
2017	11	3627000	2668.24227074184	0.00071249299719888	0	0	-0.0467132509324885
2017	12	3627000	2603.24882630634	0.000686442577030812	0	0	-0.0586378162409208
2017	13	3627000	2538.46876850296	0.000671596638655462	0	0	-0.0554935992322791
2017	14	3627000	2480.87871258376	0.000659495798319328	0	0	-0.0509814171657109
2017	15	3627000	2437.58365532864	0.00066078431372549	0	0	-0.0322383419157123
2017	16	3627000	2390.05058812803	0.000652717086834734	0	0	-0.0250415570387168
2017	17	3627000	2366.55023770975	0.000659103641456583	0	0	-0.00572573423282258
2017	18	3627000	2335.91525139182	0.000661344537815126	0	0	0.0107387237585907
2017	19	3627000	2302.46104803455	0.000656022408963585	0	0	0.0171724737750493
2017	20	3627000	2288.34789113803	0.000649019607843137	0	0	0.0125208710497782
2017	21	3627000	2287.64106629108	0.00064	0	0	-0.00124191960572111
2017	22	3627000	2257.39256859398	0.000629299719887955	0	0	-0.00478098880280302
2017	23	3627000	2243.11165982229	0.000626946778711485	0	0	-0.00218966354206329
2017	24	3627000	2241.31188378229	0.000626498599439776	0	0	-0.00210228831443954
2017	25	3627000	2243.10385971583	0.000623305322128851	0	0	-0.00798173461218827
2017	26	3627000	2228.32430699826	0.000623249299719888	0	0	-0.00149184164433242
2017	27	3627000	2229.49770500382	0.000630252100840336	0	0	0.0091959255890515
2017	28	3627000	2251.66152728531	0.000627058823529412	0	0	-0.00580083956981472
2017	29	3627000	2260.09547898383	0.000628739495798319	0	0	-0.00685611697732163
2017	30	3627000	2241.85183018344	0.000623249299719888	0	0	-0.00751692415910421
2017	31	3627000	2237.00323038299	0.000622464985994398	0	0	-0.00661743808946201
2017	32	3627000	2225.9280300181	0.00061109243697479	0	0	-0.0199144039790645
2017	33	3627000	2196.64640324828	0.000606050420168067	0	0	-0.0150440249279154
2017	34	3627000	2176.04556930456	0.000600392156862745	0	0	-0.0150022452493929
2017	35	3627000	2168.58686369803	0.000604425770308123	0	0	-0.0049741441666905
2017	36	3627000	2163.80930387295	0.000613221288515406	0	0	0.0117342577655086
2017	37	3627000	2171.24497529681	0.000624313725490196	0	0	0.0265078447425417
2017	38	3627000	2180.43576050145	0.000630420168067227	0	0	0.0321789986981382
2017	39	3627000	2209.02560345857	0.000639663865546218	0	0	0.0337589552718041
2017	40	3627000	2234.2229922047	0.000639887955182073	0	0	0.0224583705253996
2017	41	3627000	2261.42789043959	0.000641456582633053	0	0	0.0126345437239908
2017	42	3627000	2280.47512975605	0.000638039215686275	0	0	-0.00117305807072647
2017	43	3627000	2310.11709104369	0.000643193277310924	0	0	-0.00602440936766631
2017	44	3627000	2312.24350022177	0.000645098039215686	0	0	-0.00399763269780494
2017	45	3627000	2324.79921782478	0.00064952380952381	0	0	-0.00258053159119279
2017	46	3627000	2342.41470513239	0.000657759103641457	0	0	0.00246979958541516
2017	47	3627000	2374.28546374149	0.000670812324929972	0	0	0.00864029897490948
2017	48	3627000	2400.64661832698	0.000681680672268908	0	0	0.0137268773427334
2017	49	3627000	2432.4968254333	0.000688627450980392	0	0	0.0106488009751401
2017	50	3627000	2432.88704256744	0.000692773109243697	0	0	0.016570007866052
2017	51	3627000	2443.65894437633	0.000693893557422969	0	0	0.0137257515828304
2017	52	3627000	2452.75730920201	0.000694117647058824	0	0	0.010291556650666
2018	1	3569000	2469.81145943924	0.000708192977447902	0	0	0.00444914145926735
2018	2	3569000	2497.12185079773	0.000711961176134742	0	0	-0.00125017960045811
2018	3	3569000	2565.32957485077	0.000722694833000285	0	0	-0.0131482423082921
2018	4	3569000	2610.73571463231	0.000737310876391664	0	0	-0.0107003227005091
2018	5	3569000	2657.61305498029	0.000752497858978019	0	0	-0.00813250632547577
2018	6	3569000	2678.0083718692	0.000777676277476449	0	0	0.0172485002720715
2018	7	3569000	2694.32689109239	0.000821067656294605	0	0	0.0675022431423929
2018	8	3569000	2691.71166397044	0.000862803311447331	0	0	0.122854293963187
2018	9	3569000	2681.38528884953	0.000883585498144448	0	0	0.154328701985242
2018	10	3569000	2637.43797344546	0.000890094204967171	0	0	0.182207896979187
2018	11	3569000	2590.56444268296	0.000872908935198401	0	0	0.180360522833834
2018	12	3569000	2523.08212080901	0.000834142163859549	0	0	0.158107370307505
2018	13	3569000	2457.04976845289	0.000789323437053954	0	0	0.125333330851096
2018	14	3569000	2401.61553185395	0.000746959748786754	0	0	0.0895166046748911
2018	15	3569000	2359.16305633071	0.000710990579503283	0	0	0.0557133782324131
2018	16	3569000	2311.30306690546	0.000687011133314302	0	0	0.0412308253552083
2018	17	3569000	2289.43926611287	0.000668683985155581	0	0	0.0231326223285447
2018	18	3569000	2259.30704203989	0.00064847273765344	0	0	0.00544103025014737
2018	19	3569000	2222.76274968715	0.000633685412503568	0	0	-0.00133291314494319
2018	20	3569000	2209.39437203094	0.000632429346274622	0	0	0.00271822362050456
2018	21	3569000	2212.36350006476	0.000628432771909792	0	0	-0.00495555999926547
2018	22	3569000	2181.48107927465	0.000616271767056809	0	0	-0.010397101075104
2018	23	3569000	2168.37013451025	0.0006117613474165	0	0	-0.0117000940505835
2018	24	3569000	2166.89458470199	0.00061718526976877	0	0	-0.00225880148325969
2018	25	3569000	2168.32364591347	0.000615015700827862	0	0	-0.00642138729599153
2018	26	3569000	2150.56146152512	0.000611133314302027	0	0	-0.00453902931851011
2018	27	3569000	2150.9673661474	0.00061575792178133	0	0	0.00280461430867931
2018	28	3569000	2173.6801263436	0.000628718241507279	0	0	0.0132125575002207
2018	29	3569000	2185.58372173033	0.000651041964030831	0	0	0.0434740967938956
2018	30	3569000	2168.27775436006	0.000663545532400799	0	0	0.0720028812388091
2018	31	3569000	2163.74655019534	0.000672851841278904	0	0	0.0893142728695364
2018	32	3569000	2154.03019770914	0.000667884670282615	0	0	0.0861500467766061
2018	33	3569000	2124.84488000574	0.000651841278903797	0	0	0.0746196211715137
2018	34	3569000	2103.1685845103	0.000628261490151299	0	0	0.0464211077555802
2018	35	3569000	2096.36656913785	0.000609534684556095	0	0	0.0185241605327243
2018	36	3569000	2091.58029019283	0.000598801027690551	0	0	0.00287806776311308
2018	37	3569000	2098.20258076998	0.00060022837567799	0	0	0.00209580298409817
2018	38	3569000	2106.00827954319	0.000603939480445333	0	0	0.00455445524596398
2018	39	3569000	2135.08288226554	0.000609363402797602	0	0	-0.000226165583334862
2018	40	3569000	2157.88667732033	0.00061718526976877	0	0	0.00190618104412223
2018	41	3569000	2182.98240179421	0.000619868683985156	0	0	-0.00530576965929308
2018	42	3569000	2203.24908302112	0.000624721667142449	0	0	-0.00673962972936418
2018	43	3569000	2234.53751623865	0.000632429346274622	0	0	-0.008564419303579
2018	44	3569000	2233.62326536028	0.000626434484727376	0	0	-0.0175603764379441
2018	45	3569000	2246.62277836648	0.000630259777333714	0	0	-0.0172805059845017
2018	46	3569000	2262.56701112045	0.000639566086211818	0	0	-0.00979728379822708
2018	47	3569000	2292.20329450969	0.000652126748501285	0	0	-0.00340427680580566
2018	48	3569000	2316.48928540064	0.000658464173565515	0	0	-0.00426908316086913
2018	49	3569000	2347.12851251278	0.00067599200685127	0	0	0.00889234968428619
2018	50	3569000	2342.01520191447	0.000671139023693977	0	0	0.00383635344389919
2018	51	3569000	2351.80170133374	0.00067153868113046	0	0	0.000254400133277132
2018	52	3569000	2357.89021178029	0.000669711675706537	0	0	-0.00504273342367011
2019	1	3529000	2406.80183864286	0.00068030083887764	0	0	-0.0228526660399557
2019	2	3529000	2435.27535282712	0.000681342204223315	0	0	-0.0327993106547046
2019	3	3529000	2505.59540890555	0.000698351171536014	0	0	-0.0364765231372578
2019	4	3529000	2551.87171106801	0.000710037604859705	0	0	-0.0381177904226621
2019	5	3529000	2598.59747220424	0.000730575643621637	0	0	-0.0280911041379274
2019	6	3529000	2618.39314071	0.000739890078102401	0	0	-0.0231413456474171
2019	7	3529000	2633.35439290546	0.000747758171825282	0	0	-0.0183622808368403
2019	8	3529000	2628.09260559352	0.00075111368238357	0	0	-0.0119830654089169
2019	9	3529000	2614.90670396544	0.000751402950535146	0	0	-0.00661847856338188
2019	10	3529000	2568.00542482365	0.000728261498409025	0	0	-0.0196282392304968
2019	11	3529000	2519.04917578316	0.000717789991321955	0	0	-0.0149457883335893
2019	12	3529000	2449.21187889043	0.000707839166907723	0	0	-0.000903098220896859
2019	13	3529000	2382.20201516156	0.000689615273358403	0	0	0.000754757500413728
2019	14	3529000	2329.1641692598	0.000677061035579983	0	0	0.00490984314937068
2019	15	3529000	2287.51535843354	0.000677176742840613	0	0	0.0233811070903974
2019	16	3529000	2239.37960246941	0.000662944749783049	0	0	0.0234084464611475
2019	17	3529000	2219.1436794916	0.000655886606884582	0	0	0.0217454691890247
2019	18	3529000	2189.41658820242	0.000655192363320798	0	0	0.034522170063413
2019	19	3529000	2149.93311549298	0.000650853341047151	0	0	0.0465441849264572
2019	20	3529000	2137.1104395453	0.000645472953427828	0	0	0.0441201159799483
2019	21	3529000	2143.64844645349	0.000659415678333815	0	0	0.0634206386646235
2019	22	3529000	2112.07221237504	0.000650390512004628	0	0	0.064546934913583
2019	23	3529000	2100.30650645672	0.000641943881978594	0	0	0.0566076871055633
2019	24	3529000	2099.15795926917	0.000640497541220712	0	0	0.0548038989742728
2019	25	3529000	2100.33967707393	0.000633902227364767	0	0	0.0433550458147456
2019	26	3529000	2079.94102263292	0.000618166039919005	0	0	0.0274329785057324
2019	27	3529000	2079.75910344006	0.000610124385305178	0	0	0.014155916669023
2019	28	3529000	2102.84236619765	0.000629794619612381	0	0	0.0353605362901261
2019	29	3529000	2118.29168440471	0.000625166329187156	0	0	0.020256094055032
2019	30	3529000	2101.80715522347	0.000626265548163147	0	0	0.0300659575829703
2019	31	3529000	2097.50370650156	0.000620538038761932	0	0	0.0227395514728274
2019	32	3529000	2089.02162633428	0.000620422331501302	0	0	0.0267007162408361
2019	33	3529000	2059.99489056219	0.000603644778709864	0	0	0.0130122213218172
2019	34	3529000	2037.07429602324	0.000596008099508244	0	0	0.0114505906938671
2019	35	3529000	2030.99782715571	0.000592594735319641	0	0	0.00866676104175872
2019	36	3529000	2026.15620219489	0.000594677466010992	0	0	0.0146305589731898
2019	37	3529000	2031.884280318	0.000598495805611802	0	0	0.0182666503410299
2019	38	3529000	2038.23695325233	0.000601272779866937	0	0	0.0198029216785924
2019	39	3529000	2067.83530916189	0.000613769164015042	0	0	0.0260971899449672
2019	40	3529000	2088.34647552069	0.000621695111368238	0	0	0.0291395729552694
2019	41	3529000	2111.48256610861	0.000629736765982065	0	0	0.0310291143024394
2019	42	3529000	2132.93988788164	0.000636852762510848	0	0	0.0321903643456884
2019	43	3529000	2165.7010651745	0.000638819785941568	0	0	0.0197159873595293
2019	44	3529000	2162.07545290465	0.000643274515475846	0	0	0.0285487479229385
2019	45	3529000	2175.51289605231	0.000645415099797512	0	0	0.0255972299905658
2019	46	3529000	2189.63451592562	0.000655192363320798	0	0	0.034419207190167
2019	47	3529000	2217.09399027483	0.000662829042522418	0	0	0.0335150471974176
2019	48	3529000	2239.29424075726	0.000677986693665028	0	0	0.0466690608766965
2019	49	3529000	2268.54371422108	0.000685739080127278	0	0	0.0449875773339274
2019	50	3529000	2257.9796786598	0.00068238356956899	0	0	0.0447392517722548
2019	51	3529000	2267.14093980675	0.000674573329476425	0	0	0.0286083053128501
2019	52	3529000	2270.28342568815	0.000675846109343361	0	0	0.0291226080249493
2020	1	3504000	2327.6236235467	0.000675409836065574	0	0	-0.00877445276808962
2020	2	3504000	2356.16890247084	0.000673185011709602	0	0	-0.0240088486065296
2020	3	3504000	2426.33825177915	0.000684543325526932	0	0	-0.036243195570389
2020	4	3504000	2472.18300470731	0.00068940281030445	0	0	-0.0474006190011762
2020	5	3504000	2517.57281338585	0.000690925058548009	0	0	-0.0625097365800532
2020	6	3504000	2536.914417155	0.000688466042154567	0	0	-0.0729683334617936
2020	7	3504000	2551.45512609762	0.000687353629976581	0	0	-0.0797408208424184
2020	8	3504000	2544.27431252824	0.000687939110070258	0	0	-0.0763574554723194
2020	9	3504000	2528.67727449376	0.000694964871194379	0	0	-0.0611692429294776
2020	10	3504000	2480.36554837401	0.000694847775175644	0	0	-0.0430442796804682
2020	11	3504000	2429.78422653733	0.000701288056206089	0	0	-0.0140688321884628
2020	12	3504000	2358.43416553605	0.000713466042154567	0.109666666666667	0	0.0333975124745752
2020	13	3504000	2292.06180606724	0.00071692037470726	0.147666666666667	0	0.0684703150313548
2020	14	3504000	2242.36464200462	0.000714754098360656	0.133	0	0.0888505617076013
2020	15	3504000	2201.77222983129	0.000713114754098361	0.0956666666666667	0	0.106381471705024
2020	16	3504000	2153.77390852188	0.000700585480093677	0.073	0	0.111165842677717
2020	17	3504000	2135.39149154567	0.000673360655737705	0.0506666666666667	0	0.0771795284877888
2020	18	3504000	2106.13834336834	0.000652459016393443	0.0376666666666667	0	0.0582400757376099
2020	19	3504000	2064.82701580166	0.000632552693208431	0.023	0	0.0464799150068652
2020	20	3504000	2052.29743638383	0.000611651053864168	0.015	0	0.0180785508759118
2020	21	3504000	2061.98801449228	0.000606908665105386	0.012	0	0.00543746395658858
2020	22	3504000	2029.89053760781	0.00059672131147541	0.008	0	0.00419207944198539
2020	23	3504000	2019.86094889638	0.000592505854800937	0.00566666666666667	0	0.00204917625932623
2020	24	3504000	2019.20568107203	0.000597423887587822	0.00433333333333333	0	0.0106944622483948
2020	25	3504000	2020.39771043891	0.000598829039812646	0.00366666666666667	0	0.012473925025196
2020	26	3504000	1998.72180248501	0.000587939110070258	0.00366666666666667	0	0.00484219339727656
2020	27	3504000	1998.59388631114	0.000594496487119438	0.00266666666666667	0	0.0161143861739238
2020	28	3504000	2021.75056938674	0.00059268149882904	0.00266666666666667	0	0.00140938781291874
2020	29	3504000	2040.46048099641	0.000589812646370023	0.00366666666666667	0	-0.0125758284639147
2020	30	3504000	2024.51123992663	0.000592857142857143	0.00366666666666667	0	0.000340210545531717
2020	31	3504000	2020.20028846432	0.000611007025761124	0.00433333333333333	0	0.0331648856394392
2020	32	3504000	2012.58190228293	0.000615105386416862	0.00433333333333333	0	0.0440320454121897
2020	33	3504000	1984.13784343761	0.000611768149882904	0.00366666666666667	0	0.0532534354464632
2020	34	3504000	1959.5829873786	0.000608606557377049	0.004	0	0.0609400129469125
2020	35	3504000	1954.47943348774	0.000606264637002342	0.00333333333333333	0	0.0596171873266176
2020	36	3504000	1949.53397091289	0.000599707259953162	0.00433333333333333	0	0.0508152361360077
2020	37	3504000	1953.96277804848	0.000597014051522248	0.00533333333333333	0	0.0437251020906614
2020	38	3504000	1958.52671620717	0.000608665105386417	0.00733333333333333	0	0.0616143159009458
2020	39	3504000	1988.51959881949	0.000613407494145199	0.008	0	0.0537487290766285
2020	40	3504000	2006.82741653228	0.000622950819672131	0.011	0	0.0603801714434949
2020	41	3504000	2028.20937366337	0.000629742388758782	0.0176666666666667	0	0.0606400048898735
2020	42	3504000	2050.38809800052	0.000637646370023419	0.03	0	0.0623354681604492
2020	43	3504000	2083.60829726553	0.000646779859484777	0.0503333333333333	0	0.0603720492472403
2020	44	3504000	2078.13982405852	0.000658430913348946	0.0686666666666667	0	0.0823140839519658
2020	45	3504000	2091.70599486737	0.000670374707259953	0.0803333333333333	0	0.0948001323413527
2020	46	3504000	2103.51559483111	0.000683782201405152	0.093	0	0.110426756872958
2020	47	3504000	2128.89227214679	0.000710070257611241	0.102333333333333	0	0.139371884493715
2020	48	3504000	2149.01306741601	0.000741100702576112	0.11	0	0.178029132714402
2020	49	3504000	2176.30715862677	0.000778454332552693	0.122	0	0.221886345159997
2020	50	3504000	2160.9239750807	0.000808665105386417	0.139333333333333	0	0.278342057312236
2020	51	3504000	2170.18013687206	0.000832259953161593	0.15	0	0.310029500176744
2020	52	3504000	2170.78933698649	0.000842505854800937	0.182333333333333	0	0.325785027116113
2020	53	3504000	0	0.000859484777517564	0.186666666666667	0.4	Inf
2021	1	3555000	2269.06805512898	0.000846439081812831	0.152	0.5	0.2675688565174
2021	2	3555000	2297.88222911083	0.000830311948204826	0.125	0.5	0.227826197642753
2021	3	3555000	2368.16288392034	0.000808298999411418	0.116	0.6	0.159801979268074
2021	4	3555000	2413.77545036951	0.000788404944084756	0.104333333333333	0.5	0.10987954558486
2021	5	3555000	2458.2118069838	0.000764214243672749	0.0856666666666667	0.4	0.0563776451738095
2021	6	3555000	2477.18611139589	0.000737257210123602	0.0723333333333333	0.5	0.0113087541041961
2021	7	3555000	2491.37335994818	0.000715126545026486	0.064	0.6	-0.0246343486427311
2021	8	3555000	2482.6409882612	0.000692937021777516	0.0606666666666667	1.5	-0.0515745083024972
2021	9	3555000	2464.96221437797	0.000675397292525015	0.054	2.2	-0.068951245332114
2021	10	3555000	2415.09033524801	0.000667392583872866	0.0556666666666667	4.4	-0.0609875055596567
2021	11	3555000	2362.91962979903	0.000665567981165391	0.0623333333333333	6.5	-0.0428789995737791
2021	12	3555000	2289.66892895279	0.000663095938787522	0.073	14.3	-0.0159275991789225
2021	13	3555000	2223.35566707801	0.000679576221306651	0.0873333333333333	16.7	0.0386102566463475
2021	14	3555000	2176.45060355363	0.00068934667451442	0.088	13.2	0.0762477201069557
2021	15	3555000	2136.5285773691	0.000699823425544438	0.087	13.8	0.113020450645339
2021	16	3555000	2088.16286735251	0.000704355503237198	0.0886666666666667	9.9	0.146174964328567
2021	17	3555000	2071.42208019808	0.000708063566804002	0.0813333333333333	8.3	0.16152088123437
2021	18	3555000	2042.42651419634	0.0006927015891701	0.0723333333333333	11.5	0.1524527240708
2021	19	3555000	1999.08660574103	0.000674867569158328	0.061	11.2	0.147123888186898
2021	20	3555000	1986.85840486899	0.000653972925250147	0.043	9.3	0.118449102640774
2021	21	3555000	1999.60655812527	0.000636138905238376	0.0296666666666667	10.9	0.0810126578233497
2021	22	3555000	1966.9667859953	0.000632783990582696	0.019	7.4	0.0931552150800481
2021	23	3555000	1958.49145292205	0.000624367274867569	0.0126666666666667	6	0.083282746439661
2021	24	3555000	1958.17085390679	0.000619599764567392	0.007	5.7	0.075187078696159
2021	25	3555000	1959.25009426652	0.00061430253090053	0.00533333333333333	6.09999999999999	0.0654076302502143
2021	26	3555000	1936.04610281977	0.00061183048852266	0.00333333333333333	5	0.0738380645853563
2021	27	3555000	1935.76800336366	0.000599941141848146	0.00366666666666667	2.19999999999999	0.0531220665170931
2021	28	3555000	1958.95527715557	0.00060088287227781	0.00366666666666667	1.70000000000002	0.0422902573685703
2021	29	3555000	1980.87846375833	0.000599175985874044	0.005	1.09999999999999	0.0278268138354579
2021	30	3555000	1965.47373042881	0.000600941730429664	0.00766666666666667	1	0.0389352797681485
2021	31	3555000	1961.33044035091	0.000597586815773985	0.00866666666666667	0.699999999999989	0.0353176385906196
2021	32	3555000	1954.50073523814	0.000594467333725721	0.013	0.600000000000009	0.0335120184817323
2021	33	3555000	1926.45146877167	0.000588346085932902	0.0183333333333333	0.5	0.0377629711454492
2021	34	3555000	1900.30690530175	0.000598351971748087	0.0256666666666667	0.5	0.069932437927516
2021	35	3555000	1896.12455778376	0.000600176574455562	0.032	0.500000000000014	0.0755622522940704
2021	36	3555000	1890.94224668631	0.000605238375515009	0.0346666666666667	0.299999999999983	0.0876059295856296
2021	37	3555000	1894.25463509965	0.000614361389052384	0.034	0.675496688741719	0.10206936349409
2021	38	3555000	1897.33362696371	0.000615891701000589	0.032	0.460927152317892	0.103021614258266
2021	39	3555000	1928.02013788537	0.000613713949381989	0.0343333333333333	1.21192052980132	0.0816277065898521
2021	40	3555000	1944.38936408619	0.00062307239552678	0.0386666666666667	1.70198675496689	0.0888765589370676
2021	41	3555000	1964.40239556817	0.000636138905238376	0.0473333333333333	2.49933774834437	0.100385544670851
2021	42	3555000	1987.5383647003	0.000647969393761036	0.0693333333333333	2.88940397350993	0.107802515465916
2021	43	3555000	2021.4947881105	0.000668393172454385	0.0916666666666667	3.70000000000001	0.123525033731548
2021	44	3555000	2014.17355583719	0.000693819894055327	0.119333333333333	5.7	0.170504891779331
2021	45	3555000	2027.95428496465	0.000719187757504414	0.142666666666667	9.49999999999999	0.205056750104502
2021	46	3555000	2037.76670124595	0.000747910535609182	0.172333333333333	12.3	0.247149636141427
2021	47	3555000	2061.24864888243	0.000769688051795174	0.186666666666667	13.4	0.26884255396263
2021	48	3555000	2079.52034017199	0.000790052972336669	0.175333333333333	8.83243243243242	0.290970782126598
2021	49	3555000	2105.31851299677	0.00079211300765156	0.162666666666667	3.00000000000001	0.278476384159423
2021	50	3555000	2085.44666187905	0.000785050029429076	0.136666666666667	4.39999999999999	0.279150432740586
2021	51	3555000	2094.88105655158	0.000759387875220718	0.128333333333333	4.3	0.231764444062345
2021	52	3555000	2093.12066228243	0.000735903472630959	0.125666666666667	2.83243243243243	0.194675512530289
2022	1	3595000	2285.77887081801	0.000703046127067015	0.109666666666667	2.02432432432433	0.0602075427938203
2022	2	3595000	2316.08201020196	0.000694807078619089	0.120666666666667	1.91351351351352	0.0340739185617865
2022	3	3595000	2389.12515295794	0.000682506527415144	0.175666666666667	1.47567567567567	-0.0152880869019018
2022	4	3595000	2436.14667439347	0.000681230055120394	0.229	1.67027027027028	-0.0361007304354405
2022	5	3595000	2481.37061200606	0.000683086742094575	0.271666666666667	1.92702702702703	-0.0510889471297366
2022	6	3595000	2500.44530934207	0.000681578183928053	0.297333333333333	2.11891891891891	-0.0604073637514645
2022	7	3595000	2514.31600335343	0.000678909196402669	0.311666666666667	2.24594594594594	-0.0692498489136624
2022	8	3595000	2503.87403055955	0.000682332463011314	0.319666666666667	2.24594594594596	-0.0606556195343449
2022	9	3595000	2483.80944149275	0.000685465622280244	0.332333333333333	2.37567567567567	-0.0487192936266576
2022	10	3595000	2430.44416404745	0.000689411082100377	0.389666666666667	1.3	-0.0222363322913988
2022	11	3595000	2375.21766140013	0.00069556135770235	0.44	1.43783783783784	0.0094232789540141
2022	12	3595000	2297.7496243732	0.000694691035683203	0.440666666666667	1.59999999999999	0.0421500996450905
2022	13	3595000	2228.68850422915	0.000692486219901363	0.4	1.00000000000001	0.0710334779716598
2022	14	3595000	2182.78553517014	0.000683318827966347	0.356666666666667	0.899999999999995	0.0790799013685066
2022	15	3595000	2142.28519625783	0.000670496083550914	0.361333333333333	0.599999999999994	0.0788479535951761
2022	16	3595000	2091.98118295469	0.000661850884827386	0.314	0.600000000000009	0.0905451820449809
2022	17	3595000	2076.26286183302	0.000649608355091384	0.268	0.5	0.0784761607801107
2022	18	3595000	2046.68549021789	0.000638352190310415	0.231333333333333	5.9	0.0751041185940838
2022	19	3595000	1999.46455600787	0.000627850304612707	0.201	0.699999999999996	0.0823897795523003
2022	20	3595000	1987.34493733865	0.000620771685523644	0.162	0.599999999999998	0.0767129348292727
2022	21	3595000	2003.6908399288	0.00061201044386423	0.134333333333333	0.900000000000009	0.052857036604992
2022	22	3595000	1969.62862574146	0.00061108210037714	0.153333333333333	0.800000000000001	0.0694401840382728
2022	23	3595000	1962.28093771517	0.000614505366985785	0.193666666666667	0.699999999999996	0.0794580731474545
2022	24	3595000	1962.06840549582	0.000618450826805918	0.24	0.5	0.0865064612572936
2022	25	3595000	1962.86726640853	0.000623150565709312	0.289666666666667	0.399999999999999	0.0943175000978089
2022	26	3595000	1936.62245869312	0.000631099506817522	0.315	0.500000000000007	0.123295865043313
2022	27	3595000	1935.66912989875	0.000649086161879896	0.328	0.5	0.155879362562875
2022	28	3595000	1959.42040132385	0.000652567449956484	0.357	0.5	0.14799253824255
2022	29	3595000	1985.36898341238	0.000659588047577604	0.359666666666667	0.799999999999997	0.14517755590813
2022	30	3595000	1970.36180167071	0.00066858137510879	0.317	-0.400000000000006	0.169632906020552
2022	31	3595000	1966.52024898381	0.000669161589788222	0.274333333333333	1.10000000000001	0.172934782233707
2022	32	3595000	1960.52747561096	0.00064676530316217	0.243333333333333	1.7	0.137142951442318
2022	33	3595000	1931.9007270156	0.000635741224252974	0.225666666666667	1.79999999999999	0.134323295889675
2022	34	3595000	1903.83227005434	0.000627792283144764	0.192	1.5	0.136654753697518
2022	35	3595000	1900.31935830051	0.000615723817812591	0.178666666666667	1.5	0.116864905222092
2022	36	3595000	1894.72297095849	0.000615259646069046	0.180333333333333	1.09999999999999	0.119319305516809
2022	37	3595000	1897.3434146633	0.000628720626631854	0.203	1.00000000000001	0.142228646248831
2022	38	3595000	1899.36947881432	0.000642413693066435	0.246	0.799999999999997	0.165860578839215
2022	39	3595000	1931.68512128369	0.000660168262257035	0.353666666666667	0.600000000000001	0.17803878847903
2022	40	3595000	1946.56572726458	0.000679837539889759	0.429666666666667	0.499999999999993	0.20386379312918
2022	41	3595000	1965.74013731644	0.000689062953292718	0.435333333333333	0.200000000000003	0.208298062857149
2022	42	3595000	1990.82151930841	0.000687090223382652	0.404	0.199999999999996	0.18965963399007
2022	43	3595000	2027.07843527784	0.000682506527415144	0.336	0.200000000000003	0.160586565895535
2022	44	3595000	2017.26447535899	0.00068041775456919	0.260333333333333	0.100000000000001	0.162663611365396
2022	45	3595000	2031.84771656636	0.00068152016246011	0.206666666666667	0.0999999999999943	0.156189010055312
2022	46	3595000	2040.28842214315	0.000690513489991297	0.177333333333333	0	0.166599768036619
2022	47	3595000	2062.38092461644	0.000711517261386713	0.177	0.100000000000001	0.189208051105365
2022	48	3595000	2079.23253421644	0.000749579344357412	0.196333333333333	0	0.242670051319538
2022	49	3595000	2104.59186574353	0.00079611256164781	0.22	0	0.303910769906211
2022	50	3595000	2079.34753702124	0.000825355381491152	0.248666666666667	0	0.368217649693902
2022	51	3595000	2088.88795970588	0.000835915288656803	0.312666666666667	0.100000000000001	0.379394230605701
2022	52	3595000	2084.40777323215	0.00082773426167682	0.280666666666667	0	0.368830051701324
2023	1	3661000	2304.53544873144	0.000788022922636103	0.206333333333333	0.100000000000009	0.193385852022317
2023	2	3661000	2336.33662338645	0.000739140401146132	0.138333333333333	0	0.104121715243647
2023	3	3661000	2412.09992468114	0.000706590257879656	0.102333333333333	0	0.0223457058173032
2023	4	3661000	2460.48434386912	0.000687335243553009	0.100333333333333	0	-0.025070000556118
2023	5	3661000	2506.52647186516	0.000681203438395415	0.117666666666667	0	-0.0515161013915307
2023	6	3661000	2525.69632980224	0.000679656160458453	0.141333333333333	0	-0.0608530518846169
2023	7	3661000	2539.22480271288	0.000676618911174785	0.171666666666667	0	-0.0700311380555554
2023	8	3661000	2527.20736578896	0.000682521489971347	0.194333333333333	0	-0.0574576379266083
2023	9	3661000	2504.89552136131	0.000686876790830946	0.22	0	-0.0429940172924977
2023	10	3661000	2447.99539715861	0.000688309455587392	0.304666666666667	0	-0.0187073052554616
2023	11	3661000	2389.71554909584	0.000689340974212034	0.328333333333333	0	0.00673069684391594
2023	12	3661000	2308.01525142464	0.000686131805157593	0.320666666666667	0	0.0375148078081003
2023	13	3661000	2235.94903439071	0.000672320916905444	0.287	0	0.049397801072593
2023	14	3661000	2191.0534548269	0.000668595988538682	0.276333333333333	0	0.0649671713209528
2023	15	3661000	2149.99384823998	0.000658510028653295	0.267666666666667	0	0.0689332910795727
2023	16	3661000	2097.74982249512	0.000644412607449857	0.245	0	0.0721011513779962
2023	17	3661000	2083.05427187847	0.000642521489971347	0.222333333333333	0	0.0764961961254297
2023	18	3661000	2052.90655883117	0.000638166189111748	0.227666666666667	0	0.084900815587081
2023	19	3661000	2001.5531615498	0.000624011461318052	0.204	0	0.0880550373759415
2023	20	3661000	1989.56711846061	0.000617707736389685	0.186333333333333	0	0.0835522863224692
2023	21	3661000	2009.64148643981	0.000619942693409742	0.158	0	0.0766099399315935
2023	22	3661000	1974.16824654879	0.000614785100286533	0.147333333333333	0	0.0868374586365198
2023	23	3661000	1967.96821437955	0.000613409742120344	0.131	0	0.0878224477192274
2023	24	3661000	1967.78888711559	0.000603094555873926	0.119666666666667	0	0.0696269370060543
2023	25	3661000	1968.26111553322	0.000595472779369627	0.102333333333333	0	0.0558558433122301
2023	26	3661000	1938.67444511959	0.000588997134670487	0.0826666666666667	0	0.0603121143803986
2023	27	3661000	1936.86805225411	0.000583266475644699	0.082	0	0.0509750510010146
2023	28	3661000	1961.05552686537	0.000568939828080229	0.100666666666667	0	0.0125159501086966
2023	29	3661000	1991.22396231735	0.000569570200573066	0.117	0	-0.00171952647323627
2023	30	3661000	1976.73768344387	0.000571805157593123	0.163	0	0.00954214447071713
2023	31	3661000	1973.26958162991	0.000577994269340974	0.192	0	0.0222627555702785
2023	32	3661000	1968.22186577467	0.000584928366762178	0.231	0	0.0371798197641321
2023	33	3661000	1938.99686975754	0.000588710601719198	0.284333333333333	0	0.0596200705867628
2023	34	3661000	1909.13136871629	0.000599942693409742	0.287	0	0.0967291378213996
2023	35	3661000	1906.26873803237	0.000598796561604585	0.304	0	0.0962777484128888
2023	36	3661000	1900.24756772865	0.000582808022922636	0.344333333333333	0	0.070386845663073
2023	37	3661000	1902.26263667391	0.000579484240687679	0.349666666666667	0	0.0631549823930486
2023	38	3661000	1903.31154845098	0.000581031518624642	0.332333333333333	0	0.0654062397983868
2023	39	3661000	1937.25610739406	0.00058	0.361	0	0.0448799166378129
2023	40	3661000	1950.59160357284	0.000593123209169054	0.395	0	0.0612165028335215
2023	41	3661000	1968.85846710459	0.000613352435530086	0	0	0.0872289886575603
2023	42	3661000	1996.01021471745	0.000625386819484241	0	0	0.0934813779542521
2023	43	3661000	2034.75993497881	0.000643896848137536	0	0	0.104405468856159
2023	44	3661000	2022.32028022145	0.000660057306590258	0	0	0.139087622534126
2023	45	3661000	2037.78344496297	0.000669283667621777	0	0	0.146245449080308
2023	46	3661000	2044.89189323159	0.000685444126074499	0	0	0.169841793552987
2023	47	3661000	2065.45870598149	0.000702808022922636	0	0	0.187532819173189
2023	48	3661000	2080.7560188455	0.000718338108882521	0	0	0.204850533793482
2023	49	3661000	2105.66208080845	0.000736618911174785	0	0	0.220898653887032
2023	50	3661000	2074.71100705586	0.000741432664756447	0	0	0.24720984811854
2023	51	3661000	2084.28655213392	0.000737249283667622	0	0	0.234475172027438
2023	52	3661000	2076.84023344483	0.000727277936962751	0	0	0.222145044729759
2024	1	3815000	2354.99246519891	0.000707925801011804	0	0	0.0695575621670855
2024	2	3815000	2388.82922326668	0.000698988195615514	0	0	0.0410957701694014
2024	3	3815000	2468.49012599578	0.000698538504777965	0	0	0.00685029031558291
2024	4	3815000	2518.93387224569	0.000698257448004497	0	0	-0.0137097176810366
2024	5	3815000	2566.52003617597	0.000696571107363687	0	0	-0.0343344431112519
2024	6	3815000	2585.99653000016	0.000682574480044969	0	0	-0.0608649424599774
2024	7	3815000	2599.19869741527	0.000668240584598089	0	0	-0.0852565437323579
2024	8	3815000	2585.47959422253	0.000648622821810006	0	0	-0.107399646411069
2024	9	3815000	2560.70487316591	0.000637380550871276	0	0	-0.114384471336512
2024	10	3815000	2499.28376448212	0.000622147273749298	0	0	-0.114306253872423
2024	11	3815000	2437.10639430465	0.000614727374929736	0	0	-0.10254225867556
2024	12	3815000	2350.06596758569	0.000604103428892636	0	0	-0.0853873765049417
2024	13	3815000	2273.54810771684	0.000603766160764474	0	0	-0.0551332550612781
2024	14	3815000	2229.05274794548	0.000593479482855537	0	0	-0.052691775936545
2024	15	3815000	2186.97361174025	0.000595446880269815	0	0	-0.0312640314328431
2024	16	3815000	2132.18511947499	0.000597245643620011	0	0	-0.00336983848605182
2024	17	3815000	2118.31255232581	0.000592861157953907	0	0	-0.00420738304931602
2024	18	3815000	2087.25071303165	0.000587633501967398	0	0	0.00170046029745538
2024	19	3815000	2030.5971749302	0.000584485666104553	0	0	0.0241322236014068
2024	20	3815000	2018.64684542656	0.00057504215851602	0	0	0.013550242646658
2024	21	3815000	2042.96438789252	0.000564924114671164	0	0	-0.0161355665756492
2024	22	3815000	2005.60440391834	0.000562282181000562	0	0	-0.00249520987716475
2024	23	3815000	2000.48284972769	0.000566441821247892	0	0	0.00745677488529496
2024	24	3815000	2000.23145036244	0.000575885328836425	0	0	0.0243814532706817
2024	25	3815000	2000.31409777914	0.000577459246767847	0	0	0.0271386890094582
2024	26	3815000	1966.41152861095	0.000584260820685779	0	0	0.057154095037494
2024	27	3815000	1963.41681030814	0.000583080382237212	0	0	0.056627400309569
2024	28	3815000	1988.20596086052	0.000572625070264193	0	0	0.0247429291068946
2024	29	3815000	2023.32834181985	0.0005654862282181	0	0	-0.0055988647940638
2024	30	3815000	2009.39304055292	0.000563912310286678	0	0	-0.00148952469353469
2024	31	3815000	2006.34686025854	0.000565542439572794	0	0	0.00291731198498023
2024	32	3815000	2002.411508022	0.000564980326025857	0	0	0.00388955614108275
2024	33	3815000	1972.15395045657	0.00057150084317032	0	0	0.0310554100146468
2024	34	3815000	1940.3502922134	0.000579539066891512	0	0	0.0626947145960064
2024	35	3815000	1938.03568224532	0.000582349634626194	0	0	0.0691237622619391
2024	36	3815000	1931.54062093976	0.000582855536818437	0	0	0.0736507311925082
2024	37	3815000	1933.13588381927	0.000590556492411467	0	0	0.0869385942227146
2024	38	3815000	1933.32050071489	0.000594547498594716	0	0	0.0941796764777369
2024	39	3815000	1969.27148824404	0.000598875772906127	0	0	0.082024501304283
2024	40	3815000	1981.09009794323	0.000608768971332209	0	0	0.0933374520667905
2024	41	3815000	1998.46561260786	0.000608768971332209	0	0	0.083831508701075
2024	42	3815000	2028.24589678096	0.0006106239460371	0	0	0.0711718946150204
2024	43	3815000	2070.37459425264	0.000613940415964025	0	0	0.0550747705578933
2024	44	3815000	2054.8409279502	0.000610736368746487	0	0	0.0575027830342408
2024	45	3815000	2071.53605833668	0.000621585160202361	0	0	0.067613566802108
2024	46	3815000	2077.47576724333	0.000633052276559865	0	0	0.0842003721606751
2024	47	3815000	2096.53462077675	0.000647835862844295	0	0	0.0994333111208144
2024	48	3815000	2110.22604743959	0.000651939291736931	0	0	0.0992187319526494
2024	49	3815000	2134.94782173132	0.000661495222034851	0	0	0.102415701237776
2024	50	3815000	2097.20376292259	0.000654412591343451	0	0	0.110240235672296
2024	51	3815000	2106.7086826364	0.000653878583473862	0	0	0.104329240760781
2024	52	3815000	2095.72797774384	0.000644744238336144	0	0	0.0946077088065648
